# Supplementary material for: Seed maturation associated transcriptional programs and regulatory networks underlying genotypic difference in seed dormancy and size/weight in wheat (Triticum aestivum L.)
Source: BMC Plant Biol. 2017 Sep 16;17:154. doi: 10.1186/s12870-017-1104-5 (PMC5603048; doi:10.1186/s12870-017-1104-5)
Supplement: Supplementary file 7 — Table S1. Robust multi-array average values and gene clusters for probesets expressed in the embryo and endosperm of maturing AC Domain and RL4452 seeds. (XLS 24009 kb) [file 12870_2017_1104_MOESM7_ESM.xls]

## Sheet: AC Domain Embryo and Endosperm
Table S1. Robust Multiarray Average (RMA) values of signal intensities and gene clusters for probesets expressed in the embryo and endosperm of maturing AC Domain seeds
	Embryo cluster	Endosperm cluster	Emb and Endo cluster	Tissue=Embryo, DAA=20	Tissue=Embryo, DAA=20	Tissue=Embryo, DAA=30	Tissue=Embryo, DAA=30	Tissue=Embryo, DAA=40	Tissue=Embryo, DAA=40	Tissue=Embryo, DAA=50	Tissue=Embryo, DAA=50	Tissue=Endosperm, DAA=20	Tissue=Endosperm, DAA=20	Tissue=Endosperm, DAA=30	Tissue=Endosperm, DAA=30	Tissue=Endosperm, DAA=40	Tissue=Endosperm, DAA=40	Tissue=Endosperm, DAA=50	Tissue=Endosperm, DAA=50
Probe-sets				Sample mean	Sample variance	Sample mean	Sample variance	Sample mean	Sample variance	Sample mean	Sample variance	Sample mean	Sample variance	Sample mean	Sample variance	Sample mean	Sample variance	Sample mean	Sample variance
Ta.1391.1.S1_x_at	Aem1	Aen1	Amn1	10.3419	0.0103242	9.25759	0.0410211	8.36374	0.0479039	8.32905	0.0027402	7.86848	0.334059	6.74351	1.50905	6.27906	0.0406378	6.21307	0.000685416
Ta.6538.1.S1_at	Aem1	Aen1	Amn1	11.4626	0.0270429	8.42381	0.000343635	6.86745	0.0714983	7.24567	0.0233534	7.02519	0.0559073	5.88738	0.683491	5.73728	0.000840417	4.80407	0.131509
Ta.6519.1.S1_s_at	Aem1	Aen3	Amn1	8.52983	0.0654995	7.42188	0.047628	6.76656	0.000577625	6.98961	0.00361441	7.12239	0.034232	6.79935	0.924355	6.74024	0.276753	5.44113	0.767401
Ta.14438.1.S1_at	Aem1	Aen3	Amn1	8.933	0.0327739	8.10845	0.00547583	7.31596	0.0173302	7.81825	0.0293045	8.04816	0.0617228	8.31883	0.373707	8.03715	0.00226677	6.39418	1.00076
Ta.4210.1.S1_a_at	Aem1	Aen2	Amn1	10.4776	0.0443027	8.71053	0.0763863	7.47422	0.00249417	7.32808	0.11115	7.74761	0.000354112	7.11272	0.133992	6.37163	0.0420685	5.22538	0.00499076
Ta.16142.1.S1_at	Aem1	Aen6	Amn1	4.52248	0.0311828	4.16362	0.0360402	3.90805	0.0019185	3.98915	0.0373316	3.86009	0.000837113	4.11072	0.0438312	4.16024	0.00997427	3.59486	0.035234
Ta.25563.1.S1_at	Aem2	Aen2	Amn1	8.19094	0.0887004	7.93657	0.0768561	7.3439	0.0398467	7.22656	0.0519546	7.33344	0.0189811	7.11219	0.0288202	6.98295	0.0164241	6.59666	0.235641
Ta.28463.1.S1_a_at	Aem1	Aen3	Amn1	6.04192	0.0299014	5.34749	1.70252e-05	5.26527	0.0299969	5.21399	0.0484119	4.88472	0.0394818	4.8068	0.0012219	4.69718	0.0163112	4.26234	0.106441
Ta.21397.1.S1_at	Aem2	Aen2	Amn1	8.99335	0.12505	8.46457	0.377825	7.63094	0.00322248	7.6079	0.0265953	8.02341	0.019208	7.25026	0.184225	6.12712	0.0276462	6.20721	0.0490436
Ta.6344.1.S1_at	Aem1	Aen2	Amn1	7.80344	0.0238094	5.79611	0.551742	4.02797	0.0121331	4.0403	0.0217552	6.42987	0.0121862	5.59755	0.613851	4.24209	0.0190097	3.86291	0.00836604
Ta.6568.1.S1_x_at	Aem1	Aen8	Amn1	11.8701	0.0587265	11.1797	0.0244504	10.8239	0.00177673	10.7963	0.0116377	9.98205	0.0701358	10.012	0.501898	10.4007	0.0026084	10.3064	0.014236
Ta.9744.1.S1_at	Aem2	Aen3	Amn1	9.71457	0.12659	8.84809	0.0254767	8.01214	0.0211635	5.76632	0.0128233	6.97241	0.20011	6.79956	0.0907286	6.56714	4.96879e-05	5.66043	0.00152392
TaAffx.29876.1.S1_at	Aem1	Aen4	Amn1	7.65625	0.0747475	7.02896	0.112761	6.86189	0.00174902	7.03561	0.00716003	7.23183	0.0406117	7.26289	0.0969895	6.74895	0.0226457	6.7905	0.0255788
TaAffx.84265.1.S1_at	Aem1	Aen16	Amn1	8.48303	0.0541203	8.12054	0.0233263	7.85952	0.0040413	7.96214	0.0130328	7.74568	0.120789	8.00542	0.000181856	7.8354	0.0435171	7.87326	0.0629196
Ta.25686.1.A1_at	Aem2	Aen11	Amn1	5.11425	0.0220825	4.8838	0.0519042	4.59654	0.0335582	4.46982	0.0376305	4.2183	0.0431916	4.39562	0.16981	4.53777	0.000375703	4.37255	0.0365818
TaAffx.12477.1.S1_at	Aem1	Aen1	Amn1	6.94684	0.00132444	6.03121	0.0107955	5.80491	0.0711158	4.9348	0.104649	4.43256	0.146799	4.0435	0.0335807	4.19242	3.10916e-05	4.16904	0.0618345
Ta.9163.1.A1_at	Aem2	Aen5	Amn1	5.58109	0.094852	4.99545	0.0361656	4.33008	0.0251902	4.09897	0.0100267	4.20148	0.00326651	4.37828	3.00631e-06	4.20033	0.00107935	3.92654	0.011835
Ta.29951.1.S1_at	Aem2	Aen7	Amn1	12.8554	0.00109811	12.5035	0.0163507	11.7398	0.0273195	11.0079	0.00417423	11.1616	0.0189822	11.2548	0.0416763	12.01	5.10759e-05	11.5585	0.0829951
Ta.7320.1.A1_at	Aem1	Aen6	Amn1	6.99808	0.00139992	6.44729	0.00185474	6.12509	0.063376	6.01493	0.00589031	5.66079	0.0156651	6.02863	0.171858	5.92014	0.250243	5.59582	0.539704
Ta.4002.1.S1_at	Aem1	Aen9	Amn1	8.10181	0.0907178	6.63911	0.0556458	5.35982	0.0065903	4.90735	0.0168175	5.96447	0.00134368	6.05342	0.0818971	6.19437	0.0001649	6.77192	0.332857
Ta.7281.3.S1_a_at	Aem13	Aen12	Amn1	10.0662	0.392209	9.83027	0.119365	9.13972	1.63404e-05	9.56884	2.58224e-05	9.36365	0.00197559	9.43874	0.118932	9.20858	0.00140444	9.6712	0.000135903
Ta.10329.40.S1_x_at	Aem1	Aen10	Amn1	12.0721	0.035405	9.21	0.300654	8.83171	0.00415553	9.10333	0.0456727	5.19576	0.000723478	4.73121	0.0726704	6.76889	0.0149534	7.40597	0.0213832
Ta.13406.1.S1_x_at	Aem2	Aen13	Amn1	8.30855	0.000995071	7.76099	0.0548303	7.38628	0.0467244	6.4706	0.140035	7.2984	0.000832522	6.89045	0.681419	7.56612	0.0485873	5.94309	0.0730491
Ta.20974.1.S1_at	Aem1	Aen4	Amn1	6.63063	0.132958	5.55318	0.0701803	4.77709	0.0113117	4.48906	0.091523	5.48866	0.0785545	5.2927	0.00152967	4.64809	0.000866524	4.23259	0.0011379
TaAffx.36669.1.A1_s_at	Aem1	Aen12	Amn1	8.48663	0.0632611	7.02255	0.0974386	6.3208	9.97237e-05	6.12076	0.00193165	5.66947	0.000365028	5.33554	0.000515375	5.46784	9.18052e-09	5.71127	0.180771
TaAffx.813.1.S1_at	Aem2	Aen13	Amn1	9.74072	0.237006	8.8433	0.995661	7.7828	0.021932	5.11074	0.33235	4.97021	0.0981067	4.79136	0.0686019	5.46464	0.0205815	4.42036	0.0582658
Ta.25873.1.A1_at	Aem2	Aen4	Amn1	9.67144	0.000973214	9.12518	0.00239847	8.811	0.00165637	8.22992	0.0244124	8.57843	0.0382109	8.46325	0.110741	8.05564	0.0142607	7.47195	0.0284099
Ta.3242.3.A1_at	Aem3	Aen3	Amn1	8.86552	0.0071454	8.1337	0.0222095	8.48489	0.00393365	7.8203	0.0839362	8.13713	0.0731094	7.91663	0.67124	7.99446	0.000281452	7.43389	0.00257348
Ta.1890.2.S1_a_at	Aem2	Aen2	Amn1	12.2309	0.00571038	11.4658	0.0196041	10.6279	0.00764589	9.99478	0.0146412	8.57631	0.000763541	7.90889	0.212437	6.94331	0.0643612	6.60626	0.000277284
Ta.6606.2.S1_x_at	Aem1	Aen12	Amn1	8.41912	0.058907	7.90747	0.254365	6.85103	0.0666333	7.33397	1.4937e-05	6.08196	0.0896663	5.89448	0.0178858	6.06477	0.00815967	6.2559	0.329129
Ta.7561.1.S1_x_at	Aem1	Aen4	Amn1	9.74333	0.121824	7.53052	0.0284001	5.5784	0.000488041	6.01657	0.00063547	7.94904	0.067554	8.04167	0.286957	6.5941	0.0144005	5.6688	0.0306311
Ta.3607.1.S1_at	Aem1	Aen2	Amn1	9.83374	0.0444324	9.29815	0.0278182	8.85853	0.00187843	9.15803	0.00157258	9.45139	0.0056163	9.16125	0.0365596	8.83915	0.0214315	8.64428	0.00693182
Ta.15855.1.S1_at	Aem1	Aen4	Amn1	9.38595	0.022967	8.3364	0.0304755	8.1414	0.00106784	6.9854	0.0357542	7.45847	0.0035256	7.38604	0.03524	6.38161	0.0234	6.33239	0.508276
TaAffx.128418.46.A1_at	Aem1	Aen15	Amn1	8.68999	0.0206933	8.22303	0.000205855	8.27924	0.00504647	7.92307	0.0248435	8.37214	0.0180127	7.81504	0.278566	8.32058	0.00249052	8.42293	0.112407
TaAffx.16033.1.S1_s_at	Aem1	Aen11	Amn1	8.85162	0.0416747	8.56087	0.00123832	8.5206	0.0390974	8.3938	0.0549239	8.13021	0.0109758	8.30073	0.0277182	8.35917	0.000343159	8.43397	0.0015189
Ta.24372.1.S1_at	Aem1	Aen13	Amn1	12.5139	0.0224321	9.9907	0.055869	9.16022	0.0646761	8.19129	0.000389159	9.11776	0.0505068	8.60257	0.014897	9.01236	0.00153284	8.52335	0.00145418
Ta.24557.1.A1_at	Aem1	Aen2	Amn1	10.2887	0.00557386	8.8199	0.131243	7.61012	0.108738	5.95677	0.172649	9.35467	0.00480227	8.71584	0.0759023	7.772	0.0825038	6.07061	0.168496
Ta.7968.1.S1_at	Aem2	Aen14	Amn1	8.25978	0.00130773	8.07316	0.00489123	7.78108	0.0710273	7.76952	0.0376846	7.79436	0.0662767	7.53624	0.381247	7.49235	0.0247494	7.85365	0.415583
Ta.9365.1.S1_at	Aem1	Aen15	Amn1	7.94988	0.028889	6.83481	0.0344597	5.5892	0.313675	4.55522	0.00372339	4.7344	0.0991576	4.04007	0.0415551	4.52302	0.00744386	4.52666	0.00837553
Ta.27262.1.S1_a_at	Aem1	Aen6	Amn1	9.95303	0.241939	8.96416	0.171755	8.39142	0.00713866	8.73745	0.000552375	9.1029	0.000835294	9.21554	0.000498761	9.25261	0.0195795	8.94716	0.000300154
Ta.7561.3.S1_a_at	Aem1	Aen4	Amn1	6.72238	0.732924	5.0427	0.000441878	3.9203	0.0241165	4.36377	0.0169684	5.55598	0.0194027	5.66987	0.0441963	4.85258	0.103802	4.6388	0.000494601
Ta.1573.2.S1_x_at	Aem13	Aen4	Amn1	7.5564	0.0605806	7.28419	0.00269709	6.86998	0.00292972	7.24527	0.00838551	7.02513	0.0612304	7.04719	0.000196956	6.48739	0.00278657	5.96592	0.57576
Ta.18223.2.S1_at	Aem1	Aen1	Amn1	7.17878	0.068261	5.84373	0.519492	4.50669	0.0205908	4.42396	0.186277	5.43621	0.0250629	4.44568	0.095325	4.22412	0.00456833	3.9897	0.000409678
Ta.9766.1.S1_x_at	Aem3	Aen3	Amn1	10.3519	0.0515124	9.65043	0.181001	9.56484	0.00978605	8.37318	0.00394883	9.07924	0.0765268	8.93693	0.79307	8.71872	0.0464428	8.27604	0.057859
Ta.8209.1.A1_at	Aem1	Aen3	Amn1	6.89623	0.10064	5.50403	0.0149074	4.6991	0.000674519	4.22277	0.127284	5.11619	0.0401788	5.29802	0.205401	5.09738	0.041509	3.96958	0.0918567
Ta.6911.1.S1_at	Aem1	Aen7	Amn1	9.70328	0.0329812	7.10932	0.238082	6.37413	0.0189015	6.24216	0.000114463	5.44367	0.132237	5.42765	0.0216696	5.76599	0.0303387	5.39611	0.00699138
Ta.1758.1.S1_at	Aem13	Aen2	Amn1	11.59	0.0084839	11.002	0.0297209	10.313	0.00245266	10.8672	0.000319269	10.9311	0.00472995	10.4057	0.15067	10.2703	0.00191204	9.86264	0.00389669
Ta.10329.28.S1_at	Aem1	Aen12	Amn1	12.9446	0.0510231	10.845	0.132397	10.4044	0.0291269	10.318	0.00267124	9.68655	0.0346627	9.65427	0.0839043	9.50687	0.0182042	9.76552	0.00243178
Ta.28802.2.S1_at	Aem1	Aen9	Amn1	5.89511	0.40875	3.653	0.0638796	3.66703	6.85424e-06	3.83197	0.0192161	3.35809	0.0345391	3.30757	0.0189162	3.63977	0.0782983	3.91048	0.000157424
Ta.8896.2.S1_a_at	Aem1	Aen3	Amn1	6.23072	0.0528341	5.44611	0.169122	4.89381	0.0104478	5.20473	0.0669671	5.27513	0.000804901	5.29541	0.169862	5.27371	0.042669	4.40642	0.0421304
Ta.15892.1.S1_at	Aem13	Aen3	Amn1	8.36294	0.0498872	7.80525	0.00129024	7.25004	0.00550621	7.68049	0.0012331	7.5533	0.0367099	7.49945	0.106732	7.39634	0.00202952	6.02945	0.477617
Ta.14480.2.S1_at	Aem13	Aen1	Amn1	12.543	0.0641956	11.9965	0.0199287	11.6447	0.00440045	11.9774	0.000470442	11.9884	0.0214176	11.5874	0.0684019	11.326	0.00147021	11.3991	0.000346062
Ta.3093.3.A1_at	Aem1	Aen1	Amn1	7.69243	0.105872	3.78993	0.0836423	3.65237	0.0411256	3.42336	0.123749	5.92926	0.170804	5.02206	0.262341	4.26334	0.105703	3.99655	0.0514942
TaAffx.81665.1.S1_at	Aem13	Aen3	Amn1	5.41362	0.343451	4.86127	0.000105045	4.69233	0.130024	5.03853	0.000295431	5.01112	0.241045	4.93122	0.00346765	4.98112	0.00434543	4.5623	0.00992426
Ta.7780.3.S1_x_at	Aem1	Aen14	Amn1	7.54002	0.0801316	7.1922	0.00781391	6.91449	0.00260739	6.85916	0.00424482	7.08324	0.111421	6.75174	0.131243	6.46388	0.00717564	6.95121	0.307446
Ta.7192.2.S1_at	NA	Aen2	Amn1	3.98586	0.327269	3.89989	0.175575	3.35322	0.000972072	3.42633	0.00239736	3.63885	0.0345946	3.50135	0.0084292	3.24134	0.00225331	3.21284	0.000161659
Ta.14221.1.S1_s_at	NA	Aen12	Amn1	5.0507	0.0395379	4.45634	0.0819959	4.30549	0.00770454	4.23978	0.323025	4.5144	0.122044	4.32318	0.0748555	4.41707	2.77838e-06	4.8009	0.000419233
Ta.3605.1.S1_x_at	Aem1	NA	Amn1	10.1269	0.120635	6.33123	0.291285	4.38692	0.000594963	4.84416	0.00185445	5.99682	0.252254	5.61641	0.326604	4.98054	0.0462747	5.14249	0.177717
TaAffx.16068.1.S1_at	Aem2	NA	Amn1	6.7555	0.0565067	5.97939	0.0268207	5.13435	0.0527339	4.45157	0.000136339	3.83365	0.143225	3.99585	0.0276581	4.64238	0.0105557	4.37806	0.0191315
Ta.6734.1.S1_a_at	Aem1	NA	Amn1	7.84327	0.0596846	6.32077	0.00714926	6.47841	0.13735	5.47501	4.31041e-06	6.2862	0.00057258	6.09029	0.499239	5.57153	0.155701	5.34954	0.255317
Ta.6808.1.S1_at	Aem2	NA	Amn1	9.12417	0.0171229	8.25876	0.0684546	7.1409	0.0933955	5.89002	0.0485071	8.01384	0.00279656	7.33226	0.423962	6.24231	0.180284	5.6967	0.0170384
Ta.1352.1.S1_at	Aem2	NA	Amn1	5.63609	0.0331698	5.28658	0.1139	5.02326	0.047951	4.35511	0.00961701	4.86933	0.00859757	4.95285	0.0200923	4.51799	0.0516889	4.54664	0.0678325
Ta.14492.1.S1_at	Aem1	NA	Amn1	6.83932	0.467719	3.31106	0.0131052	3.23921	0.0159478	3.19807	0.0239431	3.37446	0.00244789	3.4232	0.00996551	3.57494	0.0473614	3.91117	0.261846
Ta.18105.1.S1_at	Aem1	NA	Amn1	7.55536	0.058292	6.33077	0.353521	5.75568	0.00780561	5.31811	0.122063	4.94506	0.0108301	5.11785	0.016843	4.42121	0.0133258	4.57064	0.168282
Ta.23807.2.S1_s_at	Aem1	NA	Amn1	10.7352	0.0411494	6.75604	1.1687	5.78741	0.094244	5.6726	0.000405454	6.07469	0.00511486	5.71475	0.000577553	5.85716	0.000499493	6.26076	0.0423249
Ta.28351.1.S1_at	Aem1	NA	Amn1	5.65448	0.0866668	4.54795	0.0552978	4.34809	0.0153218	4.27853	0.11392	4.18067	0.0409845	4.31264	0.164396	4.62311	0.0255903	4.72065	0.548596
Ta.6650.2.S1_a_at	Aem13	NA	Amn1	6.43987	0.418602	5.90219	0.217012	5.29412	5.74335e-05	5.86952	0.111814	5.31003	0.0656476	5.38599	0.0367864	4.94005	0.185715	5.10398	0.017022
TaAffx.98109.1.S1_at	Aem1	NA	Amn1	4.99297	0.0120639	4.44395	0.00950501	4.26678	0.00406958	4.45333	0.0125049	4.45819	0.0220951	4.27912	0.00286641	4.27477	0.00129113	4.32666	0.0433835
Ta.10093.1.A1_at	Aem1	NA	Amn1	7.30157	0.0252794	6.53467	0.000174212	6.35669	0.0147209	6.41591	0.0130627	6.43143	0.00317398	6.07321	0.17006	6.37755	0.0385028	6.75847	0.0105545
Ta.3193.1.S1_at	Aem1	NA	Amn1	6.50934	0.577292	4.21712	0.00884193	4.27052	0.0204856	4.27366	0.00899443	4.35848	0.00914704	4.44911	0.0929206	4.56801	0.00894022	5.04267	0.0871119
TaAffx.118861.1.S1_at	Aem1	NA	Amn1	5.66964	0.109359	4.91023	0.0297767	4.67634	0.00213828	4.91842	0.00447116	4.93778	0.214724	5.1326	0.0988723	4.69364	0.0187852	4.888	0.00193015
TaAffx.12523.1.A1_at	Aem2	NA	Amn1	5.86902	0.0298233	5.41492	0.0413498	4.95519	0.0869493	4.68753	0.0135492	4.83074	0.0828477	4.69249	0.114197	4.88518	0.0266063	5.17805	0.0290384
Ta.20205.1.A1_s_at	Aem1	NA	Amn1	11.3965	0.116457	7.92696	0.553948	5.22026	0.0426848	4.6917	0.0309365	4.44075	0.0662572	4.46711	0.836426	4.63133	0.166538	4.97679	0.0412396
Ta.9603.1.S1_s_at	Aem1	NA	Amn1	9.04494	0.0285814	7.87871	0.0230488	7.63045	0.000776566	7.30281	0.0211073	5.04653	0.348142	4.62805	0.0436502	4.52215	0.0136215	5.19726	0.198167
Ta.24675.1.S1_at	Aem1	NA	Amn1	9.55912	0.0181747	7.63229	0.12051	7.26326	0.000224206	7.55573	0.000159044	6.61115	0.0518066	5.57993	0.00433235	5.29776	0.135696	5.64029	0.154851
TaAffx.131442.1.S1_s_at	Aem1	NA	Amn1	8.3371	0.0323682	7.36749	0.077767	7.70412	0.00949628	7.61514	0.00797991	7.15871	0.0211843	6.8386	0.572311	6.67788	0.114145	6.68823	0.478179
Ta.25086.1.A1_at	Aem2	NA	Amn1	3.99668	0.0991923	3.77105	0.02994	3.40817	0.0291989	3.48787	0.0234462	3.6095	0.00805652	3.62489	4.27691e-05	3.79151	0.0536072	3.78427	0.0265879
Ta.4434.2.S1_at	Aem1	NA	Amn1	6.73714	0.272044	5.74364	0.126563	5.22813	0.0301777	4.82185	0.00217566	5.21568	0.00709251	5.31998	0.332536	5.29697	0.00636643	5.24184	0.0606874
Ta.19567.1.S1_at	Aem1	NA	Amn1	6.34685	0.0736507	5.65101	0.000282296	5.53976	0.0413978	4.97898	0.0836854	4.80067	0.000311578	4.60148	0.000133848	5.2013	0.137399	5.14504	0.128775
Ta.26004.1.A1_at	Aem2	NA	Amn1	6.48504	0.288849	5.81929	0.28171	5.11294	0.0576629	4.60248	0.0158182	5.42461	0.0336292	5.25508	0.000819513	4.81946	0.00147073	4.78995	0.0928862
Ta.5739.1.S1_at	Aem2	NA	Amn1	12.003	0.0246025	11.3697	0.0105071	10.066	0.000184115	8.09351	0.00582788	5.05263	0.0101985	5.6952	0.00375513	5.8978	0.156069	5.78673	0.0138808
Ta.12420.2.A1_at	Aem2	NA	Amn1	7.69777	0.000934474	7.37296	0.0164558	6.85722	0.0037228	6.21441	0.00431425	6.85786	0.33186	6.69822	0.391779	6.3835	0.00585974	6.06602	0.336448
Ta.19500.1.S1_at	Aem2	NA	Amn1	6.84851	0.16067	5.98673	0.107949	4.54324	0.407616	3.80605	0.0246735	3.75444	0.0015248	3.83334	0.0105618	3.64609	0.0382641	3.34716	0.00795973
Ta.1047.3.S1_a_at	Aem1	NA	Amn1	5.80907	0.523867	4.05626	0.0402222	3.75858	0.0368531	4.41259	0.0167748	4.31988	0.0459636	3.76508	0.000128258	3.48754	0.00436711	3.35068	0.0206658
Ta.30515.1.S1_x_at	Aem1	NA	Amn1	10.6728	0.0660465	7.8838	0.00866446	7.43791	0.0082961	7.59781	0.000287082	7.76212	0.00271404	7.6706	0.025445	8.00215	0.0791269	8.3399	0.223524
TaAffx.25164.1.S1_at	Aem1	NA	Amn1	5.91125	0.0527708	5.59092	0.0402179	5.72087	0.00261975	5.6763	0.00108588	5.47749	0.0879668	5.8296	4.14729e-06	5.60921	0.051148	5.69969	0.209088
Ta.7533.1.S1_a_at	Aem1	NA	Amn1	8.42438	0.0377701	5.8483	0.296919	5.40996	0.0201286	5.02677	0.00934504	3.79327	0.0448321	4.34201	0.0269541	4.84715	0.0515954	4.661	0.132724
TaAffx.29508.1.S1_at	Aem1	NA	Amn1	3.92514	0.336945	3.57006	0.0183562	3.58312	0.0110209	3.58229	0.00226241	3.39732	0.0250296	3.44449	0.00386467	3.38263	0.000171445	3.24296	0.0395492
Ta.9716.1.A1_at	Aem2	NA	Amn1	4.9704	0.0912081	4.66594	0.00669309	4.29462	0.0184573	4.23733	0.0130226	3.92672	0.0168644	4.0345	0.0189876	4.0582	0.00316697	3.79933	0.00203278
Ta.6253.1.S1_a_at	Aem1	NA	Amn1	7.24728	0.0955871	3.69552	0.0677301	3.24538	0.056816	3.60861	0.0313368	3.442	0.069044	3.70163	0.00976785	3.70499	0.00224823	3.47819	0.0537772
Ta.7378.6.S1_at	Aem1	NA	Amn1	9.17077	0.0578526	5.38157	0.533637	4.94141	0.0012185	5.50456	0.003056	4.87223	0.00756721	5.23232	0.00182665	4.90872	0.25325	5.35996	0.192214
Ta.2809.1.S1_s_at	Aem1	NA	Amn1	13.0158	0.0632731	11.784	0.00246124	10.4831	0.00863271	10.4884	0.000249227	5.69756	0.0899991	5.96185	0.23817	6.23278	0.000300408	6.37758	0.52426
Ta.6411.1.S1_at	Aem1	NA	Amn1	8.18741	0.0069352	6.94382	0.095825	6.18281	0.0313821	6.5435	0.0689184	4.06055	0.0112568	4.57564	0.25486	4.12708	0.00126457	3.88762	0.0226145
Ta.6644.2.S1_at	Aem1	NA	Amn1	7.36451	0.383786	6.59348	0.00751988	6.336	0.00106461	5.64466	0.0138438	5.3999	0.0036352	5.42523	0.0764969	5.58394	0.00842278	5.90879	0.0347978
TaAffx.86528.1.S1_at	Aem1	NA	Amn1	7.44175	0.0279137	6.67355	0.0469412	6.00441	0.0115139	5.82588	0.0134836	5.20618	0.00254643	4.80344	0.0210205	4.00558	0.358419	5.25162	1.21708
Ta.28351.1.S1_s_at	Aem1	NA	Amn1	8.17825	0.147622	6.72863	0.306321	5.12656	0.112935	4.55762	0.0481894	4.97616	0.0408394	5.40514	0.184643	4.94161	0.0951474	5.33166	0.00291949
Ta.4966.1.A1_at	Aem1	NA	Amn1	6.57579	0.211875	4.15503	0.134169	3.98988	0.00603765	3.95526	0.0692317	4.00803	0.00395022	3.94148	1.33498e-05	3.79043	0.000419537	3.90664	0.0159817
TaAffx.37566.1.A1_at	Aem1	NA	Amn1	7.08137	0.0350417	5.65736	0.00575042	5.36281	0.0329744	4.78673	0.0699192	5.18778	0.174278	4.97344	0.000665144	5.21539	0.0189474	5.26388	0.0869288
Ta.338.1.S1_at	Aem2	NA	Amn1	7.45283	0.355381	6.79539	0.482665	5.34276	0.00352909	5.76692	0.0126479	5.32379	0.0109438	5.2732	0.0085672	5.10365	0.236679	5.18023	0.197306
Ta.11071.1.S1_at	Aem1	NA	Amn1	6.18349	0.031402	5.8946	0.00131862	5.61318	0.00453429	5.70687	0.00562274	5.29563	0.0226018	5.47678	0.0108766	5.63321	0.025405	5.90345	0.000195246
TaAffx.118864.1.S1_s_at	Aem1	NA	Amn1	9.34576	0.0453042	6.5015	0.0495375	4.32349	0.0606044	4.13284	0.0595987	3.86917	0.000497247	3.79636	0.00865032	3.75455	0.0373016	3.85122	0.00353581
Ta.28599.1.S1_at	Aem1	NA	Amn1	7.46479	0.0554228	6.21713	0.160738	5.28418	0.222913	5.64171	0.112677	5.68658	0.00213454	5.15177	0.0249654	5.74943	0.0517143	6.29741	0.614834
TaAffx.113978.1.S1_at	Aem1	NA	Amn1	5.62896	0.0615651	4.87517	0.0683479	4.8625	0.0639412	4.28585	0.00150818	4.12118	0.12638	4.0277	0.0495251	4.00909	0.0082096	4.22602	0.131905
Ta.16123.1.A1_at	Aem1	NA	Amn1	8.73882	0.00598036	6.90264	0.0499285	6.35591	0.301102	4.92253	0.00241666	5.09069	0.0931133	5.31066	0.0229417	4.86422	0.0144224	4.84033	0.0206858
TaAffx.111290.1.S1_at	Aem1	NA	Amn1	8.34966	0.0464168	7.19648	0.00850235	7.42805	0.0062153	6.9315	0.0011417	5.94522	0.00134951	7.03138	0.00519713	7.3461	0.00161102	7.54678	0.115169
Ta.2969.1.A1_x_at	Aem1	NA	Amn1	8.8074	0.0831479	6.91169	0.536871	5.63433	0.0171457	5.58474	0.0263951	5.03831	0.0273034	4.79978	0.137012	4.8209	0.00312246	5.31855	2.26449e-05
Ta.22184.1.S1_at	Aem1	NA	Amn1	4.76312	0.0205357	4.26756	0.0938168	4.01778	0.00530767	3.97216	0.0105817	4.1814	0.00100222	4.0905	0.125745	4.01874	0.000253923	4.1633	0.0108719
AFFX-Ta_CYP86-TA_3_at	Aem1	NA	Amn1	5.87234	0.105765	5.04314	0.0748154	4.34988	0.0377467	4.32321	0.00027922	4.97453	0.0573442	4.67452	0.00446828	4.66433	0.0274901	4.20121	0.0589908
TaAffx.29350.1.S1_at	Aem2	NA	Amn1	6.96846	0.523144	6.52277	0.326481	5.68052	0.0670287	5.07218	0.0338645	5.15159	0.026045	4.88957	0.121448	4.9459	0.0831433	5.14447	0.00291416
Ta.3915.1.S1_at	Aem1	NA	Amn1	6.85038	0.0948533	5.57011	0.207588	4.53587	0.00238058	4.34442	0.0687993	4.65591	0.0709333	4.53561	0.108375	4.32972	0.0101626	4.01063	0.00381234
Ta.8577.1.A1_at	Aem2	NA	Amn1	6.46223	0.0575149	5.80143	0.0041522	4.89923	1.01273e-05	3.59674	0.0104282	3.45155	0.0263914	3.29954	0.0121394	3.22262	0.0427847	3.46925	0.0241082
Ta.28132.1.S1_x_at	Aem1	NA	Amn1	7.94146	0.0698945	7.27566	0.0483213	6.66327	0.00934879	6.42079	0.0352245	5.75004	0.00112319	6.05099	0.0266237	7.02975	0.000116348	6.99164	0.00884484
TaAffx.6196.2.S1_at	Aem1	NA	Amn1	3.80185	0.105243	3.47595	0.154366	3.33913	0.00865418	3.40079	0.000247695	3.42249	0.00331825	3.51295	0.0110254	3.44233	0.04975	3.52953	0.0769912
TaAffx.58563.1.S1_at	Aem3	NA	Amn1	4.44646	0.00551015	4.22474	0.0401195	4.45876	0.0303368	4.08199	0.0142173	4.30689	0.00318955	4.32329	0.0728367	4.32728	0.0208689	4.37311	0.00368612
Ta.22285.1.A1_at	Aem2	Aen13	Amn1	10.2051	0.00187771	9.76342	0.0166734	9.29442	0.0302144	9.06719	0.000984018	9.42223	0.000458737	9.1594	0.107435	9.28177	0.162299	8.93652	0.073215
Ta.5096.1.S1_at	Aem2	Aen4	Amn1	8.72984	0.0933347	7.97418	0.0140934	7.51716	0.00544977	6.51337	0.000270033	6.342	0.00533926	6.36962	0.000338865	5.9266	0.0640486	5.78071	0.00963603
Ta.12412.1.A1_at	Aem1	Aen4	Amn1	8.50921	0.0457811	7.44921	0.028804	6.59344	0.0109568	6.51576	0.000535668	6.69213	0.106287	6.61107	0.00917923	6.10924	0.0399522	5.68185	0.000947019
Ta.14436.1.S1_x_at	Aem13	Aen2	Amn1	10.2321	0.0129153	9.67451	0.123943	8.93492	0.0109857	9.53526	0.0423954	9.65851	0.0367764	9.03533	0.264967	8.85174	0.00544056	8.10667	0.0423173
TaAffx.37669.1.A1_at	Aem1	Aen10	Amn1	6.85583	0.00548362	5.9988	0.0689807	5.78825	0.014482	5.25746	0.064379	4.06911	0.155558	3.9622	0.135065	4.35038	0.0373104	4.44651	0.000541468
TaAffx.28783.1.S1_at	Aem2	Aen4	Amn1	6.6035	0.0255361	6.45253	0.00683983	6.08745	0.0669972	5.64229	0.000918309	6.15224	1.01125e-05	6.14101	0.133091	6.03219	0.0142001	6.07043	0.0994431
Ta.23062.1.S1_at	Aem1	Aen14	Amn1	8.79288	0.0513525	8.14939	0.0562026	7.76277	0.0121938	7.99463	0.00108331	8.11046	3.24883e-05	7.42507	0.397871	7.75347	8.96257e-05	8.00375	0.0557049
Ta.10186.1.S1_at	Aem1	Aen2	Amn1	8.59096	0.113026	5.39504	0.342045	4.48509	0.183739	4.94223	0.100973	7.73753	0.0159578	7.29262	2.9261e-05	5.9932	8.28568e-05	5.58752	0.808361
Ta.7378.20.S1_x_at	Aem1	Aen10	Amn1	12.0386	0.00747719	10.3824	0.00633168	10.2104	0.00429466	10.3048	0.0357918	8.53132	0.00519465	7.94742	0.23555	9.42197	0.0205919	9.59302	0.0162644
Ta.12952.2.S1_at	Aem1	Aen1	Amn1	6.22595	0.321313	5.67663	1.08611e-05	5.21251	0.00439334	5.03807	0.000759834	5.33002	0.0184915	4.89435	0.193398	4.90197	0.151142	5.00451	0.392941
Ta.7488.1.S1_a_at	Aem1	Aen2	Amn1	9.18738	0.0367016	6.69916	0.227176	5.13253	0.0828107	5.06399	0.0750974	7.32057	0.0337973	6.46546	1.2993	5.83336	0.0961164	4.24144	0.0051778
Ta.24301.1.A1_x_at	Aem1	Aen1	Amn1	7.67872	0.00292724	6.7594	0.114179	5.94869	0.000747014	6.05632	0.0825876	5.87082	0.0182967	5.12126	0.0176591	5.07528	0.0768058	5.26071	0.00538945
TaAffx.84001.1.S1_at	Aem2	Aen3	Amn1	8.38408	0.00583419	8.05794	0.00681828	7.95003	0.0421907	7.66718	0.00743873	7.9494	2.04878e-08	7.88848	0.00269232	7.85795	0.0469093	7.4564	0.294961
Ta.12996.1.S1_at	Aem1	Aen14	Amn1	9.15137	0.0158436	8.86926	0.0291163	8.52152	0.0127829	8.72183	0.0197451	8.58039	1.65603e-06	8.27554	0.544238	8.39106	0.03808	8.48544	0.0272151
Ta.7654.1.S1_at	Aem13	Aen2	Amn1	10.0844	0.0142168	9.7495	0.00315379	9.43179	0.00193092	9.66449	0.000607189	9.56685	0.00523976	9.3521	0.15583	9.29896	0.0167203	9.07095	0.00215857
Ta.21339.1.A1_at	Aem1	Aen4	Amn1	8.12358	0.0167445	7.30264	0.00215485	7.05209	0.0160036	6.28915	0.0134476	7.01964	0.0602484	7.15088	0.000928295	6.22412	0.0122573	5.2996	0.132228
Ta.7650.1.A1_at	Aem1	Aen2	Amn1	8.75459	0.0130351	8.25045	0.000580378	8.03711	0.00871296	7.61674	1.28597e-05	8.10379	0.00188163	7.7975	0.168888	7.46885	0.00907766	7.00307	0.210534
Ta.1452.1.S1_x_at	Aem13	Aen1	Amn1	8.84234	0.0164873	7.65958	0.0588077	7.00683	0.00185004	8.18981	0.0531982	7.48525	0.134398	6.38435	0.00684925	5.55738	0.0588556	6.12166	0.0150643
Ta.28403.1.S1_x_at	Aem13	Aen2	Amn1	7.56705	0.0211709	6.72716	0.0811764	6.73843	0.0282547	7.17861	0.0220992	7.30724	0.0354866	6.8485	0.0766604	6.6673	0.00280368	6.26745	0.0230068
TaAffx.64266.1.A1_at	Aem1	Aen13	Amn1	7.78618	0.0333846	6.79478	0.214127	6.85816	0.0138358	6.46362	0.00280795	6.55847	0.00484512	6.23313	0.0702473	6.44655	0.0611636	6.22248	0.0020168
Ta.28472.1.S1_at	Aem1	Aen12	Amn1	9.68296	0.0499871	8.42988	0.0207351	7.07597	0.071095	6.6485	0.144433	7.52438	0.0107489	7.36998	0.000267852	7.51132	0.011988	7.75775	0.312194
Ta.10262.1.A1_at	Aem1	Aen3	Amn1	8.29847	0.0391184	7.71533	0.0202965	7.85677	0.000132228	7.86059	9.69626e-07	7.97395	0.110761	7.64479	0.705785	7.77706	0.00944064	7.02714	0.00212154
Ta.4469.1.S1_at	Aem1	Aen1	Amn1	8.44216	0.0327668	7.77187	0.0749469	7.70112	0.00327877	7.26487	0.000117612	7.75777	0.0491081	6.72953	0.148998	6.89989	0.0486148	6.5415	0.304852
Ta.19649.1.A1_at	Aem1	Aen9	Amn1	10.9954	0.0331658	10.0815	0.142768	8.94451	0.114453	8.78027	0.00160437	6.4687	0.0912503	6.91314	0.113046	8.07011	0.0385599	8.80303	0.119603
Ta.9195.1.A1_at	Aem13	Aen7	Amn1	8.56363	0.0348729	7.81456	0.00843082	7.66599	0.0213336	8.07779	0.0199853	8.01152	0.0099019	7.85235	0.128222	8.44274	0.00123414	8.11027	0.0372617
Ta.23704.1.S1_x_at	Aem2	Aen11	Amn1	13.2612	0.0142027	12.967	1.88684e-07	12.0658	1.97044e-06	11.7072	0.0104469	11.3325	0.00188875	11.8769	0.0204882	11.8822	0.0253287	11.5953	0.0165893
Ta.14052.1.S1_at	Aem2	Aen6	Amn1	9.68714	0.0474644	9.42807	0.014557	8.8467	0.00548487	8.66456	0.0507185	8.76421	0.015589	9.3003	0.0695111	9.39022	0	8.55594	0.0246538
Ta.24171.1.S1_s_at	Aem1	Aen1	Amn1	11.8224	0.0766226	8.06639	0.822878	6.21395	0.402246	5.40288	0.0269958	10.6689	0.0793357	9.14625	0.516488	8.06186	0.00302119	5.57861	0.00177925
Ta.25901.2.A1_at	Aem1	Aen2	Amn1	6.68454	0.0939339	5.63931	0.0781223	5.16659	0.108518	4.22304	0.00393019	5.19914	0.0144373	4.89893	0.238916	4.08958	0.433802	3.61467	0.0101311
Ta.18888.1.S1_at	Aem1	Aen9	Amn1	7.41367	0.218844	5.22413	0.119906	5.31169	0.0100444	5.5999	0.0448959	4.79498	0.123196	4.76768	0.023526	6.11754	0.0236629	6.89888	0.0692419
Ta.24811.2.S1_a_at	Aem2	Aen2	Amn1	7.89901	0.063525	7.46368	0.00888578	6.94662	0.0211701	6.82684	0.00940998	7.351	0.00892944	6.7477	0.388173	6.37551	0.00199184	5.72929	0.00801331
TaAffx.40924.1.S1_s_at	Aem1	Aen10	Amn1	8.70877	0.00313614	7.97861	0.0109291	7.64912	0.0876871	7.44643	0.0609972	6.41127	0.00570953	6.23791	0.00255084	7.19431	0.0100603	7.38709	0.283424
Ta.3008.1.S1_a_at	Aem1	Aen1	Amn1	10.3632	0.0133185	9.90888	0.0369527	9.36714	0.0067784	9.65637	0.0207039	9.55014	0.00725305	8.59258	0.970222	8.55563	0.00244109	8.10704	0.0628571
Ta.12952.3.S1_s_at	Aem1	Aen11	Amn1	7.28363	0.0103941	6.41972	0.0243851	5.87263	0.0253556	5.46379	0.000475791	5.47978	0.0708106	6.05298	0.637304	6.19451	0.0530723	5.81572	0.144121
TaAffx.7983.1.S1_at	Aem1	Aen2	Amn1	10.1412	0.170195	8.69381	0.0699537	7.30805	0.0025557	6.98508	0.0211195	7.62341	0.00056813	7.23759	0.215529	6.67551	0.00120239	6.79338	0.00987256
Ta.11095.1.A1_at	Aem1	Aen13	Amn1	10.1881	0.0197696	8.90544	0.0689036	8.1382	0.00042282	8.21487	0.0192218	6.77015	0.00132441	6.64047	0.179337	7.10662	0.000678659	6.2385	0.375145
Ta.23807.10.S1_at	Aem13	Aen1	Amn1	10.8211	0.124596	9.68484	0.0276822	9.0533	0.0112902	9.9461	0.0670355	9.04419	0.00786762	8.24367	0.222761	7.96957	0.0219495	7.70861	0.371855
Ta.9462.1.S1_at	Aem2	Aen13	Amn1	10.5565	0.0192387	10.2839	0.0918344	9.80232	0.0252275	9.63213	0.0256948	10.1414	0.34559	10.029	0.233326	10.1275	0.0152452	9.8977	0.0974216
Ta.3251.1.A1_at	Aem13	Aen4	Amn1	7.89611	0.0498243	6.74186	0.0209771	5.89043	0.00699884	7.14403	0.0010265	6.57028	0.00957596	6.4536	0.0744387	5.15567	0.641002	4.58145	0.243869
Ta.7205.1.S1_at	Aem2	Aen3	Amn1	11.8416	0.00314684	11.1752	0.0316255	10.1201	0.0330497	9.08609	0.0141916	10.5726	0.00952017	10.2863	0.0880889	10.4051	0.000228911	9.57209	0.000217332
TaAffx.24838.2.A1_at	Aem1	Aen11	Amn1	7.30112	0.0315711	6.59429	0.0511729	6.08588	0.0738654	5.98374	0.019845	5.39744	0.159057	5.85636	0.0236162	5.88608	0.37432	5.64337	0.233631
Ta.724.1.S1_at	Aem13	Aen2	Amn1	9.53575	0.0172266	9.10841	0.00366888	8.86611	0.00338237	9.37063	0.00466173	9.34776	0.000213515	8.69597	0.2829	8.38352	0.0515151	7.83328	0.00163462
Ta.13248.1.S1_at	Aem1	Aen1	Amn1	8.25157	0.000126056	7.91224	0.00610776	7.56259	0.00765653	7.62343	0.101809	8.00083	0.0545973	7.26814	0.567909	7.64731	0.00526273	7.52403	0.0183896
Ta.22809.1.S1_at	Aem13	Aen2	Amn1	9.66495	0.016733	9.01012	0.0362174	8.44099	0.01206	8.92731	0.0138143	8.29195	0.00395015	8.05169	0.007425	7.84051	0.0422106	7.6102	0.112611
TaAffx.106548.1.S1_at	Aem1	Aen2	Amn1	11.6451	0.0393994	9.37996	0.00785073	9.52973	0.00343462	10.2138	0.0033381	9.96277	0.00200281	9.30724	0.0173141	8.68436	0.0098115	8.39163	0.0670311
Ta.21414.1.S1_at	Aem1	Aen4	Amn1	7.14679	0.15911	5.96018	0.364989	4.09585	0.00433818	4.21624	0.000880222	5.58487	0.193792	5.56464	0.000294767	5.05819	0.00745925	4.3648	0.00109755
Ta.18227.1.S1_at	Aem1	Aen2	Amn1	7.08462	0.0604941	6.41103	0.131213	5.86453	0.0392466	5.56467	0.0686038	6.45169	0.0196954	6.27197	0.714136	6.00252	0.178913	5.75963	0.0578662
Ta.22524.2.S1_at	Aem13	Aen4	Amn1	6.54492	0.022802	6.1644	0.094747	6.09816	0.0185325	6.42366	0.00971978	6.20213	0.0614898	6.25922	0.230473	5.81859	0.00528998	5.32838	0.0665984
Ta.7378.8.S1_x_at	Aem1	Aen2	Amn1	11.5702	0.0293883	7.91707	0.360927	7.12537	0.00636493	7.33766	0.0144867	8.0732	0.111939	7.84797	0.0629244	7.46466	0.00649663	7.34804	0.00462033
Ta.13306.1.S1_at	Aem1	Aen6	Amn1	8.4473	0.0255486	7.7244	0.033789	7.46715	0.00938978	6.63187	0.0201517	6.40459	0.000221402	6.89868	0.699817	6.74226	2.97604e-05	6.17619	0.000339505
Ta.3224.1.A1_at	Aem1	Aen4	Amn1	8.50793	0.0190215	6.69574	0.00421616	5.32602	0.018382	5.05038	0.0166389	6.80001	0.223644	7.05486	0.234055	5.71344	0.16727	4.52482	0.00278742
Ta.1890.1.S1_x_at	Aem2	Aen2	Amn1	11.4217	0.0130798	10.75	0.0255053	9.81662	0.00113689	9.25471	0.020705	7.29364	0.042472	6.83291	0.518802	6.26703	0.000478293	5.6129	0.324705
Ta.3093.1.S1_a_at	Aem1	Aen1	Amn1	10.4126	0.151259	5.77636	0.346438	5.17897	2.38494e-06	5.03613	0.00930878	8.45977	0.132363	7.19805	0.189371	6.20047	0.000446582	5.34974	0.238065
Ta.1452.2.S1_x_at	Aem13	Aen1	Amn1	7.11679	0.141404	5.8982	0.0148957	5.60159	0.00733637	6.26541	0.116184	6.12576	0.000528897	5.44592	0.0583723	4.84604	0.0246527	5.3623	0.0145708
Ta.7903.1.S1_at	Aem1	Aen3	Amn1	7.36726	0.162134	6.6061	0.0436631	6.39721	0.013343	6.20145	0.0989359	6.25055	0.0395141	6.16347	0.00384587	6.07702	0.0432721	5.6799	0.613427
Ta.23659.1.S1_at	Aem2	Aen6	Amn1	11.2788	0.00207919	11.0961	0.207756	9.38702	0.211902	9.6972	0.0291091	9.81451	0.0422715	10.4804	0.0768929	10.8593	0.000823358	9.27072	0.0012111
Ta.4299.1.A1_at	Aem1	Aen13	Amn1	7.6114	0.0207681	6.91514	0.0469581	6.43281	0.00011058	5.9046	0.00152311	5.78216	0.138063	5.5099	0.228816	5.74169	0.0344652	5.30259	0.0282735
Ta.20391.2.S1_at	Aem2	Aen3	Amn1	11.3237	0.0143339	10.8898	0.00362006	10.1965	1.73649e-05	9.61254	0.0072546	9.86259	0.0428883	9.89833	0.29322	9.84365	9.55614e-05	9.42264	0.00549003
TaAffx.124313.1.A1_at	Aem1	Aen5	Amn1	11.6053	0.0783345	10.2529	0.0275753	9.85157	0.00121961	10.4673	6.55982e-06	8.96092	0.00803335	9.28754	0.435047	8.77287	0.00130459	8.90405	0.0562354
Ta.3983.1.S1_at	Aem1	Aen12	Amn1	8.66514	0.0844364	7.52257	0.110251	7.41897	0.0269557	6.18745	0.00121906	6.52531	0.0171057	6.15246	0.00285623	6.48488	0.153118	6.83517	0.0442407
Ta.28793.1.S1_x_at	Aem1	Aen2	Amn1	11.7636	0.268574	10.2051	0.47366	9.17221	0.235499	6.28551	0.154419	9.11075	0.144422	8.06906	0.0575795	8.06717	0.017351	5.80786	0.0138393
TaAffx.52188.1.S1_at	Aem1	Aen4	Amn1	8.07241	0.0929322	7.00716	0.0192267	5.42294	0.0280546	5.09564	0.0194824	6.90085	0.0342364	6.77174	0.581675	5.90206	0.00799301	5.1422	0.00178639
Ta.1178.1.A1_at	Aem2	Aen2	Amn1	8.77943	0.0179525	8.1771	0.0607815	7.71302	0.0570595	7.27669	0.00898561	7.51183	0.0339566	7.06346	0.000190825	6.78932	0.122773	6.26354	0.0225049
Ta.14589.1.S1_at	Aem1	Aen14	Amn1	9.92925	0.0641036	9.13012	0.0221222	8.67022	6.14205e-06	8.76971	0.00873287	8.58784	0.106658	8.00047	0.109797	8.01453	0.0143758	8.19546	0.172408
Ta.18691.1.S1_at	Aem1	Aen14	Amn1	7.52633	0.057275	6.81438	0.00349607	6.81568	0.012465	6.44908	0.0471477	6.44945	0.000947708	6.14681	0.00456078	6.23942	0.116175	6.45534	0.000405672
Ta.16315.1.A1_at	Aem1	Aen5	Amn1	8.02502	0.0511867	7.73273	0.0243451	7.32328	0.0083242	7.56158	0.000835724	7.37075	0.00283015	7.61315	0.000162479	7.41672	0.00591619	6.83871	0.00824838
Ta.27657.12.S1_at	Aem1	Aen2	Amn1	10.3408	0.121416	4.31661	0.932926	3.63299	0.0232872	3.66225	0.00270283	7.156	0.0728103	6.085	0.000722016	4.49678	0.000155945	4.29935	0.0742383
TaAffx.58859.1.S1_at	Aem1	Aen1	Amn1	7.42875	0.0155606	6.51365	0.13036	6.03047	0.334294	5.11189	0.0146261	5.5984	0.132478	5.15918	0.332024	5.12798	0.0245955	5.04882	0.250959
Ta.7378.17.S1_x_at	Aem1	Aen1	Amn1	11.9345	0.0173998	6.35142	4.42247	3.68367	0.0610149	3.5376	0.00654121	6.61094	0.0609558	5.44149	0.0614398	4.6798	0.25356	4.40534	0.254968
Ta.10652.1.A1_at	Aem1	Aen10	Amn1	8.96978	0.017345	7.80672	0.00509195	7.36362	0.10736	6.90587	0.0398882	6.15319	0.0158215	5.60372	0.00192934	6.50031	0.0614468	6.85373	0.0069378
Ta.7378.18.S1_at	Aem1	Aen1	Amn1	10.7473	0.118267	5.20375	1.07454	3.89251	0.0281014	3.78581	0.0524254	6.13059	0.0884233	4.98365	0.0081991	4.9092	0.0165066	4.04188	0.000492225
Ta.11136.1.A1_at	Aem3	Aen2	Amn1	5.7206	0.0154663	5.24225	0.0503122	5.11149	0.0114404	4.57886	0.00756605	4.71016	0.0268562	4.54009	0.0161717	4.29667	0.102832	4.31085	0.0127164
Ta.5569.2.A1_at	Aem1	Aen4	Amn1	5.79405	0.00826259	4.53904	0.00383059	4.45065	0.00380771	4.24027	0.000182601	4.63269	0.00918677	4.50191	0.0376967	3.98912	0.0209609	3.49329	0.103103
Ta.10402.1.S1_x_at	Aem2	Aen4	Amn1	10.27	0.0749448	9.62687	0.228258	8.51291	0.0196787	7.32059	0.0474719	9.19797	0.00122557	8.95136	0.215668	8.29767	0.0023391	7.0737	0.0569574
Ta.3164.1.S1_at	Aem13	Aen2	Amn1	10.5312	0.0169641	9.53651	0.00105272	9.4019	0.00318924	9.87549	0.000902841	9.44367	0.00843819	8.85986	0.23789	8.24033	0.447962	8.22242	0.0210749
TaAffx.132315.3.S1_x_at	Aem1	Aen1	Amn1	8.83627	0.0505025	4.97069	0.187687	4.41966	0.000964514	4.66981	0.028529	5.94104	0.11257	5.37162	0.0405038	4.88939	0.0762101	5.01339	0.0389251
Ta.9704.1.S1_at	Aem1	Aen2	Amn1	9.82542	0.0211807	8.17713	0.0748552	7.19854	0.0169961	6.94436	0.00969818	8.47114	0.00203241	7.97565	0.406409	6.30122	0.0218967	5.17284	0.0181556
TaAffx.18788.1.S1_s_at	Aem2	Aen3	Amn1	7.73569	0.223055	7.27709	0.0519683	6.50117	0.00144692	6.41061	0.0779952	6.36871	0.02227	6.66786	0.564647	6.26984	0.0239288	5.08158	1.57694e-05
Ta.1452.1.S1_at	Aem13	Aen1	Amn1	8.71514	0.0380655	7.51006	0.0206604	6.9711	1.25468e-06	8.05435	0.00145968	7.55162	0.173652	6.59406	0.117129	5.67317	0.0602541	5.99023	0.0625266
TaAffx.4157.1.S1_at	Aem1	Aen2	Amn1	8.16681	0.0806859	7.5572	0.000208538	7.00432	0.00391546	7.08978	0.0193201	7.49293	0.00127125	7.15428	0.0136712	6.56418	0.0440154	6.45178	0.920744
Ta.18577.1.S1_x_at	Aem1	Aen2	Amn1	10.4892	0.0346269	9.2799	1.51539	8.20931	0.0170189	8.42123	0.00134722	7.85738	0.0240918	7.33235	0.0310747	6.58662	0.00675916	6.00019	0.0766216
Ta.1188.1.S1_at	Aem1	Aen2	Amn1	6.82273	0.0329526	6.03554	0.000810715	5.72277	0.0437155	5.47218	0.265495	6.07062	0.01624	5.6025	0.616241	5.1251	0.0307678	4.50634	0.0576571
Ta.28487.1.S1_at	Aem2	Aen3	Amn1	8.39017	0.0150969	7.84621	0.0605495	7.09186	0.0729371	7.05567	0.00693732	7.05351	0.00532028	6.75523	0.0780448	6.76476	0.0504782	5.45339	0.121231
Ta.16603.1.A1_at	Aem2	Aen6	Amn1	6.90902	0.105772	6.52806	0.0499303	5.43118	0.0297264	5.0255	0.167894	4.50396	1.95702e-05	5.25271	0.0796938	5.28128	0.123011	4.47701	0.0873585
TaAffx.79513.1.S1_at	Aem1	Aen15	Amn1	12.5939	0.115292	6.91308	1.04537	5.53191	0.0457869	5.49749	0.00325287	5.77326	0.0106326	5.38604	0.00405218	5.92857	0.00549164	5.83452	0.00139249
Ta.10329.17.S1_x_at	Aem1	Aen2	Amn1	10.8088	0.045965	5.18773	2.08878	3.49784	0.00149979	3.78855	0.000917865	6.75675	0.0435584	5.67957	0.142577	4.35734	0.0943595	3.71913	0.0305882
Ta.27657.1.S1_at	Aem1	Aen2	Amn1	11.5929	0.0263275	6.35895	0.920505	4.7225	0.00943722	5.44806	0.00422359	7.71993	0.0522058	6.92148	0.191372	6.34742	0.000157904	5.60644	0.231529
Ta.25408.1.S1_at	Aem1	Aen15	Amn1	12.7752	0.0136556	12.2263	0.00266206	11.7604	0.000165635	11.7508	0.00459234	11.7444	0.00795421	11.3601	0.0192186	11.9455	0.00342499	11.7955	0.0217653
Ta.27657.4.S1_x_at	Aem1	Aen1	Amn1	14.326	0.00917928	10.5166	1.36864	8.61032	0.00955417	8.49084	0.000269325	10.1194	0.298721	9.03095	0.160309	9.04965	0.0341193	8.63066	0.00310238
Ta.13256.3.A1_a_at	Aem13	Aen1	Amn1	9.90864	0.593742	9.16674	0.0363937	7.92351	0.0389805	8.99167	0.00471572	8.69892	0.0501361	7.36511	0.131195	6.66115	0.0218523	6.46226	0.137235
Ta.9558.2.S1_x_at	Aem1	Aen1	Amn1	9.8193	0.00105468	9.32751	0.011818	9.0573	0.00231714	8.84922	6.36867e-06	8.96898	0.014865	8.44651	0.179908	8.47917	0.0212343	8.35257	0.0657952
Ta.19211.2.S1_x_at	Aem3	Aen15	Amn1	10.5337	0.0179042	9.83509	0.00552361	9.80636	0.0190825	8.22643	0.0212655	8.99556	0.0104834	8.41456	0.0496685	9.05028	0.00304879	8.93343	0.0619654
Ta.6349.1.S1_a_at	Aem2	Aen14	Amn1	6.634	0.0120929	6.33715	0.000170476	5.67583	0.044228	5.82296	0.0330805	5.9205	4.49129e-05	5.04315	0.357823	5.48315	0.00599021	5.52238	0.0783907
Ta.24916.2.S1_at	Aem2	Aen13	Amn1	11.5574	0.00440403	11.0099	0.00882905	9.99127	0.000398364	10.1511	0.123622	9.97598	0.00892955	9.60302	0.463232	10.1984	0.000148135	9.78756	0.00112676
Ta.10329.39.S1_at	Aem1	Aen15	Amn1	12.4808	0.07511	9.54151	0.0280992	9.31999	0.0105465	9.36827	0.000505942	9.41843	0.00583444	8.59575	0.075661	9.38587	3.80817e-05	9.18594	0.00204655
Ta.3164.1.S1_x_at	Aem13	Aen1	Amn1	10.574	0.00615773	9.70128	0.00922953	9.52626	0.0146731	9.88911	0.0396354	9.45275	0.00505245	8.94764	0.127068	8.38188	0.520612	8.63093	0.256371
Ta.19211.1.A1_x_at	Aem3	Aen1	Amn1	7.74705	0.0559104	7.02243	0.00324528	6.941	0.0652834	5.78337	0.0304023	6.9218	0.0862464	5.91494	0.067738	6.35229	0.00184638	5.74571	0.0481376
Ta.11201.1.S1_at	Aem2	Aen13	Amn1	9.32606	0.0649752	8.74346	0.00868963	8.51835	0.00313743	7.76784	0.0487046	7.89575	0.00110235	7.35754	0.11732	8.05212	0.00911724	7.38085	0.00179216
Ta.12588.1.A1_at	Aem2	Aen2	Amn1	8.11809	0.029933	7.48539	0.131123	6.6925	2.61559e-07	5.83471	8.96669e-05	6.89729	0.0433658	6.49348	0.0126191	6.16803	0.0675447	6.04141	0.0156078
Ta.13195.3.S1_at	Aem2	Aen1	Amn1	9.44082	0.201726	8.84262	0.763471	7.57175	0.0184196	6.59887	0.0703152	8.63391	0.242524	7.02916	2.0483	5.99071	0.0914815	4.33301	0.00421395
Ta.4630.1.S1_at	Aem2	Aen3	Amn1	8.36644	0.00356144	7.75277	0.00943366	7.29836	0.0462664	6.78898	0.00112402	6.61855	0.134688	6.61024	0.033718	6.57989	0.0634047	6.33027	0.0905923
Ta.27657.9.S1_x_at	Aem1	Aen8	Amn1	12.532	0.0138316	8.10488	0.810056	6.55	0.0113584	6.78817	0.000160215	6.93025	0.125616	6.78683	0.0244373	7.38785	0.0102898	7.1765	0.00892133
TaAffx.48354.1.S1_at	Aem13	Aen11	Amn1	8.11035	0.058676	6.61345	0.0894841	6.13242	0.00677476	7.31059	0.0010866	4.78949	0.0490516	5.605	0.436769	5.33629	0.0185369	5.32413	0.110313
Ta.16163.1.S1_at	Aem2	Aen5	Amn1	5.72213	0.0474628	5.32876	0.00099457	4.50725	0.0589276	3.58651	0.00307105	4.47509	0.0610369	4.80828	0.0500729	4.22988	0.0666774	3.65218	0.057708
Ta.21652.1.A1_at	Aem13	Aen15	Amn1	8.16209	0.037714	7.44108	0.0196676	7.01363	0.0231099	7.50407	0.000225008	6.56088	0.000611765	6.21232	0.0101913	6.70714	0.0880603	6.6554	0.0669254
Ta.7152.1.A1_at	Aem1	Aen4	Amn1	8.81358	0.0067151	7.43209	0.0227525	6.72395	0.0646364	6.05469	0.0381689	7.07594	0.0247172	6.91588	0.0582564	5.67702	0.0360561	3.86114	0.0261288
Ta.3551.1.S1_x_at	Aem1	Aen13	Amn1	10.5982	0.0198184	10.1048	0.00108219	9.67821	0.018796	9.75235	0.00228647	10.3821	0.0017635	9.43017	0.464601	10.0708	0.00840731	9.80658	0.0216912
Ta.23952.1.S1_at	Aem1	Aen14	Amn1	10.2956	0.020852	9.49371	0.0217508	8.88031	0.0311437	8.54364	0.0172491	7.41147	0.133958	6.88952	0.090464	6.63573	0.000304446	7.27971	0.0981667
Ta.28695.3.S1_x_at	Aem13	Aen2	Amn1	13.3665	0.0373036	11.802	0.104371	9.61092	0.0106332	12.1741	0.00144449	12.5785	0.00320342	12.2525	0.103903	11.7703	0.249491	11.5097	10.4972
Ta.10329.21.S1_x_at	Aem1	Aen13	Amn1	11.2897	0.0159744	8.7295	0.00476091	8.40405	0.0280488	8.49696	0.00055194	8.3692	3.13004e-05	7.77183	0.0481721	8.17461	0.00189228	7.54899	0.0457876
TaAffx.59129.1.S1_at	Aem1	Aen4	Amn1	9.1519	0.0288969	7.73108	0.163045	7.59515	0.00434063	7.04964	0.137222	7.87207	0.116208	7.72063	0.276152	6.77683	0.0771714	6.27945	0.0157174
Ta.29445.1.S1_at	Aem1	Aen1	Amn1	9.1629	0.219004	6.55446	0.0690709	5.90138	0.0387628	6.83596	0.0421221	7.57987	0.0178412	5.7256	0.0622522	5.568	0.00133259	6.00178	0.306279
Ta.28067.1.S1_x_at	Aem1	Aen2	Amn1	10.4107	0.0640875	8.16974	0.433541	5.88472	0.192129	5.56296	0.132523	8.27658	0.019535	7.43977	0.279701	6.05117	0.18791	4.23475	0.637862
Ta.5659.1.S1_at	Aem2	Aen8	Amn1	13.065	0.00776488	12.353	0.0713188	11.0102	0.00121297	9.76698	0.0319696	10.1008	0.105365	10.4741	0.178688	12.076	0.00260164	12.1462	0.0015512
TaAffx.37585.1.S1_x_at	Aem13	Aen6	Amn1	8.82016	0.056766	8.05858	0.0120926	7.8284	0.00407545	8.2238	0.0023056	7.19729	0.00805701	7.35821	0.106112	7.4965	0.000560111	6.9069	0.10208
Ta.18920.1.S1_at	Aem2	Aen10	Amn1	10.2769	0.00261355	9.97023	0.0311937	9.31568	0.000117261	8.70737	0.0728151	9.47674	0.00230445	9.32565	0.157537	9.87301	0.000643851	10.1303	0.0619603
Ta.15331.1.S1_at	Aem1	Aen3	Amn1	9.83444	0.0514192	9.26522	0.0701627	8.30331	0.0041838	8.75442	0.0138284	8.99065	0.237843	8.71548	0.288366	8.35201	0.169532	7.32901	0.0239751
Ta.830.2.S1_at	Aem2	Aen8	Amn1	11.087	0.0189602	10.4582	0.0961743	8.72924	0.0552846	8.27738	0.0212388	8.58409	0.0413861	8.4445	0.763321	8.80236	0.000226131	8.66719	0.517575
Ta.11480.1.S1_at	Aem1	Aen2	Amn1	8.83266	0.0189726	8.03444	0.0468378	7.77945	0.0902204	7.08877	0.0164589	7.03559	0.0053623	6.82286	0.0110193	6.62276	0.295701	6.4696	0.442721
Ta.6568.2.S1_x_at	Aem1	Aen10	Amn1	12.8904	0.0200365	12.1893	0.0196396	11.8659	0.00126429	11.9849	0.00579787	10.7868	0.156537	10.8722	0.478561	11.3288	0.00249542	11.4029	0.00802493
Ta.18714.1.S1_at	Aem1	Aen4	Amn1	8.81929	0.0220048	7.84594	0.0202288	7.08676	0.0282221	7.29141	0.0374886	6.50008	0.00981223	6.70329	0.68312	5.54202	0.28742	5.39086	0.10564
Ta.28123.1.S1_at	Aem2	Aen1	Amn1	7.96055	0.165749	7.07613	0.1452	5.547	0.169414	5.1189	0.100689	5.99317	0.0363412	4.84177	0.0333681	3.9884	0.0487563	4.23223	1.52347
Ta.13322.1.S1_at	Aem1	Aen12	Amn1	5.90789	0.0395484	4.95448	0.012085	4.95204	0.0150304	4.47451	0.00569774	4.82993	0.073674	4.72528	0.0915985	4.83901	0.0196458	5.16969	0.08043
Ta.26001.1.A1_at	Aem1	Aen14	Amn1	5.70918	0.0759386	5.06065	0.0145866	4.76202	0.000433973	4.4342	0.0188312	5.04834	0.153918	4.79566	0.0016903	4.51719	0.00320809	4.77823	0.00168777
Ta.28561.1.S1_at	Aem2	Aen1	Amn1	10.7135	0.0297125	10.0727	0.0197878	9.1966	0.0928917	7.55539	0.0655739	9.48683	0.0660563	7.52068	0.174454	8.30423	0.159011	8.37271	0.000538116
Ta.23833.1.S1_at	Aem1	Aen13	Amn1	13.0657	0.0275357	11.7115	0.228813	10.8288	0.180891	8.07601	0.0299105	8.44143	0.00784265	7.35187	0.171489	8.40913	0.122758	6.78334	0.100978
Ta.28055.2.S1_a_at	Aem1	Aen15	Amn1	13.3004	0.0371662	11.8779	0.166067	11.0933	0.0303178	11.5762	0.00574333	8.20009	0.0709676	6.78319	0.00489536	7.78576	0.00129129	7.96008	0.0241629
Ta.4650.1.A1_at	Aem1	Aen4	Amn1	9.62907	0.0196337	8.63611	0.0114396	8.4245	0.00241633	8.80068	5.8323e-06	7.37532	0.0413709	7.52038	0.729219	6.55167	0.0256449	5.64055	0.000407816
Ta.5169.1.A1_at	Aem1	Aen2	Amn1	7.93883	0.0900872	6.26741	0.238613	5.4421	0.00722825	5.19577	0.042198	6.95852	0.629812	6.67059	0.421243	6.58958	0.0380588	6.18921	0.115097
Ta.7378.1.S1_x_at	Aem1	Aen1	Amn1	12.6486	0.0306371	8.24178	0.666467	7.47343	0.000773507	8.60768	0.0522001	8.62854	0.0856837	7.85393	0.0894479	8.05532	0.000766745	7.32273	0.0980357
Ta.7603.1.A1_at	Aem1	Aen3	Amn1	9.88356	0.0301424	6.43632	0.214729	6.30867	0.0330828	5.94947	0.0275843	5.7621	0.113309	5.76272	0.270074	5.6614	0.0296856	5.35181	0.474356
Ta.16434.2.S1_at	Aem1	Aen10	Amn1	8.44639	0.066147	7.3555	0.0528936	6.976	0.0107171	7.09985	0.00791381	5.05625	0.0108744	4.87428	0.0826208	5.6699	0.37284	6.05196	0.655154
TaAffx.64770.1.A1_at	Aem1	Aen4	Amn1	9.079	0.0420077	8.01343	0.0304991	6.60716	0.00412201	7.59286	0.0763496	7.90763	0.00752799	7.88857	0.237668	6.81952	0.00368527	4.84507	0.356837
Ta.7702.2.S1_x_at	Aem1	Aen9	Amn1	6.20613	0.068567	5.84349	0.00197174	5.85935	0.0440424	5.81821	0.00239867	5.62076	0.00231253	5.54238	0.0823295	5.64313	0.0997824	5.85138	0.00531448
Ta.4950.2.S1_s_at	Aem2	Aen4	Amn1	8.98681	0.0931669	8.62722	0.0964351	8.09085	0.048001	8.17928	0.00991481	8.31569	0.00491205	8.13141	0.599637	7.38916	0.0367322	6.9446	0.150172
Ta.1047.2.S1_a_at	Aem1	Aen1	Amn1	7.96054	0.143536	5.84795	0.00134417	5.76151	0.0020357	6.12551	0.00894559	6.4332	0.0526419	5.49737	0.0688399	5.58763	0.0391848	5.4366	0.0169187
Ta.10579.1.S1_at	Aem1	Aen13	Amn1	6.42706	0.000976338	5.49671	0.0129924	4.98475	0.12057	5.09807	0.0497248	5.26011	0.0106965	5.12316	0.0305257	5.39368	0.00215094	5.02608	0.107874
Ta.28784.1.S1_x_at	Aem1	Aen2	Amn1	9.5741	0.0564247	7.57402	0.160188	6.43861	0.00423621	6.65982	0.00609774	7.34197	0.463189	6.52528	0.676607	6.003	0.136349	4.76515	0.110953
Ta.3341.1.S1_at	Aem1	Aen5	Amn1	10.3599	0.0923579	6.75979	0.038498	5.78595	0.000551226	5.81768	0.000419599	6.61521	0.0353275	6.87118	0.0592055	6.74061	0.0177555	6.516	0.00488276
TaAffx.131241.1.A1_at	Aem1	Aen3	Amn1	10.8747	0.0321757	9.3706	0.198903	7.49471	0.00960917	6.09103	0.045694	9.02586	0.0410052	8.66881	0.106973	8.02464	0.32575	5.39437	1.01683
TaAffx.106036.1.S1_at	Aem1	Aen5	Amn1	4.43421	0.0446298	3.64197	0.0252027	3.4187	0.0003758	3.70758	0.00683276	3.97155	0.1203	4.0744	0.1989	3.89572	0.0850457	3.74368	0.0203949
Ta.7378.2.S1_x_at	Aem1	Aen1	Amn1	11.559	0.0624883	8.98411	0.110162	8.65441	0.0054695	9.02188	0.00557382	8.73078	0.017316	7.97759	0.146304	7.8081	0.0464941	8.04049	0.0653419
Ta.6939.1.A1_at	Aem1	Aen1	Amn1	8.30392	0.0635811	6.64614	0.0359716	6.28148	0.00732409	5.53789	0.0104204	7.55951	0.000681684	6.49586	0.454451	6.28767	0.117348	6.05096	0.00740066
Ta.20658.1.S1_a_at	Aem1	Aen12	Amn1	11.0565	0.0831987	9.04452	0.140034	8.31943	0.039172	8.30264	0.0471255	7.12933	0.122703	6.66121	0.0482014	7.01932	0.00407655	7.72575	1.27034
Ta.20391.1.S1_x_at	Aem2	Aen7	Amn1	11.6337	0.013941	11.2318	0.0037136	10.7636	2.49687e-05	10.2645	0.00574795	10.27	0.0621085	10.2006	0.0866735	10.6804	0.00844991	10.2769	0.00834702
Ta.16789.1.S1_at	Aem1	Aen3	Amn1	10.4984	0.00440383	9.99592	0.0347624	9.68797	0.0171368	9.48072	1.38373e-05	9.99785	0.00583004	9.79856	0.305904	9.79475	0.00310854	9.4632	0.0435131
Ta.7077.1.S1_at	Aem3	Aen6	Amn1	7.41414	0.0174175	6.65931	0.000784935	6.29052	0.229226	4.18393	0.0641318	5.48927	0.000735313	5.73894	0.0231124	5.90061	0.14813	4.57075	0.711446
Ta.13280.2.A1_at	Aem2	Aen11	Amn1	11.9196	0.0226005	11.3906	0.235366	10.6717	0.00798957	9.90174	0.00831545	9.00421	0.0541238	10.38	0.308371	11.1867	0.00349123	10.6512	0.0856317
Ta.25272.1.S1_at	Aem1	Aen1	Amn1	9.24265	0.0286369	8.61525	0.179746	8.30442	0.000857166	8.57559	0.054998	8.80267	0.0193267	7.88027	0.409564	8.25003	0.0325066	7.94264	0.292015
Ta.28745.3.A1_x_at	Aem1	Aen2	Amn1	10.3606	0.0547429	9.23143	0.0788152	8.59679	0.0117742	8.60491	0.0267122	9.70164	0.00449629	9.39445	0.0508658	8.68381	0.00586157	8.5861	0.309395
Ta.7984.1.A1_at	Aem1	Aen4	Amn1	8.30302	0.0689244	5.99427	0.0012504	5.56578	0.0643349	5.33659	0.0268285	5.99245	0.0635968	6.10051	7.23112e-05	5.45254	0.110133	5.1716	0.0889126
TaAffx.111902.1.S1_at	Aem1	Aen16	Amn1	7.43591	0.00670398	7.14539	0.013258	7.04585	0.0130376	6.97726	0.00417088	6.70517	0.0257099	6.87785	0.118554	6.7173	0.0659602	6.89607	8.14504e-05
TaAffx.106441.1.S1_at	Aem1	Aen12	Amn1	10.7465	0.224575	8.47375	0.31991	6.83372	0.0231354	6.47969	0.345807	8.33067	0.068264	8.63737	0.00625751	8.09297	0.159083	9.13102	1.29429
Ta.25706.1.A1_at	Aem1	Aen13	Amn1	5.41817	0.170717	5.03501	0.011222	4.99695	0.0326133	4.77198	0.0235021	4.80193	0.0259111	4.65888	0.000561675	4.91942	0.00493982	4.55171	0.00316115
Ta.7413.1.S1_at	Aem2	Aen3	Amn1	7.42463	0.00469808	6.66023	0.0334597	6.25537	0.0972141	4.88745	0.286937	4.82405	0.0371593	4.84729	0.0355293	4.737	0.0325684	4.36094	0.0179574
Ta.6297.1.S1_a_at	Aem1	Aen4	Amn1	9.79978	0.0333634	7.30066	0.222222	4.87775	0.0160881	4.46109	0.0175976	7.48681	9.19782e-05	7.25882	0.771274	5.50731	0.14082	4.67531	0.0015961
Ta.20983.1.S1_at	Aem1	Aen2	Amn1	9.72162	0.00703003	8.99898	0.0307289	8.55304	0.0439299	8.53577	0.0250272	9.0314	6.30412e-05	8.50558	0.284415	8.05199	0.0574432	6.38434	0.429512
Ta.6012.2.A1_x_at	Aem1	Aen1	Amn1	7.41307	0.0684663	6.0307	0.0246001	5.04844	0.17387	4.47672	0.0623313	6.12659	0.111485	5.30677	0.252901	5.56133	0.258225	5.54234	0.232743
Ta.22962.1.S1_x_at	Aem1	Aen2	Amn1	10.7602	0.13387	6.37757	1.13162	5.80758	0.0347222	5.79834	0.00669507	7.8687	0.170783	7.24415	0.52615	6.47945	0.05595	6.59186	0.477023
TaAffx.64925.1.S1_at	Aem3	Aen6	Amn1	7.75162	0.0122882	6.98853	0.027614	6.71069	0.0467854	5.27967	0.121198	5.0269	0.00524146	5.02752	0.140884	5.31355	0.11864	4.81275	0.0461519
Ta.16060.1.S1_at	Aem2	Aen3	Amn1	6.89802	0.0633756	6.30402	0.0227416	5.64773	0.232219	4.74584	0.147571	5.53975	0.0243898	5.22281	0.0489434	4.9769	0.000193327	4.0664	0.0635799
TaAffx.64205.1.A1_at	Aem1	Aen6	Amn1	7.89392	0.0364394	7.31171	0.0832095	6.85438	0.0204753	6.51937	0.00577811	6.23511	0.015403	6.34856	0.337705	6.36526	0.544551	6.20354	0.0858809
Ta.4648.2.S1_at	Aem2	Aen13	Amn1	9.79064	0.0154552	9.4894	0.00914553	8.65539	0.0145923	8.70886	0.0508187	8.85886	0.00215843	8.64708	0.446331	8.93853	0.00853216	8.56528	0.130573
Ta.20591.2.S1_a_at	Aem2	Aen1	Amn1	8.63874	0.00908041	7.88263	0.0368843	6.56717	0.0728449	6.20068	0.0373582	5.79256	0.21069	4.31692	0.0364124	4.24372	0.0280776	3.88874	0.0165261
Ta.2593.2.S1_x_at	Aem2	Aen13	Amn1	12.2756	0.0162815	11.7485	0.043793	11.2997	0.00617573	10.2446	0.0727327	10.9451	0.0270695	10.6416	0.260704	10.8943	0.0193642	10.1214	0.0430652
Ta.28742.5.S1_x_at	Aem2	Aen4	Amn1	13.165	0.00802118	12.7501	0.0182957	12.137	0.00162108	11.8153	0.00470247	12.2237	0.000501287	12.3218	0.114532	12.0411	3.69543e-05	11.8935	0.00682376
Ta.19211.1.A1_at	Aem3	Aen2	Amn1	7.34621	0.131582	6.7169	0.0346125	6.49921	0.0804758	5.49255	0.247854	6.65343	0.113546	5.86222	0.342444	5.7329	0.11655	4.89417	0.0344496
Ta.16255.1.S1_at	Aem13	Aen6	Amn1	7.44799	0.00944795	6.82521	0.057155	6.35741	0.00373415	6.7717	0.00263397	5.838	0.042842	6.14146	0.212127	6.14423	0.0187812	5.80574	0.0323709
Ta.10389.2.S1_at	Aem1	Aen10	Amn1	11.3804	0.0232396	10.1916	0.220802	7.29983	0.0510913	8.07172	0.00261003	8.40543	0.0354004	8.07287	0.0495452	9.14728	0.00247328	9.52186	0.042244
AFFX-r2-P1-cre-5_at	Aem13	Aen7	Amn1	14.6567	0.0211765	13.9289	0.00588038	14.0629	6.12191e-05	14.3626	0.0549409	14.3386	0.000193421	14.304	0.0058165	14.4753	0.0499315	14.2842	0.0275205
Ta.9558.1.S1_x_at	Aem1	Aen1	Amn1	9.72324	0.00436626	9.14153	0.0134177	8.98101	0.000214204	8.78878	0.000353686	9.23079	0.00752006	8.30025	0.289098	8.64403	0.0816947	8.67262	0.128473
Ta.2932.1.S1_at	Aem1	Aen14	Amn1	8.8814	0.00297128	8.33775	0.00469695	8.12115	0.00701182	7.9814	0.00278855	8.54064	0.000246779	8.24213	0.0496382	8.13316	0.00263866	8.47393	0.000539357
Ta.10329.12.S1_x_at	Aem1	Aen13	Amn1	13.2821	0.0202662	10.5923	0.012287	10.2615	0.0940057	10.5193	0.0151392	10.5527	0.00372625	9.58784	0.154408	10.1771	0.00289786	9.72687	0.0243469
Ta.21792.1.S1_s_at	Aem13	Aen12	Amn1	8.8829	0.142749	7.57699	0.0414715	7.07723	0.253866	7.84625	0.032745	8.17144	0.0794194	7.29244	0.0575324	7.51802	0.00143998	8.32144	0.143695
Ta.14034.1.A1_at	Aem1	Aen2	Amn1	14.3845	0.0221571	12.8116	0.0863952	10.0785	0.245182	9.08038	0.016237	8.51988	0.00504655	8.07359	0.216115	7.30197	0.213954	7.24976	0.242472
TaAffx.119172.1.A1_at	Aem1	Aen2	Amn1	8.62982	0.00927887	7.75119	0.0548081	7.62638	0.0968092	6.97534	0.0543235	7.50001	0.0729516	7.10939	0.221497	6.66244	0.00931024	6.09149	0.0511089
Ta.4912.1.S1_at	Aem1	Aen2	Amn1	8.24946	0.026151	7.67866	0.00028783	6.89874	0.00722538	6.98291	0.0229771	7.27277	0.172292	6.86333	0.00519123	6.2304	0.0175781	5.97946	0.222786
Ta.23831.1.A1_at	Aem2	Aen2	Amn1	8.76201	0.0381506	8.10995	1.18178e-05	7.48276	0.00583285	6.85857	0.0423029	7.99469	0.00970222	7.56188	0.0503426	7.56311	0.0140038	7.05435	0.0458534
Ta.19551.1.S1_at	Aem1	Aen2	Amn1	9.36806	0.0462151	8.59922	0.144558	7.43291	0.0227966	7.76898	0.0402247	7.8324	0.0949277	7.42854	0.286221	6.86955	0.0536387	5.32479	0.000456637
Ta.6568.1.S1_a_at	Aem1	Aen7	Amn1	12.9756	0.0171208	12.2526	0.0154172	11.9777	0.000584141	11.6706	0.00151175	10.913	0.0506881	11.0582	0.184828	11.6929	0.00745725	11.3583	0.00489112
Ta.17991.1.S1_x_at	Aem13	Aen9	Amn1	9.39758	0.00420612	8.92288	0.0618744	7.85881	0.00685965	8.85299	0.0447606	7.65321	0.00653101	8.14667	0.000430237	8.02345	0.0470739	8.40623	0.230185
Ta.23699.1.A1_a_at	Aem1	Aen4	Amn1	9.15208	0.0613468	8.0747	0.0510717	8.46689	1.27705e-05	8.5217	0.17546	8.71276	0.036233	8.74151	0.163269	7.92171	0.0776678	7.78389	0.0538431
TaAffx.81106.1.S1_at	Aem1	Aen3	Amn1	7.90561	0.00539532	6.99362	0.084941	6.1858	0.0197028	6.20458	0.0561828	6.70595	0.00707204	6.44633	0.396241	6.32397	0.0816195	5.65261	0.0227037
Ta.19646.1.S1_at	Aem2	Aen13	Amn1	9.05306	0.0245038	8.54283	0.000260998	8.09216	0.0270577	7.12477	5.37695e-09	7.96537	0.0210113	7.71892	0.0554103	7.97307	0.00238147	7.72398	0.0713253
TaAffx.119994.1.S1_at	Aem1	Aen4	Amn1	5.67857	0.0975549	4.93208	0.122202	4.86085	0.0587303	3.94541	0.0242024	4.34461	0.0114176	4.34839	0.0746598	3.98447	0.00022223	3.94945	0.000118518
TaAffx.82052.1.S1_at	Aem13	Aen4	Amn1	6.16246	0.0416286	5.64202	0.0321442	5.25847	0.00430352	5.74016	0.000390178	5.55582	0.0597703	5.65618	0.225885	5.2077	0.00980394	5.42597	0.00830031
Ta.19022.1.S1_at	Aem1	Aen1	Amn1	8.41522	0.0422291	7.65726	0.0777526	7.12972	0.0460196	6.34608	0.17343	6.18787	0.164046	5.23542	0.362269	4.98757	0.0729923	4.69268	0.122089
TaAffx.5687.1.S1_at	Aem1	Aen10	Amn1	10.2734	0.0733788	9.22298	0.0420643	8.85064	0.0126158	8.89845	0.00252052	5.97532	0.0685124	6.40273	0.372247	8.99419	0.00163299	9.31585	0.026722
Ta.28370.1.S1_at	Aem1	Aen14	Amn1	6.99104	0.203136	5.51555	0.656148	4.91781	0.017145	4.46544	0.00500867	5.65817	0.00638399	4.91375	1.15322	4.62506	0.0200845	5.28294	1.65443
Ta.740.1.S1_at	Aem1	Aen10	Amn1	6.85856	0.0725099	5.36951	0.0277086	5.32081	0.0200773	5.37765	0.0014329	5.00972	0.0474116	4.88425	0.0487495	5.16828	0.0129734	5.18478	9.3117e-06
TaAffx.121145.1.S1_at	Aem1	Aen4	Amn1	6.10748	1.22434	4.86065	0.360038	4.31639	0.00315265	4.20989	0.00374533	5.26307	0.106699	5.20101	0.0613283	4.37403	0.0549365	4.34717	0.0490429
Ta.8019.1.A1_at	Aem1	Aen15	Amn1	9.08435	0.0417047	7.61908	0.0357677	7.23752	0.0995623	6.98006	0.0228567	6.56053	0.235948	6.07892	0.0532627	6.76044	7.73472e-05	6.64136	0.0331638
Ta.12647.1.S1_x_at	Aem2	Aen7	Amn1	10.5804	0.029294	10.2981	0.00428481	9.49212	0.00835267	9.55736	0.00187385	9.60927	0.11549	9.86839	0.152442	10.4028	0.00578416	10.017	0.000177211
Ta.7378.25.S1_at	Aem1	Aen2	Amn1	11.8883	0.0210554	7.05314	1.36731	5.58187	0.0405253	5.96057	0.0259002	8.21437	0.129542	7.22719	0.0442399	6.95043	0.00164811	5.65228	0.0224
Ta.10108.2.A1_x_at	Aem3	Aen15	Amn1	8.85257	0.0472548	8.58635	0.00318715	8.55254	0.00111857	8.29732	0.00161356	8.42521	0.0276249	8.23939	0.130295	8.50828	0.00554459	8.44173	0.0216909
Ta.10635.2.S1_s_at	Aem2	Aen6	Amn1	10.2932	0.011531	10.1339	0.0482675	9.30648	0.00192571	8.46604	0.00248148	9.49227	0.0172931	9.52719	0.020311	9.58162	0.00335387	9.16503	0.00639092
Ta.2300.1.S1_a_at	Aem1	Aen2	Amn1	12.0048	0.00719643	11.4118	0.00043407	10.8908	0.00772949	10.9863	0.000406477	10.8113	0.000445596	10.5159	0.15575	9.86191	0.00463134	9.19953	0.105383
Ta.20061.1.S1_at	Aem13	Aen11	Amn1	6.22105	0.0148143	5.42736	0.215411	5.38834	0.0013839	5.74519	0.00568617	4.8527	0.000136272	5.55894	0.0844475	5.76376	0.000125343	5.54497	0.626246
Ta.27657.2.S1_x_at	Aem1	Aen3	Amn1	12.6899	0.0168666	7.99918	2.25911	5.88243	0.0142137	5.79166	0.0150473	8.14788	0.590294	7.80555	0.102603	7.49939	0.00692604	6.43085	0.0183742
Ta.18909.1.S1_at	Aem1	Aen10	Amn1	10.271	0.00969253	9.54374	0.000759384	8.99301	0.00564776	8.89153	0.0537873	8.41894	0.0932794	8.65007	0.179402	9.14315	0.0269257	9.36364	0.0859309
Ta.8504.2.S1_x_at	Aem2	Aen1	Amn1	13.1468	0.026999	12.6386	0.0402684	11.9671	0.00608838	11.9309	0.0105461	11.5422	0.0220646	11.2715	0.160744	10.9505	0.00570378	11.1218	0.0240542
Ta.5008.1.A1_a_at	Aem3	Aen4	Amn1	9.43768	0.0197755	8.61481	0.0086131	8.72711	0.00794183	7.76475	0.00279221	8.1769	0.0043829	8.05855	0.0119877	7.33571	0.00165549	7.68656	0.223666
Ta.28842.1.S1_x_at	Aem13	Aen13	Amn1	9.94841	0.0232036	9.59523	0.0107285	9.08971	0.02166	9.49112	0.00940718	9.13682	0.0852872	9.02163	0.0161107	9.14519	0.00609739	8.88545	0.533307
Ta.9381.1.S1_at	Aem1	Aen14	Amn1	9.9616	0.0248465	9.33099	0.000205755	9.23629	0.0149427	9.42281	0.0113797	9.60863	0.017949	8.84221	0.0674951	9.14095	0.00213579	9.29609	0.0212583
Ta.23665.1.S1_at	Aem1	Aen1	Amn1	8.36141	0.00125226	7.15785	0.00985381	6.44441	0.00183089	6.46075	0.00828321	7.74625	0.0280753	6.47139	0.00306397	4.95287	0.00230568	4.71711	0.00515375
Ta.27261.1.S1_at	Aem2	Aen1	Amn1	8.78002	0.00757546	8.22335	0.0257116	7.88426	0.0246267	7.3179	0.0508472	7.53767	0.00888043	7.05001	0.122758	6.92397	0.000385097	6.83793	0.00165025
Ta.3281.1.A1_at	Aem1	Aen9	Amn1	9.22576	0.0622528	6.62179	0.218895	6.38523	0.0218051	5.88601	2.63046e-05	6.9273	0.205808	6.93031	0.533381	7.11274	0.00265546	7.36479	0.510839
Ta.7189.1.S1_at	Aem1	Aen4	Amn1	8.33927	0.151317	7.43238	0.0670851	6.76696	0.0477634	5.7811	0.210632	6.98548	0.0176938	6.79525	0.350297	5.78436	0.176276	4.12788	0.789459
Ta.1852.1.S1_at	Aem13	Aen15	Amn1	11.5715	0.0202182	10.8849	0.012622	10.2443	0.00376109	11.2492	0.00735778	10.9861	0.0131831	10.769	0.0952133	10.9384	0.0195842	10.9209	0.0537336
Ta.14293.1.S1_at	Aem1	Aen8	Amn1	9.84952	0.0441274	8.44382	0.0806939	7.43099	0.0434034	7.89852	0.0353688	3.50524	0.135632	4.14445	0.117446	5.38002	0.000989586	5.14471	0.414821
Ta.8290.1.S1_a_at	Aem1	Aen5	Amn1	6.94614	0.0591864	6.09939	0.00672362	5.35063	0.0177438	5.32997	0.0274951	5.14546	0.0172	5.38089	0.136212	5.16938	0.0195716	5.02083	0.0758868
Ta.1987.1.S1_x_at	Aem2	Aen9	Amn1	9.99921	0.0956403	9.01181	0.569787	6.74928	0.159209	6.19827	0.0305389	5.22373	0.0329633	5.67559	0.0193089	6.41055	0.190388	7.65899	0.055579
Ta.671.1.S1_at	Aem1	Aen6	Amn1	6.3531	0.00257433	5.85508	0.0105332	5.42665	0.000245869	5.652	0.190543	5.52472	0.0863561	5.56726	0.241705	5.58524	0.0842526	5.35992	0.0741122
Ta.22537.1.S1_x_at	Aem2	Aen5	Amn1	10.4442	0.0450638	9.84503	0.136652	9.25435	0.0227339	8.8633	0.00435919	8.86615	0.0433674	9.24738	0.301456	8.9566	0.00208693	8.53724	0.115527
Ta.9789.2.S1_x_at	Aem1	Aen2	Amn1	8.96264	0.0503904	8.35262	0.110133	7.71321	0.0013439	7.98088	0.072047	8.09732	2.52768e-05	7.55213	0.523852	6.77441	0.150837	6.55004	0.0633104
TaAffx.84388.1.S1_at	Aem1	Aen16	Amn1	7.19778	0.00611901	6.62613	0.00680251	6.92204	3.38277e-05	6.65114	0.00547368	6.37664	0.0125896	6.44226	0.157279	6.37624	5.83101e-05	6.51484	6.2597e-05
Ta.114.1.S1_at	Aem1	Aen2	Amn1	10.6812	0.378213	9.78316	0.0385691	8.89955	0.0387087	7.69589	0.000981803	8.98914	0.000279558	8.51901	0.184394	7.67481	0.0383704	7.46741	0.000922122
Ta.25812.1.A1_at	Aem3	Aen13	Amn1	8.06507	0.0392992	7.47591	0.0885568	7.4082	0.0522586	6.64435	0.0349567	7.24702	0.00185558	6.96188	0.127923	7.2203	0.0137885	6.39341	0.135638
Ta.21270.1.S1_a_at	Aem2	Aen3	Amn1	8.67058	0.000625769	8.25718	0.00807534	7.6111	0.0128922	7.1754	0.0141515	7.49526	0.0167871	7.58137	0.421811	7.21011	0.0371051	5.82439	0.0463549
Ta.2864.2.S1_a_at	Aem1	Aen1	Amn1	9.94482	0.256859	9.18693	0.0135805	8.6099	0.0144643	8.55716	1.44259e-05	9.16363	0.0158415	8.24053	7.50057e-05	7.77105	0.0488191	7.76755	0.0111355
Ta.9168.1.A1_at	Aem1	Aen1	Amn1	11.1784	0.0123894	10.1046	0.0876145	8.75295	0.00553985	7.81179	0.0288452	5.98646	2.57075e-06	4.55565	0.17539	3.71716	0.0321719	3.88131	0.784552
Ta.24179.1.S1_a_at	Aem1	Aen4	Amn1	6.22853	0.0283564	4.31935	0.113998	3.63246	0.0333852	3.66422	0.0542545	3.81504	0.0175079	3.88438	0.0593633	3.30848	0.000244051	3.25155	0.0108345
Ta.27457.3.S1_x_at	Aem1	Aen2	Amn1	13.0749	0.0691229	10.7709	0.376515	8.25644	0.013388	7.34898	0.155734	11.419	0.0419372	11.0571	0.355082	9.90595	0.00947615	10.0816	0.87781
Ta.4207.1.S1_a_at	Aem1	Aen16	Amn1	11.2907	0.0756591	9.60272	0.0619829	8.96067	0.0434568	8.79439	0.0187865	4.96409	0.205204	6.12806	0.777009	4.4748	0.269495	5.23386	4.22771e-05
TaAffx.95237.1.S1_at	Aem1	Aen13	Amn1	8.67935	0.0569935	7.16544	0.330791	6.59041	0.00919785	5.75473	0.0381864	7.02403	0.0809764	6.5915	0.380753	6.89949	0.00141575	6.53778	0.137262
Ta.25453.1.S1_a_at	Aem1	Aen1	Amn1	8.57603	0.023117	7.68008	0.0375987	7.27614	0.120394	6.90462	0.0117687	6.7672	0.0884515	4.90391	0.234048	4.88905	0.00190586	3.7131	0.114305
Ta.2708.1.S1_a_at	Aem2	Aen3	Amn1	9.83066	0.00105737	9.35001	0.00303338	8.97221	0.0829034	8.17583	0.00119529	8.48481	0.0779497	8.47176	0.239951	8.376	0.0241353	7.80537	0.0287832
Ta.28344.1.A1_x_at	Aem1	Aen4	Amn1	11.7401	0.036049	11.1196	0.127286	10.0434	0.0394525	10.306	0.0213228	10.4238	0.00195879	10.4612	0.00642745	9.65617	5.42598e-05	9.66233	0.0327991
TaAffx.31706.1.S1_at	Aem3	Aen6	Amn1	8.15845	0.0221002	7.75619	0.00525831	7.97717	0.0339058	7.39668	0.000874135	7.77272	0.00502295	7.87062	0.0614379	7.92549	0.0118066	7.7405	0.000142655
Ta.16112.1.S1_at	Aem1	Aen8	Amn1	9.60147	0.22961	8.60264	0.457328	8.54269	0.387242	8.86722	0.0169549	7.27819	0.00319248	6.9158	0.247452	8.82958	0.025752	8.40689	0.130399
Ta.7187.2.S1_at	Aem1	Aen9	Amn1	10.0875	0.00488255	8.88962	0.0261759	8.2539	0.0408484	7.76393	0.0455752	4.62096	0.225938	4.63244	0.00283711	5.54803	0.0438168	6.31768	1.39345
Ta.9509.1.S1_at	Aem1	Aen2	Amn1	9.29084	0.159566	8.29549	0.421438	7.41577	0.678435	6.05292	0.0874977	8.04844	0.107265	7.54501	0.590794	6.05928	0.13407	4.38292	0.0350388
Ta.13929.1.S1_at	Aem2	Aen3	Amn1	8.25858	0.0805529	7.75988	0.0630839	6.81392	0.00195121	6.0763	0.0110285	6.38591	0.0778959	6.46192	0.118119	6.07098	0.0325029	5.27326	0.142292
Ta.28691.1.A1_x_at	Aem1	Aen2	Amn1	12.8844	0.0239677	7.96177	3.00516	5.20547	0.0600772	5.06839	0.0848356	8.226	0.354802	7.399	0.245439	6.75511	0.0179409	5.53631	0.17132
Ta.651.1.S1_at	Aem1	Aen3	Amn1	10.1961	0.0319065	9.5281	0.0382635	9.23137	0.00362829	9.26709	0.0148977	8.63077	0.0139434	8.37343	0.317669	8.40217	1.1575e-05	7.74089	0.370796
Ta.28619.1.A1_at	Aem2	Aen9	Amn1	5.30014	0.0069568	5.19325	0.0276695	5.04117	0.00217116	4.84085	0.000789281	4.92364	0.0223117	4.96807	0.0862677	4.94315	0.0679164	5.25292	0.00493403
Ta.16100.1.S1_at	Aem1	Aen2	Amn1	8.30701	0.0502769	7.27139	0.00898265	6.47659	0.00010398	6.75611	0.00937005	6.75263	0.0546871	6.56865	0.016455	6.18295	0.00533533	5.70568	0.310152
Ta.24920.1.S1_x_at	Aem1	Aen13	Amn1	13.431	0.0527184	12.0748	0.234843	10.9835	0.157068	7.69203	0.332938	9.75148	0.503624	8.23466	0.803482	9.15928	0.0145345	5.04605	0.929046
Ta.28354.2.S1_at	Aem13	Aen2	Amn1	10.8408	0.0271583	9.79979	0.0656909	9.03956	0.00420157	10.2844	0.00976344	9.77661	0.00229197	9.22714	0.348745	8.90031	0.068478	7.75082	0.53389
Ta.3786.1.A1_at	Aem1	Aen4	Amn1	8.66923	0.00264854	8.07169	0.00746445	7.82152	0.00897965	7.31937	0.0217365	7.36263	0.0661408	7.71616	0.00286123	6.74098	0.000134326	6.68647	0.01018
Ta.4713.2.S1_at	Aem1	Aen3	Amn1	9.1908	0.117342	8.05739	0.249055	7.35687	0.00944896	6.23993	0.000182338	7.71981	0.0335458	7.54777	0.0292649	7.58855	0.0041773	6.28134	0.056275
Ta.9766.1.S1_a_at	Aem3	Aen1	Amn1	9.71411	0.129873	9.21799	0.0723773	9.0644	0.0132261	8.15981	0.038041	9.07168	0.131108	8.64294	0.678416	8.58556	0.0316726	8.39747	0.00635005
Ta.6292.1.S1_a_at	Aem2	Aen5	Amn1	7.77015	0.0109783	7.09866	0.157909	6.1897	0.0254171	5.92889	0.0205194	3.94346	0.0512802	4.20331	0.41728	3.85086	0.0906214	3.79931	0.153958
TaAffx.5129.1.S1_at	Aem1	Aen4	Amn1	8.64205	0.037648	7.31082	0.000620988	6.55375	0.0117601	6.41417	2.15381e-06	6.91097	0.0907845	6.91032	0.082786	5.75917	0.0322579	6.18588	0.766988
Ta.7903.1.S1_x_at	Aem1	Aen3	Amn1	7.54122	0.186143	6.67836	0.110133	6.39124	0.0384525	6.61011	0.0719536	6.41164	0.0101197	6.40556	0.203514	6.19854	0.0156878	4.77324	0.621505
Ta.22153.1.S1_at	Aem1	Aen15	Amn1	9.01755	0.0272338	8.30151	0.00204631	7.75306	0.00544888	7.69238	0.00629654	7.27108	0.00488486	6.43226	0.147997	7.0331	0.0459618	7.41009	0.0688134
Ta.3072.1.S1_a_at	Aem1	Aen13	Amn1	11.1558	0.00496652	9.92281	0.023661	9.33659	0.0147447	8.98466	0.0105184	7.95304	0.0045642	7.60044	0.454208	8.15065	0.00522723	7.65595	0.054122
Ta.8710.1.A1_at	Aem1	Aen8	Amn1	5.77063	0.301878	4.67592	1.07813e-05	4.59696	0.0221179	4.79125	0.00795053	5.06452	0.000349472	5.12563	0.00886639	5.31603	0.0381476	5.23089	0.0930797
Ta.28745.1.S1_x_at	Aem1	Aen2	Amn1	11.2668	0.0381005	10.0887	0.0611627	9.29204	0.00252215	9.38433	0.00242968	9.93306	0.0110495	9.46123	0.174929	9.27892	0.0107598	8.88277	0.0110914
Ta.3492.1.A1_at	Aem3	Aen13	Amn1	9.79472	0.00354974	8.41278	0.000254865	8.93426	0.0787044	6.82679	0.00485676	7.55081	0.00930772	7.21109	0.346228	7.42642	0.00555088	6.93684	0.0824727
Ta.3093.1.S1_at	Aem1	Aen1	Amn1	8.65754	0.101678	4.96811	0.174277	4.50828	0.0841117	4.75899	0.00737301	5.31693	0.00209026	4.95654	0.0998463	4.65658	0.0572223	4.76236	0.0025245
Ta.3844.1.A1_at	Aem1	Aen11	Amn1	11.1319	0.0222402	10.0287	0.00508415	9.33847	0.0027513	9.52226	0.00801208	5.51015	0.0428957	6.41769	0.22316	6.97234	0.322514	7.04197	0.152076
Ta.6536.1.S1_s_at	Aem1	Aen1	Amn1	10.1559	0.0613794	8.88001	0.00107107	8.48177	0.00312988	8.44134	0.0847696	8.02718	0.0470526	7.44397	0.108115	7.6082	0.0329258	6.96653	0.777904
Ta.28543.1.A1_at	Aem1	Aen1	Amn1	7.05937	0.0528271	6.50521	0.386515	5.96676	0.023412	6.08874	0.096576	6.41336	0.000338997	5.40805	0.16499	5.09584	0.000285102	5.14158	0.0741157
TaAffx.52774.1.S1_at	Aem2	Aen1	Amn1	9.13622	0.0706852	8.67506	0.00806742	7.93792	0.0126018	8.06068	0.0451671	8.52957	0.000204525	7.55369	0.185877	7.5716	0.00502093	7.44777	0.358937
Ta.1441.1.S1_at	Aem1	Aen2	Amn1	9.24672	0.0595802	7.93484	0.139136	7.00257	0.0124023	5.64631	0.00376349	7.80142	0.00749133	7.11613	0.531299	6.42159	0.187688	6.05199	0.262026
Ta.10107.1.S1_at	Aem1	Aen15	Amn1	9.83307	0.0505823	9.29523	0.0369674	9.06084	1.42934e-06	8.86812	0.00657899	9.11089	0.00182537	8.85748	0.0852465	9.06162	0.0214132	9.09728	0.133235
Ta.7023.1.S1_at	Aem1	Aen14	Amn1	8.69259	0.0319858	7.28784	0.0515349	6.62719	0.00196548	5.36656	0.0789096	5.68665	0.0219052	4.96617	0.0183598	4.43199	0.0111781	5.16586	0.0511353
Ta.2612.1.S1_a_at	Aem13	Aen14	Amn1	11.3879	0.00826042	10.813	0.00742273	10.2962	0.000650781	11.0668	0.0181368	10.7961	0.00538536	10.4785	0.0901708	10.5603	0.00531812	10.6102	0.00174544
Ta.12728.1.S1_at	Aem2	Aen3	Amn1	11.4782	0.0352272	11.1952	0.000104421	9.92174	9.21769e-05	10.1815	0.0207351	10.4052	0.0670118	10.3785	0.185672	10.3269	0.0650327	9.97874	0.382363
Ta.3072.1.S1_at	Aem1	Aen2	Amn1	10.5756	0.0369283	8.90597	0.108429	7.96594	0.00631488	7.3537	0.0395564	7.66192	0.0109188	7.28604	0.567493	6.92658	0.264937	5.83223	0.036085
Ta.9769.1.A1_at	Aem1	Aen2	Amn1	7.65683	0.0716618	5.33717	0.1452	4.9677	0.0204912	4.86431	0.00377468	5.8393	0.0140964	5.67212	0.0150634	5.37348	0.024896	5.15995	0.104328
TaAffx.108904.1.S1_at	Aem1	Aen15	Amn1	6.51299	0.175	5.71467	0.0184543	5.74248	0.00273577	5.87549	0.0188958	5.37204	0.000650731	4.74807	0.0718871	5.47081	0.00444188	5.28995	0.144513
Ta.6274.1.S1_at	Aem1	Aen6	Amn1	9.99065	0.0865126	7.84031	0.000201682	8.3862	0.00352245	7.49405	0.012615	6.31738	0.0466459	6.80068	0.0558093	6.76651	0.00162223	6.11577	0.0294983
Ta.635.2.A1_at	Aem2	Aen3	Amn1	7.94051	0.0294815	7.38542	0.103864	6.88542	0.0206595	6.54059	0.000604314	7.0541	0.000789581	6.60011	0.128912	6.49027	0.0858589	4.88019	0.0524238
Ta.20944.1.S1_at	Aem1	Aen1	Amn1	8.21343	0.0928818	7.75704	0.0131471	7.58744	0.039505	7.59496	0.0268557	7.593	0.00168692	7.24033	0.0225698	7.18968	0.0952442	7.13292	0.00224759
Ta.9766.1.S1_at	Aem3	Aen3	Amn1	10.674	0.0944703	9.89751	0.145124	9.56271	0.0100707	7.71101	0.0871117	9.20933	0.208229	9.07799	0.386784	8.74966	5.00157e-06	7.77259	0.0756744
Ta.28853.1.S1_x_at	Aem1	Aen15	Amn1	9.03317	0.130472	8.17871	0.00230063	8.05401	0.00030273	7.76715	0.0021411	8.46267	0.055135	8.02191	0.157059	8.34896	0.00328897	8.43486	0.0181798
Ta.14537.3.S1_x_at	Aem1	Aen2	Amn1	9.4196	0.0538557	7.23054	0.0551816	5.7906	0.0320247	5.09322	0.397191	6.91477	0.192159	6.46376	0.595695	5.58562	0.0695144	4.97857	0.0694587
TaAffx.112884.1.S1_at	Aem1	Aen1	Amn1	7.52811	0.0556507	6.21766	0.376221	4.75147	0.0455957	4.41721	0.073398	4.474	0.0340385	3.6465	0.0360292	3.52301	0.10147	3.63601	0.151547
Ta.3044.1.S1_at	Aem13	Aen2	Amn1	9.89093	0.0277812	8.88383	0.0328486	8.17942	0.0398951	8.95465	0.0097065	8.56763	0.00158872	7.84213	0.602041	7.3124	0.0857331	6.72072	0.149943
Ta.27708.1.S1_x_at	Aem13	Aen1	Amn1	10.7219	0.0788214	8.73588	0.00552938	8.7684	0.0576948	9.64725	0.00953161	9.6437	0.115484	8.38787	0.635832	9.23135	0.0271353	9.04949	0.0312292
Ta.4012.2.S1_x_at	Aem13	Aen4	Amn1	8.63311	0.0584034	7.79259	0.0116209	7.43979	3.44527e-05	8.46368	0.0216616	8.10977	0.00668389	8.19304	0.00208686	7.72552	0.00237836	7.74455	0.176446
Ta.750.2.A1_a_at	Aem1	Aen3	Amn1	9.75282	0.00841258	8.90988	0.0834996	7.94704	0.00111947	7.83727	0.000956147	7.13171	0.0548876	6.75944	0.00210194	6.56965	0.000952802	5.28506	0.981025
TaAffx.110972.1.S1_at	Aem2	Aen14	Amn1	4.40939	0.0112896	4.37236	0.0063278	3.96613	0.0155017	4.14821	0.00954693	4.26642	0.0417905	4.15067	0.0236948	4.09906	0.00492797	4.30227	0.0032459
Ta.14898.1.S1_at	Aem1	Aen1	Amn1	5.99692	0.194348	4.37064	0.0644803	4.24685	0.000183758	4.35349	0.00615505	5.50699	7.11959e-05	4.89408	0.0684103	4.55306	0.0568787	4.66698	0.0211879
Ta.10329.37.S1_x_at	Aem1	Aen1	Amn1	12.7071	0.119756	10.4124	0.146491	9.76397	0.0471224	10.0395	0.000284949	10.6443	0.0152356	9.82662	0.000138417	9.82269	0.000260241	9.26583	0.123363
Ta.2876.2.A1_at	Aem1	Aen2	Amn1	9.84229	0.177687	8.422	0.0545765	7.66912	0.0335634	7.02113	0.112244	6.50073	0.135978	6.23244	0.409835	5.46669	0.00472029	4.85779	0.549795
Ta.10450.1.S1_at	Aem1	Aen1	Amn1	7.46255	0.120751	6.59624	0.0980527	5.83923	0.0779084	5.62034	0.00495845	6.59533	2.47894e-05	5.70776	0.0777189	5.8063	0.0214837	5.73618	0.0856626
Ta.14183.1.S1_at	Aem1	Aen1	Amn1	7.34339	0.00297883	6.69835	0.000117913	6.27834	0.029999	6.22007	0.0628285	6.87831	0.144081	5.11887	0.0490956	4.64687	0.00479508	4.80247	0.13927
Ta.6876.1.A1_at	Aem1	Aen2	Amn1	8.52683	0.0377052	7.31941	0.160656	6.90328	0.00709982	6.54043	0.0464607	6.88917	0.00756445	6.5	0.105055	6.33551	0.0582906	6.03788	0.119285
Ta.2200.1.S1_at	Aem1	Aen1	Amn1	10.5595	0.0349936	10.0696	0.0144446	9.78002	5.1025e-05	9.72051	0.000118215	9.93877	0.0197544	8.94326	0.687978	8.79522	4.71925e-05	8.49853	0.0157253
Ta.461.2.S1_at	Aem1	Aen10	Amn1	8.99077	0.0054266	6.96864	0.0596232	6.65287	0.0603142	6.55741	0.0126445	6.32426	0.0111498	6.39056	0.146271	6.78755	0.000662767	7.04501	0.117361
Ta.11089.1.A1_at	Aem1	Aen4	Amn1	7.51602	0.0468728	4.26361	0.034027	4.07775	0.00793118	4.30573	0.0209729	5.6094	0.104755	5.50462	0.407714	4.48961	0.0306617	4.12234	0.0595971
TaAffx.6502.1.S1_at	Aem2	Aen1	Amn1	7.86162	0.0861011	7.39428	0.000407327	7.01699	0.0260312	6.43424	0.00108998	7.24116	0.0627979	5.92876	0.166081	6.1154	0.138468	5.36073	0.279914
TaAffx.4968.1.S1_at	Aem1	Aen10	Amn1	7.10581	0.0509344	6.29399	9.99516e-05	5.89493	0.000630735	6.01691	0.00060666	5.61018	0.000558906	5.61025	0.0935222	6.14486	0.0559043	6.18861	0.0206195
Ta.25861.1.A1_at	Aem1	Aen4	Amn1	6.25866	0.000666554	5.38352	0.0285022	4.88011	0.106165	4.52615	0.0696148	5.17545	0.00835041	5.45242	0.00803924	4.80797	0.000186261	4.24331	0.200344
Ta.3498.1.S1_at	Aem2	Aen2	Amn1	7.80643	0.0322103	7.27384	0.0198207	6.98302	6.23527e-06	6.20204	0.0117379	7.21017	0.0322621	6.90206	0.402967	6.56107	0.00211921	6.49216	0.252967
Ta.13754.1.S1_s_at	Aem1	Aen1	Amn1	11.9593	0.00978147	10.9795	0.0225099	10.0546	0.000676219	9.96743	0.0446767	8.56076	0.0790278	7.73825	0.922798	8.22404	0.00311825	8.03626	0.401702
Ta.24573.1.A1_at	Aem1	Aen1	Amn1	6.97848	0.00765072	6.28662	0.0381918	6.06989	3.75954e-05	6.1725	0.0106426	6.36953	0.760238	5.62418	0.523124	5.37576	0.0194832	4.85032	0.0353779
Ta.3847.1.S1_at	Aem13	Aen10	Amn1	9.44937	0.0197442	8.92866	0.00652678	8.45938	0.0179672	8.88478	0.0336994	7.92497	0.00670272	7.80937	0.0767493	8.55633	0.00350768	8.73271	0.000146233
TaAffx.86264.1.S1_s_at	Aem1	Aen9	Amn1	10.3745	0.108368	8.49626	0.150886	6.00407	0.00889411	6.65158	0.00539276	6.4272	0.173879	6.20467	0.133932	6.64544	0.0428281	7.26659	0.138968
Ta.2311.1.S1_a_at	Aem1	Aen2	Amn1	12.266	0.0019471	11.7437	0.0248742	11.0407	0.00221778	11.4353	0.0265907	11.8015	0.000733039	11.3499	0.197355	11.2919	0.0190568	10.9123	0.00443837
Ta.9382.1.A1_x_at	Aem1	Aen1	Amn1	4.88635	0.306378	3.836	0.0128537	3.82265	0.0131448	3.63788	0.0235553	3.91357	0.0252409	3.74835	0.0290656	3.71532	0.0456532	3.75714	0.0237736
Ta.24165.1.S1_x_at	Aem1	Aen11	Amn1	12.9185	0.0305225	11.7412	0.288015	10.4285	0.000776741	9.0446	0.0391416	11.0027	0.0112121	11.4523	0.0823438	11.4303	0.00486994	11.1864	0.216129
Ta.2294.1.S1_x_at	Aem13	Aen3	Amn1	12.1443	0.00650167	10.9862	0.0428197	10.2697	0.00325673	11.1378	0.0211814	11.4192	0.0204395	11.2803	0.0431278	11.05	0.00675413	10.5212	0.0304904
Ta.7378.34.S1_at	Aem1	Aen2	Amn1	12.4652	0.0368725	6.66306	3.39512	4.38278	0.000120011	4.28177	0.0021609	8.19701	0.0701583	7.32123	0.149972	5.85104	0.0526595	5.39577	0.319554
Ta.15941.1.A1_at	Aem1	Aen4	Amn1	8.3981	0.0691107	5.66951	0.0223304	4.50726	0.00631292	4.84775	0.00402143	7.01828	0.132033	6.97804	0.298316	5.64523	0.0398167	5.28674	0.17842
Ta.10329.13.S1_a_at	Aem1	Aen2	Amn1	13.7019	0.0234037	8.43063	3.66527	4.98451	0.0378514	4.97816	0.145006	9.22742	0.00796222	8.04976	0.212036	8.15383	0.0277664	5.75849	0.0180182
Ta.806.1.A1_at	Aem1	Aen1	Amn1	10.8211	0.0333257	7.06942	0.614337	6.05558	0.00338194	6.24326	0.00133778	8.16208	0.124896	7.84471	0.135419	7.63383	0.00458693	7.67802	0.000341822
TaAffx.61806.1.S1_at	Aem2	Aen2	Amn1	9.74093	0.166304	8.93084	0.000615637	8.23206	0.047735	7.27416	0.00402075	7.4357	0.0133182	7.02002	0.0488606	6.07113	0.0843007	5.7837	0.328575
Ta.7378.21.S1_at	Aem1	Aen11	Amn1	11.35	0.104268	7.23933	0.0790749	6.7658	0.0672985	6.86278	0.00375808	5.91688	0.225058	6.36875	0.169545	6.58504	0.0596216	6.29772	0.000241594
Ta.27589.1.S1_at	Aem1	Aen10	Amn1	11.2275	0.00932673	10.2348	0.0245071	10.0854	0.00233672	9.89505	0.000801919	9.23401	0.0789736	9.23649	0.0886381	10.051	0.0364347	10.3314	0.0165462
Ta.1998.2.S1_a_at	Aem1	Aen1	Amn1	11.6691	0.0313508	11.2623	0.00126338	11.0105	0.00209383	11.1707	1.78838e-05	11.0558	0.00315802	10.7477	0.0516542	10.7892	0.0204327	10.5798	0.0966627
Ta.17814.1.S1_at	Aem1	Aen1	Amn1	7.23401	0.00980704	6.29428	0.126009	5.76834	0.017171	5.52037	0.0612875	5.13086	0.174968	4.513	0.114656	4.38098	0.000497352	4.06119	0.0203131
Ta.10329.15.S1_at	Aem1	Aen2	Amn1	12.7974	0.0496714	9.58271	0.35822	8.95504	0.0177731	8.53401	0.0376993	9.92445	0.0126329	9.15391	0.0952437	8.47519	0.000177811	7.64256	0.0592662
Ta.8288.1.S1_at	Aem1	Aen1	Amn1	10.1488	0.0321917	9.09008	0.00406784	8.51821	0.0433611	8.08942	0.000252548	7.34338	0.194884	6.4155	0.347326	6.2399	0.0075837	6.45253	0.0845673
TaAffx.40924.2.S1_x_at	Aem1	Aen8	Amn1	5.99351	0.0114911	5.29031	0.000659834	5.02832	0.167341	4.93685	0.0688253	3.84987	0.00691083	3.78322	0.00291022	4.95013	0.000519132	4.83938	0.219518
Ta.9272.2.S1_a_at	Aem2	Aen2	Amn1	8.80282	0.896749	8.00725	0.0957116	6.70573	0.244596	6.35741	0.00861641	6.19356	0.00901484	5.86924	0.0855527	4.77275	9.99091e-05	4.26794	0.000501344
Ta.6492.3.S1_a_at	Aem13	Aen1	Amn1	9.727	0.041227	8.42846	0.0120821	8.21098	0.0334131	8.79972	0.00160666	7.87901	0.0286338	6.98673	0.137512	7.3566	0.0102321	7.23208	0.230458
Ta.7690.1.S1_at	Aem1	Aen2	Amn1	7.40748	0.0241643	6.43525	0.000152324	6.13725	0.0824243	5.43301	0.140035	6.47798	0.0277292	6.03867	0.0434115	5.92178	0.0281594	5.35469	0.998089
Ta.4798.1.S1_at	Aem2	Aen5	Amn1	9.98236	0.0585332	9.79368	0.000512482	9.52487	7.30394e-05	9.55809	0.0202497	9.5234	0.0138631	9.69885	0.029813	9.60546	0.0271504	9.53575	0.000995032
TaAffx.57873.1.S1_x_at	Aem1	Aen4	Amn1	8.53171	0.0268618	7.69363	0.0776511	7.46793	0.0122808	7.25044	0.0179239	7.63675	0.0147856	7.6542	0.0556121	7.20485	0.00372757	6.8491	0.124476
Ta.9867.1.S1_at	Aem1	Aen2	Amn1	9.39225	0.0254192	8.5029	0.0783646	8.03698	0.00405783	8.53048	0.00885568	7.91821	3.03329e-06	7.77528	0.1338	7.76394	0.0194142	7.58481	0.00500735
Ta.7488.2.S1_x_at	Aem1	Aen2	Amn1	9.3282	0.0587645	6.76286	0.232909	5.2451	6.01213e-07	5.38851	0.173377	7.41051	0.00102046	6.82803	0.277541	6.20671	0.0653675	4.91823	1.07014
Ta.2429.1.S1_x_at	Aem1	Aen1	Amn1	7.1108	0.00214175	6.24463	0.0653649	5.9036	0.0337396	6.17767	0.0297077	6.24073	0.0435866	5.78054	0.00014564	5.61941	0.00664204	5.58009	0.000395192
Ta.27657.5.S1_at	Aem1	Aen3	Amn1	11.723	0.015528	7.42802	2.43468	4.99949	0.00615454	4.99101	0.0113836	6.1912	0.487764	6.00252	0.0958069	5.8381	0.0207879	4.89491	0.150077
Ta.27657.14.S1_x_at	Aem1	Aen1	Amn1	12.053	0.0287537	6.2161	3.89542	3.81863	0.0010412	4.07763	0.000663625	7.25352	0.0419574	5.50438	0.0286489	4.67728	0.00279339	3.96965	0.0123999
Ta.369.2.S1_x_at	Aem1	Aen1	Amn1	10.0411	0.0213186	9.36836	0.0300968	9.16354	0.00667887	9.38724	0.00619033	9.48927	0.0296709	8.50624	0.0120706	7.91705	0.00158068	7.35965	0.364525
Ta.28727.1.A1_x_at	Aem13	Aen16	Amn1	11.4352	0.0708335	11.1834	0.00246773	10.7689	3.86191e-05	11.1615	0.0320713	10.6532	0.00146242	10.9218	0.0569316	10.7288	0.0206862	10.9031	0.00159732
Ta.5553.1.S1_at	Aem1	Aen2	Amn1	7.48473	0.0919583	4.63356	0.147047	4.10414	0.0830864	4.33573	0.0504066	6.69237	0.00172721	6.07052	0.0377542	5.21921	0.000648926	5.25956	0.730692
Ta.14062.1.S1_a_at	Aem1	Aen2	Amn1	9.77682	0.0150095	8.93083	0.0591834	8.19358	0.00357164	8.13344	0.0702218	8.70787	0.00160816	8.03132	0.0414974	7.41733	0.0730883	6.06642	0.0561613
TaAffx.68435.1.S1_at	Aem1	Aen12	Amn1	7.92977	0.0260058	7.3071	0.0237815	7.01187	0.0263811	7.30841	0.00219152	6.38685	2.71243e-06	6.30808	0.00223694	6.3738	0.00132107	6.91359	0.220324
Ta.4586.1.A1_at	Aem2	Aen7	Amn1	11.7238	0.0743568	10.8973	0.0183535	9.43324	0.086494	9.17425	0.0309191	10.8682	0.00024011	10.801	0.139177	10.9394	0.00335025	10.8229	0.0039647
Ta.2107.1.S1_s_at	Aem13	Aen13	Amn1	9.43801	0.048908	9.30594	0.00102142	8.91219	0.00297827	9.21779	0.0142519	9.29539	1.02922e-05	9.19272	0.0248027	9.32636	0.0980632	9.19345	0.0102383
Ta.5770.1.S1_at	Aem1	Aen3	Amn1	7.9646	0.037473	7.60451	0.0187063	7.53395	0.00799204	7.4333	0.0982524	7.30514	0.032932	7.38655	0.0112348	7.39541	0.00301642	6.62172	0.0659612
Ta.3086.1.A1_at	Aem2	Aen3	Amn1	8.84178	0.0139154	8.29918	0.000136257	7.95076	0.00280559	7.30781	0.0499073	7.69098	0.0076236	7.62502	0.226087	7.53803	0.0415293	6.36783	0.0264144
Ta.6012.1.S1_a_at	Aem1	Aen15	Amn1	7.8972	0.0148745	6.54466	0.200561	5.34603	0.446951	5.0021	0.111492	5.52411	0.419389	5.23838	1.01711	5.77959	0.014069	5.79364	0.30343
Ta.6275.1.S1_at	Aem1	Aen7	Amn1	8.53664	0.0210602	7.87586	4.7154e-06	7.5115	0.00582954	7.12936	0.188258	6.61702	0.0339245	6.53663	0.24957	6.99855	0.0118952	6.56986	0.0975499
Ta.2429.2.S1_a_at	Aem1	Aen1	Amn1	9.37762	0.0188536	8.47328	0.0244891	8.01476	0.00159422	8.19211	0.0346853	7.87982	0.0105486	7.16055	0.125943	7.30592	0.00736664	6.64221	0.00250101
Ta.27752.2.S1_at	Aem1	Aen1	Amn1	10.7475	0.00792615	10.2481	0.0101809	9.71202	8.17034e-06	9.70233	0.0030264	9.22174	0.0397595	8.53469	0.438458	8.72337	0.0173312	8.79586	0.125396
Ta.5102.1.S1_s_at	Aem1	Aen1	Amn1	9.69202	0.00177377	9.14283	0.0143629	8.76022	0.00436269	8.52793	0.0851146	9.2183	0.114354	8.41568	0.471325	8.21536	0.00662476	7.71932	0.0759979
Ta.9707.2.A1_at	Aem2	Aen10	Amn1	5.62904	0.0480324	5.21845	0.0641449	4.77299	0.0350476	4.53055	0.00393767	4.835	0.053154	5.11324	0.0593692	5.26085	2.48277e-05	5.44146	0.00660324
TaAffx.9420.1.S1_s_at	Aem1	Aen7	Amn1	8.23536	0.0156645	7.09735	0.157802	6.85183	0.00737658	6.93954	0.0295119	6.04751	0.0077595	6.22083	0.487869	6.31599	0.0119004	6.12707	0.0202116
Ta.8134.1.A1_at	Aem2	Aen6	Amn1	7.87582	0.00662196	7.45967	0.0644898	6.46565	0.000362341	6.48937	0.0110762	6.8219	0.0146064	7.19837	0.0642317	7.10976	0.00873898	6.04473	0.0449028
TaAffx.57177.1.S1_at	Aem1	Aen2	Amn1	4.36888	0.0200771	4.0168	0.0664215	3.82142	0.00182677	3.83278	0.0106632	4.14218	0.0594701	4.09188	0.107785	4.05124	0.00173184	4.05981	0.0366577
Ta.7378.16.S1_x_at	Aem1	Aen14	Amn1	13.4538	0.0104631	10.4167	0.240197	10.3416	0.00657396	10.684	0.0158157	8.92908	0.0603757	7.21902	0.286979	8.05337	0.0143953	8.25693	0.00126809
Ta.9168.1.A1_x_at	Aem1	Aen2	Amn1	11.0048	0.00676122	9.93283	0.0627231	8.61893	0.0187272	7.55535	0.0825902	5.43709	0.0296435	4.71345	0.0387024	3.96387	0.0544054	3.41829	0.066795
Ta.4402.1.S1_at	Aem1	Aen1	Amn1	11.451	0.00579744	10.648	0.00352274	9.96871	0.000217913	9.82758	0.0227333	9.48692	0.00468214	8.8179	0.201514	9.17261	1.13456e-06	8.87511	0.0415832
Ta.10808.1.S1_at	Aem1	Aen16	Amn1	7.48163	0.0139221	6.57836	0.00479146	6.70365	0.0188224	6.36017	0.0309254	5.99414	0.00241908	6.20364	0.339726	5.94077	0.000526957	6.02441	0.0330141
Ta.2294.1.S1_at	Aem1	Aen2	Amn1	12.1613	0.0168296	10.955	0.0480832	10.2041	0.000980121	10.9201	0.0640519	11.33	0.0129689	11.0293	0.0195604	10.7967	0.117792	10.1872	0.00958032
Ta.9055.1.S1_at	Aem1	Aen4	Amn1	9.48504	0.00683086	8.00116	0.0806789	7.53926	0.0104269	8.08048	0.00897937	6.3314	0.212593	6.07559	0.0999461	5.21645	0.0413545	4.06874	0.306955
Ta.2294.3.S1_at	Aem13	Aen6	Amn1	10.9454	0.020914	10.3537	0.0219915	9.4573	0.00112281	10.3888	0.00882376	9.3544	0.0312223	9.34616	0.276521	9.54109	0.0842057	8.93037	0.0747905
Ta.22986.1.S1_x_at	Aem2	Aen8	Amn1	13.948	0.0231868	13.7947	0.00838859	12.6648	0.0560935	12.1033	0.000138108	12.7207	0.00563541	12.9004	0.0793088	13.4346	0.00298742	13.2992	0.0308701
Ta.4324.2.A1_a_at	Aem1	Aen13	Amn1	9.12805	0.0113265	7.70727	0.0744672	7.4066	0.0183649	7.69945	0.0480179	8.41959	0.041777	8.07867	0.233211	8.37454	0.00606892	7.83058	0.000277693
Ta.28173.1.A1_s_at	Aem2	Aen9	Amn1	12.5221	0.00386347	12.1732	0.0554625	11.488	0.00203543	11.5795	0.00893123	11.9144	0.000449131	11.9443	0.062466	12.0697	0.00156169	12.2852	0.00200773
Ta.10329.30.S1_x_at	Aem1	Aen1	Amn1	13.2967	0.0457451	8.94299	0.927251	7.55055	0.0772643	8.03054	0.0649729	7.776	0.00675219	6.65964	0.0047222	6.54769	0.0708151	6.18298	0.278836
Ta.17576.1.S1_s_at	Aem2	Aen16	Amn1	7.58488	0.00987284	7.53132	0.00025322	6.99543	0.000106109	7.03826	0.000777903	7.03637	0.0013911	7.52166	0.232093	6.86855	0.17297	7.43109	0.229926
TaAffx.17019.1.S1_at	Aem13	Aen9	Amn1	9.45395	0.000543611	8.69057	0.0160833	8.30469	0.00451915	8.81578	0.00243017	7.5492	0.117916	7.19027	0.274103	7.88139	0.122228	8.26336	0.000206764
Ta.14062.2.S1_a_at	Aem1	Aen2	Amn1	10.3944	0.0290437	9.4778	0.0408012	8.83667	0.000383446	8.70685	0.00161277	9.30531	0.0112537	8.63169	0.192384	8.28185	0.0489388	6.16627	0.136393
Ta.14228.1.A1_at	Aem2	Aen6	Amn1	7.34198	0.0168546	6.82075	0.105919	6.4876	0.0865398	5.63979	0.0127526	5.98516	0.267262	6.33105	0.0356527	6.46292	0.0205496	5.89651	0.0812387
Ta.16675.1.A1_at	Aem2	Aen13	Amn1	7.08512	0.0609989	6.68467	0.0678337	6.0671	0.00414607	4.98651	0.00108981	6.00864	0.0768759	5.64039	0.0601947	5.86597	0.0338779	5.53551	0.0888023
TaAffx.128418.49.S1_at	Aem1	Aen2	Amn1	8.98679	0.00534695	7.69052	0.0280894	7.08637	0.000865938	7.18411	0.0054127	6.77106	0.00114274	6.21013	0.047929	5.66128	0.10484	5.3234	0.00804356
TaAffx.128418.64.A1_s_at	Aem2	Aen13	Amn1	13.7025	0.0203274	12.811	0.17992	11.8005	0.13006	8.65756	0.362625	10.0808	0.240601	8.8867	0.29937	9.91678	0.0254679	7.71687	0.162756
Ta.2429.2.S1_x_at	Aem1	Aen1	Amn1	8.77445	0.00186534	7.96715	0.00911395	7.3439	0.00332112	7.68671	0.0153017	7.99021	0.0034308	7.02717	0.390268	6.88557	0.000164512	6.53305	0.0187356
TaAffx.26309.1.S1_x_at	Aem13	Aen3	Amn1	6.68861	0.0138833	6.35224	0.0223615	6.03034	0.0756772	6.59644	0.000776505	6.25335	0.00336636	6.50641	0.00114142	6.30883	0.0600861	5.59091	0.451881
Ta.9967.1.S1_at	Aem2	Aen11	Amn1	8.68783	0.00170383	8.23642	0.00291407	6.63519	0.00505773	7.4944	0.011837	5.91196	0.265804	6.30194	0.0401119	6.24249	0.000809196	6.44497	0.189538
Ta.9130.1.A1_x_at	Aem1	Aen1	Amn1	8.57152	0.00265264	7.73186	0.000808772	7.14987	0.00738857	6.79437	0.00111264	6.73193	0.00189168	6.20519	0.0880496	6.09133	0.000376457	6.04871	0.0682404
Ta.11795.1.S1_at	Aem1	Aen15	Amn1	6.56969	0.0665439	5.62235	0.194479	5.59149	0.0666592	5.702	0.0195624	5.86975	0.0380725	5.48236	0.602095	5.84598	0.245037	5.91342	0.0174864
TaAffx.39447.1.A1_at	Aem1	Aen4	Amn1	7.70481	0.0237539	6.97486	0.00195994	6.8201	0.0865981	6.05635	0.0293626	6.29056	0.127776	6.19353	0.0120355	5.76381	0.235609	5.3869	0.0161753
Ta.4134.1.S1_at	Aem1	Aen13	Amn1	7.20313	0.0567645	5.11303	0.00877468	4.5869	0.0298335	4.5052	0.012812	5.39501	0.0028253	5.0673	0.0217779	5.25279	0.000481406	5.00929	0.249952
Ta.12753.1.S1_at	Aem1	Aen2	Amn1	10.4326	0.0565295	9.66745	0.106741	8.26004	0.0554589	8.65494	0.053316	9.31717	0.0286107	8.39629	0.245506	7.09221	0.0764211	7.01569	0.294485
Ta.12748.2.S1_x_at	Aem13	Aen1	Amn1	11.2802	0.00194603	10.4021	0.082942	9.66606	0.00228962	10.6622	0.0134821	10.4177	0.000451734	9.6945	0.220187	9.69369	0.000536548	9.34339	0.0667895
Ta.2876.1.S1_x_at	Aem1	Aen3	Amn1	9.57648	0.129828	8.08093	0.0860687	7.35477	0.00178295	6.97332	0.0282833	7.3887	0.00085112	7.17446	0.180762	7.27025	0.00172698	6.40302	0.0423214
Ta.510.1.S1_x_at	Aem2	Aen15	Amn1	9.85008	0.00218846	9.42198	0.020615	8.54037	0.00694129	8.4038	0.0345818	8.90681	0.0299057	8.38646	0.629026	8.94049	0.00597152	9.21805	0.0805548
Ta.20974.1.S1_x_at	Aem1	Aen2	Amn1	7.25301	0.0724884	6.11371	0.0193294	5.39905	0.00157517	5.08702	0.334037	6.55793	0.00331205	6.02089	0.0323865	5.40697	0.0128556	5.24739	0.162692
Ta.3640.1.S1_at	Aem1	Aen6	Amn1	8.82684	0.0288664	8.38026	0.0232941	8.01591	0.00222654	7.99197	0.0189343	7.92371	0.00286056	7.90762	0.098771	8.09434	0.000815001	7.34859	0.0485698
Ta.13159.1.S1_at	Aem3	Aen15	Amn1	10.2018	0.0118729	10.014	0.000947203	10.0339	0.0149039	9.60916	0.000709439	10.1164	1.6082e-05	9.64459	0.0296389	10.0931	0.0329279	10.065	4.42135e-05
TaAffx.107222.1.S1_at	Aem1	Aen2	Amn1	8.75915	0.00842572	8.09823	0.118052	7.58097	0.0173478	7.54632	0.00742021	7.61679	0.447456	7.13036	0.42704	5.64373	0.00336233	5.10093	0.012423
TaAffx.128719.3.S1_at	Aem2	Aen7	Amn1	8.6596	0.040145	8.42234	0.00324872	8.18633	7.15987e-05	7.79056	0.067957	8.1163	0.00314974	8.36874	0.0253181	8.53225	0.00947346	8.26595	0.109117
Ta.10389.3.A1_at	Aem13	Aen1	Amn1	10.3149	0.0386807	8.18703	0.310738	6.05625	0.000458863	8.60101	0.00375471	7.92838	0.00624514	6.96738	0.242088	7.40256	0.00409524	6.95758	0.00104854
TaAffx.91470.1.S1_at	Aem1	Aen12	Amn1	4.93329	0.12623	4.16375	0.0357282	4.06431	0.0350043	3.70986	0.0027127	3.91871	0.0206305	3.80062	0.0197367	3.6353	0.00897613	4.13326	0.0171598
Ta.750.1.S1_at	Aem1	Aen2	Amn1	11.5905	0.0159318	10.8317	0.027774	10.2574	0.00485707	10.1773	2.16786e-05	10.003	0.0007831	9.48503	0.232036	9.30717	0.064847	8.7357	0.122562
TaAffx.15429.1.A1_at	Aem1	Aen3	Amn1	6.37922	0.0381985	5.93204	0.0402127	5.65387	0.103244	5.78114	0.0952882	5.76903	0.00591137	5.90205	0.16791	5.65463	0.012289	4.97225	0.0200657
Ta.20540.3.S1_x_at	Aem1	Aen11	Amn1	9.09957	0.105656	7.66366	2.07803e-05	7.15334	0.0243337	7.08324	0.00138156	4.52336	0.0165781	5.66367	0.0383084	5.89444	0.084593	5.40156	0.547025
Ta.10645.1.A1_at	Aem2	Aen4	Amn1	8.89353	0.0371823	8.11528	0.0251096	6.72268	0.019792	5.8356	0.0657953	6.50516	0.0141622	6.65919	0.0129064	5.71586	0.1423	5.15749	9.18706e-05
Ta.9272.1.S1_at	Aem1	Aen2	Amn1	11.9902	0.0252501	10.7541	0.0816786	9.68176	0.0046616	8.95388	0.0533501	10.4585	0.00660473	9.81793	0.306326	9.11402	0.0734562	7.28825	0.229724
Ta.9296.1.S1_at	Aem2	Aen2	Amn1	11.2577	0.0358211	10.4942	0.213548	9.22492	0.0652143	8.2113	0.0284689	10.1523	0.0294154	9.77488	0.188424	8.89148	0.163806	7.39397	0.355373
Ta.15331.1.S1_x_at	Aem13	Aen3	Amn1	9.9223	0.0368411	9.29308	0.0173888	8.42608	0.00338802	9.03303	0.00427665	9.091	0.0243799	9.03238	0.467422	8.62522	0.0417214	7.64315	0.0513936
Ta.30880.1.S1_at	Aem1	Aen16	Amn1	7.66841	0.0602598	7.20983	0.0228002	7.20184	7.37026e-06	7.12379	0.00369691	6.75516	0.000919453	6.89753	0.0566742	6.57664	0.0541641	6.90792	0.44311
Ta.7281.1.S1_a_at	Aem2	Aen12	Amn1	10.3622	0.209949	10.021	0.136317	9.20093	4.53741e-05	9.45801	0.00532362	9.23794	0.00238938	9.15004	0.104461	9.15038	4.47784e-05	9.53663	0.000787442
Ta.18225.1.A1_at	Aem1	Aen15	Amn1	9.97546	0.167561	8.16167	0.0147496	8.0637	0.0895558	8.49158	0.0387678	9.01999	0.00299402	8.57872	0.0117424	9.28539	0.04163	9.13561	0.128404
Ta.9466.2.S1_a_at	Aem1	Aen2	Amn1	10.1846	0.01973	9.3662	0.0191812	9.06225	0.00135651	9.17699	0.00684909	9.37775	0.0164689	8.7416	0.396736	8.23294	0.00279016	7.41651	0.0591074
Ta.4110.1.S1_at	Aem2	Aen7	Amn1	10.6575	0.137419	9.80067	0.115052	8.2023	0.0224692	5.70751	0.172146	9.56322	0.00148167	9.28631	0.334953	10.5076	0.022739	8.85077	0.12211
TaAffx.56549.1.S1_at	Aem1	Aen2	Amn1	7.9718	0.00796846	6.87628	0.0732934	5.75519	0.147864	5.3752	0.13152	6.73568	0.0960565	6.06433	0.018167	5.21168	0.0324063	4.2487	0.00738079
Ta.16044.1.S1_at	Aem2	Aen3	Amn1	8.71506	0.156066	8.33935	0.49974	6.91367	0.0824225	6.21766	0.306432	7.19259	0.0155548	7.38639	0.43899	7.2782	0.000547564	6.01485	0.150126
TaAffx.79215.1.S1_at	Aem2	Aen14	Amn1	6.15839	0.0101295	5.56234	0.0562322	4.3727	0.0219567	4.50165	0.0655123	4.57864	0.00926451	4.17174	0.021955	4.35711	0.00153073	4.39161	0.0372278
Ta.28354.2.S1_x_at	Aem13	Aen2	Amn1	10.8548	0.0280936	9.70411	0.0939219	9.0111	0.00620948	10.2509	0.0142147	10.0137	0.029351	9.42321	0.202713	9.18218	0.0011409	8.2288	0.000203767
Ta.19328.1.S1_x_at	Aem2	Aen11	Amn1	3.52987	0.0271308	3.33773	0.0463565	3.16143	0.00217044	3.08835	0.0392866	3.13139	0.000686013	3.26021	0.00128354	3.30955	0.0348024	3.31077	0.0334282
Ta.4841.1.S1_at	Aem13	Aen2	Amn1	9.58988	0.0164224	8.74867	0.0170329	8.17043	0.00152821	8.73752	3.42934e-05	7.99045	0.00141751	7.35974	0.0912102	7.18803	0.0031334	6.48535	0.0056908
Ta.10329.36.S1_a_at	Aem1	Aen2	Amn1	11.8742	0.05733	6.29852	3.51288	4.21497	0.0770032	4.64228	0.160012	8.61702	0.00272482	7.98267	1.6665	7.06253	0.0316962	4.23225	0.00324744
TaAffx.112143.1.S1_at	Aem2	Aen1	Amn1	7.19546	0.106561	6.73364	0.000366314	6.23691	0.0104779	5.5944	0.0917331	6.47994	0.0721694	5.92501	0.00175134	6.02448	0.115315	5.76045	0.0032142
Ta.22179.1.A1_at	Aem1	Aen16	Amn1	6.90905	0.141245	6.00515	0.319204	5.48669	0.140357	4.923	0.053178	5.02354	7.23187e-05	5.25942	0.0140664	4.9102	0.0106644	5.37078	0.0604565
TaAffx.63830.1.A1_at	Aem1	Aen1	Amn1	7.42284	0.0493274	6.97082	0.000470682	6.70906	0.00124775	6.89403	0.00334902	6.72114	0.0186648	6.38007	0.105787	6.28142	0.0154714	6.2512	0.0123144
Ta.22317.1.S1_s_at	Aem1	Aen2	Amn1	11.8503	0.0331141	10.9077	0.000469083	10.8049	0.0299988	11.116	0.00262902	11.2977	0.0643705	10.992	0.099071	10.378	0.088852	9.63607	0.224357
Ta.2429.3.S1_x_at	Aem1	Aen1	Amn1	7.92645	0.0177095	7.16622	0.0265546	6.74231	0.0050762	6.93683	0.00119696	7.02384	0.0535996	6.24249	0.0566289	6.33468	0.315163	5.87105	0.0526371
Ta.4496.1.S1_at	Aem2	Aen7	Amn1	9.46468	0.011399	9.00178	0.150563	8.13712	0.00744725	6.8941	0.0844889	7.55966	0.00014263	8.10232	0.240405	8.41692	2.74341e-07	7.73535	0.122599
Ta.635.2.A1_x_at	Aem2	Aen3	Amn1	8.5552	0.0169193	7.97069	0.100351	7.66612	0.0854414	7.09134	0.0545156	7.72272	0.00106122	7.2694	0.413242	7.1889	0.006284	5.8463	0.0597934
Ta.30870.1.A1_at	Aem1	Aen4	Amn1	9.20384	0.032804	8.41686	0.0885385	7.82909	0.00956562	7.69019	0.00467814	8.46646	0.000726253	8.5861	0.00205896	8.05527	0.0429884	7.71564	0.521661
Ta.13749.1.S1_x_at	Aem13	Aen15	Amn1	12.7131	0.020793	12.0548	0.0125793	11.3974	0.00434901	11.9212	3.72132e-05	12.3267	0.000841555	12.0254	0.0173143	12.1999	0.0128805	12.3109	0.00922409
Ta.11342.1.A1_at	Aem1	Aen2	Amn1	7.28582	0.079878	5.85922	0.0638606	5.6161	0.0120182	5.52332	0.0234647	6.4405	0.0490273	6.26932	0.00286226	5.88503	0.0321951	5.47497	0.00497777
Ta.6536.3.S1_x_at	Aem1	Aen13	Amn1	8.85051	0.0135668	8.0694	0.0019115	7.61618	0.00683029	7.48154	0.0684849	7.50838	0.0214364	7.18292	0.011907	7.5391	0.00690906	7.22141	0.0114854
TaAffx.29055.1.S1_x_at	Aem3	Aen6	Amn1	9.25569	0.00491981	9.01028	0.00669337	8.86047	0.0126306	8.4373	0.0139398	8.67277	0.101691	8.83741	0.246446	8.9617	0.00162353	8.55753	0.000480488
Ta.10230.1.S1_at	Aem1	Aen2	Amn1	8.84911	0.0195627	7.91382	0.0464852	7.60186	0.00271243	7.22795	0.0642975	6.53895	0.257465	6.07749	0.0225011	5.61541	0.116312	4.55457	0.014501
TaAffx.139321.1.S1_at	Aem2	Aen4	Amn1	8.07364	0.50208	7.5589	0.340114	6.76307	0.00610031	5.79267	1.29491e-05	6.86016	0.028445	6.64382	0.277837	5.99978	0.411395	4.91622	0.580652
Ta.4163.1.A1_at	Aem3	Aen1	Amn1	6.69655	0.0614513	6.03701	0.118006	5.82894	0.0170907	4.88679	0.172886	5.91397	0.0287342	5.10829	0.351445	5.19696	0.080038	5.22951	0.0195961
Ta.8893.1.S1_at	Aem2	Aen3	Amn1	9.31162	0.0162821	9.08672	0.0013925	7.72943	0.02783	6.75563	0.0333179	8.20809	0.00717904	8.12875	0.485497	7.75	0.0136186	6.74146	0.0994624
Ta.5112.1.A1_at	Aem1	Aen2	Amn1	8.24278	0.00225674	7.24646	0.00752947	6.88225	0.0103488	5.8055	0.0544574	6.89341	0.0805457	6.41294	0.0930658	5.94503	0.0733345	5.42027	0.00911031
Ta.3093.2.A1_x_at	Aem1	Aen1	Amn1	8.21023	0.131627	5.01483	0.0203456	5.08014	0.006086	4.9397	0.0186289	6.45898	0.0312252	5.69605	0.0169274	5.42953	9.95277e-05	5.64592	0.194484
Ta.3093.2.A1_at	Aem1	Aen14	Amn1	6.58636	0.193148	3.94336	0.020802	3.72184	0.00230056	3.84121	0.114844	4.88067	0.117777	4.05278	0.0161958	3.66214	0.0844716	4.40417	0.115562
Ta.10329.24.S1_at	Aem1	Aen3	Amn1	12.629	0.0211886	8.61696	0.733731	7.44957	0.0167667	8.47585	0.102636	9.53431	0.0303615	9.30583	0.000181915	9.2902	0.0664989	8.81255	0.0087872
Ta.10015.2.S1_at	Aem13	Aen2	Amn1	7.54015	0.0407584	6.84887	0.00440941	6.71846	0.127824	7.29741	0.0227946	7.10433	0.00125894	6.51725	0.003059	5.912	0.171215	5.81593	0.11409
Ta.28695.3.S1_at	Aem13	Aen2	Amn1	12.3408	0.051395	10.3505	0.118483	7.97054	0.0165029	10.9332	0.0148501	11.0891	0.0183053	10.7733	0.157073	10.2789	0.542963	10.3821	12.5859
Ta.8379.1.A1_at	Aem2	Aen6	Amn1	10.0343	0.0184821	9.49334	0.106699	8.63376	5.86334e-06	7.84516	0.0180251	8.11098	0.00381716	8.06649	0.0118943	8.39432	0.0401709	7.84724	0.0530415
Ta.13610.1.A1_at	Aem1	Aen1	Amn1	7.87759	0.0233943	7.10033	0.0417306	6.7049	0.0195615	5.77175	0.00581288	6.28652	0.011394	5.56635	0.0748468	5.69969	0.0150218	5.832	0.0187685
Ta.16677.1.S1_at	Aem1	Aen6	Amn1	6.8163	0.0365651	5.80195	0.0824891	5.71799	0.00336271	5.41723	0.0123138	4.5107	0.017644	4.91182	0.00557671	5.12278	0.121019	4.63073	0.188143
Ta.7835.1.S1_a_at	Aem2	Aen2	Amn1	10.8525	0.0515605	10.3085	0.0408349	9.97339	0.00948781	9.39805	0.00730657	9.99751	0.00395206	9.6289	0.245835	9.4131	0.00179822	9.13374	0.0152857
Ta.9148.1.S1_at	Aem1	Aen3	Amn1	9.46898	0.0400748	8.22288	0.0510466	7.99164	0.00537526	7.52083	0.107976	8.2267	0.00584688	8.11306	0.129654	7.66514	0.000340467	6.8799	0.222919
Ta.21559.3.S1_a_at	Aem13	Aen10	Amn1	9.88421	0.186874	9.28825	0.00022229	8.73517	0.000510704	9.29175	0.107178	8.95489	0.0137958	8.81206	0.058322	9.09112	0.0163774	9.23921	0.0259189
Ta.7683.1.S1_at	Aem1	Aen4	Amn1	8.87928	0.0950993	7.51715	0.0315147	7.39839	0.0101491	7.89243	0.00108616	8.2273	0.0222227	7.99622	0.0675252	6.94411	0.0150505	6.03882	0.295205
Ta.19190.1.S1_at	Aem13	Aen4	Amn1	5.37715	0.0425707	5.07746	0.00335559	4.95525	0.0018617	5.33245	0.124131	5.03628	0.0142297	5.07479	0.000159409	4.91521	0.0599945	4.75094	0.0120202
Ta.23179.1.S1_x_at	Aem1	Aen2	Amn1	5.02494	0.0626243	4.28315	0.16923	3.68002	0.00642438	3.46174	0.00315322	3.72628	0.0262423	3.54166	0.146216	3.49833	0.0777067	3.35329	0.0183106
Ta.18977.1.S1_at	Aem1	Aen1	Amn1	9.64039	0.117173	7.79429	0.0339962	7.20728	0.00151586	6.69231	0.0360278	7.66969	0.0647165	6.93001	0.0648179	6.72932	0.0575202	6.48214	0.165402
Ta.4392.1.A1_at	Aem13	Aen2	Amn1	5.89028	0.0563684	5.10386	0.197662	4.68224	0.0156745	5.43118	0.138943	5.21828	0.000252595	4.91048	0.0803226	4.29594	0.140464	4.03094	0.00309486
TaAffx.124202.1.S1_at	Aem1	Aen1	Amn1	6.49913	0.0126535	4.51557	8.22256e-07	3.9846	0.00308372	4.0193	4.09782e-05	5.32748	0.21405	4.31466	0.249665	4.12575	0.00822557	3.89743	0.162654
Ta.4324.3.A1_x_at	Aem1	Aen2	Amn1	9.06261	0.0411196	7.39918	0.143702	7.28343	0.0855815	7.51931	0.0104177	8.14668	0.0488184	8.00742	0.218914	7.96847	0.00353722	7.87504	0.0205186
Ta.9400.1.S1_x_at	Aem2	Aen9	Amn1	12.9988	0.0184985	12.5146	0.0974958	10.2736	0.0452601	10.9178	0.000803748	10.2936	0.0048957	9.28539	0.386142	10.9818	0.0164237	11.7583	0.0754126
Ta.13256.2.S1_x_at	Aem2	Aen1	Amn1	11.4612	0.0200543	10.723	0.042975	9.4212	0.0373267	9.46228	0.00111852	7.70148	0.00770817	7.02787	0.20843	6.79229	0.0117517	6.99835	0.00982972
Ta.21804.1.S1_at	Aem1	Aen13	Amn1	8.21078	0.0141945	7.71585	0.00734713	7.6075	0.0320868	7.14286	0.0857826	7.50048	0.00343832	7.02715	0.22327	7.49732	0.000901154	6.21883	1.22326
Ta.18681.1.S1_x_at	Aem2	Aen12	Amn1	7.09677	0.00331705	6.9296	0.0235837	6.19515	0.0034605	5.78762	0.00120163	6.69789	0.030582	6.42074	0.173043	6.43644	0.122605	7.09539	2.60291
Ta.8070.1.S1_a_at	Aem1	Aen1	Amn1	10.0566	0.0105923	9.07091	0.0763384	8.7907	0.0222378	8.91413	0.0225617	7.65903	0.00890983	7.19876	0.128161	7.15199	0.0176752	6.97652	0.0503778
Ta.11519.1.A1_at	Aem2	Aen15	Amn1	9.52663	0.17199	8.89472	0.0344343	7.98695	0.131911	7.81314	0.0159101	7.90555	0.00994428	7.27585	0.10338	7.97452	0.00113383	8.25295	0.0821307
Ta.9463.1.S1_at	Aem1	Aen14	Amn1	11.7067	0.0425413	11.2205	0.0177672	10.9654	0.0082388	10.8214	0.00298678	10.9671	0.0192775	9.94721	0.28169	10.2884	0.00371249	10.4872	0.0815719
Ta.16828.1.S1_at	Aem13	Aen11	Amn1	7.74784	0.0130662	7.59331	0.000566651	7.24069	0.0114161	7.70294	0.00462548	7.45835	1.19815e-05	7.61212	0.00408807	7.62628	0.022895	7.63467	0.0704697
Ta.25105.1.S1_x_at	Aem1	Aen3	Amn1	9.09226	0.00738042	8.69367	0.00621563	8.59337	0.00805462	8.6298	0.000343858	8.57797	0.148696	8.35577	0.0649028	8.12621	0.00413755	7.49378	0.157716
Ta.3551.1.S1_at	Aem1	Aen1	Amn1	10.5268	0.0193223	10.0023	0.000101102	9.65224	6.17844e-05	9.65663	0.0122234	10.3233	0.00498001	9.50197	0.487079	10.0015	0.0281125	9.87135	0.0374083
Ta.14365.1.S1_at	Aem1	Aen10	Amn1	9.53366	0.0572119	8.98904	0.0262736	8.29883	0.0112947	8.70669	0.015426	7.84432	0.0111977	7.508	0.294471	8.26845	0.0225682	8.55923	0.0150504
TaAffx.113624.1.S1_s_at	Aem1	Aen2	Amn1	8.99204	0.105794	7.1903	0.51705	6.11914	0.0552338	6.60295	0.0539195	7.25075	8.34501e-05	6.63326	0.743533	5.64438	0.0257785	5.225	0.307025
Ta.9113.1.S1_a_at	Aem13	Aen6	Amn1	10.4102	0.0393001	10.2981	0.0550284	9.86072	0.0375842	10.1463	0.00540833	9.74582	0.0406126	10.1294	0.00713436	10.0561	0.000454638	9.79956	0.00723132
Ta.3427.2.S1_at	Aem1	Aen16	Amn1	6.00866	0.56629	5.4407	0.0308574	4.99852	0.000718428	5.31945	0.00652119	4.49593	1.56077e-05	4.70797	0.00121169	4.30798	0.0571835	4.58103	0.0863237
Ta.19155.2.S1_a_at	Aem2	Aen1	Amn1	5.83035	0.0986719	5.60688	0.0190886	5.28028	0.00387023	4.91489	0.102083	5.44863	0.000852095	4.92967	0.470028	4.86043	0.000858518	4.99855	0.2404
Ta.5672.1.S1_at	Aem1	Aen2	Amn1	8.176	0.0885876	7.37049	0.39908	6.94379	0.0264349	6.98554	0.0253098	7.44354	0.000163493	7.07262	0.273787	6.77246	0.0455248	6.48618	0.144893
Ta.6017.2.S1_a_at	Aem1	Aen4	Amn1	8.25985	0.0422744	7.58741	0.00737331	7.2675	3.02823e-05	7.60752	0.032943	7.66045	0.0349997	7.68132	0.162278	7.1265	0.000224915	6.79425	0.0966147
Ta.22830.1.S1_at	Aem13	Aen14	Amn1	10.4299	0.0153447	9.88704	0.0672305	9.46341	0.0072035	9.89843	0.00188512	10.2378	0.0609145	9.40923	0.118325	9.58876	0.00292289	9.9051	0.00831649
Ta.6726.2.S1_at	Aem2	Aen2	Amn1	10.736	0.0153708	10.2341	0.0157638	10.0169	0.000254517	9.51948	0.00200086	10.0707	4.71806e-06	9.81123	0.0229469	9.6695	0.00392268	9.40254	0.0561484
Ta.24301.1.A1_s_at	Aem2	Aen2	Amn1	7.69603	0.0481162	6.83065	0.161515	4.90329	0.027734	4.90556	0.00980741	4.86982	0.0529174	4.30829	0.173084	4.18424	0.0182811	3.73426	0.0374526
Ta.11413.1.A1_at	Aem1	Aen2	Amn1	7.92458	0.0725938	6.97899	0.199311	5.98552	0.118572	4.92699	0.141477	6.20147	0.0209533	5.55305	0.0799537	5.18258	0.0367547	3.74285	0.049935
Ta.6054.1.S1_a_at	Aem1	Aen15	Amn1	11.4119	0.0156734	10.6595	0.00135018	10.165	0.00660185	9.78338	0.0256765	9.56194	0.00736768	9.08988	0.378787	9.67672	0.0003046	9.49509	0.000700964
Ta.7378.19.S1_x_at	Aem13	Aen15	Amn1	12.4024	0.0487943	11.0097	0.0269737	10.5976	0.0107779	11.5828	2.05096e-05	11.6008	0.00100461	10.8066	0.013647	11.4519	0.00661368	11.5231	0.031373
Ta.9685.1.S1_at	Aem1	Aen4	Amn1	9.75358	0.00714396	8.6863	0.009556	8.1646	0.00256437	7.54316	0.0380021	7.4827	0.10391	7.40901	0.247275	6.6192	0.0206603	5.98696	0.0609351
Ta.1953.3.S1_a_at	Aem1	Aen15	Amn1	8.63455	0.116486	7.44227	0.00551471	7.02492	6.73071e-05	6.95587	0.00324777	7.76384	0.0401676	7.24316	0.273727	7.52246	0.00191373	7.55373	0.0256642
Ta.18982.1.S1_at	Aem1	Aen9	Amn1	10.6669	0.0982008	8.34759	0.0884167	7.37141	0.000368002	6.47162	0.0235301	6.37936	0.0499529	6.16781	0.0300847	6.52766	0.00617274	6.77635	0.579647
TaAffx.7587.1.S1_at	Aem13	Aen14	Amn1	7.67288	0.066213	7.32012	3.48789e-05	7.35441	0.00915689	7.6151	0.00941414	7.6711	0.0578152	7.40386	0.016437	7.04852	0.021049	7.42502	0.198634
Ta.2886.1.S1_at	Aem1	Aen1	Amn1	11.7428	0.0592812	9.38811	0.101891	8.89771	0.00154005	8.51205	0.00609119	10.8549	0.066642	9.62878	0.0231768	9.5406	0.00347315	8.70361	0.0029118
TaAffx.130227.1.A1_at	Aem1	Aen2	Amn1	11.5193	0.0149614	10.7464	0.0326899	10.5337	0.0654175	9.92405	0.0204127	10.2657	0.0199543	9.82512	0.163403	9.59882	0.0329163	9.22588	0.0104321
TaAffx.93354.1.A1_at	Aem1	Aen3	Amn1	6.76599	0.0510692	5.76177	3.392e-07	5.56551	0.143661	4.71498	0.118885	4.75838	0.00177686	4.90079	0.37182	4.70794	0.0822999	4.07918	0.0865862
Ta.6492.2.A1_x_at	Aem1	Aen1	Amn1	8.03829	0.0297701	6.94864	0.0264207	6.73881	0.0106055	7.12373	0.00898156	6.69015	0.019775	6.07831	0.00992355	6.22276	0.0350737	6.20289	0.181693
Ta.13936.1.S1_s_at	Aem1	Aen2	Amn1	12.1545	0.0191847	11.4191	0.0374862	10.8984	0.0151742	10.7347	0.00112608	10.2507	0.0518157	9.73429	0.485763	9.2739	0.00034886	8.35941	0.0818976
Ta.21863.1.S1_at	Aem1	Aen13	Amn1	7.91274	0.03377	6.67668	0.0170225	6.41909	0.286753	5.54697	0.301268	5.65773	0.00323705	4.68044	0.0283585	5.48075	0.00127719	4.27445	0.355942
Ta.3443.1.S1_x_at	Aem1	Aen2	Amn1	10.1191	0.0175271	9.77033	0.0237881	9.38788	0.00416206	9.48871	0.00157358	9.46008	0.00586923	9.1178	0.0476671	8.92218	0.000320994	8.60423	0.0354309
Ta.166.1.S1_a_at	Aem13	Aen1	Amn1	11.3022	0.0160524	10.8375	0.0148279	10.5459	7.27999e-05	10.8351	0.00463683	11.0599	0.0187413	10.1657	0.18462	10.2194	0.0123248	10.1926	0.00317459
Ta.7352.2.A1_a_at	Aem1	Aen14	Amn1	8.19946	0.0280118	6.72322	0.07032	6.4409	7.0529e-05	5.92146	6.34766e-05	4.59669	0.0921008	4.15676	0.0463754	4.27494	0.115032	4.49744	0.163352
Ta.6724.1.S1_at	Aem2	Aen2	Amn1	6.63355	0.055268	6.13854	0.0773546	5.73312	0.0569235	5.47945	0.0113142	6.03896	0.00741693	5.85962	0.0433214	5.44634	0.0446627	5.73616	0.0103606
TaAffx.117504.1.S1_at	Aem1	Aen2	Amn1	8.95497	0.0840953	8.072	0.198291	7.21215	0.055147	7.9183	0.129105	7.73135	0.011896	7.4979	0.0801518	7.34867	0.0127022	7.24188	0.0966362
Ta.6292.1.S1_x_at	Aem1	Aen13	Amn1	7.14066	0.0201827	6.48154	0.00559611	5.37314	0.01231	5.51085	0.0688757	4.65733	0.0178021	4.19744	1.08409	4.37899	0.376658	3.7799	0.113135
TaAffx.12194.3.S1_s_at	Aem2	Aen4	Amn1	6.02946	0.101638	5.54122	0.189616	5.31577	0.119341	4.71669	0.0884252	4.82009	0.0295053	5.19642	0.768338	4.06855	0.053563	3.82926	0.0739157
Ta.11841.1.A1_at	Aem13	Aen1	Amn1	5.90084	0.0753503	5.15818	0.444215	4.44823	0.011457	5.48398	0.174206	5.0298	0.000158891	4.73717	0.0924991	4.8233	0.00668201	4.56284	0.0157491
Ta.8413.1.A1_at	Aem1	Aen1	Amn1	7.4109	0.0229762	6.52972	0.00199866	5.60084	0.0123518	5.76869	0.00607828	6.10902	0.0490179	5.24636	0.0863993	5.38657	0.0327576	5.52383	0.148521
Ta.25588.3.S1_at	Aem1	Aen2	Amn1	6.69989	0.0352853	5.4371	0.0170567	4.97149	0.0465939	4.96725	0.235984	4.55867	0.00353809	4.20243	0.0025054	3.63311	0.0294859	3.47368	0.000507511
Ta.29403.1.A1_at	Aem2	Aen13	Amn1	11.3696	0.0074683	10.7263	0.0264094	10.2186	0.0387984	8.80635	0.102506	8.97957	0.0628661	8.74091	0.256024	9.33088	0.00113886	8.59299	0.103873
Ta.19603.1.S1_s_at	Aem2	Aen2	Amn1	11.5754	0.0428591	10.8791	0.124403	9.47207	0.202387	8.15231	0.0139353	10.3149	0.00445883	9.91658	0.246206	9.11638	0.127452	7.20807	0.0989191
Ta.18238.1.S1_at	Aem1	Aen2	Amn1	7.66898	0.0331349	6.35252	0.0320608	5.9123	0.0284661	5.85747	0.00910254	6.55359	0.000491669	6.23366	0.10171	5.89635	0.0278712	5.52852	0.0528465
Ta.3037.2.A1_s_at	Aem1	Aen2	Amn1	10.0537	0.0507002	8.88213	0.0704487	8.57915	0.0394982	8.26708	0.000556641	8.20926	0.233391	7.58215	0.230613	7.25589	0.00224886	6.71872	0.384732
Ta.1197.1.S1_x_at	Aem1	Aen12	Amn1	11.4841	0.0114902	10.6776	0.0257618	10.3601	0.0159095	9.52042	0.00114855	9.07001	0.00449835	8.59555	0.33039	8.99715	0.000325783	9.37622	0.0565718
Ta.9501.1.S1_at	Aem1	Aen2	Amn1	9.97285	0.0158959	9.2624	0.029043	8.59734	0.0053775	8.58738	0.00616001	9.26989	0.000682963	8.82495	0.0716716	8.27327	0.00948379	7.5121	0.000189634
Ta.18397.1.A1_at	Aem2	Aen14	Amn1	7.14845	0.0491185	6.67441	0.0946197	6.07407	0.0230469	5.43925	0.0462538	5.59924	0.0183692	4.64436	0.00600493	5.08172	0.0154613	5.34001	0.683469
Ta.18709.1.S1_at	Aem1	Aen2	Amn1	8.27963	0.0248652	7.00578	0.00716369	7.11581	0.000415942	7.05241	0.00170638	7.24316	0.00169464	6.64151	0.525729	6.15291	0.00635296	5.23487	0.0681006
Ta.23810.1.S1_a_at	Aem1	Aen2	Amn1	9.25781	0.0469619	8.43971	0.0641418	7.86022	0.0168266	8.01148	0.0103724	7.47245	0.0080071	7.24921	0.38342	6.96909	0.0215034	6.47454	0.082403
Ta.9756.1.S1_a_at	Aem1	Aen2	Amn1	7.97632	0.0100298	7.46523	0.100424	7.0013	0.0147987	6.98043	0.00100727	6.94233	0.0109946	6.68502	0.0342548	6.41163	0.037044	5.85436	0.719103
Ta.3405.1.S1_at	Aem13	Aen3	Amn1	10.395	0.0376623	9.72762	0.0040732	9.32452	0.0217163	9.96321	5.94017e-06	9.69608	1.00789e-05	9.49448	0.100105	9.51278	0.0135276	9.2262	0.00628466
Ta.7738.1.S1_at	Aem1	Aen2	Amn1	10.5102	0.00268403	9.76237	0.081952	9.22045	0.0105535	9.35226	1.02189e-05	9.08308	6.22711e-05	8.35326	0.565795	7.44459	0.0775026	6.13589	0.0171623
Ta.26268.1.A1_at	Aem1	Aen4	Amn1	7.6941	0.319595	6.43004	0.587954	5.55993	0.00232613	5.30682	0.124581	6.27434	0.00280182	6.54068	0.463804	5.90534	0.121289	5.28997	0.0107279
Ta.1277.1.A1_at	Aem1	Aen13	Amn1	10.6796	0.0210981	9.64536	0.0128509	9.00636	0.048899	7.72416	0.0426558	8.24342	0.000448731	7.50174	0.592832	7.84017	0.0445378	5.94195	0.406383
Ta.16039.1.S1_at	Aem1	Aen2	Amn1	7.70479	0.0786522	6.62197	0.0887952	5.45584	0.00862123	4.53826	0.0241149	4.01053	0.0161434	3.95188	0.00535421	3.77636	0.000593241	3.81932	0.104855
Ta.3072.2.S1_x_at	Aem1	Aen15	Amn1	11.0077	0.00948755	9.81367	0.0364972	9.39441	0.0103093	8.84983	0.0134011	8.18733	0.0136176	7.66606	0.473656	8.22058	0.0112052	8.08741	0.460494
Ta.9543.3.S1_a_at	Aem1	Aen15	Amn1	8.7476	0.0214257	8.44474	0.00467312	7.96173	0.000670044	8.23869	0.00061868	8.10436	0.00532815	7.56535	0.133354	7.9344	0.0193147	8.27656	0.0191093
Ta.3242.1.A1_at	Aem1	Aen13	Amn1	9.66338	0.0146451	9.0691	0.000117979	9.3393	2.76584e-05	8.98361	0.0160705	8.83206	0.0707568	8.63165	1.07806	9.13608	0.0132888	8.56187	0.00527159
Ta.27830.1.S1_at	Aem1	Aen2	Amn1	8.74941	0.0117548	7.7182	0.023259	7.45854	0.0134404	6.06944	0.219416	7.99851	0.0306117	7.24033	0.00279902	5.90285	0.109382	6.29972	0.179612
TaAffx.59273.1.S1_at	Aem1	Aen7	Amn1	8.01437	0.0434804	7.3096	0.0549671	6.81266	0.0108942	6.72576	0.0169035	6.91892	0.00576324	7.26527	0.11026	7.69679	6.92092e-05	7.3515	0.279388
Ta.9558.1.S1_a_at	Aem1	Aen1	Amn1	9.94192	0.00763495	9.45367	0.000776601	9.19535	0.00742328	8.93844	0.00918862	9.16213	0.00103869	8.15507	0.61671	8.42985	0.00507265	8.27868	0.0627843
Ta.13186.1.S1_x_at	Aem2	Aen3	Amn1	9.75795	0.105587	8.90917	1.20075	8.11037	0.135006	6.82567	0.134957	7.99529	0.0151878	7.65822	0.73552	7.72597	0.0184617	4.86568	0.213989
Ta.2864.2.S1_at	Aem1	Aen1	Amn1	9.34317	0.0184424	8.45457	0.103881	7.63769	0.0168673	7.51408	0.00353302	7.05802	0.0295421	5.44055	0.0118709	5.49268	0.00441634	4.33657	0.131875
Ta.8847.2.A1_a_at	Aem1	Aen4	Amn1	9.43919	0.0716968	8.23627	0.0724512	6.69382	0.127103	6.5145	0.0264689	7.05987	0.187287	7.23238	0.471929	6.37007	0.0944388	5.90658	0.183446
Ta.10205.1.S1_at	Aem1	Aen2	Amn1	7.75155	0.0357625	7.21496	0.035452	6.85093	0.0429245	6.69943	0.060053	6.75052	0.201699	6.57586	0.0999492	6.50639	0.0176329	6.31667	0.00608119
TaAffx.111984.1.S1_x_at	Aem1	Aen4	Amn1	6.02145	0.0773831	5.23298	0.197101	4.89989	0.0331655	4.62796	0.0495569	5.02335	0.0942518	4.87235	0.0152537	4.0687	0.0210813	3.66608	0.125068
Ta.11594.1.S1_at	Aem2	Aen7	Amn1	9.42151	0.0109362	8.85863	0.00230944	8.3245	0.000889185	7.77144	0.153056	8.30648	0.0208543	8.17387	0.183235	8.5914	0.017622	8.10014	7.69421e-05
TaAffx.107294.1.S1_at	Aem1	Aen5	Amn1	7.62726	0.0235872	6.03864	0.115631	5.04827	0.101143	4.81743	0.00906165	4.62205	0.313379	5.0981	0.37689	4.32657	0.000338474	3.57004	0.0691543
TaAffx.113849.1.S1_at	Aem2	Aen1	Amn1	8.18261	0.0505605	7.51989	0.288663	6.32864	0.0203163	5.90334	0.0020053	6.79964	0.0230628	6.42613	0.0165842	6.1668	0.0226373	6.25023	0.00599146
Ta.3443.2.S1_x_at	Aem2	Aen3	Amn1	9.77789	0.0360121	9.57697	0.00633124	9.15921	0.00283888	9.2243	0.00899476	9.15106	0.00874605	8.972	0.119743	8.96201	0.000594812	8.63757	0.0325567
Ta.6326.2.S1_at	Aem2	Aen2	Amn1	8.03411	0.0144449	7.74397	0.0125194	7.25479	0.0335232	7.21909	0.0173959	7.2347	0.0265583	7.03267	0.348035	6.9858	0.0438322	6.88093	0.0482092
Ta.24675.1.S1_a_at	Aem1	Aen1	Amn1	9.48213	0.0355103	7.64887	0.0867014	7.07701	0.0112622	7.45197	0.0392212	5.89934	0.104699	4.92067	0.566512	5.03369	1.95471e-07	4.63776	0.149522
Ta.9261.1.S1_at	Aem1	Aen4	Amn1	8.62029	0.0849093	5.99845	0.000943763	5.51863	0.0444383	4.10021	0.00169056	6.46104	0.000119523	6.22855	0.387652	5.15469	0.273694	3.86054	0.179595
Ta.9400.3.S1_x_at	Aem2	Aen12	Amn1	12.1877	0.00239674	11.7158	0.0797755	9.20436	0.081809	10.0448	0.000953777	10.492	0.0203267	9.3425	0.853263	9.85078	0.00825222	10.5723	0.20034
Ta.22131.1.S1_at	Aem2	Aen4	Amn1	9.17006	0.056152	8.87969	0.00173842	7.72625	0.000834318	7.01517	0.290004	7.88866	5.36987e-05	7.96948	0.597197	7.43633	0.000759224	6.93481	0.546127
Ta.7561.1.S1_at	Aem1	Aen4	Amn1	10.2236	0.144223	7.61257	0.00819866	5.4273	0.13986	5.20172	0.235021	8.39339	0.23553	8.26758	0.350228	6.85595	0.0622878	5.2812	0.07765
Ta.10329.17.S1_at	Aem1	Aen1	Amn1	10.8432	0.0412804	5.01262	1.62641	3.78436	0.00373734	3.85906	0.00473374	7.1973	0.000120933	5.51848	0.452453	4.75597	0.00109289	4.17433	0.00991068
Ta.2612.2.S1_x_at	Aem13	Aen1	Amn1	11.8287	0.00781276	11.2814	0.000195043	10.7116	0.0119044	11.6152	0.00012476	11.3546	4.77549e-05	11.1109	0.0371396	11.1912	0.00757504	11.2078	0.00291358
Ta.9400.1.S1_at	Aem2	Aen9	Amn1	13.0104	0.00729241	12.4927	0.0780005	10.1653	0.0500553	10.6246	0.0170591	10.3182	0.000195894	9.22995	0.54113	10.9815	0.0083008	11.6992	0.0769697
Ta.10329.1.S1_x_at	Aem1	Aen1	Amn1	10.9337	0.100983	8.00304	0.00293929	7.70374	0.0450449	7.72373	0.00165297	8.55838	0.0052936	7.47638	0.124866	7.85828	0.0388629	6.94746	0.0236664
Ta.10966.1.S1_at	Aem2	Aen7	Amn1	10.1625	0.00990207	9.39884	0.0244728	8.35099	0.0111018	7.90288	1.76516e-05	6.91304	0.032607	6.64546	0.0105393	7.30825	0.146645	6.61287	0.0239893
TaAffx.106245.1.S1_at	Aem13	Aen14	Amn1	7.16878	0.0877841	6.65418	0.00653859	6.28889	0.0235289	6.88194	0.00164356	6.90745	0.0845366	6.51074	0.104308	6.24188	0.0199114	6.57931	0.492315
Ta.2612.1.S1_x_at	Aem13	Aen1	Amn1	11.2788	0.00992651	10.711	0.00519316	10.0976	0.0302828	10.8882	0.00130996	10.7629	0.0104512	10.4695	0.164853	10.4033	0.0150635	10.3022	0.000902908
Ta.456.1.S1_at	Aem2	Aen14	Amn1	13.4737	0.0157714	13.0979	0.0192309	11.1496	0.00795808	11.1148	0.00560559	10.125	0.11299	9.71787	0.137209	9.35348	0.017638	9.72843	0.865638
TaAffx.86927.1.S1_at	Aem13	Aen4	Amn1	8.93171	0.0212007	8.72615	0.000143979	8.36925	0.0118268	8.88013	0.00607896	8.61763	0.00413221	8.6346	0.272402	8.46931	0.00113845	8.27356	0.037759
Ta.27657.6.S1_x_at	Aem1	Aen1	Amn1	13.3697	0.0317518	8.90285	0.991931	8.39551	0.0280675	8.88817	0.0510552	9.96234	0.00987227	8.75394	0.110648	8.26712	0.00755321	7.2535	0.0230695
Ta.25770.2.S1_at	Aem1	Aen3	Amn1	7.61906	0.121059	6.68026	0.122937	6.06747	0.00137206	5.41974	0.00173646	5.82192	0.00356389	5.92032	0.0274397	5.87193	0.0263657	5.3822	0.35177
Ta.18949.1.S1_at	Aem1	Aen5	Amn1	6.26621	0.0363036	5.12984	0.0125438	4.39914	0.00674448	4.25247	0.0206182	4.79481	0.000112671	5.11658	0.212481	4.70247	0.000933006	4.64151	0.030631
Ta.5895.1.S1_at	Aem1	Aen10	Amn1	10.8355	0.0989761	9.80915	0.00129092	9.12659	0.101601	8.49469	0.00868516	6.65185	0.0130219	6.98231	0.0133016	8.39227	0.388631	8.50639	0.554734
Ta.2914.1.S1_at	Aem2	Aen1	Amn1	8.09868	0.00176338	7.43261	0.000482876	7.11279	0.0271475	5.84828	0.0104002	7.00235	0.0160843	5.68971	0.469295	6.39326	0.00116672	5.68301	0.119287
TaAffx.25353.1.S1_at	Aem2	Aen2	Amn1	8.0307	0.0395899	7.29505	0.000680331	6.94852	0.0251098	5.8079	0.000639648	7.1244	0.000889693	6.82283	0.0429468	6.37688	0.00627142	6.36215	0.161022
Ta.22166.1.A1_x_at	Aem2	Aen2	Amn1	7.67146	0.0021142	7.06989	0.296528	5.41245	0.0220628	4.64018	0.274024	5.6208	0.0319242	5.03169	0.228724	4.862	0.0202505	4.28004	0.0311323
Ta.21154.1.S1_x_at	Aem1	Aen2	Amn1	8.37528	0.0325733	7.38957	0.0363699	7.13586	0.0871391	7.06423	0.0387543	7.56608	0.0119218	7.00256	0.227223	6.75598	0.00599992	5.54806	0.0578612
Ta.9135.2.S1_at	Aem1	Aen8	Amn1	9.54484	0.0421382	9.12923	0.199419	8.70808	0.000488582	8.75712	0.0312017	8.60083	0.00679763	8.31582	0.288297	9.07935	0.0345195	9.05426	0.0243524
TaAffx.79226.1.S1_at	Aem1	Aen5	Amn1	10.9092	0.234823	9.18915	0.0230411	8.68433	0.0148809	9.07146	0.00031628	10.1513	0.0100639	10.5312	0.781449	9.76795	7.36255e-05	9.81816	0.00819779
Ta.21998.1.A1_x_at	Aem1	Aen1	Amn1	9.55755	0.0333773	8.37046	0.14315	6.98031	0.0230719	6.8442	0.000152482	7.24683	0.0333056	6.70861	0.151638	5.8738	0.0434902	6.41568	0.0844098
Ta.10517.1.A1_at	Aem1	Aen13	Amn1	7.26728	0.0052142	6.51489	3.63652e-06	6.3978	0.000460794	6.17708	0.0159048	6.16495	0.0819741	5.61983	0.148222	5.95145	0.0130332	5.29451	0.00480933
Ta.9906.1.A1_at	Aem1	Aen4	Amn1	6.75849	0.00409288	5.56763	0.0675896	5.54772	0.0305208	4.93336	3.05888e-05	5.97475	0.404804	5.85869	0.45095	5.04953	0.060767	4.69045	0.00643446
Ta.10099.2.S1_x_at	Aem13	Aen1	Amn1	6.43987	0.025126	5.89564	0.00997286	5.30343	0.00237158	6.25211	0.0374384	6.41609	0.0305529	5.18024	0.66543	5.10285	0.00946804	5.18206	0.0933998
Ta.7378.19.S1_at	Aem13	Aen15	Amn1	12.3418	0.0383569	11.0026	0.0337192	10.4879	0.0120095	11.5045	0.00497576	11.5213	0.000239246	10.7575	0.00750832	11.3328	0.00209315	11.4902	0.0310734
Ta.11148.1.S1_at	Aem1	Aen6	Amn1	9.03127	0.0381566	8.22728	0.0193239	7.57847	0.0129722	7.27594	0.0219195	7.17355	0.0121531	7.26093	0.413253	7.48438	0.0139923	5.52828	0.000189898
Ta.3164.2.S1_s_at	Aem1	Aen10	Amn1	10.6038	0.00206697	10.069	0.0238446	9.5439	0.0180296	9.65513	0.0156329	8.78464	0.00852727	8.84371	0.124842	9.57093	0.00854638	9.71788	0.0175729
Ta.9714.3.S1_x_at	Aem13	Aen13	Amn1	8.40362	0.0373181	7.88447	0.0225508	7.18713	1.26204e-05	7.68301	0.0194283	6.97827	0.0080659	6.65964	0.482923	6.98843	0.0509242	6.63428	0.0338107
Ta.25350.2.S1_a_at	Aem2	Aen2	Amn1	7.35991	0.793581	6.8524	0.108006	4.99685	0.141967	4.93905	0.0270791	6.21223	0.0546116	5.94334	0.954737	5.17914	0.042307	4.6403	0.160257
Ta.7680.1.S1_at	Aem13	Aen7	Amn1	10.34	0.0210939	9.67441	0.0153118	9.2467	0.00562176	9.73638	0.107934	9.65789	0.0203113	9.54519	0.0531448	9.79487	0.000794035	9.60429	0.0231583
Ta.7091.1.S1_at	Aem2	Aen6	Amn1	11.7399	0.211923	11.3498	0.70949	8.94499	0.0329412	9.22502	7.21743e-05	9.28716	0.0854836	9.65103	0.201594	9.86214	0.0334185	8.64341	0.0830406
Ta.28117.1.S1_x_at	Aem1	Aen15	Amn1	7.25481	0.0378703	6.61969	0.0142059	6.60644	0.00160411	6.7026	0.0472182	6.6658	0.0915688	6.07764	0.0191575	6.65299	0.0117994	6.78225	0.0085309
Ta.21933.3.S1_x_at	Aem2	Aen15	Amn1	13.9622	0.451604	13.6226	0.0535268	12.7648	0.00332221	12.4663	0.0126611	12.3262	0.00481874	11.7575	0.102072	12.5984	0.00420815	12.8495	0.00194427
Ta.8663.2.A1_x_at	Aem2	Aen15	Amn1	10.353	0.00366342	10.1396	0.0042379	9.74572	0.00712427	9.02954	0.00271289	9.93576	0.00924964	9.35788	0.179477	9.76124	0.0190681	9.6456	0.00295998
Ta.10329.16.S1_at	Aem1	Aen3	Amn1	12.6692	0.0847694	10.1289	0.0283251	10.0327	0.00908634	9.97406	0.00526223	9.43594	0.128361	9.48066	0.116341	9.39848	0.0107753	8.97472	0.341949
Ta.25342.1.S1_at	Aem1	Aen15	Amn1	11.5984	0.0319358	10.5598	0.137646	9.80257	0.0332867	9.44286	0.0381474	6.17513	0.00200352	4.95924	0.263415	6.02521	0.0359439	6.14176	0.00580098
TaAffx.129569.1.S1_s_at	Aem1	Aen14	Amn1	8.23695	0.0304591	7.63581	0.0285228	7.75832	0.0239302	7.62151	0.0180231	7.7916	0.00274259	6.67178	0.545629	6.93409	0.0205484	7.56482	0.333358
Ta.2245.2.A1_at	Aem2	Aen6	Amn1	9.41666	0.0408977	8.73727	0.00309439	8.48271	0.0224649	7.44807	0.0260467	7.44824	0.00422037	7.7225	0.0375837	7.99556	0.00678524	7.3181	0.0988294
Ta.28368.1.S1_x_at	Aem1	Aen1	Amn1	11.0904	0.023419	9.34796	0.6482	6.61493	0.00457579	7.26518	0.0693458	10.0869	0.13501	7.79335	0.19751	7.69231	0.0101053	6.96078	0.00751007
Ta.16462.1.S1_at	Aem13	Aen13	Amn1	7.37896	0.0467173	7.01963	0.00612669	6.70145	0.00016298	7.3147	0.00381533	6.87679	0.00760607	6.76663	0.0150709	6.85615	0.0174236	6.63874	0.153276
Ta.998.1.A1_at	Aem1	Aen2	Amn1	7.92334	0.152658	6.67744	0.672191	5.25553	0.0114995	4.77663	0.000100017	6.23573	0.040917	5.81673	0.00317272	5.7572	0.0140757	5.0266	0.193446
AFFX-Tae-r2-P1-cre-3_s_at	Aem13	Aen8	Amn1	14.6263	0.0215723	14.0216	0.00109097	13.9698	0.00195941	14.2958	0.0313028	14.0082	0.00304607	13.9581	0.0078674	14.2422	0.0687437	14.219	0.00780866
Ta.23125.1.S1_at	Aem1	Aen16	Amn1	9.48534	0.0563347	8.47977	0.0535023	7.7201	0.0160914	8.15759	0.036617	7.35976	0.0142283	7.47842	0.311927	6.97898	0.0630007	7.45618	0.0246488
TaAffx.83190.1.S1_at	Aem1	Aen1	Amn1	7.42203	0.0562156	6.66312	0.000263325	6.16043	0.00901281	5.37874	0.288512	6.66678	0.347768	6.1162	0.77004	6.3327	0.000234042	5.88031	0.000106271
TaAffx.36642.2.S1_at	Aem1	Aen12	Amn1	6.17445	0.155814	5.68671	0.00179706	5.8079	0.000191778	5.48608	0.0795079	5.72173	0.0294582	5.51011	0.00662758	5.43293	0.000433604	5.85501	0.00254759
TaAffx.44794.1.S1_at	Aem1	Aen2	Amn1	8.22213	0.0328963	7.8448	0.0148801	7.50056	0.0210805	7.68674	0.0107829	7.50733	0.0274899	7.16811	0.0443573	7.18728	0.0148057	6.84498	0.239093
Ta.10358.1.A1_at	Aem1	Aen2	Amn1	8.67643	0.0406176	7.4671	0.0784964	7.21339	0.16783	6.82592	0.000216081	7.20746	0.0234366	6.68139	0.574491	6.20559	0.00118463	5.914	0.130448
TaAffx.15782.1.A1_at	Aem2	Aen7	Amn1	11.5962	0.00148462	11.2872	0.00710922	10.1277	0.140587	9.93878	0.000455232	10.4746	2.45374e-05	10.8084	0.0535665	11.4376	0.000490871	10.9899	0.0679785
Ta.6338.1.A1_at	Aem1	Aen3	Amn1	8.63651	0.0305251	7.59289	0.12926	7.27749	0.00405976	6.95833	0.0106741	6.50364	0.0214707	6.29343	0.22811	6.26192	0.00103254	5.73447	0.00947091
Ta.30950.1.A1_x_at	Aem1	Aen1	Amn1	8.45052	0.0876092	7.23738	0.440276	4.37122	0.0116446	3.74832	0.0194201	6.31803	0.000238874	4.96579	0.0213856	4.6873	0.0354729	3.795	0.00217869
Ta.7161.1.S1_at	Aem1	Aen1	Amn1	8.38916	0.0135596	7.12569	0.0222882	6.57178	0.0267716	6.43803	0.0465554	6.9416	0.0127226	5.92152	0.015776	6.01618	0.00878985	5.79777	0.00795909
Ta.10462.1.S1_x_at	Aem1	Aen15	Amn1	8.67937	0.00706008	8.29529	0.00108263	8.14091	4.65885e-06	8.11693	0.0280315	8.18571	0.0213946	7.68703	0.208158	8.24655	0.00626885	7.97513	0.0217267
TaAffx.16873.1.A1_at	Aem1	Aen3	Amn1	6.39515	0.140455	5.96028	0.0344725	5.70911	0.0380705	5.67902	0.00476914	5.52035	0.0379621	5.48411	0.000986191	5.59884	0.0650589	4.55406	0.0522825
Ta.25514.1.S1_at	Aem1	Aen8	Amn1	8.10602	0.00700172	7.28245	0.0422643	7.43459	0.00254128	7.16776	0.043092	7.09619	0.00216136	7.15345	0.389176	7.64216	0.00334561	7.499	0.128636
Ta.16760.1.S1_at	Aem1	Aen2	Amn1	10.4803	0.0050864	9.27429	0.128746	8.5034	0.0228816	7.6536	0.00708765	8.96973	0.00691436	8.38465	0.0464486	7.54387	0.0596238	6.56841	0.0586834
TaAffx.93142.1.A1_at	Aem1	Aen3	Amn1	7.96027	0.0269962	7.27049	0.000648503	6.95631	0.0571538	6.79092	0.029203	6.74109	0.00187448	6.36065	0.0160861	6.40006	0.0259816	5.568	0.640414
Ta.9088.1.S1_at	Aem1	Aen1	Amn1	11.1063	0.0610532	9.87022	0.158683	8.62709	0.00081488	8.61326	0.00672974	9.75324	0.00360122	9.16935	0.0758124	9.18713	0.00288889	8.79933	0.0405517
TaAffx.8174.1.S1_s_at	Aem1	Aen2	Amn1	8.50276	0.0260393	7.98433	0.11273	7.4323	0.0387806	7.56091	0.00298647	7.77582	0.0742726	7.15329	0.092604	6.61953	0.225517	5.96198	0.243895
Ta.10257.1.A1_at	Aem1	Aen14	Amn1	6.51636	0.0369499	6.08985	0.0236536	6.48007	0.00478147	6.28438	0.0561334	6.45683	0.00564577	6.23702	0.0883408	6.02927	0.134687	6.39426	0.276177
Ta.20591.1.S1_a_at	Aem1	Aen1	Amn1	8.61453	0.00925405	7.78543	0.074531	6.42644	0.00436622	6.1719	0.061352	5.57107	0.521792	4.11917	0.0130332	4.30265	0.000881717	4.10022	0.00297748
Ta.9272.3.S1_a_at	Aem1	Aen2	Amn1	9.5776	0.391431	8.57615	0.0464128	7.63313	0.0277911	7.0942	0.00678638	7.70859	0.00162989	7.27395	0.108418	6.34127	0.0288357	5.22547	0.229467
Ta.9554.1.S1_at	Aem1	Aen2	Amn1	9.39286	0.0216471	8.56697	0.0964359	7.84343	0.0251667	7.71263	0.0512362	8.0547	0.0168762	7.23437	0.528185	6.71363	0.0271564	5.97747	0.872885
Ta.25901.2.A1_x_at	Aem1	Aen2	Amn1	7.2368	0.0591798	6.1086	0.0148351	5.66315	0.165952	4.913	0.0157253	6.06935	0.0137179	5.49427	0.0081515	5.08419	0.00178953	4.78784	0.182577
Ta.28873.1.S1_at	Aem1	Aen4	Amn1	8.37209	0.087896	7.25602	0.181604	6.34374	0.0512626	5.59497	0.134183	6.25835	0.00839644	6.06372	0.281639	5.32262	0.0135433	4.08199	0.0111652
Ta.1393.1.S1_at	Aem1	Aen3	Amn1	7.88502	0.0382919	7.14614	0.0414892	6.81051	0.193422	6.51361	0.041103	5.96524	0.0498861	6.08663	0.115213	5.64966	0.00306007	4.3369	0.0129505
Ta.18272.1.A1_at	Aem2	Aen15	Amn1	9.55331	0.0139402	9.12178	0.0384164	8.7497	0.0108909	8.53519	0.0879815	9.11765	0.00351613	8.59309	0.485937	9.37464	0.00526916	9.25633	0.00667082
Ta.5360.2.S1_x_at	Aem13	Aen3	Amn1	9.43774	0.0347707	9.25408	0.0180503	8.54888	0.000357072	9.25001	0.00537393	9.21686	0.00865516	9.15266	0.103719	9.03503	0.0224086	8.7336	3.60389e-05
Ta.7187.2.S1_s_at	Aem1	Aen10	Amn1	10.2698	0.022595	9.13267	0.0239685	8.35763	0.0525091	8.20302	0.0211684	7.15859	0.00102069	7.1341	0.042938	7.91574	0.028144	7.98836	0.0444489
Ta.6578.1.S1_at	Aem1	Aen1	Amn1	10.3479	0.00787443	9.59122	0.0092978	9.20655	0.00079539	9.5651	4.99315e-05	9.96986	0.00974533	9.06799	0.284315	9.07949	1.86579e-05	8.66101	0.00839783
Ta.25994.1.A1_at	Aem1	Aen3	Amn1	7.13196	0.0368683	6.58805	0.0943258	5.73061	0.00326222	5.99508	0.0486934	5.24206	0.0059267	5.14917	0.13575	5.20795	0.0417515	4.81008	0.0447977
Ta.6727.1.A1_at	Aem1	Aen2	Amn1	9.45819	0.00679979	8.7382	0.000993132	8.47504	0.0607982	7.51594	0.000110655	8.402	0.0289892	7.89267	0.0219945	7.61243	0.0325398	7.28689	0.0742976
Ta.897.1.S1_at	Aem2	Aen2	Amn1	12.2964	0.00602518	11.9153	0.00674357	9.91301	0.0448452	9.45399	0.0483857	9.69125	0.01934	8.76566	0.449887	8.23418	0.00304043	6.66918	0.504874
Ta.1305.3.S1_at	Aem3	Aen16	Amn1	5.31288	0.144941	5.0462	0.0102525	4.92959	0.0147241	4.57205	6.7072e-07	4.50828	0.0117945	4.9373	0.0220524	4.68031	0.000103697	5.18123	0.0627043
Ta.7982.1.S1_s_at	Aem1	Aen4	Amn1	9.43825	0.0805738	9.00125	0.0227585	8.64361	2.08857e-05	8.53344	0.00612147	8.43985	0.0062457	8.4702	0.00119156	8.35698	0.00858775	8.23753	0.0437845
Ta.27363.1.S1_at	Aem1	Aen3	Amn1	8.57919	0.00205338	7.52705	0.00205679	7.03375	0.0645024	6.65975	0.0942721	6.76221	0.0871792	6.81606	0.811212	6.57478	0.0769433	5.73875	0.0164384
Ta.1452.2.S1_a_at	Aem13	Aen1	Amn1	7.43895	0.114853	6.15128	0.180632	5.4344	0.11322	6.38271	0.00377447	5.90346	0.0336499	4.86021	0.00471274	4.51997	0.0529694	4.72846	0.00181429
Ta.14710.1.S1_at	Aem2	Aen5	Amn1	7.59549	0.00846741	7.20436	0.0331678	6.1356	0.0292659	6.73193	0.134244	6.36465	0.0954118	6.64414	0.18167	6.19917	0.0500346	5.91595	0.161882
Ta.25566.1.S1_at	Aem2	Aen13	Amn1	12.5472	0.00451376	11.9474	0.0892285	10.4754	0.000116242	10.536	0.00938901	10.845	0.000585798	10.6383	1.34941	10.894	0.026786	10.4567	0.0050554
Ta.26930.1.S1_at	Aem2	Aen6	Amn1	9.47747	0.0293995	9.02303	0.0554755	8.53028	0.00332659	8.28876	0.0445496	8.37841	0.00102837	8.43781	0.141896	8.61412	0.00580508	7.70154	0.0141804
Ta.7451.1.A1_at	Aem1	Aen2	Amn1	8.69448	0.0274096	7.37923	0.0118683	6.72719	0.000596071	5.82715	0.0152023	6.76433	0.00428244	6.20605	0.0033213	5.93892	6.18273e-05	5.28223	0.0017352
Ta.10329.42.S1_at	Aem1	Aen8	Amn1	11.5136	0.0586399	7.11459	0.376062	6.52728	0.0328606	6.84293	0.0837022	7.05722	0.0372685	7.14151	0.0269808	7.53148	0.00139226	7.48809	0.00991147
Ta.23063.1.S1_s_at	Aem1	Aen4	Amn1	6.54695	0.0211232	5.65811	0.352656	4.71757	0.00171758	4.12256	0.0195094	5.35187	0.177418	5.63216	0.061759	4.80489	0.00377971	4.68975	0.653314
Ta.5528.1.S1_at	Aem1	Aen2	Amn1	11.8448	0.00917736	11.3366	0.00598436	11.1312	5.0228e-05	10.9112	0.00946324	11.4291	0.0143085	11.3161	0.0663049	11.2406	0.00255346	11.1904	0.0120027
Ta.13573.1.A1_s_at	Aem1	Aen9	Amn1	5.17104	0.202753	4.31302	0.0913506	4.12321	0.0353003	4.33824	0.00115722	4.16249	0.0351033	3.93281	7.13307e-05	4.23602	0.000680674	4.41397	0.0508811
Ta.7378.8.S1_at	Aem1	Aen2	Amn1	11.2601	0.0254202	7.38756	0.0826134	6.71875	0.0620564	7.11713	3.05449e-06	7.71073	0.0532038	7.48898	0.0749091	7.17662	0.123734	7.18055	0.0950701
Ta.2390.1.S1_at	Aem13	Aen13	Amn1	9.98047	0.0102694	9.00484	0.103565	8.38197	0.000902717	9.03192	0.00166376	7.98679	0.000174733	7.56899	0.19706	7.90304	0.00746293	7.23156	0.057874
Ta.11621.1.A1_at	Aem1	Aen4	Amn1	9.08753	0.023362	7.85834	0.0520385	7.10982	0.00600702	7.2544	0.0102041	7.42922	0.0584719	7.69639	0.237787	6.95104	0.283497	5.64387	0.240449
Ta.24742.1.S1_x_at	Aem1	Aen1	Amn1	12.114	0.0391238	9.67787	0.188092	8.97613	0.0694864	9.21764	0.00162955	8.50168	0.200434	7.74931	0.221588	8.0663	0.00206605	7.46274	0.000994306
TaAffx.132315.1.S1_at	Aem1	Aen1	Amn1	12.8523	0.0527353	7.37578	1.84511	5.06229	0.0545488	4.57277	0.186516	9.54089	0.134181	7.82571	0.520192	6.48814	0.137629	4.71358	0.572158
TaAffx.113263.6.S1_at	Aem1	Aen7	Amn1	10.0965	0.116575	9.67654	0.0308024	9.49692	0.00461801	9.50772	0.0146512	9.11288	0.292461	9.17215	0.00625447	9.44093	0.000296788	9.04609	0.067618
Ta.12699.1.A1_at	Aem1	Aen2	Amn1	8.99962	0.0665183	8.10436	0.00198946	8.05413	0.0168192	7.31442	0.0253782	7.44486	0.0424767	6.85738	4.91241e-06	6.61646	0.158861	5.66031	0.0225669
Ta.7914.1.A1_s_at	Aem1	Aen13	Amn1	6.51051	0.0560162	5.63694	0.0230337	5.46401	0.000366641	5.30158	0.0132168	5.64133	0.0653733	5.19442	0.0148163	5.41382	0.0182881	4.91169	8.39772e-05
Ta.7378.7.S1_at	Aem1	Aen1	Amn1	11.8705	0.0318311	7.05703	1.17239	5.06813	0.01042	4.92823	0.00760748	6.14226	0.000113777	4.8742	0.248045	4.92367	0.0125784	4.90022	0.000266254
Ta.15889.1.A1_a_at	Aem1	Aen3	Amn1	9.29146	0.0649965	5.78141	0.297757	5.02049	0.0353038	4.4792	0.0138242	5.51517	0.105015	5.32484	0.164854	5.47293	0.00600999	4.71467	0.07157
TaAffx.18131.1.S1_at	Aem2	Aen2	Amn1	8.46534	0.0722167	7.79292	0.0379096	7.1348	6.11137e-05	5.47093	0.176021	6.8637	0.05617	6.46766	0.202999	5.93681	0.0298755	5.04838	0.0705161
TaAffx.29052.1.S1_at	Aem13	Aen15	Amn1	8.91364	0.016159	8.38908	0.00250839	8.33352	0.00714652	8.63773	0.015742	8.41474	0.0544097	7.91105	0.265204	8.30135	0.00488704	8.39807	0.0120122
Ta.27101.3.S1_at	Aem1	Aen2	Amn1	13.9492	0.0183952	9.18998	2.09207	6.67522	0.00654174	6.35409	0.22707	10.1111	0.124299	9.06562	0.128605	8.49206	0.0142826	6.86498	0.735327
Ta.11540.2.A1_at	Aem1	Aen4	Amn1	7.49317	0.180404	6.33554	0.658329	5.62204	0.0670741	4.31583	0.0434841	5.05733	0.00607013	4.92282	0.0699831	4.56378	0.0321446	4.20741	0.138841
Ta.13056.1.S1_at	Aem1	Aen4	Amn1	8.98109	0.00264455	7.42212	0.0401325	6.553	0.000601558	6.59666	0.00264506	7.24622	0.0434434	7.42157	0.0468702	6.34223	0.00607658	6.1452	0.00969292
Ta.18968.2.S1_x_at	Aem1	Aen6	Amn1	12.2157	0.015448	11.7556	0.00675022	11.4066	8.30541e-05	11.5673	0.00380884	11.4101	0.000633112	11.4634	0.00949993	11.69	0.00247507	11.2818	0.000539689
Ta.9474.2.S1_x_at	Aem1	Aen15	Amn1	11.2861	0.00102239	10.936	2.02411e-05	10.9176	0.0139062	10.8334	0.0537088	10.9513	0.00266204	10.2994	0.0934117	10.7438	0.00831829	11.1635	0.0811322
Ta.29000.1.A1_at	Aem1	Aen2	Amn1	9.02106	0.0620864	8.13779	0.00401591	7.51129	0.000769999	7.63279	0.00950077	7.45523	0.000437105	7.30833	0.0222923	6.99656	0.281463	6.62063	0.23645
Ta.7027.1.S1_at	Aem2	Aen7	Amn1	10.288	0.00374315	10.0083	0.0197083	9.60178	0.00899566	8.84055	0.0110087	9.37054	0.00864725	9.49162	0.0125173	9.7275	0.00920066	9.40851	0.037355
Ta.11215.1.A1_at	Aem1	Aen6	Amn1	8.11719	0.0934637	7.49933	0.0294369	7.1958	0.0330405	7.12118	0.00380824	7.02444	0.0195727	7.04267	0.00166397	7.207	0.00202141	6.91329	0.0539778
Ta.9146.2.S1_at	Aem1	Aen10	Amn1	8.29779	0.074219	6.80697	0.00966888	6.41134	0.00259949	6.64173	0.0126985	6.64485	0.0423533	6.81779	0.254875	7.0471	0.014799	7.26787	0.030134
Ta.10329.38.S1_x_at	Aem1	Aen9	Amn1	12.1563	0.0616513	9.44951	0.173532	8.71244	0.0182436	8.73151	0.00386225	8.17696	0.00384426	8.03789	0.00532601	8.46952	0.0603846	8.84991	0.00185513
Ta.346.1.A1_at	Aem1	Aen1	Amn1	9.06084	0.0225346	8.22022	0.148671	7.50143	0.0204894	6.97301	0.0103103	5.98027	0.165781	5.26045	0.025025	5.37208	0.485649	4.84301	0.20483
TaAffx.23342.1.S1_at	Aem2	Aen7	Amn1	7.62261	0.0298178	7.15926	0.0299413	6.47172	0.0110617	6.17093	0.140816	5.99464	0.00277695	6.18274	0.044935	6.38835	0.0062168	6.03112	0.14298
Ta.9419.1.S1_s_at	Aem1	Aen2	Amn1	8.13936	0.0168236	6.91257	0.154755	5.96917	0.0934674	5.82494	7.41396e-05	6.64767	0.0496443	6.03566	0.272667	4.61299	0.00141083	4.28348	0.0594266
Ta.5092.1.A1_a_at	Aem3	Aen7	Amn1	6.94324	0.0193616	6.69426	0.0519776	6.62984	0.0143852	6.1465	0.00324203	6.38047	0.00993573	6.26782	0.38197	6.76392	0.0738852	6.53932	0.0621428
Ta.27674.1.A1_x_at	Aem2	Aen15	Amn1	8.38129	0.0197114	7.76915	0.0940686	6.70826	0.0136823	6.42097	0.0075261	7.02387	0.0105364	6.36838	0.47218	7.16819	0.00547444	6.86211	0.00381166
Ta.4435.1.S1_at	Aem3	Aen7	Amn1	7.96276	0.0229592	7.71413	0.00120624	7.6468	0.0310377	7.08767	0.00202095	7.46804	0.0126977	7.51409	0.0290584	7.7239	0.0240933	7.4665	0.0740884
Ta.14405.1.S1_s_at	Aem2	Aen13	Amn1	11.3728	0.0254771	11.2294	0.144998	9.811	0.0194519	10.2631	0.00865106	9.95791	0.00546663	9.78894	0.273993	10.3273	0.00667813	9.16505	0.0468999
Ta.2294.3.S1_x_at	Aem13	Aen13	Amn1	11.1309	0.00729876	10.2694	0.0374307	9.65741	0.0018269	10.393	0.037147	10.0853	0.024203	10.0422	0.0189206	10.1531	9.01152e-06	9.81959	0.00272439
Ta.12197.1.A1_s_at	Aem2	Aen7	Amn1	9.45615	0.0098993	8.9177	0.0348131	8.44609	0.00524847	7.34583	0.00992211	8.55687	0.0318514	8.37825	0.258176	8.93878	0.000675452	8.58519	0.00373832
Ta.1013.1.S1_at	Aem1	Aen2	Amn1	11.0504	0.0586011	10.3742	0.0435402	9.2238	0.0186725	9.91917	5.07383e-05	10.1718	0.00170615	9.43948	0.158064	8.99623	0.035732	8.61205	0.0128697
Ta.8387.1.A1_at	Aem1	Aen13	Amn1	7.33432	0.0199052	6.95991	0.000323032	6.58484	0.0523334	6.54274	0.00247916	6.69301	0.0514197	6.26603	0.224795	6.48349	0.0126375	6.11104	0.00458032
Ta.510.3.S1_a_at	Aem2	Aen15	Amn1	10.2889	0.0112048	9.99474	0.0204995	9.55486	0.00296216	9.5286	0.0108421	9.4886	0.0154884	9.01407	0.400464	9.62113	0.00561245	9.78047	0.141797
Ta.6786.1.S1_at	Aem2	Aen2	Amn1	6.94255	0.032309	6.47546	0.113313	5.74753	0.000259127	4.81673	0.0991293	5.45624	0.0118687	5.01726	0.170713	4.90431	0.0951868	3.97829	0.00419327
Ta.7655.1.S1_at	Aem1	Aen1	Amn1	8.53092	0.0469917	6.06419	0.648555	4.84177	0.223293	4.6982	0.0866022	7.4809	0.108247	6.06871	0.784609	5.17669	0.223937	4.58361	0.257754
TaAffx.69291.1.S1_at	Aem1	Aen4	Amn1	8.24147	0.306215	7.35504	0.000773115	6.94917	0.161113	6.81315	0.0710877	5.49438	0.0237736	5.47947	0.301416	4.75505	0.0156368	4.52175	0.0113392
Ta.11165.1.A1_at	Aem1	Aen12	Amn1	6.73242	0.0398716	6.20629	0.114774	6.20195	0.0444406	5.8253	0.00184643	5.52194	0.0409898	5.62197	0.0105495	5.37057	0.0787848	5.98455	0.51985
Ta.9293.1.S1_at	Aem1	Aen2	Amn1	9.40129	0.00864978	7.39046	0.478409	5.17795	0.1747	5.23866	0.222463	7.67059	0.0455814	7.16889	0.143709	5.98348	0.433215	3.9023	0.0213052
Ta.4333.1.S1_s_at	Aem1	Aen15	Amn1	9.69314	0.0267746	9.15086	0.0099458	8.54764	0.000737733	8.7157	0.0109947	9.53867	0.0301506	8.22188	0.511045	8.96299	0.00139576	9.38429	0.00175865
Ta.10329.9.S1_a_at	Aem1	Aen2	Amn1	12.0411	0.0660027	6.12444	4.18263	4.1005	0.000498732	4.73372	0.00502906	8.78367	0.0939482	8.34297	1.6241	7.27205	0.0066893	4.41703	0.0480791
Ta.14281.1.S1_at	Aem1	Aen9	Amn1	7.82208	0.0165714	7.16612	0.0754728	6.76504	0.173821	7.02366	0.00312727	5.90146	0.0739138	5.69301	0.00178421	6.01097	0.0117674	6.56031	0.344088
Ta.1251.1.S1_at	Aem13	Aen2	Amn1	12.0015	0.00223841	11.5703	0.00876929	11.0333	0.0225013	11.9347	0.000866081	11.7269	2.1205e-08	11.511	0.287632	11.3923	4.8588e-06	11.2977	0.015634
Ta.7378.3.S1_at	Aem1	Aen1	Amn1	12.3456	0.0554173	7.97348	0.471051	7.33349	8.75421e-07	8.38043	0.0686314	8.85356	0.105334	7.19252	0.399083	7.95686	0.0272495	6.75607	0.0350376
Ta.3122.1.S1_a_at	Aem1	Aen1	Amn1	13.6252	0.0132216	12.3394	0.0439338	12.0996	0.00294742	11.5028	0.00377519	11.4347	0.069711	10.6972	0.430872	10.9918	0.000254306	10.785	0.000321222
Ta.22745.1.S1_at	Aem1	Aen2	Amn1	11.0304	0.00761119	10.6194	0.033024	10.1736	0.00552185	10.2843	0.0264915	10.5248	0.00228116	10.1624	0.160792	10.1004	0.0177168	9.84637	0.00647878
TaAffx.70703.1.S1_at	Aem1	Aen3	Amn1	10.086	0.135877	8.2938	0.00146055	7.86698	0.162106	7.53394	0.20314	8.21855	0.00572485	8.06129	0.0595514	7.71263	0.13881	6.63741	0.0223476
Ta.5168.1.A1_at	Aem1	Aen3	Amn1	7.98822	0.0174376	7.29964	0.0939645	7.16833	0.000404651	6.51392	0.0427474	6.6324	0.179988	6.58494	0.616429	6.61876	0.000648659	6.19359	0.000222014
Ta.1435.1.S1_at	Aem1	Aen10	Amn1	9.23034	0.00672801	8.54355	0.000471784	8.33747	0.000259043	8.58204	0.0004947	7.68057	0.000660011	7.35587	0.0047244	8.03307	0.118544	8.08352	0.0154896
Ta.7152.2.S1_at	Aem1	Aen2	Amn1	6.62525	0.977287	5.72927	0.00250857	4.76831	0.168557	4.28984	0.00738338	4.7054	0.135426	4.5511	0.0390942	4.01756	0.000972909	4.14442	0.00822325
TaAffx.105726.1.S1_at	Aem13	Aen9	Amn1	7.77841	0.0346262	6.42075	0.0277734	6.23646	0.0810916	7.18192	0.00700243	4.79839	0.431147	5.31841	0.550203	5.69247	0.128653	6.45082	4.75971e-05
TaAffx.92429.1.S1_at	Aem1	Aen14	Amn1	5.72512	0.129674	5.19709	0.0109651	5.28507	0.0127269	5.32635	0.0069032	5.39615	0.0127292	4.94597	0.377959	4.85288	0.0132718	5.13226	1.32916
Ta.7836.1.A1_at	Aem1	Aen10	Amn1	6.01268	0.00273942	5.49653	0.00090423	5.29137	0.0352163	5.13402	0.00101724	5.18641	0.0144957	5.1854	0.102244	5.46871	0.00874795	5.50838	0.196481
TaAffx.9327.1.S1_at	Aem2	Aen16	Amn1	5.83929	0.0304394	5.43082	0.00782509	5.30176	0.0361068	4.85829	0.0617056	4.59871	0.0398072	4.93486	0.733711	4.56174	0.0130423	4.94824	0.0556381
Ta.21406.1.S1_at	Aem1	Aen2	Amn1	9.88639	0.0120746	9.07362	0.0509585	8.50608	0.0231879	8.55686	0.0553275	9.21918	0.010501	8.54314	0.633621	8.71223	8.93038e-05	7.7988	0.058924
Ta.3793.1.S1_at	Aem2	Aen14	Amn1	6.13257	0.0178072	5.67241	0.00566215	5.45881	0.0415533	4.99939	0.00241384	5.61275	2.2116e-07	5.20469	0.158813	5.23794	0.000471918	5.4813	0.270883
Ta.10329.16.S1_x_at	Aem1	Aen13	Amn1	12.6893	0.0819809	10.1232	0.052479	9.94258	0.00494166	10.0132	0.0109963	9.39971	0.136992	9.25202	0.346567	9.51835	9.1278e-06	9.10467	0.126241
TaAffx.91620.1.A1_s_at	Aem13	Aen9	Amn1	8.49433	0.0216373	6.89938	0.0932528	6.66906	0.00717346	7.50435	0.0595503	4.36502	0.715075	4.59368	0.058853	5.18088	0.180218	5.69885	0.0186791
Ta.7378.12.S1_x_at	Aem1	Aen9	Amn1	12.2408	0.0248664	10.0521	0.0490914	9.85198	0.0240741	10.4634	0.0369645	6.84757	0.184342	6.32396	0.32074	7.84924	0.000253529	8.60555	0.0186737
TaAffx.6447.1.S1_x_at	Aem13	Aen2	Amn1	6.08602	1.69657	5.16737	0.37898	4.95301	0.0453867	5.87678	0.829876	5.62515	0.00112093	5.11084	0.0183026	4.70268	0.243447	4.5686	0.2161
Ta.1817.1.S1_at	Aem1	Aen2	Amn1	8.43158	0.00333054	5.72937	0.178847	4.51515	0.261217	3.97105	0.0582265	6.7819	0.124777	6.2225	0.453673	5.22315	0.072916	4.29766	0.00254586
Ta.27790.1.S1_s_at	Aem1	Aen1	Amn1	12.1298	0.0533629	8.97473	0.351305	6.90006	0.0869	5.13182	0.00588623	7.97089	0.266406	6.24736	0.229602	6.06226	0.00130373	4.57503	0.0081517
TaAffx.133237.2.S1_at	Aem2	Aen3	Amn1	7.53754	0.0114926	6.87785	0.0247194	6.17064	1.53902e-05	4.31374	0.0217017	6.06618	0.166557	5.53709	0.267107	5.6787	0.00585332	3.94955	0.110784
TaAffx.37180.1.A1_at	Aem2	Aen8	Amn1	9.97535	0.017752	9.62465	0.00120891	9.02793	0.0458148	8.05515	0.0372403	7.98254	0.0351272	8.22238	0.157862	8.99212	0.00729165	9.05128	0.0602892
Ta.24281.1.S1_at	Aem1	Aen1	Amn1	10.7484	0.0412075	9.35897	0.0854661	8.23721	0.00734748	6.49248	0.277069	6.56752	0.0522748	5.751	0.154742	5.73654	0.0764158	5.75598	0.0102953
Ta.6961.1.S1_at	Aem1	Aen2	Amn1	9.15476	0.102699	8.87879	0.00553351	8.59428	0.00148766	8.69979	0.0050972	8.86614	0.0175333	8.60932	0.461343	8.05344	0.0194951	8.25872	0.23047
Ta.9600.1.S1_x_at	Aem13	Aen7	Amn1	8.00812	0.273328	6.65885	1.72498	5.27975	0.00403232	6.71003	0.179648	4.12166	0.0241334	4.34577	0.0148792	6.3186	0.00730786	5.20847	0.030946
Ta.10024.1.S1_s_at	Aem1	Aen1	Amn1	9.51432	0.0957676	8.56378	0.00933113	7.77487	0.00110261	6.56453	0.0166116	7.80974	0.0529357	7.00956	0.65526	6.90196	0.000212263	6.21717	0.159928
Ta.20441.2.S1_a_at	Aem1	Aen5	Amn1	8.43016	0.0400079	7.2058	0.0515019	7.00278	0.052707	7.1409	0.000854566	6.10281	0.0999625	6.68284	0.126852	5.97185	0.00941025	5.62973	0.79633
TaAffx.128418.50.S1_at	Aem1	Aen1	Amn1	9.37419	0.0644712	3.87167	0.368461	3.33969	0.000879719	3.34918	0.0448565	4.39412	0.0831173	3.71548	0.00566534	3.56278	0.000889962	3.5371	0.0178422
Ta.25977.1.A1_at	Aem1	Aen2	Amn1	9.11265	0.0152289	8.06749	0.0712396	7.78878	0.00134531	7.79979	0.0323527	6.21202	0.0367885	6.02842	0.461754	5.81655	0.130252	5.54459	0.750346
RPTR-Ta-X03453-2_s_at	Aem13	Aen15	Amn1	14.591	0.00982565	13.9776	0.00515417	14.0715	0.00256148	14.2989	0.0427165	14.0947	0.00014162	13.9854	0.00875932	14.1953	0.0290588	14.1833	0.00655759
Ta.27457.1.S1_x_at	Aem1	Aen1	Amn1	12.8008	0.110529	10.1456	0.418967	8.48885	0.0579015	7.93047	0.147141	11.7439	0.0141695	11.0517	0.802209	10.2951	0.319513	10.9313	2.06204
Ta.7271.1.A1_at	Aem1	Aen2	Amn1	7.56585	0.0222684	6.81011	0.0399656	6.63298	0.024577	6.78419	3.63017e-07	7.11609	0.0450567	6.58311	0.185859	5.26349	0.00103978	5.4884	0.00701409
Ta.7378.1.S1_at	Aem1	Aen13	Amn1	11.8648	0.0305586	7.50407	0.73646	6.91279	0.0348363	7.72226	0.0165999	7.58999	0.0876235	6.90183	0.0277422	7.47441	1.25747e-05	7.16682	0.0496228
Ta.6650.1.S1_at	Aem13	Aen10	Amn1	8.58807	0.0597732	8.02759	0.190881	7.04825	0.0540467	7.68832	0.0435118	6.33379	0.00381686	6.13113	0.0371021	6.71599	0.0818387	6.98078	0.00196663
Ta.27752.1.S1_x_at	Aem13	Aen2	Amn1	10.8407	0.015497	10.1102	0.04872	9.61786	0.00510208	10.246	0.000212454	10.4807	0.0016389	10.073	0.108283	9.66478	0.0289898	9.71133	0.00465244
Ta.21559.1.S1_x_at	Aem13	Aen10	Amn1	10.8292	0.0170876	10.1584	0.0294997	9.58371	0.00999301	10.108	0.0302502	9.19014	0.0324979	9.29876	0.168406	10.0988	0.0026936	10.2556	0.0141492
Ta.7912.1.A1_at	Aem1	Aen9	Amn1	8.55487	0.318638	6.25537	0.0188454	6.55982	0.0236263	5.95214	2.72818e-05	5.97195	0.128404	6.39247	0.0318775	6.30992	0.017296	6.71357	0.0190571
TaAffx.32695.1.S1_s_at	Aem1	Aen5	Amn1	11.8949	0.041515	9.33032	0.0364185	7.38933	0.0228075	6.77978	0.0189067	8.19568	0.651979	8.59917	0.602468	8.03332	0.0467127	6.53306	0.140833
Ta.4773.1.A1_at	Aem1	Aen2	Amn1	7.98366	0.0707023	6.44144	0.0809453	5.86194	0.0496929	5.13167	0.0512022	5.77072	0.0218104	4.90112	0.00161034	4.06686	0.040987	3.73127	0.0493776
Ta.2860.1.S1_at	Aem1	Aen2	Amn1	9.85397	0.174794	7.32202	0.0779138	5.01104	0.160478	4.84875	0.000318035	7.87158	0.0621667	7.45603	0.68177	5.97592	0.0826921	4.27481	0.0112887
Ta.946.1.S1_at	Aem2	Aen1	Amn1	9.93614	0.039825	9.29648	0.321066	8.4523	0.00307355	7.36399	0.024174	8.25882	0.0346586	7.73339	0.270217	7.5863	0.00596612	7.734	0.00581059
Ta.28826.1.A1_at	Aem2	Aen2	Amn1	5.96154	0.0764125	5.59383	0.0192613	4.7092	5.80532e-08	4.59327	0.0038122	4.60401	0	4.2852	0.0345489	3.8879	0.00949036	3.91879	0.102763
TaAffx.129113.5.S1_at	Aem1	Aen4	Amn1	8.57029	0.224248	6.70715	0.0752388	6.10536	0.0214812	7.02538	0.0141744	6.24471	0.000293235	6.17803	0.047021	5.50141	0.00406821	5.95649	0.000904607
Ta.15331.2.S1_x_at	Aem13	Aen3	Amn1	12.1611	0.00893338	11.7537	0.000541846	11.2224	0.00925349	11.6973	0.000154623	11.8253	0.000427282	11.6018	0.0718744	11.5887	0.048273	11.1487	0.0030185
Ta.23795.1.S1_at	Aem1	Aen13	Amn1	10.219	0.00335477	9.61148	0.025754	9.08213	0.000282458	9.45182	0.0177756	9.67586	2.99957e-05	9.61835	0.0133537	9.81482	7.60515e-06	9.55433	0.00847616
TaAffx.37250.1.S1_at	Aem1	Aen9	Amn1	6.68787	0.0742826	5.21196	0.00438393	5.59729	0.0484889	5.65709	0.00275015	4.62109	0.321229	4.72666	0.0675179	5.06388	0.0224623	5.48538	0.0513976
Ta.495.1.S1_a_at	Aem13	Aen1	Amn1	7.24556	0.120318	6.62869	0.0196067	6.2833	0.00141413	6.99913	0.0206193	6.58289	5.32102e-06	6.06188	0.735432	5.87229	0.121334	5.79208	0.38746
TaAffx.792.1.S1_at	Aem3	Aen15	Amn1	6.83676	0.0129729	6.68389	0.0119044	6.59171	0.00435785	6.36461	0.000516962	6.57875	0.010159	6.18919	0.0278588	6.42866	0.0344783	6.5841	0.049108
Ta.27657.11.S1_x_at	Aem1	Aen4	Amn1	12.8823	0.0153044	7.69717	3.04857	5.13976	0.00090212	5.048	0.000301839	6.49188	0.024091	6.5277	0.0399297	6.08107	0.0455879	5.77634	0.609063
Ta.7378.27.S1_at	Aem1	Aen1	Amn1	11.4515	0.0496232	8.47166	0.074125	8.1856	0.00825364	8.9731	0.045251	8.69302	0.114962	8.04894	0.406469	7.74085	0.00728739	7.70169	0.0673834
Ta.24074.1.S1_at	Aem1	Aen15	Amn1	9.26644	0.00268597	8.67066	0.0175803	8.18352	0.00373875	8.37816	0.0123155	7.63145	0.00115142	7.24146	0.0845759	7.64319	7.9116e-08	7.58073	0.0618021
Ta.27657.9.S1_at	Aem1	Aen8	Amn1	12.6602	0.0265681	8.25719	1.05997	7.05748	0.0450451	7.13774	0.00167366	7.01052	0.500994	7.00767	0.00141631	7.46511	0.0389109	7.33929	0.548962
TaAffx.85922.1.S1_s_at	Aem13	Aen10	Amn1	9.80788	0.00807844	9.52842	0.0775087	9.164	0.00526418	9.47253	0.0221344	9.3218	0.000304276	9.33538	0.273605	9.53404	0.0230992	9.61889	0.00329703
Ta.13406.1.S1_at	Aem2	Aen13	Amn1	8.30051	0.00218323	7.84315	0.0276521	7.43907	0.0534297	6.66558	0.00317852	7.33113	0.00979491	7.12701	0.734464	7.60533	0.023335	6.15489	0.423454
Ta.3607.2.S1_at	Aem1	Aen1	Amn1	6.33381	0.00833489	5.83889	0.0323534	5.40476	0.00551158	5.60305	0.0538115	5.50122	0.0970985	4.82823	0.0133359	4.9741	0.00121244	5.09709	0.11117
Ta.5570.1.A1_s_at	Aem1	Aen4	Amn1	8.14688	0.00825437	7.60115	0.0251226	7.33184	0.0709212	6.89674	0.000981851	7.38103	0.00375876	7.1741	0.0625168	6.20921	0.0569664	5.94513	0.479954
Ta.26255.1.S1_at	Aem1	Aen2	Amn1	9.20957	0.1174	8.38458	0.373815	7.6512	0.0908379	6.76957	0.00258008	8.30615	0.029444	7.3037	1.04368	5.818	0.0054916	5.41751	0.0908304
Ta.5506.1.S1_at	Aem13	Aen2	Amn1	7.99691	0.00311111	7.38325	0.0755968	7.01629	0.0160903	7.42034	0.0460099	7.21085	0.0844172	6.7991	0.325872	6.41714	0.00896786	5.34002	0.0755035
Ta.6321.1.A1_at	Aem1	Aen15	Amn1	9.22756	0.0102047	8.51447	0.0232011	8.10395	0.0171015	8.02502	0.0434148	7.61401	0.00898377	7.03363	0.349262	7.79556	0.0754176	7.6077	0.00634857
Ta.23809.1.S1_s_at	Aem1	Aen1	Amn1	12.8141	0.0424601	12.1641	0.0563512	11.9245	0.0590834	11.2631	0.0118293	11.201	0.0126087	10.6715	0.118906	10.8635	0.0167379	10.321	0.00445814
Ta.10131.1.A1_at	Aem1	Aen1	Amn1	8.76926	0.0111874	7.55465	0.0348393	7.33638	0.0160601	6.19239	0.00359552	6.6783	0.00417234	6.16635	0.123456	5.77599	0.167252	5.75527	0.046012
TaAffx.139321.1.S1_x_at	Aem2	Aen3	Amn1	7.90828	0.617782	7.5017	0.496609	6.72283	0.0010429	5.6701	0.00773251	6.43893	0.0319548	6.37796	1.13879	6.27156	0.0562463	5.67593	0.000865302
Ta.11873.1.S1_at	Aem2	Aen7	Amn1	7.56701	0.0114847	6.82542	0.0034311	6.48313	0.0526315	5.30654	0.130152	5.6525	0.00102064	5.73619	0.278124	6.28973	0.0473021	5.60783	0.060883
Ta.6644.1.A1_at	Aem3	Aen3	Amn1	8.31068	0.0603593	7.45441	0.00869207	7.35058	0.0212956	6.02217	0.0467402	7.07901	0.14245	6.75591	0.150629	6.79117	0.0168744	6.1207	0.0474123
Ta.6017.3.S1_x_at	Aem13	Aen5	Amn1	5.85616	0.0702845	5.4491	0.0452486	5.15862	8.34351e-06	5.41601	0.0259058	5.25099	0.0019789	5.29662	0.037041	5.20867	0.00508219	5.1255	0.00398923
Ta.7562.1.S1_at	Aem1	Aen6	Amn1	9.63027	0.0103991	9.01402	0.000645368	8.48701	0.00428317	8.56185	0.0166273	8.02436	0.013029	7.96089	0.495181	8.25514	0.0514176	7.66246	0.0468055
Ta.2212.1.A1_at	Aem1	Aen13	Amn1	10.297	0.0128953	8.65042	0.144495	7.72725	0.0156752	7.51912	0.0122119	7.32737	0.108126	6.51597	0.273015	6.9327	0.000453357	6.18139	0.762
Ta.806.2.A1_a_at	Aem1	Aen4	Amn1	8.549	0.0801509	4.6989	0.294905	3.72582	0.000605924	4.09726	0.00393019	4.87069	0.0138745	4.85194	0.0615751	4.47828	0.00701192	4.44895	0.0335679
Ta.806.2.A1_x_at	Aem1	Aen2	Amn1	6.69367	0.113305	4.94182	0.181786	4.56265	0.020775	4.64933	0.00125538	5.85534	0.00124183	5.55432	0.137584	5.07618	2.17314e-05	5.12434	0.00114456
Ta.19613.1.S1_at	Aem1	Aen1	Amn1	10.2404	0.0244896	9.58603	0.0228672	8.64364	0.000157319	9.09408	0.0599534	9.37683	0.0100375	8.8828	0.45202	8.99895	0.0277449	8.70329	0.019902
Ta.1789.1.S1_at	Aem1	Aen2	Amn1	11.8974	0.0106803	10.7515	0.0769753	9.90374	0.00684752	10.6716	1.69398e-06	10.3834	0.0471192	10.1116	0.294455	9.89662	0.0234172	9.29074	3.45547e-05
Ta.6853.1.A1_at	Aem1	Aen4	Amn1	9.5733	0.0129252	8.55591	0.0364323	6.95101	0.393838	6.93656	0.0492976	7.91698	0.0252244	7.90807	0.218059	7.00456	0.00115339	5.81059	0.191356
Ta.11789.1.A1_at	Aem1	Aen1	Amn1	7.2648	0.0899188	6.49444	0.0118601	6.48293	0.0178289	5.74333	0.0550526	6.31289	0.0120455	5.41753	0.0910893	5.11287	0.464109	4.60346	0.323603
Ta.28494.1.S1_x_at	Aem2	Aen2	Amn1	10.3156	0.00608427	9.38902	0.000440455	7.45823	0.0250277	6.99713	0.146738	8.12551	0.239393	7.45866	0.0190624	6.7064	0.0730927	6.43997	0.0381662
TaAffx.29044.1.S1_at	Aem1	Aen4	Amn1	8.4657	0.0267003	7.67657	0.116599	7.04319	0.0798315	7.39622	0.00276907	7.4605	0.0293134	7.6485	0.0935775	7.01636	0.00742812	6.37622	0.444514
Ta.22618.1.S1_at	Aem1	Aen2	Amn1	9.86	0.0568236	9.4039	0.000316666	8.63298	0.00963906	8.98834	0.00405251	8.97916	0.0251845	8.52525	0.463577	8.27072	0.0141242	7.88878	4.72062e-06
TaAffx.64837.1.A1_at	Aem1	Aen16	Amn1	7.74041	0.0637835	6.22907	0.348086	4.64654	0.0126117	4.63455	0.115255	5.33036	0.218093	5.57918	0.00338982	4.90384	0.211278	5.28509	0.458581
Ta.3293.2.S1_x_at	Aem13	Aen5	Amn1	9.06342	0.0116607	8.46779	0.0065171	8.55641	0.000322844	8.86513	0.00312125	8.42099	0.000471545	8.6849	0.00766702	8.37143	0.00161641	8.38002	0.0070698
TaAffx.29964.1.S1_at	Aem1	Aen8	Amn1	7.26398	0.096468	5.88453	0.000870199	5.91393	0.106001	6.09286	0.0202391	5.87511	0.00189961	5.76349	0.0624135	6.18839	0.0102295	6.06103	0.104612
Ta.1078.2.S1_a_at	Aem2	Aen10	Amn1	15.0417	0.0217988	14.9039	0.00815117	14.4309	0.0030571	14.0742	0.000214217	14.2879	0.000255704	14.3646	0.000522514	14.6638	0.00219813	14.7115	0.0153768
Ta.6675.1.S1_at	Aem1	Aen2	Amn1	8.11466	0.0691432	7.39109	0.00492756	6.88541	0.0120032	6.32062	3.74457e-06	6.76075	0.0333946	6.70869	0.0236886	6.55047	0.000918375	6.53578	0.0617008
Ta.7520.3.S1_a_at	Aem1	Aen16	Amn1	7.9221	0.13406	6.58361	0.0441019	5.97124	0.00223226	6.17904	0.0142419	5.53646	0.130428	5.71183	0.0831914	5.41889	0.00165486	5.65058	0.132165
Ta.10591.2.S1_a_at	Aem13	Aen4	Amn1	6.32388	0.0100293	5.78571	0.352749	4.83551	0.0497581	5.69025	6.53935e-05	4.64182	0.0889361	4.98944	0.242333	3.78181	0.123704	4.08119	0.158827
Ta.29359.1.A1_s_at	Aem1	Aen15	Amn1	10.8296	0.00897181	9.92433	0.0283772	9.40285	1.25091e-05	9.74218	0.000101999	9.86554	0.0209006	9.23491	0.427109	9.91753	0.00917325	9.91423	0.0094366
TaAffx.65713.1.A1_at	Aem2	Aen2	Amn1	8.57551	0.00550168	8.19596	0.000166009	7.62349	0.208595	6.71888	0.048483	7.72127	0.00734278	7.23076	0.440513	7.15197	0.0716314	6.33519	0.0432915
Ta.10690.1.S1_at	Aem1	Aen5	Amn1	9.13657	0.0202756	8.5698	0.0259603	8.41773	0.000889277	8.36008	1.24716e-06	8.19351	0.0985471	8.43717	0.195921	8.14455	0.026972	7.54608	0.0367295
TaAffx.86456.1.S1_s_at	Aem2	Aen12	Amn1	7.3304	0.168774	6.68698	0.00844878	6.31332	0.107383	5.30685	0.0199897	5.56588	0.00985082	5.19044	0.128668	5.55939	0.16947	5.87025	0.128517
Ta.29552.1.S1_x_at	Aem2	Aen3	Amn1	11.8805	0.0445852	11.271	0.00630095	10.593	0.000770945	10.2178	0.010356	9.92845	0.00727425	9.54612	0.0611698	9.71522	0.00398967	8.56691	0.0170855
Ta.4370.2.S1_a_at	Aem2	Aen6	Amn1	8.77918	0.0114035	8.32871	0.000603664	7.73384	0.00490959	7.69723	0.0142255	7.45783	0.0334273	7.68119	0.159806	7.60626	0.0609583	7.16853	0.00506029
Ta.30738.1.S1_x_at	Aem2	Aen6	Amn1	10.3741	0.0233793	9.85412	0.0945602	9.35408	0.0418692	8.83168	0.00865716	8.39307	0.0112161	9.06657	0.187528	8.96599	0.00680709	8.49547	0.19166
Ta.9343.1.S1_at	Aem1	Aen1	Amn1	8.55242	0.0850446	7.25272	0.121426	6.70944	0.0388649	6.85537	0.00584116	7.20317	0.089211	5.84907	0.0743781	5.83689	0.0498205	5.84832	0.229671
Ta.13256.2.S1_at	Aem2	Aen14	Amn1	11.5201	0.0611475	10.9194	0.0913628	9.32813	0.0131653	9.56913	0.00371433	7.26384	0.000278305	5.94591	0.304192	6.45019	0.0246245	7.09394	0.102596
Ta.13818.1.S1_at	Aem1	Aen1	Amn1	9.62062	0.0385858	7.49235	0.0303739	6.8457	2.29765e-05	6.31988	0.243007	8.36352	0.00267678	6.89359	0.233026	6.79703	0.0126501	7.1358	0.0158765
Ta.21797.1.S1_at	Aem1	Aen1	Amn1	8.84106	0.00999892	7.71586	0.0589107	7.29279	0.0215078	6.98107	0.167099	6.7684	0.0584819	5.96371	0.455374	5.30992	0.278235	5.51094	0.0147517
TaAffx.51249.1.S1_at	Aem1	Aen3	Amn1	11.2602	0.605077	9.88939	1.82449	8.20119	0.000596296	5.9114	0.0952152	10.0122	0.076658	9.94815	0.419968	9.1761	0.118525	6.75053	0.00286345
Ta.1825.1.A1_at	Aem1	Aen3	Amn1	7.26006	0.0205053	5.92058	0.374892	4.69589	0.262182	3.97486	0.000541919	4.25724	1.30777e-05	4.35703	0.118674	4.30371	0.346907	3.73807	0.20744
Ta.1569.2.S1_x_at	Aem1	Aen5	Amn1	7.23158	0.00118985	6.89188	0.0381991	6.67461	0.0212459	6.72978	0.00463021	6.47759	0.0288168	6.6259	0.00521325	6.33447	0.0739757	6.3562	0.156958
Ta.4210.3.S1_at	Aem1	Aen12	Amn1	6.38851	0.779752	4.78105	0.075171	3.74836	0.00286897	3.97594	0.00223335	3.82961	0.000181726	3.67927	0.052557	3.60476	0.00169085	4.1417	0.0776778
Ta.26004.1.A1_x_at	Aem1	Aen2	Amn1	6.74538	0.356789	5.91194	0.331597	5.42339	0.00930467	4.56297	0.0842036	5.49182	0.0306469	5.3517	0.119661	5.21163	0.0123728	5.1967	0.00440302
Ta.28490.1.A1_s_at	Aem1	Aen4	Amn1	10.2419	0.0126976	9.39306	0.0453978	8.56768	0.135502	8.48437	0.0196726	8.48658	0.000420577	8.82184	0.0442095	8.04383	0.0473688	6.81444	0.0479582
Ta.3084.1.S1_at	Aem1	Aen2	Amn1	10.1781	0.0107083	8.77309	0.0215746	8.16639	0.00238595	8.72547	0.00794425	9.36218	0.00616932	8.69602	0.0959313	7.69905	0.0471994	6.50379	0.680385
TaAffx.38287.1.S1_x_at	Aem1	Aen1	Amn1	8.85323	0.0129416	7.88387	0.000446041	7.45997	0.0600104	5.40275	0.00133525	6.1481	0.0705478	5.60966	0.786758	5.51027	0.20417	5.17453	2.62053e-05
Ta.19423.1.S1_x_at	Aem2	Aen8	Amn1	12.4306	0.142171	12.0669	0.0302328	11.3408	0.0666137	10.6996	0.0339794	10.7556	0.0525846	10.9207	0.149972	11.491	0.0426114	11.3298	0.00943627
Ta.20413.1.S1_s_at	Aem1	Aen13	Amn1	10.316	0.0939078	8.7259	0.115987	7.5747	0.0117992	6.14409	0.0214726	7.33989	0.00301055	6.92435	0.143822	7.31271	0.0511808	6.15848	0.0934039
Ta.5552.1.S1_at	Aem3	Aen3	Amn1	7.9892	0.0551688	7.13731	0.0214408	7.11261	0.0497902	5.84002	0.0435603	6.74114	0.000572931	6.6487	0.000317993	6.32019	0.0184846	5.39647	0.0285741
Ta.10329.32.S1_at	Aem1	Aen1	Amn1	12.4504	0.0476336	7.63938	0.936771	5.20248	0.00300245	5.453	9.83088e-05	7.7698	0.0580022	6.27216	0.166796	6.82019	0.0139089	6.53343	0.528703
TaAffx.7393.1.S1_at	Aem2	Aen11	Amn1	5.98609	0.00889331	5.7512	0.00603329	5.20507	0.000672023	5.1126	0.022855	5.00281	0.00301459	5.34734	0.0210235	5.62022	0.00595967	5.63135	0.00599673
Ta.27708.1.S1_at	Aem13	Aen15	Amn1	10.2961	0.0345242	8.2784	0.00107815	8.38492	0.0474137	9.3218	0.00358188	8.888	0.00211846	7.99025	0.226566	8.73191	0.0100375	8.63153	0.00146949
TaAffx.130200.1.A1_x_at	Aem1	Aen2	Amn1	10.3745	0.0170244	8.86062	0.0511798	8.82223	0.000510278	8.13644	0.0250814	9.51326	0.088787	8.91649	0.151814	8.29316	0.0451703	6.82472	0.0652721
Ta.7197.1.A1_at	Aem3	Aen7	Amn1	9.683	0.0130073	9.05187	0.0118656	9.11882	0.0463771	7.90484	0.0077261	8.15971	0.0673587	8.56606	0.216426	8.81279	0.018228	8.41696	0.125538
Ta.3501.1.S1_at	Aem1	Aen3	Amn1	8.74985	0.00677824	8.32985	0.00140727	8.22852	0.00010197	8.18301	0.0150135	8.22881	0.0291616	8.1949	0.0181082	8.15808	0.0538405	7.34596	0.651202
Ta.2837.1.S1_s_at	Aem1	Aen1	Amn1	11.5443	0.0280595	11.1072	0.0297418	10.7702	0.00130522	10.8328	0.00451875	11.0998	5.94293e-06	10.6273	0.303061	10.3937	0.00464193	10.3389	0.187001
Ta.7587.1.S1_a_at	Aem1	Aen4	Amn1	9.7307	0.0380318	8.4221	0.237019	8.03808	0.0361826	6.83305	0.0709444	7.31851	0.0015313	7.67475	0.756449	6.06434	0.0290861	4.7089	0.267438
TaAffx.93111.1.A1_at	Aem2	Aen6	Amn1	8.14134	0.0365854	7.54412	0.00545752	7.19462	0.000137104	6.51614	0.0441553	6.28083	0.00388701	6.33745	0.0191515	6.56513	0.17002	5.66146	0.0123127
TaAffx.104989.1.S1_at	Aem2	Aen1	Amn1	8.60831	0.0461432	8.08889	0.265224	6.13566	0.00110793	4.61193	0.0678835	6.95465	0.0367971	5.73464	0.0430093	5.01795	0.0602891	4.60615	0.214021
Ta.2218.1.S1_at	Aem1	Aen9	Amn1	13.068	0.00951992	12.0533	0.014058	11.5322	0.00115482	11.9199	0.00199778	10.162	0.0157427	10.0013	0.203087	10.9585	0.000982953	11.5365	0.0577866
Ta.4648.2.S1_x_at	Aem2	Aen3	Amn1	9.49175	0.0211338	9.24203	0.0140503	8.64432	0.025864	8.85416	0.136086	8.91157	5.51286e-05	8.81029	0.172897	8.83896	0.0288334	8.32557	0.156898
Ta.3590.2.S1_s_at	Aem13	Aen1	Amn1	7.85509	0.0245957	6.86369	0.0552815	6.29207	0.00585207	7.04018	0.0557554	7.21695	0.149233	5.67366	0.332025	5.77914	0.231342	4.80784	0.104047
Ta.25388.1.A1_at	Aem1	Aen4	Amn1	6.70773	0.181279	5.59096	0.35628	4.8152	0.0389895	4.5675	0.0132919	5.78268	0.00206192	5.60726	0.206071	4.55272	0.00567541	4.08733	0.121342
TaAffx.110906.1.S1_at	Aem1	Aen3	Amn1	9.98777	0.18511	7.45331	0.347364	6.70909	0.0300464	7.03545	0.0298917	8.24571	0.00516004	8.14088	0.00610419	7.82339	0.00791856	7.23171	0.67923
Ta.14420.1.S1_at	Aem1	Aen3	Amn1	10.5436	0.00947276	10.1457	0.00767197	9.74721	0.00205379	9.98349	0.00163124	10.1067	0.0290362	9.79894	0.413934	9.73297	0.030475	9.1718	0.177821
Ta.18385.1.S1_at	Aem1	Aen7	Amn1	6.57226	0.0678184	5.59957	0.0416496	5.15144	0.140327	4.39743	0.122559	4.84605	0.00194469	4.89227	0.0499181	5.0186	0.020264	4.93271	0.114632
TaAffx.55406.2.S1_s_at	Aem3	Aen6	Amn1	7.47674	0.0309158	7.07743	0.0617914	7.29944	0.00550887	6.95471	0.0636599	6.89876	9.33011e-06	7.08809	0.0205065	7.21799	0.00139897	6.71926	0.016929
Ta.5845.1.S1_at	Aem2	Aen1	Amn1	9.1643	0.0425129	8.4512	0.0217859	7.89192	0.0156012	6.91458	0.0336274	6.90966	0.00023822	6.05963	0.282933	6.16105	0.0237887	5.34034	0.262992
Ta.10329.34.S1_x_at	Aem1	Aen1	Amn1	11.5051	0.0502555	8.16093	0.0801123	7.97682	1.9245e-05	7.67887	0.0329747	9.27493	0.000179623	8.19968	0.0664746	7.9726	0.035593	7.21244	0.000739443
Ta.10326.1.S1_at	Aem1	Aen10	Amn1	8.29609	0.0253266	6.6777	0.282596	5.66472	0.00211331	5.43503	0.00127139	3.80765	0.0302111	4.20123	0.0642455	6.98583	0.0688855	7.37092	0.232148
Ta.8504.1.S1_at	Aem1	Aen2	Amn1	12.8332	0.0158549	11.9932	0.0572193	11.2508	0.00915695	10.9512	0.00880754	11.2299	0.0288336	10.9333	0.194531	10.6564	0.00438781	10.372	0.0445074
Ta.5636.1.S1_at	Aem1	Aen5	Amn1	3.92479	0.0468995	3.54876	0.19034	3.57993	0.00735292	3.52279	0.00540135	3.51979	0.024446	3.76045	0.142956	3.57977	0.00720673	3.51548	0.0252426
Ta.11590.1.S1_at	Aem1	Aen3	Amn1	9.72325	0.0172596	8.41227	0.0244759	6.69165	0.000579498	5.69644	0.0150473	7.15902	0.112766	7.05526	0.0157517	7.16949	0.00366538	6.52426	0.373113
Ta.30659.1.S1_at	Aem2	Aen8	Amn1	7.72378	0.204151	7.05409	0.804726	5.73303	0.311322	5.8104	0.00131626	4.74263	0.133934	5.00261	0.0413745	5.63818	0.53856	5.56212	0.270536
Ta.29331.1.S1_at	Aem1	Aen2	Amn1	8.42699	0.0498608	7.62855	0.00221796	7.62083	4.74317e-05	7.72231	0.116221	8.02373	0.0010386	7.6572	0.242807	7.41699	0.181307	6.82403	0.0783049
TaAffx.74583.1.S1_at	Aem1	Aen2	Amn1	7.08839	0.0757007	6.02938	0.0617521	6.10915	0.0151561	5.60198	0.000679304	6.45842	0.0948295	6.16384	0.234712	5.8903	0.00953112	5.53341	0.00473727
Ta.7702.1.S1_at	Aem2	Aen13	Amn1	10.6684	0.00579294	10.4308	0.01985	10.1107	0.0547782	10.0471	0.00156426	10.2477	1.59913e-05	9.7997	0.122304	10.0248	0.00453366	9.71218	0.00709255
Ta.3342.1.S1_at	Aem1	Aen2	Amn1	11.4639	0.018018	10.8825	0.0305773	10.2481	0.000229313	10.4204	0.00186201	10.3224	0.0102483	9.97269	0.0487488	10.0339	1.51618e-08	9.67383	0.00455463
TaAffx.11919.1.S1_at	Aem1	Aen2	Amn1	7.77529	0.16877	7.39107	0.00347198	7.22851	0.0141516	7.09828	0.000251284	7.06133	0.00232229	6.86442	0.0676459	6.5939	0.010344	6.51081	0.377225
TaAffx.129513.2.A1_x_at	Aem13	Aen4	Amn1	12.3913	0.0143841	11.6857	0.0255148	11.2396	0.00493274	11.9689	0.00238689	11.6548	0.0210422	11.6957	0.0328736	10.8824	0.000111364	10.4975	0.035715
Ta.12748.1.S1_a_at	Aem13	Aen2	Amn1	11.6153	0.0139015	10.8297	0.108226	9.92205	0.00962137	11.0615	0.0142194	10.5061	0.00993152	10.0943	0.304787	9.74942	0.0150694	9.28654	0.0240261
Ta.10329.29.S1_x_at	Aem1	Aen1	Amn1	13.0004	0.0407645	10.4888	0.148606	10.2228	0.00055939	10.1085	0.00507513	10.2139	0.00202741	9.6212	0.155338	9.72636	0.0107479	9.83886	0.0480734
Ta.27192.1.S1_at	Aem1	Aen7	Amn1	11.5283	0.0387525	9.39139	0.0311795	9.28595	0.0158189	9.12925	0.104032	7.40507	0.121232	7.28294	0.354692	7.90507	0.0181082	7.32698	1.12133e-06
Ta.22333.1.S1_at	Aem1	Aen7	Amn1	7.4892	0.0679551	5.53749	0.126882	5.06553	0.00162698	5.26584	0.0273995	5.38197	0.0503477	5.45573	0.0556623	6.43942	0.00776911	5.67009	0.0119331
TaAffx.629.2.S1_s_at	Aem1	Aen13	Amn1	6.22623	0.0502656	5.18409	0.00154043	4.81636	0.00993805	5.10298	0.044713	4.45109	0.0115693	4.27184	0.0701518	4.65526	0.00356173	4.15855	0.525682
TaAffx.7938.1.S1_at	Aem1	Aen3	Amn1	8.26151	0.00492972	7.59004	0.00499187	7.24168	0.00889322	6.96715	0.0533917	7.06367	0.00048488	6.92913	0.179517	6.84685	0.000305769	6.32125	0.027352
Ta.8463.1.S1_s_at	Aem1	Aen1	Amn1	10.5522	0.0363476	9.42893	0.0211386	9.09975	0.0625887	7.68634	0.016869	8.00274	0.0626681	6.72841	0.179893	6.55196	0.0393075	6.54757	0.00451251
TaAffx.128414.91.S1_at	Aem2	Aen16	Amn1	5.35706	0.0205061	5.00062	0.00148055	4.76541	0.0412754	4.32862	0.0565054	4.48435	0.196394	5.1906	0.362202	4.42669	0.00427313	4.83398	0.0126798
Ta.21342.1.S1_x_at	Aem1	Aen12	Amn1	9.40079	0.00597001	7.81012	0.122159	7.54829	0.00720445	7.3813	0.340061	8.29363	0.0348656	6.44329	0.00304466	7.45474	0.00456361	8.75534	0.664573
Ta.5350.1.S1_at	Aem1	Aen2	Amn1	9.90674	0.042704	8.34838	0.090685	8.0775	0.133224	7.68063	0.0330996	8.87963	0.00523757	8.48153	0.0218955	7.63827	0.127605	7.21482	0.164385
Ta.2593.2.S1_at	Aem2	Aen3	Amn1	12.9628	0.0109262	12.4804	0.0338936	11.9758	0.0284102	10.9185	0.0909663	11.5459	0.0145296	11.3319	0.306903	11.4548	0.0149888	10.7784	0.00527337
TaAffx.110936.1.S1_s_at	Aem13	Aen1	Amn1	9.81375	0.0348349	8.88432	0.034572	8.39982	0.000219501	9.44473	0.00237618	9.6861	0.00158204	8.85525	0.774345	8.90784	0.0106596	8.75919	0.00121473
Ta.23704.1.S1_s_at	Aem2	Aen5	Amn1	13.3782	0.00879834	13.0441	0.000721123	12.1456	0.00100633	12.0803	0.0162368	11.5691	0.0139284	12.1471	0.0261706	11.9551	0.0218944	11.5012	0.0338596
Ta.28339.1.S1_at	Aem13	Aen11	Amn1	11	0.0234442	10.4056	0.0616443	9.81217	0.000294207	10.6775	0.00947238	9.996	0.0425212	10.2969	0.0388	10.3223	0.00436896	10.1578	0.0348094
Ta.20443.1.A1_at	Aem1	Aen14	Amn1	9.17358	0.0367969	6.63293	0.139177	6.52288	0.0236415	6.68675	0.00827189	6.39266	0.188914	5.87934	0.119191	5.93465	0.0887706	6.24198	4.43211e-06
Ta.22166.1.A1_at	Aem2	Aen2	Amn1	7.86529	0.0358078	7.40677	0.232301	5.54401	0.0868772	4.41708	0.00353587	5.5777	0.000422683	4.78173	0.0763014	4.73316	0.000339031	3.80316	0.00786005
TaAffx.106877.1.S1_at	Aem2	Aen1	Amn1	8.57219	0.0686961	8.05269	0.00879926	7.6633	0.01026	7.33554	0.00852932	7.84789	0.00638878	7.53223	0.101337	7.39729	0.000405723	7.38162	0.0097446
Ta.12817.1.S1_at	Aem3	Aen3	Amn1	8.77393	0.0323902	8.2544	0.00889675	8.26873	0.00752709	7.50085	0.0519594	7.95357	0.00246127	7.98965	0.31874	7.94053	0.000202056	7.43965	0.00364731
Ta.2629.1.S1_a_at	Aem13	Aen1	Amn1	10.8476	0.0187394	10.201	0.0120385	9.85944	0.0040719	10.4213	0.00637825	10.1332	0.0025438	9.7782	0.0337954	9.78049	0.00196913	9.66945	0.00843777
Ta.27912.1.A1_at	Aem1	Aen3	Amn1	6.52886	0.0313192	5.59053	0.0157031	5.24005	0.0452754	4.57659	0.0109459	5.54265	0.148053	5.86709	0.0167487	5.53486	0.0368129	4.32628	0.0223548
TaAffx.134061.1.S1_at	Aem2	Aen2	Amn1	7.66711	0.0586627	6.81151	0.0331538	5.83657	0.00390602	4.86495	0.00498024	6.45565	0.128843	5.98266	0.10106	5.50325	0.0153826	4.86409	0.0692513
Ta.7524.1.A1_at	Aem2	Aen2	Amn1	10.8102	0.00806152	10.5036	0.0271061	9.27704	0.0502955	8.48523	0.0135571	9.33738	0.334487	9.01398	0.00812575	8.44778	0.122307	7.99282	0.0608891
Ta.2548.1.S1_at	Aem13	Aen1	Amn1	12.3651	0.0273358	11.6788	0.0556692	10.9984	0.0112123	12.126	0.0451628	11.4536	9.4291e-05	11.0442	0.123447	11.099	0.000410945	11.0017	0.0233125
Ta.9272.2.S1_x_at	Aem1	Aen1	Amn1	7.9041	1.20247	6.97552	0.00465791	5.97257	0.000947311	5.56715	0.00225282	6.10573	0.546752	5.43686	0.0386182	5.19517	0.190936	4.98003	0.0853944
Ta.3189.3.S1_x_at	Aem13	Aen16	Amn1	5.98206	0.0235021	5.6368	0.00931719	5.45364	0.0194437	5.80735	0.0403563	5.63022	0.340614	5.65688	0.00132052	5.51161	0.110077	5.69116	0.0494419
Ta.16588.1.S1_at	Aem2	Aen3	Amn1	8.6214	0.00478224	7.59377	0.302478	6.35881	0.743296	3.84766	0.0375633	7.4532	0.019201	6.70664	0.0652236	6.747	0.0417738	4.27327	0.00492785
Ta.28109.1.A1_at	Aem1	Aen1	Amn1	9.3981	0.0269389	8.58357	0.00224713	7.63109	0.00872925	8.13747	0.105842	7.67003	0.264121	6.31889	0.241086	6.37775	0.0109881	5.01898	0.0860503
Ta.19335.2.S1_x_at	Aem13	Aen7	Amn1	9.83307	0.0341639	8.84918	0.0452794	8.43991	0.00405207	9.2917	0.0129953	8.11309	0.0229365	8.13677	0.069215	8.3157	0.00197839	8.18087	0.148732
Ta.18873.1.S1_at	Aem1	Aen10	Amn1	8.26683	0.109989	7.75538	0.00424826	7.47809	7.52432e-05	7.70327	0.0380332	7.51035	0.000759646	7.63426	0.071117	7.84387	0.0162631	7.98024	0.0370697
Ta.12664.1.S1_at	Aem13	Aen2	Amn1	10.3349	0.0308385	9.64032	0.00726865	9.31759	0.00110563	9.80129	0.00906164	9.80049	0.00736905	9.48305	0.2959	9.23275	0.0160044	8.94488	1.16287e-06
TaAffx.119870.1.A1_at	Aem1	Aen14	Amn1	6.83011	0.0542387	5.9614	0.00501315	5.53559	0.0134891	4.73918	0.0787879	4.96894	0.0634265	4.60238	0.0561979	4.7554	0.057038	4.94933	0.0164541
Ta.11683.1.A1_at	Aem1	Aen13	Amn1	5.58574	0.237561	5.0059	0.00766982	4.826	0.00354992	4.5858	0.0327382	5.10562	0.00131479	4.68588	6.11893e-05	5.01722	0.00717683	4.61946	0.249325
Ta.6520.1.A1_x_at	Aem1	Aen8	Amn1	8.17688	0.00117885	7.40879	0.0270647	6.9699	0.0325162	6.77499	0.0253066	5.64074	0.134907	5.61688	0.0539004	6.03547	0.0229855	5.91134	0.000194185
Ta.18486.1.S1_at	Aem2	Aen14	Amn1	5.15154	0.0247264	5.04105	0.00393203	4.52558	0.00803035	4.6221	0.0293851	4.68604	0.0422044	4.36818	0.0817517	4.43342	0.0115036	4.73204	0.0685896
Ta.19385.1.A1_at	Aem1	Aen4	Amn1	6.29567	0.0870162	5.81651	0.0141858	5.48578	0.0314839	5.40285	0.0356809	5.68671	7.12644e-08	5.72297	0.000378626	5.32351	0.020731	5.24026	0.123217
Ta.28154.1.S1_x_at	Aem1	Aen3	Amn1	8.654	0.0652445	8.11567	0.012929	7.74086	0.00847537	8.03429	0.0335153	7.58151	0.135156	7.49855	0.156911	6.99509	0.100356	6.08073	0.0177769
TaAffx.111010.1.S1_at	Aem1	Aen2	Amn1	7.12789	0.394741	6.17257	0.0336133	5.57829	0.357694	4.67366	0.172236	5.97914	0.000517297	5.34228	0.0851127	4.35348	0.149161	4.10901	0.159232
Ta.14074.2.S1_a_at	Aem13	Aen14	Amn1	9.36111	0.168929	8.92879	0.0163172	8.81041	0.0404441	9.04481	0.029185	8.98879	0.01763	8.24843	0.0635714	8.44467	0.100319	9.04977	0.236402
Ta.2340.1.S1_at	Aem1	Aen7	Amn1	11.3231	0.0241723	10.2529	0.0280647	9.62456	0.0235314	9.76774	0.0190504	8.79173	0.000174939	9.18828	0.0125703	9.54124	0.00930976	8.97117	0.0694851
Ta.9110.1.S1_at	Aem1	Aen4	Amn1	7.30251	0.109783	5.80434	0.0756035	5.41842	0.112708	5.21793	0.00248255	6.38012	0.00237632	6.34495	0.0734748	5.78988	0.0188427	5.75503	0.0383511
Ta.3647.1.S1_at	Aem1	Aen2	Amn1	10.5559	0.0792721	6.06734	0.302214	5.70061	0.0199843	5.52058	0.00128389	7.66961	0.083517	7.18908	0.0802348	6.95001	0.00355775	5.89551	0.632951
Ta.14062.2.S1_x_at	Aem1	Aen4	Amn1	7.95972	0.0218965	7.13866	0.036451	6.87653	0.0071267	7.14269	0.0248992	7.53563	0.00733559	7.4393	0.0387595	6.84758	0.0493666	6.7867	0.00150067
Ta.135.2.S1_at	Aem1	Aen2	Amn1	11.1689	0.0268239	10.3911	0.00468419	9.40152	0.000671188	9.45343	0.0315118	9.85496	0.000147016	9.09163	0.496203	7.85642	0.0861315	7.30286	0.199927
Ta.14818.1.S1_at	Aem1	Aen7	Amn1	6.10176	0.162797	5.23527	0.0883291	5.12867	0.166651	4.12878	0.152267	4.10067	0.0798458	4.11075	0.00220676	4.92745	0.00604285	3.90888	0.152692
Ta.23767.1.S1_a_at	Aem1	Aen1	Amn1	9.54435	0.0162363	8.88445	0.00278128	8.8145	0.00399737	8.94653	0.000439578	8.84215	0.0249019	7.97489	0.172837	7.62533	0.0154732	7.48928	0.0295227
TaAffx.59341.1.S1_at	Aem13	Aen13	Amn1	7.66727	0.0406877	7.2768	0.0067999	7.23627	0.0019034	7.50426	0.0111454	7.50966	0.0035691	7.11164	0.540643	7.24811	0.133425	6.79745	0.396058
TaAffx.21290.1.S1_at	Aem2	Aen14	Amn1	7.96588	0.137901	7.8143	0.0227238	7.19189	0.00312085	7.47385	0.00444774	7.41071	0.0374591	7.09406	0.0192248	6.93721	0.0279425	7.18379	0.11471
Ta.3320.3.S1_a_at	Aem1	Aen1	Amn1	9.90933	0.0329889	9.34736	0.0825432	8.19505	0.00360493	8.82749	0.0321684	9.48911	0.03559	9.03639	0.394906	8.73898	0.0438203	8.70547	0.00990814
Ta.4032.1.A1_at	Aem1	Aen2	Amn1	7.5539	0.0388443	6.43159	0.0656512	5.69635	0.00729924	5.59171	0.109888	5.83842	0.63025	5.57049	0.000879092	5.46229	0.0909752	5.27695	0.0242177
Ta.19433.1.A1_at	Aem1	Aen7	Amn1	10.3232	0.0551064	9.24727	0.114012	8.56674	1.05634e-06	8.37487	5.98694e-05	7.83831	0.137421	8.00274	0.00372703	8.20857	0.110981	8.00376	0.184178
Ta.7228.1.S1_at	Aem1	Aen1	Amn1	7.72014	0.00509999	6.36511	0.0764397	5.841	0.000874048	5.57425	0.013144	6.68629	0.0490231	5.29891	0.116379	4.84084	0.0113996	4.83075	0.400934
Ta.7318.1.S1_at	Aem1	Aen2	Amn1	9.92098	0.246745	8.60761	0.000522449	7.83007	2.12382e-05	7.82946	0.00822743	8.09151	0.130549	8.02479	0.0366354	7.82472	0.00442373	7.88518	0.0159719
Ta.8141.1.S1_x_at	Aem1	Aen14	Amn1	12.4772	0.0487733	10.0566	0.392319	7.78601	0.000780834	7.49806	0.0310845	7.49392	0.00189412	6.68079	0.370366	6.89428	0.00113155	7.13836	0.00239986
Ta.12746.1.S1_at	Aem1	Aen2	Amn1	7.4946	0.0564889	7.08319	0.124489	6.67784	0.0561523	6.64661	0.054877	6.99195	0.0432037	6.37394	0.270024	5.77309	0.0020233	5.54566	0.0360626
TaAffx.48354.1.S1_s_at	Aem13	Aen11	Amn1	9.46859	0.0292335	7.91933	0.0494701	7.32595	0.0115852	8.53529	0.0117103	5.83627	0.0212311	6.4175	1.19847	6.25143	0.0135342	6.25703	0.110966
TaAffx.113790.1.S1_at	Aem1	Aen5	Amn1	7.90802	0.279058	5.19397	0.0330875	4.52581	0.0460898	4.08738	0.0283344	4.84888	0.0297923	5.40309	0.139914	4.76124	0.00818875	3.92833	0.125386
Ta.8474.1.A1_at	Aem1	Aen1	Amn1	8.95532	0.00549549	8.49167	0.0108596	8.4288	0.00543712	8.52902	0.0121676	8.71072	0.0266067	8.3628	0.0692872	8.28827	0.034929	8.14164	0.101522
Ta.210.1.S1_at	Aem1	Aen3	Amn1	8.29808	0.129517	7.51246	0.0403752	7.07071	0.100966	7.14617	0.10257	6.7036	0.0071781	6.56644	0.144441	6.66842	0.00205146	5.9157	0.225315
Ta.20546.1.S1_x_at	Aem13	Aen4	Amn1	12.5625	0.0227678	12.0276	0.0177703	11.3917	0.000410674	12.1933	0.000308858	12.1808	0.0314583	12.2033	0.0281849	11.8852	0.00164818	11.5848	0.0116076
Ta.11817.1.A1_at	Aem1	Aen2	Amn1	7.42008	0.0919628	5.91229	0.00133669	5.10269	0.0150979	4.86842	0.0184681	6.39945	0.0083131	5.55365	0.00843169	5.31447	0.263178	4.43039	0.000130562
Ta.10329.20.S1_x_at	Aem1	Aen2	Amn1	13.4435	0.0762628	9.71605	0.754665	8.47217	0.0194087	8.63793	0.0132729	9.11164	0.000823314	8.52852	0.0176176	8.20857	0.0644894	7.63703	0.0092258
Ta.10329.43.S1_x_at	Aem1	Aen1	Amn1	12.0592	0.0339473	8.35676	0.382013	7.87384	0.00569938	8.29472	0.0182948	8.32585	0.396157	7.91423	0.000226447	7.94386	0.0149634	7.63763	0.00115825
Ta.13256.1.A1_x_at	Aem1	Aen1	Amn1	11.5535	0.0095391	10.7391	0.0856857	9.29096	0.0122644	9.72161	0.00132526	8.36476	0.0051876	7.07148	0.429756	6.75913	0.0643842	5.67918	1.57536
Ta.13256.1.A1_a_at	Aem1	Aen2	Amn1	12.4612	0.013975	11.7251	0.0610373	10.3051	0.00274058	10.6978	0.00651087	9.08722	0.0134869	8.33883	0.683119	7.91881	0.0300091	6.40922	0.827386
Ta.11195.1.S1_a_at	Aem1	Aen5	Amn1	8.51919	0.0987167	7.38458	0.377983	6.35728	0.000189865	5.98814	0.38535	7.20495	0.0855907	7.79251	1.21904	6.89603	0.296552	4.18757	0.43449
Ta.3405.1.S1_x_at	Aem13	Aen2	Amn1	10.4642	0.0321072	9.89982	0.0229305	9.48903	0.0255712	10.1955	0.000726127	10.0749	0.00114776	9.68406	0.131409	9.61337	0.00202882	9.14741	0.000523586
Ta.10800.1.A1_at	Aem1	Aen12	Amn1	7.44361	0.0473908	6.42411	0.0978612	6.12342	0.0460701	6.2488	0.000121025	5.74363	0.122936	5.26778	0.116097	5.6406	0.0111281	6.04744	0.00833961
Ta.2419.1.S1_at	Aem1	Aen2	Amn1	7.67235	0.0811398	7.01517	0.000319598	6.80794	0.00748146	6.5375	0.00890997	7.01916	0.0567988	6.27637	0.0111252	5.42097	0.00106404	5.01564	0.0427891
Ta.11519.1.A1_x_at	Aem2	Aen15	Amn1	9.87472	0.125323	9.26202	0.0341765	8.43176	0.000487936	8.21952	0.0226417	8.61188	0.0428752	7.84955	0.0492767	8.56124	0.00890621	8.63616	0.0998484
Ta.9839.1.S1_at	Aem1	Aen3	Amn1	4.43307	0.157611	3.62971	2.81568e-05	3.68271	0.00110461	3.38185	0.00769036	3.88912	0.0722319	3.82521	0.0752106	3.74928	0.0141101	3.35753	3.274e-05
Ta.28022.2.A1_at	Aem2	Aen15	Amn1	11.5896	0.0238578	11.1468	1.2626e-05	10.2674	0.0306452	9.46579	0.00777505	9.45173	0.00417277	9.09454	0.295718	9.29375	0.00167735	9.37993	0.206438
Ta.26019.1.S1_at	Aem1	Aen1	Amn1	7.41684	0.0786237	6.89695	0.264406	6.0659	0.0452293	6.38507	0.00684176	6.49408	0.0231709	5.79759	0.22088	6.11089	0.000237411	5.63202	0.222732
Ta.14293.1.S1_x_at	Aem1	Aen9	Amn1	9.82547	0.0274692	8.37617	0.0386766	7.29287	6.86789e-05	7.64281	0.0487778	4.65152	0.0595861	4.79609	0.835747	5.20197	0.127356	5.79148	0.0325601
TaAffx.31807.1.S1_x_at	Aem1	Aen13	Amn1	10.8412	0.0250953	10.1788	0.087782	9.39205	0.0230216	9.42104	0.00849981	9.84704	0.0130735	9.53217	0.108398	9.69899	0.000900477	9.29165	0.00411157
Ta.22845.1.S1_at	Aem2	Aen14	Amn1	12.2173	0.0129785	12.034	0.000642143	11.8347	0.000571684	11.7849	0.000405385	11.8081	0.014372	11.5778	0.143558	11.6732	0.000832144	11.8024	0.0042901
Ta.1602.3.S1_x_at	Aem13	Aen12	Amn1	10.9069	0.0480798	10.6103	0.0279521	10.1921	0.0232496	10.5653	0.000984942	10.171	0.0248089	9.98793	0.204467	10.1777	0.000727808	10.3628	0.00265969
Ta.11872.1.S1_x_at	Aem2	Aen3	Amn1	8.49735	0.0277933	7.7051	0.00474442	7.03641	0.0375524	5.13081	0.145215	5.23291	0.0161106	5.36487	0.540078	5.24602	0.0654333	4.38957	0.0815831
Ta.28487.2.S1_a_at	Aem13	Aen4	Amn1	7.33864	0.0928242	6.9339	0.0209817	6.31256	0.0360994	6.79451	0.0194041	6.23634	0.0106019	6.21492	0.00657453	5.7998	0.112504	5.58803	0.646259
Ta.13705.2.S1_at	Aem1	Aen14	Amn1	8.2041	0.018768	7.5784	0.0709461	7.03733	0.00643446	6.80412	0.0461271	6.39884	0.0123467	5.93328	0.262292	6.12795	0.0480857	6.32303	0.0708963
Ta.6724.1.S1_a_at	Aem1	Aen1	Amn1	6.03032	0.0272633	5.06822	0.287827	4.5283	0.0547	4.26111	0.0101442	5.39823	0.0969114	4.66692	0.117928	4.19966	0.00580382	4.09341	0.066337
Ta.10329.19.S1_x_at	Aem1	Aen1	Amn1	12.559	0.0396884	10.28	0.0510589	9.69692	0.0613154	9.61497	0.0172509	10.8837	0.000775571	9.99032	0.0874858	9.87557	0.0541012	9.00613	0.067951
Ta.21998.1.A1_s_at	Aem1	Aen2	Amn1	11.4799	0.0302526	9.90428	0.112246	8.42	0.0291876	7.92252	0.0802289	8.62067	0.0286631	7.90802	0.0509919	7.39523	0.0135715	6.36344	0.282004
TaAffx.96188.2.S1_at	Aem2	Aen2	Amn1	12.5904	0.00214488	11.7555	0.182787	8.26284	0.0692927	6.10546	0.0231246	10.8339	0.00210123	10.4648	0.168728	9.83456	0.00987791	7.75693	0.253288
Ta.6539.1.A1_at	Aem1	Aen2	Amn1	8.77953	0.0134125	7.70592	0.0709735	7.1689	0.0122912	6.30587	0.0355603	5.61764	0.194052	5.43634	0.175212	5.06006	0.000300408	5.26659	0.0018862
Ta.4739.1.S1_at	Aem2	Aen2	Amn1	8.52561	0.068107	7.98423	0.121492	7.17221	0.00922994	5.46936	0.0448904	7.37067	0.0118289	6.48141	0.0447468	5.88023	0.175607	5.16634	0.0569202
Ta.14149.1.S1_at	Aem1	Aen11	Amn1	6.0656	0.0932321	5.68148	0.0405865	5.48601	0.00316944	5.39698	0.0183418	5.23765	0.00612305	5.54274	0.0603564	5.88572	0.00425212	5.68204	2.75012e-05
TaAffx.128583.1.S1_at	Aem1	Aen2	Amn1	8.98589	0.132928	7.6651	0.0403389	6.87871	0.0506867	6.63237	0.0500593	7.32413	0.00193063	6.46771	0.248667	6.12609	0.0146719	5.14831	0.00761752
Ta.22882.1.S1_at	Aem1	Aen3	Amn1	4.19311	0.199505	3.80425	4.41919e-07	3.93763	0.000826102	3.79862	0.0662223	3.83094	0.00288297	3.88758	0.000328425	3.74227	0.0780458	3.48223	3.1544e-05
Ta.254.1.S1_s_at	Aem1	Aen2	Amn1	7.09163	0.348513	5.8363	0.376098	5.05132	0.0018566	4.59261	0.00371937	6.03609	0.160282	5.48396	0.0352736	5.42096	0.00986877	4.57261	0.0405514
Ta.14998.1.S1_at	Aem1	Aen1	Amn1	6.74827	0.235941	4.91595	0.231782	4.2789	0.0960181	4.78897	0.0629549	5.47689	0.188751	4.70352	0.0623964	4.64383	0.0559868	4.81277	0.482905
Ta.25282.1.S1_x_at	Aem2	Aen15	Amn1	8.88717	0.15643	8.16731	0.379594	6.48764	0.0892787	5.13726	0.0134835	6.38676	0.0270599	5.82527	0.538038	6.3565	0.00121215	6.45972	0.0153798
Ta.6614.1.A1_x_at	Aem1	Aen12	Amn1	8.35641	0.0155686	6.3093	0.0839501	5.65589	0.0519953	5.75551	0.0765416	6.06815	0.0224527	5.99293	0.0433838	5.78299	0.00917142	6.24789	1.3792e-05
Ta.11155.1.A1_at	Aem2	Aen1	Amn1	9.97475	0.0109029	9.37433	0.0164243	9.09849	0.00476562	8.44242	0.013152	9.06997	0.000740558	8.4395	0.0928579	8.70503	0.000897619	8.54255	0.00469968
Ta.2251.1.S1_at	Aem1	Aen2	Amn1	10.9429	0.00879436	9.8656	0.0427427	9.03436	0.154953	8.1449	0.012886	10.0105	0.0012816	9.47607	0.0614086	8.96209	0.0332761	8.58904	0.0424935
Ta.2344.1.S1_s_at	Aem2	Aen14	Amn1	11.9533	0.0173281	11.8148	0.106035	10.9857	0.000421728	10.4569	0.000202796	11.457	0.0178113	10.828	0.202932	11.1055	0.0262243	11.3412	0.00508423
Ta.24372.1.S1_x_at	Aem1	Aen13	Amn1	12.6038	0.0358321	10.0853	0.0385921	9.01652	0.0417505	7.77328	0.0576902	9.15432	0.0325083	8.19127	0.0719624	8.88663	0.011903	8.27501	0.0162949
TaAffx.35018.1.S1_at	Aem3	Aen9	Amn1	10.1867	0.00607154	9.57303	0.00367371	9.54674	2.50122e-05	8.53081	0.00707518	8.84909	0.00265775	8.71646	0.00888541	8.96661	0.0259248	9.26985	0.159879
Ta.9574.1.S1_at	Aem3	Aen1	Amn1	9.23685	0.0160859	8.33552	0.132404	7.95043	0.032185	4.66247	0.0473044	8.05713	0.00788412	6.02686	0.177189	5.45105	0.190599	3.42798	0.00378624
Ta.21350.2.S1_at	Aem1	Aen16	Amn1	7.75359	0.113816	6.63669	0.0356772	6.04847	0.013367	6.26536	0.0253591	6.68239	0.0347345	7.58236	0.0766568	6.87436	0.000560478	7.41548	0.0964498
Ta.27752.1.S1_at	Aem13	Aen9	Amn1	10.07	0.026346	9.09865	0.0339292	8.67741	0.00148368	9.40809	0.00486923	8.39716	0.0110901	8.13969	0.281241	8.50324	0.00495201	8.81971	0.0146108
Ta.1197.1.S1_at	Aem1	Aen14	Amn1	10.8449	0.0425787	10.1011	0.00782714	9.66679	0.0160254	9.17847	7.3964e-06	9.31079	0.0219005	8.43548	0.162697	8.76479	0.00130804	8.88714	0.097251
Ta.1010.1.S1_at	Aem1	Aen8	Amn1	9.97366	0.44094	8.11136	0.0237782	7.80648	0.00819098	8.03985	0.0234008	7.78166	0.203683	7.86252	0.0584877	8.60672	0.0177393	8.4912	0.0389392
Ta.21559.3.S1_x_at	Aem13	Aen16	Amn1	8.96513	0.10638	8.45631	0.00081638	8.0453	0.00479177	8.42413	0.0254058	8.43354	0.00540489	8.6539	0.00410906	8.31638	0.0178411	8.64197	0.000809193
Ta.16531.1.S1_at	Aem1	Aen15	Amn1	8.99836	0.113315	8.38234	0.00040117	8.51782	0.0131624	8.27923	0.0215697	8.45451	0.00749649	8.01943	0.0112117	8.43384	0.00148668	8.35311	0.272952
Ta.7378.5.A1_at	Aem1	Aen1	Amn1	12.5697	0.012428	7.20827	2.26622	5.03879	0.0105968	4.5088	0.0331955	8.68382	0.0169097	6.85186	0.0483916	6.681	0.0617526	5.43139	0.269785
Ta.6724.1.S1_x_at	Aem1	Aen2	Amn1	6.343	0.0625755	5.60342	0.0685224	5.08939	3.43983e-05	4.70344	0.0129097	5.59384	0.0657591	5.13413	0.52085	4.72403	0.00639464	4.41332	0.00042982
Ta.3684.1.A1_at	Aem2	Aen2	Amn1	7.02818	0.00296203	6.38841	0.00221358	5.57894	0.0421881	4.54179	0.00822291	5.33685	0.023753	5.16816	0.000441846	4.65796	0.010956	4.58372	0.272452
Ta.12485.1.A1_s_at	Aem1	Aen3	Amn1	8.61144	0.133336	8.08551	0.0105688	8.31567	0.14888	7.95203	0.0442828	7.99764	0.0223764	8.20426	0.0230494	7.86862	0.0722634	7.11022	0.0511481
Ta.23807.10.S1_x_at	Aem13	Aen1	Amn1	11.5348	0.0334902	10.5809	0.0476354	9.98452	0.00945553	10.8717	0.0270608	10.5071	0.00896647	9.22821	0.399265	9.0057	0.00139001	8.72019	0.495752
Ta.9756.1.S1_at	Aem1	Aen3	Amn1	8.29901	0.0254875	7.61837	0.0693785	7.5578	0.0414091	7.64797	0.024824	7.50262	0.0389038	7.53691	0.0449693	7.15973	0.0486597	6.55159	0.0130292
Ta.4480.1.A1_at	Aem1	Aen7	Amn1	9.41781	0.0109341	8.71511	0.00961496	8.6516	0.01072	8.28504	0.0221792	8.86285	0.000589756	8.87958	0.0037303	9.18325	0.006943	8.81615	0.00639881
Ta.8265.1.A1_at	Aem2	Aen1	Amn1	5.90464	0.11271	5.48974	0.00692548	5.03828	0.0556893	4.79406	0.127522	5.45565	0.00049913	4.97433	0.0725473	4.89851	0.0386995	4.69774	0.0510314
Ta.23125.2.S1_a_at	Aem1	Aen2	Amn1	9.26285	0.251886	8.60212	0.0117108	7.39844	0.0114647	8.06207	0.0175358	6.71961	0.0197618	6.49406	0.256895	6.01131	0.0929981	5.98993	0.164144
Ta.14027.1.S1_at	Aem1	Aen3	Amn1	9.43343	0.00880159	8.89858	0.0295554	8.55107	0.00856153	8.5627	0.00336759	8.78111	0.0129568	8.63562	0.239309	8.32392	0.00106754	7.69698	0.0142488
TaAffx.52812.1.S1_s_at	Aem13	Aen9	Amn1	10.1897	0.191082	9.20708	0.00565707	7.83948	0.756282	9.5677	0.0280303	6.82888	0.0341438	6.11838	0.296304	7.64461	0.0614937	8.82094	0.0308014
Ta.7378.14.S1_at	Aem1	Aen9	Amn1	12.0835	0.03625	8.44471	0.251628	8.56725	0.0225868	9.30921	0.0987898	6.31377	0.0239638	5.23612	0.155736	7.49948	6.88289e-07	8.48983	0.141055
Ta.10329.25.S1_x_at	Aem1	Aen14	Amn1	12.4877	0.0342851	9.32353	0.538954	8.5123	0.0348833	8.59542	0.0284967	7.77496	0.000872977	7.39537	1.90019e-06	7.30431	0.0714202	7.58358	0.318552
TaAffx.64247.1.A1_at	Aem2	Aen2	Amn1	8.0633	0.00709077	7.28916	0.0520986	6.50802	0.00699084	5.24243	0.0083358	6.75494	0.0209952	6.23958	0.440338	5.70422	0.00362882	4.85646	0.145919
TaAffx.38287.1.S1_at	Aem2	Aen15	Amn1	9.10395	0.0418231	8.26198	0.00403733	7.74141	0.00125241	5.8201	0.0362684	6.51438	0.0914245	5.8271	0.144623	6.26224	0.0124523	6.33273	0.038425
Ta.10329.33.S1_x_at	Aem1	Aen1	Amn1	13.88	0.0304175	10.9797	0.175504	10.4042	0.00646068	10.6188	0.00494393	12.0129	0.00352849	11.0645	0.109198	10.5717	0.00806502	9.89466	0.0274879
Ta.9474.1.S1_a_at	Aem1	Aen15	Amn1	11.0012	0.00336496	10.5302	1.17598e-06	10.5358	0.00815295	10.4418	0.0446003	10.5358	0.00508926	9.79114	0.186716	10.4099	0.000452915	10.7768	0.0229169
Ta.307.1.S1_at	Aem1	Aen3	Amn1	11.1272	0.0138544	10.553	0.0206822	10.2149	0.00283426	10.2145	0.00146385	10.3353	0.0164824	10.2562	0.237169	10.1123	0.0164465	9.61705	0.0132495
Ta.23379.1.S1_at	Aem2	Aen1	Amn1	9.09632	0.0240779	8.55098	0.00628549	7.59975	3.18645e-05	7.28601	0.00314783	8.34532	0.000812927	7.65382	0.0491841	7.62495	0.100114	7.05351	0.00354947
Ta.2864.2.S1_x_at	Aem1	Aen1	Amn1	9.42606	0.229588	8.66521	0.0304593	7.83285	0.0140652	7.6916	0.0339189	7.30733	0.00544603	6.29864	0.0516369	5.72003	0.645265	4.99821	1.81025
TaAffx.94630.1.S1_at	Aem1	Aen3	Amn1	6.5868	0.0711444	5.87277	0.0108141	5.52369	0.0565206	4.83289	0.0206197	5.70333	0.000266083	5.52746	0.0641238	5.20885	0.00197994	4.67753	0.00677556
Ta.10329.8.S1_x_at	Aem1	Aen1	Amn1	12.7286	0.0291006	8.98846	0.484684	8.5336	6.80051e-06	9.34035	0.0369874	9.7803	0.00604125	9.07692	0.0897223	9.01865	0.00488238	9.21879	0.147943
Ta.20658.3.S1_x_at	Aem1	Aen1	Amn1	8.66175	0.173637	7.3465	0.110745	6.82813	0.148128	6.78294	0.0012749	6.83894	0.0257575	6.00736	0.000496367	5.48623	0.133472	5.71477	0.202903
TaAffx.91387.1.A1_at	Aem1	Aen1	Amn1	6.1616	0.0222479	4.27222	0.148415	4.03472	0.00239372	3.88732	0.000572163	5.65642	0.0114549	4.86198	0.00980857	4.28112	0.00965185	4.27815	0.0140931
TaAffx.12099.1.S1_at	Aem1	Aen2	Amn1	6.05651	0.0135098	5.16644	0.00537412	5.20805	0.00957722	4.99518	0.00154112	5.29405	0.0101452	4.92085	0.0104726	4.69931	0.061847	4.5867	0.0400528
Ta.5570.1.A1_at	Aem2	Aen3	Amn1	8.75643	0.0280285	8.10197	0.0454772	7.71913	0.0367722	6.84597	0.108652	7.05778	0.0277836	7.21557	0.367362	6.9982	0.0620823	5.88222	0.36864
Ta.10329.44.S1_x_at	Aem1	Aen2	Amn1	11.2346	0.0642604	8.10287	0.229601	7.38838	0.0215341	7.2718	0.00470007	7.57204	0.000523768	6.93078	0.154499	6.32659	0.0639205	6.21503	0.0284103
TaAffx.38461.1.A1_at	Aem2	Aen6	Amn1	7.97961	0.0145761	7.57619	0.0979842	6.44998	0.0427257	5.66008	0.00147061	5.52143	0.00520088	6.01669	0.00380075	6.17859	0.0367796	5.31927	0.00386271
Ta.21308.1.S1_at	Aem1	Aen2	Amn1	5.79526	0.0940922	4.87048	0.664804	4.55068	0.0667375	3.98671	0.045108	5.15725	0.0164846	4.69328	0.0641954	3.81961	0.0735865	3.8075	0.0174342
Ta.7366.1.S1_s_at	Aem1	Aen4	Amn1	10.1219	0.084777	7.86152	0.0063735	5.83921	0.0318482	5.17531	0.0626049	7.91245	0.126798	7.78536	0.405111	6.90497	0.0019564	4.8742	0.0443346
TaAffx.45339.1.A1_at	Aem1	Aen3	Amn1	8.28618	0.0932032	7.39078	0.0042798	6.29958	0.0141645	5.57756	0.0718609	7.04035	0.0447545	7.02321	0.204932	6.99041	3.70411e-07	5.86851	0.622997
Ta.11872.1.S1_at	Aem2	Aen5	Amn1	8.99698	0.0100772	8.12705	0.000436212	7.42453	0.00456608	5.11378	0.170816	5.29717	0.00155618	5.83996	0.489275	4.78522	0.109381	4.74345	0.141091
Ta.25376.1.A1_s_at	Aem1	Aen13	Amn1	8.49787	0.0700137	7.79235	0.10182	6.94132	0.0812709	7.23579	0.361025	6.43734	0.125132	6.23069	0.0777085	6.41254	0.0157742	6.32451	2.43234e-05
Ta.71.1.S1_at	Aem1	Aen10	Amn1	11.7118	0.0416516	9.77857	0.00276768	9.85993	0.036436	10.1025	0.00107114	7.50624	0.266932	7.352	0.374264	9.36645	0.0255438	9.48464	0.103782
Ta.5530.1.S1_at	Aem2	Aen6	Amn1	8.58971	0.0448768	8.49512	0.033354	8.21455	0.00604249	8.30065	0.0223984	8.12863	0.00925143	8.18737	0.257867	8.29071	0.0885877	8.10553	0.182561
TaAffx.56358.1.S1_at	Aem1	Aen1	Amn1	9.8471	0.068139	7.96577	0.228218	7.574	0.000677539	6.78058	0.168681	7.44625	0.02215	6.21841	0.0249666	6.70296	0.0238502	6.61019	0.0608484
Ta.23079.1.S1_x_at	Aem1	Aen4	Amn1	11.9874	0.103683	10.9112	0.0314899	9.07948	0.0144402	9.0207	0.00224821	11.1377	0.0158445	11.1855	0.00576582	10.5216	0.00766397	10.4116	0.00977985
Ta.8414.1.S1_at	Aem1	Aen9	Amn1	7.90392	0.0284543	7.31722	0.010672	7.01197	0.000537479	6.48784	0.0211687	6.82683	0.0358248	6.54485	0.154173	7.15444	0.0055804	7.49345	0.0095087
Ta.9666.1.S1_x_at	Aem1	Aen1	Amn1	9.53285	0.00132662	8.93341	0.000629915	8.41406	0.0044712	8.1276	0.0410803	8.34743	0.319092	7.52218	0.383631	6.7496	0.071363	6.86696	0.0102325
TaAffx.128600.1.A1_s_at	Aem1	Aen2	Amn1	9.45476	0.00354333	8.65058	0.0744178	8.47812	0.00268108	8.187	6.92538e-05	7.97863	0.0916698	7.84255	0.165594	7.79463	0.0153496	7.66894	0.168153
Ta.25588.3.S1_x_at	Aem1	Aen4	Amn1	7.38349	0.0285376	6.58832	0.0118625	6.56537	0.0768834	6.66604	0.164321	6.17096	0.0720114	6.31665	0.00718046	5.54693	0.00548008	5.09813	0.155295
Ta.9088.2.S1_a_at	Aem13	Aen15	Amn1	9.19795	0.267047	8.91539	0.00149979	8.64127	0.00395	8.83928	0.00039436	8.87888	0.00442075	8.6181	0.113914	8.77903	0.00402831	8.95411	0.00414338
Ta.28494.1.S1_s_at	Aem2	Aen1	Amn1	11.6005	0.0254694	10.9633	0.01511	9.06183	0.0204041	8.46848	0.00156163	9.10316	0.0491403	7.93214	0.18619	7.65064	0.0357485	7.25112	0.131177
TaAffx.31626.1.S1_at	Aem1	Aen3	Amn1	7.45892	0.394123	6.304	0.0345619	6.14702	0.000246396	5.81468	0.14577	6.70633	0.107894	6.53354	0.0568562	6.3372	0.109784	5.83705	0.37658
TaAffx.111649.1.S1_at	Aem13	Aen2	Amn1	8.85072	0.275864	8.48681	0.00422056	8.27628	0.0188347	8.72625	0.0470572	8.64812	0.000987239	8.54952	0.0187576	8.29932	0.00678439	8.40702	0.00106739
Ta.18737.1.S1_at	Aem1	Aen2	Amn1	8.61301	0.0303619	7.76879	0.085879	6.88949	0.0176535	6.00185	0.000876819	7.71486	0.0796156	6.90844	0.669138	6.12613	0.00116981	5.52135	0.088019
Ta.8663.2.A1_at	Aem2	Aen15	Amn1	11.4142	0.027733	11.1902	0.0127268	10.7286	0.031614	10.0826	0.010395	10.9329	0.00255299	10.4699	0.0682284	10.9465	0.0109932	10.9158	0.00366846
TaAffx.91620.1.A1_at	Aem13	Aen10	Amn1	8.82498	0.0268311	7.45198	0.178591	7.26371	0.000469156	7.8821	0.00303419	4.69595	0.00179463	5.06827	0.0435776	5.5061	0.199942	5.68849	0.318683
Ta.27457.4.S1_x_at	Aem1	Aen1	Amn1	9.50857	0.16822	6.69129	1.0083	5.16562	0.0550752	4.49219	0.0467354	7.49752	0.000780175	7.22259	0.4815	6.58755	0.0156313	7.06875	3.16423
Ta.3103.2.S1_s_at	Aem1	Aen5	Amn1	8.21868	0.0284688	7.6098	0.00536933	7.37409	0.0257257	7.44205	0.0165237	7.0384	0.00600998	7.45185	0.00226607	6.89769	0.00169094	6.41075	0.307405
Ta.14365.3.S1_at	Aem1	Aen8	Amn1	5.55619	0.233274	5.04143	0.000169994	4.88036	0.0186427	5.02267	0.0147264	4.36103	0.0965471	4.2815	0.0198046	4.72847	0.0113347	4.68156	0.0282849
Ta.5256.1.S1_at	Aem1	Aen2	Amn1	9.76293	0.00249426	8.94502	0.00263831	8.37768	0.0382991	7.64199	0.0169548	7.24321	8.41254e-05	6.67197	0.0899502	6.27825	0.00547448	5.10927	0.16044
Ta.15963.1.S1_at	Aem1	Aen4	Amn1	6.60911	0.0204024	5.78552	0.0302227	5.09549	0.0646812	4.61901	0.000982868	4.47185	0.121242	4.54933	0.129345	4.11259	0.06243	4.28075	0.00894393
Ta.3392.1.S1_x_at	Aem13	Aen15	Amn1	10.8332	0.0236855	10.0682	0.0492486	9.68469	0.000923255	10.261	0.000902085	9.58464	0.000528634	9.24133	0.321282	9.59902	0.0080283	9.51399	0.0148742
Ta.25440.1.S1_a_at	Aem13	Aen2	Amn1	7.13856	0.248375	6.08179	0.27026	5.68314	0.000594488	6.34329	0.0519422	5.81928	0.0426857	5.54105	0.00253369	5.23545	0.0125367	5.14702	0.0199542
TaAffx.15782.1.A1_x_at	Aem2	Aen7	Amn1	11.5339	0.00149783	11.3427	0.0107315	10.015	0.184992	9.79246	0.0106237	10.4356	0.000338688	10.7142	0.01297	11.3553	0.00145116	10.8553	0.0312206
Ta.14477.1.S1_at	Aem1	Aen2	Amn1	10.6347	0.105414	9.49606	0.00182642	7.51839	0.034635	6.9447	0.0372	9.3467	0.127037	8.26981	0.0184052	6.71459	0.00425472	6.4876	0.0191395
Ta.22192.1.A1_at	Aem1	Aen2	Amn1	8.25824	0.0200745	6.32845	0.00839551	5.96544	0.0128223	5.35758	0.0314844	7.10731	0.0244259	6.45383	0.169463	5.83694	0.101081	5.49649	0.211545
Ta.14993.1.S1_at	Aem1	Aen7	Amn1	6.97191	0.0470099	6.37334	0.0112514	6.29828	0.0223805	5.85117	0.0735347	5.80303	0.106182	5.78635	0.680598	6.49456	0.0821964	6.08646	1.31731e-05
Ta.24929.3.S1_x_at	Aem1	Aen6	Amn1	8.90568	0.0183614	8.42814	0.0511136	8.26467	0.000300482	7.98164	0.0122352	7.70905	0.0167584	7.90122	0.00967976	8.01466	0.0243422	7.75561	0.0101644
Ta.7293.2.S1_at	Aem1	Aen13	Amn1	10.1123	0.0387149	9.7367	0.00402905	9.59661	0.0504696	9.52816	0.0247235	9.49365	0.0377637	9.40447	0.114151	9.52976	0.222992	9.17617	0.0158203
Ta.5455.1.S1_at	Aem1	Aen2	Amn1	7.1831	0.0621204	6.35324	0.0365257	6.53988	0.0105186	6.63802	0.0437765	6.48372	0.1167	6.1535	0.471174	6.21954	0.00567133	5.84606	0.300561
Ta.24953.1.S1_at	Aem1	Aen1	Amn1	10.4167	0.0365432	9.58458	0.00558009	9.007	0.0305428	8.42596	0.0359141	8.30198	0.00795457	7.30775	0.356694	6.87726	0.0556202	7.08627	7.26883e-05
Ta.7378.18.S1_x_at	Aem1	Aen1	Amn1	10.7635	0.132892	5.32186	1.315	4.36423	0.0270553	4.20298	0.0732151	5.86932	0.826813	4.85513	0.40487	5.18481	0.220079	4.60518	0.0770481
Ta.1334.1.S1_at	Aem1	Aen9	Amn1	11.3483	0.00789655	9.95125	0.109209	8.98044	0.0196232	10.0395	0.046769	9.79536	0.00250684	9.39372	0.0633663	10.1262	0.00753391	10.5119	0.0124433
Ta.1358.1.S1_at	Aem1	Aen15	Amn1	10.4579	0.0558968	9.6398	0.000184989	9.47278	0.00527513	9.45403	0.0334468	9.34618	0.0213262	8.71681	0.284961	9.15031	0.00349269	9.28256	0.0286538
Ta.26042.1.S1_at	Aem1	Aen2	Amn1	7.56791	0.150118	6.09903	0.695438	5.04906	0.00981962	5.47928	0.00823525	6.21633	0.13011	5.6474	0.276729	4.56526	0.0124707	3.94216	0.00341033
Ta.7757.1.S1_at	Aem1	Aen12	Amn1	9.52956	0.0666887	7.24042	0.0376088	7.30258	0.0199701	7.32116	0.0123156	6.56916	0.0873043	6.06597	0.0466479	6.03523	0.155972	6.84165	0.013091
TaAffx.29973.1.S1_at	Aem1	Aen5	Amn1	8.24943	0.0377129	7.43245	0.0427886	6.89638	0.00146046	6.86062	0.0339049	6.55926	0.369656	7.09605	0.0602229	6.58941	0.00203135	5.92311	0.0790595
Ta.6483.1.S1_at	Aem1	Aen1	Amn1	10.4295	0.018473	9.55942	0.0102885	9.34977	0.00640999	9.17581	0.00197668	9.51163	0.0622891	8.36582	0.668915	8.35735	7.05941e-05	8.06535	0.878207
Ta.7587.2.S1_x_at	Aem1	Aen5	Amn1	8.55793	0.114526	7.54812	0.0111096	7.23069	0.0578804	6.68251	0.0160272	7.45924	0.0540327	7.97927	0.349737	6.67396	0.0536066	6.27897	0.245797
AFFX-r2-P1-cre-3_at	Aem13	Aen7	Amn1	14.6757	0.0145952	13.9823	0.00132171	14.1017	0.00322604	14.3237	0.0270612	14.1259	0.0004938	14.1821	0.00699835	14.398	0.0468925	14.2538	0.011496
Ta.1050.1.S1_at	Aem13	Aen2	Amn1	9.55674	0.0181945	9.04732	0.0283849	8.63395	0.00486749	9.09846	0.00127498	9.01243	0.101684	8.62952	0.117952	8.49286	0.00137537	7.96069	0.00155289
Ta.2937.1.S1_a_at	Aem2	Aen15	Amn1	8.29068	0.0172113	8.09277	0.00734461	7.70415	0.000139355	7.82932	0.0688613	8.0762	0.00120467	7.65426	0.303812	8.03459	0.00755656	7.96466	0.00264798
Ta.27657.14.S1_s_at	Aem1	Aen1	Amn1	12.4927	0.0602857	6.91308	3.46734	4.21851	0.126103	4.0061	0.0519259	7.8388	0.0400936	6.24115	0.00434007	5.22215	0.0477426	4.12348	0.0280942
Ta.7378.13.S1_at	Aem1	Aen8	Amn1	12.5997	0.00105809	12.1137	0.00102555	11.902	0.031396	11.713	0.0277512	11.5918	0.00227597	11.4106	0.0284195	11.9428	0.000399281	11.816	0.069361
Ta.5402.1.S1_at	Aem1	Aen2	Amn1	6.61845	0.0132619	4.52928	0.0296628	4.50961	0.00646293	4.79207	0.0178239	5.39688	0.256596	5.11872	0.252016	4.37139	0.204836	4.12892	7.75208e-05
Ta.24235.1.A1_at	Aem1	Aen2	Amn1	9.0057	0.0287165	8.18411	0.0408894	7.63399	0.0362676	6.88773	0.113044	7.53745	0.0427992	7.15669	8.25591e-05	6.21334	0.0043039	5.72147	0.0293805
Ta.24979.1.S1_at	Aem1	Aen1	Amn1	11.208	0.00964818	11.0158	0.000445364	10.971	0.00109134	10.8747	0.00374532	11.034	6.33629e-06	10.6217	0.257349	10.6171	0.0193159	10.7372	0.0569388
TaAffx.67780.1.S1_at	Aem1	Aen13	Amn1	6.55385	0.0114892	5.45376	0.00360809	4.99161	0.058824	4.27161	0.0594855	4.65292	0.000866721	4.40647	0.152145	4.66356	0.0232257	4.25677	0.00324787
Ta.22495.2.S1_x_at	Aem2	Aen9	Amn1	11.3121	0.00868341	11.0606	0.0165965	10.487	0.0188199	10.7158	0.00453666	10.6507	0.00499836	10.6065	0.153952	10.6876	0.00364156	10.7371	7.55345e-05
Ta.28741.1.S1_at	Aem1	Aen1	Amn1	9.62757	0.039738	8.0236	0.024482	7.34475	0.00366164	6.78199	0.0363401	7.54422	0.00788261	6.7806	0.0130434	6.3573	0.0252069	6.63708	0.177138
Ta.12686.2.S1_at	Aem1	Aen6	Amn1	7.5046	0.0218886	6.08872	0.11489	5.88077	2.82693e-05	5.12232	0.0068615	6.07768	0.00118343	6.22167	0.0198399	6.49672	0.00173325	4.91674	0.104072
Ta.212.1.S1_at	Aem1	Aen4	Amn1	12.9017	0.0114608	11.5409	0.047479	11.3452	0.00377979	10.5772	0.00428988	11.6849	0.000126571	11.6362	0.179164	10.4069	0.0359602	8.47025	0.000149332
TaAffx.70539.1.A1_at	Aem2	Aen14	Amn1	10.6802	0.00972447	10.6005	0.0116762	9.674	0.0617343	9.29938	0.0378222	10.19	0.000270493	9.46512	0.204805	9.66316	0.00578404	9.83136	0.00343375
TaAffx.90564.1.S1_at	Aem2	Aen3	Amn1	8.66178	0.0182526	8.31764	0.0536689	7.65778	0.00310636	7.459	0.0553997	7.84366	0.00960022	7.58049	0.40886	7.64167	0.0115201	7.17807	1.29897e-05
Ta.22822.1.S1_x_at	Aem2	Aen4	Amn1	11.5593	0.125596	11.0709	0.00222019	8.60549	1.07438	7.51221	0.00287433	9.47342	0.00028561	9.29061	0.0017715	8.3626	0.0682642	7.78168	0.0110635
Ta.3443.3.S1_a_at	Aem1	Aen4	Amn1	10.0526	0.0150278	9.66626	0.00731451	9.30821	0.00571278	9.47421	0.00371649	9.44532	0.0649508	9.38698	2.6127e-05	9.08059	0.000132066	8.93919	0.0245421
Ta.15075.1.A1_at	Aem1	Aen15	Amn1	7.61247	0.0441204	6.88464	0.029535	6.69906	0.00932466	6.63781	0.0174294	6.59591	0.00952892	6.10989	0.187984	6.57624	0.0250109	6.40231	0.000665744
TaAffx.105917.1.S1_at	Aem1	Aen2	Amn1	7.91917	0.179615	7.08066	0.00732012	6.89882	0.00067258	7.1458	0.0540232	6.46244	0.0519025	6.18929	0.00572586	5.68482	0.0190375	5.21966	0.0218925
Ta.29618.1.S1_at	Aem2	Aen3	Amn1	9.13228	0.00770471	8.65316	0.0376288	7.98377	0.0205302	7.84234	0.0253147	7.92345	0.0172433	8.06781	0.056736	7.60025	0.00222897	5.86365	0.400137
Ta.21536.1.S1_at	Aem1	Aen11	Amn1	9.24194	0.0300879	8.20701	0.0363713	7.46207	0.0224093	7.80887	0.0459612	5.73408	0.0102988	5.92673	0.0303628	6.1599	0.00512863	5.97836	0.0129817
Ta.9146.2.S1_a_at	Aem1	Aen3	Amn1	9.31182	0.101643	7.8175	0.43184	5.90992	0.130342	6.13418	0.0287434	6.62549	0.00240594	6.12922	0.975374	6.28584	0.00980928	5.44848	0.0182358
Ta.3008.1.S1_x_at	Aem1	Aen2	Amn1	10.312	0.0351377	9.86751	0.00612564	9.37876	0.000769494	9.59872	9.64289e-05	9.78381	0.0366106	9.14756	0.349136	9.04214	0.000230169	8.34327	0.0206701
Ta.3825.1.A1_at	Aem2	Aen13	Amn1	7.2643	0.0209163	6.79276	0.229154	6.35003	0.0313219	5.25485	0.0864926	6.18999	0.0653696	6.09411	0.230281	6.33412	0.0210109	5.44594	0.00627073
Ta.1964.1.S1_x_at	Aem2	Aen3	Amn1	9.71086	0.00861468	9.31209	0.0201089	8.507	0.00646235	8.698	2.52231e-05	9.00861	0.000991691	9.12021	0.140812	9.08827	0.0183821	8.16649	0.0366621
TaAffx.31548.1.S1_at	Aem2	Aen6	Amn1	9.79823	0.0210513	9.11947	0.0366029	7.78432	0.000193474	6.861	0.0170892	7.74985	0.0328064	8.24383	0.000295462	8.25277	0.000305123	7.52392	0.140239
Ta.5171.1.S1_at	Aem2	Aen6	Amn1	7.07996	0.0593039	6.8429	0.393167	5.00199	0.0363803	4.9252	0.120785	5.79947	0.00753705	6.60324	0.148281	6.71147	0.0627517	6.09483	0.0489916
Ta.27657.5.S1_x_at	Aem1	Aen2	Amn1	12.2775	0.0476108	7.95631	0.727407	6.14721	0.0436704	6.39705	0.0902543	7.83186	0.19537	7.36684	0.0345659	7.27184	0.0123465	6.85072	4.72813e-06
Ta.7780.3.S1_at	Aem2	Aen1	Amn1	7.36024	0.0600393	7.03019	0.0165349	6.45862	0.00888545	6.36644	1.25235e-05	6.37246	0.058384	6.00503	0.0183724	5.78154	0.00393463	5.88934	0.0305971
Ta.2881.1.S1_x_at	Aem2	Aen2	Amn1	8.80466	0.00908766	8.33079	0.00388058	7.46356	0.00684604	7.31476	0.00108766	7.59293	0.0319121	6.48109	0.205864	5.46055	0.284234	4.19052	0.0307547
Ta.177.1.S1_at	Aem1	Aen1	Amn1	7.64022	0.0415015	6.98789	0.0626854	5.95751	0.0291594	6.29453	0.00186021	6.78572	0.136904	6.33912	0.030392	5.89415	0.271338	6.17737	0.266591
Ta.12647.1.S1_at	Aem2	Aen7	Amn1	11.3491	0.0412568	11.0916	0.0276895	10.2114	0.00209859	10.039	0.0382271	10.7895	0.0115551	10.7699	0.143967	11.2665	0.0147207	10.734	0.000442462
TaAffx.8174.1.S1_at	Aem1	Aen2	Amn1	7.48437	0.0438416	6.88015	0.000308354	6.14162	0.0161897	6.3156	0.00876185	6.87349	0.0356896	6.47351	0.0978127	6.23725	0.0160933	5.30642	0.157625
Ta.3569.1.A1_at	Aem1	Aen2	Amn1	8.0924	0.0272606	6.81356	0.00746018	6.9653	0.00665633	6.67757	0.0769863	6.59782	0.00904686	6.02812	0.673502	4.40592	0.0369022	4.26297	0.0167412
Ta.27101.10.S1_x_at	Aem1	Aen13	Amn1	14.1566	0.0115658	13.4927	0.00487326	13.1453	0.007534	13.1326	0.000257143	12.9334	0.00719649	12.587	0.0971622	12.9575	0.000866067	12.6009	0.0103739
Ta.22186.1.S1_at	Aem1	Aen9	Amn1	6.55694	0.0485936	5.56548	0.04887	5.50143	0.0567364	5.28375	0.0107603	5.64297	0.027499	5.31401	0.561095	5.78048	0.000490179	6.17255	0.0088988
Ta.4935.1.S1_s_at	Aem1	Aen4	Amn1	7.69565	0.0640923	6.99563	0.027655	6.3631	0.145105	5.92188	0.00585896	6.2883	0.0285661	6.3747	0.0904503	5.44042	0.379091	4.91474	0.044205
TaAffx.116089.1.S1_at	Aem13	Aen9	Amn1	7.81657	0.720142	6.77572	0.000224579	6.45477	0.000351512	7.09312	0.0688289	5.30704	0.135174	5.14868	0.989829	5.40577	0.0962637	6.34535	0.262973
Ta.13564.1.S1_at	Aem1	Aen2	Amn1	7.19379	0.09576	4.08883	0.0434828	3.39871	0.0105312	3.29616	0.041709	4.39244	0.155975	4.04486	0.135089	3.60069	0.00176963	3.72029	0.0747616
Ta.7378.35.S1_x_at	Aem1	Aen1	Amn1	12.5367	0.0288795	7.34112	2.83305	5.32047	0.0381014	6.94482	0.017293	7.93077	0.0239018	6.06988	0.497484	6.49118	0.0459897	4.35073	0.00444106
Ta.7378.28.S1_x_at	Aem1	Aen4	Amn1	12.4909	0.0289157	8.42813	0.235872	7.7658	0.00147683	8.07855	0.00484656	8.97774	0.203033	8.85261	0.00587713	8.36562	0.0129063	8.04251	0.0199058
Ta.23052.1.S1_at	Aem1	Aen5	Amn1	11.4437	0.0121626	10.6739	0.0113616	9.85264	0.00687764	9.94521	0.00465911	9.68654	0.0894742	10.0098	0.426977	9.52294	0.0646395	9.43457	0.00440757
Ta.10670.1.A1_at	Aem2	Aen16	Amn1	7.11908	0.281831	6.62453	0.122074	6.22379	0.00728298	5.37408	0.131286	5.51004	0.216349	5.71887	0.137936	5.27858	0.0203013	5.53839	0.175942
Ta.6247.2.S1_at	Aem1	Aen2	Amn1	8.51925	0.00799289	6.74942	0.151484	6.30617	0.0846443	6.41872	0.0829927	6.25818	0.0356577	6.02538	0.279963	5.59611	0.00283046	4.76536	0.0324871
Ta.4222.1.S1_at	Aem1	Aen2	Amn1	8.21433	0.122025	7.26301	0.324312	6.28017	0.00620565	6.22334	0.00457217	6.67349	0.000114048	6.49978	0.00649509	6.20373	1.12053e-05	5.93438	0.206646
Ta.5120.1.A1_s_at	Aem2	Aen1	Amn1	8.43451	0.0119153	8.1615	0.0211542	7.28897	0.0011507	7.64752	0.000225114	7.78052	0.0671992	7.02315	0.0662953	6.05693	0.281531	6.6544	0.0353525
Ta.14537.3.S1_a_at	Aem1	Aen4	Amn1	10.1001	0.0590255	7.75009	0.130274	5.915	0.199132	4.54936	0.0749159	5.92436	0.012506	6.01918	0.776896	4.19286	0.295694	3.3753	0.09878
Ta.9533.1.S1_at	Aem1	Aen13	Amn1	9.85037	0.00678696	8.66455	0.0409065	7.89252	0.0562769	7.64861	0.0105695	7.9207	0.00240926	7.78023	0.138879	8.06117	0.0171638	7.43492	0.00240096
Ta.3645.1.S1_at	Aem1	Aen4	Amn1	8.74027	0.0834943	8.02033	0.334939	6.95578	0.0542354	7.12781	0.0129604	7.4914	0.265007	7.43641	0.545301	7.08298	0.00745771	6.9433	0.215806
AFFX-CreX-3_at	Aem13	Aen11	Amn1	14.3345	0.0383904	13.6436	0.00106773	13.6543	0.0103993	14.0725	0.0346734	13.6682	6.67831e-05	13.8793	0.0150884	13.992	0.0700555	13.9532	0.0195833
Ta.7378.30.S1_x_at	Aem1	Aen13	Amn1	13.6398	0.0078661	10.2613	0.489866	8.64718	0.0564124	8.93295	0.0466017	6.48419	0.615966	5.42831	0.20625	6.97748	0.00605507	5.89677	0.132501
Ta.27657.7.S1_x_at	Aem1	Aen2	Amn1	12.1334	0.068485	7.30377	1.10644	6.27635	0.00522784	6.38612	0.00616995	7.98088	3.92081e-05	7.10961	0.0224358	6.87458	0.00109505	4.79835	0.266167
Ta.17369.1.S1_at	Aem2	Aen2	Amn1	9.51683	0.00725027	8.89474	0.0880313	8.09723	0.0570591	6.93028	0.119363	8.01411	0.0297229	7.252	0.42619	6.53944	0.217259	5.67469	0.0138964
Ta.5443.1.S1_s_at	Aem1	Aen5	Amn1	8.30854	0.0535352	7.06722	0.026828	6.45505	0.0205541	5.48726	0.0860368	6.99401	4.33063e-05	7.39475	0.114496	6.70091	0.0123811	5.23676	0.117009
Ta.28605.1.S1_at	Aem2	Aen7	Amn1	12.0068	0.00640219	11.8391	0.000386201	10.5256	0.00553653	10.8105	0.0066169	9.48723	0.0153179	10.4306	0.0314852	11.176	0.0487875	10.3769	0.0400346
Ta.2864.1.S1_at	Aem1	Aen1	Amn1	9.94992	0.0209659	8.30403	0.0343896	6.90346	0.0401814	6.95567	0.0283128	8.02833	6.07651e-05	6.66554	0.0597397	6.13792	0.100959	5.63952	0.142225
Ta.20534.1.S1_at	Aem1	Aen2	Amn1	9.0913	0.0448468	8.19043	0.0659233	8.0843	0.0196709	7.10463	0.211206	7.68845	0.0101967	7.01719	0.27421	5.95288	0.0253521	5.05818	0.0578612
Ta.2076.1.S1_at	Aem1	Aen1	Amn1	9.75141	0.0194961	8.50466	0.0414217	7.69864	0.0551363	8.02911	0.0674643	7.65573	0.0174846	6.43816	0.0409897	4.99406	0.238524	4.6983	0.000499457
Ta.7676.1.A1_at	Aem2	Aen13	Amn1	8.25509	0.00295823	7.70321	0.00682757	7.20836	0.0129364	6.72777	0.00478685	7.14833	0.00604442	6.88434	0.087509	7.22738	0.036794	6.58161	0.0723967
Ta.10329.41.S1_x_at	Aem1	Aen15	Amn1	11.8189	0.0440295	8.91822	0.066319	8.64368	0.0825364	8.68067	0.0316922	7.89806	0.0779094	7.05299	0.0178987	8.33	0.00400671	8.23503	0.0437239
Ta.328.1.S1_at	Aem1	Aen1	Amn1	8.86519	0.0292039	8.1384	0.0809453	8.03183	0.00417811	8.15899	0.0108547	7.90148	0.00435782	7.56164	0.00775488	7.442	0.00204653	7.51188	0.431442
TaAffx.6443.2.S1_at	Aem1	Aen1	Amn1	7.42952	0.0148508	6.73243	0.145608	6.56216	0.0254234	5.8237	0.00335241	6.10463	0.00293797	5.27029	0.0755866	5.66831	0.00572264	5.33157	0.00683569
Ta.28350.1.S1_a_at	Aem13	Aen2	Amn1	13.5544	0.0104495	13.2035	0.00722609	12.8334	0.00489483	13.4458	0.00253449	13.4197	0.025502	13.3018	0.0315872	13.2297	0.000384393	13.1227	5.88112e-05
TaAffx.70581.1.S1_at	Aem1	Aen5	Amn1	7.21409	0.0124533	6.85567	0.0294485	6.62085	0.0615779	6.70468	0.00757776	6.79117	0.000750806	6.90132	0.0314477	6.79044	0.0478978	6.71629	0.00495092
Ta.23079.1.S1_a_at	Aem1	Aen4	Amn1	12.555	0.138629	11.4133	0.0279923	9.47747	0.000526795	9.32883	0.0103099	10.894	0.0110098	10.8985	0.0400777	10.5336	0.00152839	10.6354	0.0258727
TaAffx.9592.1.S1_at	Aem13	Aen15	Amn1	10.1758	0.0352746	9.38554	0.0357624	8.54763	1.01669e-05	9.56346	0.0357665	9.81398	1.7956e-06	9.16575	0.442789	9.71123	0.0168556	9.67524	0.00857508
Ta.3930.1.S1_a_at	Aem1	Aen13	Amn1	10.058	0.0554649	9.33484	0.0378841	8.86112	0.000341472	8.22912	0.00576994	9.46206	0.00383007	9.02004	0.469531	9.29841	0.00803919	8.69653	0.0934586
Ta.13542.1.S1_at	Aem1	Aen11	Amn1	6.386	0.0291787	5.80653	0.0215742	5.63782	3.44527e-05	5.56752	0.00464643	5.38895	0.0440102	5.53899	0.000125566	5.53337	0.046669	5.51417	0.0210516
Ta.7378.27.S1_x_at	Aem1	Aen1	Amn1	11.6629	0.0496111	8.72028	0.100599	8.45523	4.20122e-05	9.22073	0.0358895	9.06937	0.0567037	8.18347	0.261913	7.9841	0.00136952	7.9825	0.0945218
Ta.18225.1.A1_x_at	Aem1	Aen10	Amn1	9.1197	0.170675	7.34837	0.0460426	6.88545	0.00934983	7.32501	0.00261115	6.95365	0.000466256	7.13559	8.2474e-05	7.60847	0.368593	7.83166	0.0370028
Ta.10108.1.S1_x_at	Aem3	Aen15	Amn1	8.58258	0.0171745	8.35846	0.00487567	8.2978	0.00237251	7.74721	0.0437375	8.43567	0.0344933	8.01215	0.00525704	8.36635	0.0106911	8.38153	0.000694501
Ta.3733.2.S1_at	Aem2	Aen2	Amn1	6.51492	0.0246952	6.05313	0.0866425	5.67988	0.104751	4.78917	0.00514959	5.62816	5.79653e-05	5.10633	6.32291e-05	4.80099	0.0641427	4.42986	0.0355089
Ta.2157.2.A1_at	Aem13	Aen9	Amn1	6.96315	0.0752397	5.38461	0.0247867	5.45069	0.0837065	6.46868	0.0366931	4.9218	0.0401803	4.70957	0.0554865	5.27632	0.0493345	5.82583	0.0205888
TaAffx.32000.1.S1_at	Aem2	Aen2	Amn1	7.53423	0.0960567	7.03307	0.0317849	6.3353	0.0841647	6.34543	0.0347468	6.93576	0.155482	6.38716	0.0926837	5.64349	0.00546292	5.45412	0.0266947
Ta.7032.1.S1_at	Aem1	Aen1	Amn1	6.65936	0.0152034	5.68364	0.19134	5.01077	0.0101871	4.20492	0.0339004	4.98749	0.0242255	4.73131	0.00161043	4.82689	0.00802805	4.79893	0.000134002
Ta.27457.7.S1_x_at	Aem1	Aen2	Amn1	12.5273	0.102	9.70857	0.663898	8.04137	0.0129842	7.30262	0.268048	11.4531	0.0286352	11.101	0.406249	10.1238	0.186245	10.5825	1.9743
Ta.9291.1.S1_a_at	Aem1	Aen1	Amn1	9.67775	0.00895808	9.13068	0.0250125	9.07374	0.00667497	9.17088	7.8157e-05	8.94401	0.000849703	8.39947	0.153726	8.45738	0.0213293	8.34856	0.00248336
TaAffx.31544.1.S1_at	Aem1	Aen13	Amn1	4.89337	0.227691	4.32654	0.0544986	4.30048	0.0203835	4.31797	0.0209932	3.81672	0.0333171	3.71695	0.0461795	3.84299	0.0296358	3.50187	0.0594163
Ta.455.1.S1_a_at	Aem1	Aen15	Amn1	10.6122	0.0152833	9.97442	0.00676252	9.74554	0.0127533	9.9381	0.00219134	9.86795	0.00408726	9.13314	0.151261	10.0344	0.00115554	9.91643	0.0117497
Ta.3664.1.S1_at	Aem1	Aen8	Amn1	9.24512	0.0613231	8.58208	0.0350285	8.076	0.00286111	7.92228	0.000773771	6.98527	0.00159367	6.46777	0.168757	7.81201	0.0233085	7.39655	0.204265
Ta.22871.1.S1_s_at	Aem2	Aen1	Amn1	13.5216	0.0048208	12.8918	0.0175366	12.2952	0.00112798	11.5358	1.24901e-05	12.3597	0.155322	11.0402	0.0482789	10.4043	0.0221102	9.22054	0.00216967
Ta.12820.1.S1_at	Aem1	Aen9	Amn1	9.55689	0.0492594	8.7346	0.0811993	8.1603	0.11715	8.15755	0.0165597	6.35895	0.000715395	6.72094	0.347515	7.18715	0.00196884	7.65432	0.0141398
TaAffx.44615.1.A1_at	Aem1	Aen4	Amn1	7.37033	0.15733	4.29791	0.0546448	3.81413	0.170743	3.50534	0.0440924	4.28737	0.0954251	4.39559	0.167041	3.63631	0.0114524	3.4589	0.00724893
Ta.25199.1.S1_at	Aem1	Aen15	Amn1	9.6873	0.0351593	9.26726	0.0298996	8.79913	0.000573374	8.93563	0.0485408	8.57178	0.00155284	8.30584	0.133335	8.64404	0.000289817	8.5554	0.0339092
Ta.1685.1.A1_s_at	Aem1	Aen15	Amn1	7.05938	0.114258	6.71973	0.0148121	6.70016	8.94063e-05	6.49357	0.0260689	6.51958	0.000171663	6.19799	0.0115059	6.37162	0.0524312	6.59258	0.025796
Ta.9742.2.A1_at	Aem1	Aen7	Amn1	8.03846	0.0106126	7.19465	0.0487553	7.06685	0.00806333	6.54204	0.00947682	6.40536	0.0351518	7.08508	0.190317	7.41295	0.106004	6.71898	0.102743
Ta.17694.1.S1_at	Aem3	Aen13	Amn1	6.28789	0.145809	5.76615	0.126215	5.64609	0.0312575	5.07172	0.0858109	5.65284	0.0840862	5.18882	0.00621195	5.84193	0.065143	5.41551	0.0182254
Ta.14052.1.S1_x_at	Aem2	Aen6	Amn1	9.41151	0.0788416	9.16489	0.00876892	8.62117	0.0216166	8.65536	0.0387665	8.36853	0.101029	8.85902	0.0668186	9.29163	0.000354392	8.26058	0.0412755
Ta.3299.1.S1_at	Aem2	Aen13	Amn1	5.40096	0.155407	4.99489	4.83418e-06	4.85623	0.000226179	4.41528	0.000251238	4.72593	0.00179619	4.44142	0.154172	4.66495	0.0511359	4.15176	0.0040412
TaAffx.96188.1.S1_at	Aem2	Aen6	Amn1	13.1594	0.0444137	12.6861	0.0468506	10.7098	0.000690801	9.9281	0.0295175	10.5829	0.00568755	11.5275	0.00557223	11.8578	0.00110239	10.6858	0.107651
Ta.13979.2.S1_a_at	Aem1	Aen1	Amn1	10.7656	0.00920081	10.1442	0.0261643	9.4382	0.0163124	9.58081	0.00461098	8.84777	0.00659878	8.37824	0.381972	8.41628	0.0224374	8.16257	0.159534
Ta.4815.1.S1_at	Aem1	Aen15	Amn1	9.43071	0.0314254	8.66645	0.00726475	8.37919	0.0273817	7.96628	0.0582312	8.10125	0.0269338	7.78927	0.451039	8.28461	0.00191426	8.37845	0.00683797
Ta.3502.1.S1_at	Aem13	Aen1	Amn1	12.0158	0.0281103	11.5454	0.0203814	11.4465	0.00466072	11.8176	3.12175e-05	11.938	0.0518238	11.2564	0.118763	10.8439	0.00365239	11.0936	0.000865934
TaAffx.83772.2.A1_at	Aem1	Aen10	Amn1	9.02653	0.010683	7.70323	0.0168918	7.85717	0.000973508	7.8384	0.00451094	4.82712	0.0213026	5.38832	0.125497	6.06658	0.278813	6.33137	0.0477702
Ta.8132.1.S1_at	Aem1	Aen2	Amn1	7.76741	0.0175358	7.16014	0.0106031	6.92508	0.00537818	6.91109	0.0140208	7.23301	0.016681	7.06058	1.51951e-05	6.89718	0.0462933	6.59131	0.0507064
Ta.21061.3.S1_at	Aem2	Aen6	Amn1	7.36685	0.069772	6.79305	0.118473	5.6427	0.338582	5.15082	0.0259496	6.13693	0.0917256	6.47599	0.0252077	6.63391	0.0951309	5.81595	0.00293811
Ta.7378.12.S1_at	Aem1	Aen9	Amn1	11.6485	0.0268536	9.74395	0.028383	9.40032	0.00319266	10.0793	0.0300276	5.76049	0.0283047	5.659	0.0191419	6.89986	0.228674	8.06662	0.0044061
Ta.10329.28.S1_x_at	Aem1	Aen15	Amn1	13.3386	0.0322971	11.2364	0.203769	10.7708	0.0120001	10.5495	0.0042417	9.77906	0.0370407	8.87032	0.00206123	9.528	0.00801311	9.67155	0.0142838
Ta.14073.1.S1_at	Aem2	Aen1	Amn1	10.3263	0.0102456	10.2039	0.00133597	9.56717	0.0508665	9.55326	0.00147595	9.99744	0.00287984	9.66655	0.0894161	9.75348	0.00439442	9.72234	0.0872039
Ta.27101.2.S1_at	Aem1	Aen1	Amn1	13.8367	0.0226255	10.375	0.500886	8.8229	0.0100551	8.31894	0.0275955	10.1381	0.217786	9.27474	0.180409	9.54553	0.077615	8.60484	0.108163
TaAffx.56641.1.A1_at	Aem1	Aen9	Amn1	4.92542	0.186566	3.77238	0.00184182	3.67283	0.0296022	3.90273	0.0073295	3.85171	0.000312047	3.95656	0.0176513	3.97766	0.0117956	4.0857	0.0189909
Ta.13777.1.S1_at	Aem13	Aen4	Amn1	11.8376	0.00230431	11.3933	0.0433065	10.7002	0.000711868	11.6745	0.00586575	11.4958	0.00220979	11.3379	0.0443773	10.6651	0.0277332	10.658	0.00404174
Ta.3397.1.S1_at	Aem1	Aen14	Amn1	9.84061	0.0249824	6.70786	0.270841	5.9233	0.114503	5.483	0.0358747	6.70251	0.107816	6.57342	0.103985	6.3192	0.0236966	6.74333	0.138659
Ta.3392.1.S1_s_at	Aem13	Aen13	Amn1	12.8625	0.0249407	12.0877	0.00264871	11.7338	0.00262038	12.1823	0.00628669	11.9887	0.00864054	11.725	0.0390499	11.953	0.00152964	11.5758	0.00960348
Ta.11157.1.A1_at	Aem1	Aen11	Amn1	8.96623	0.0160106	8.61169	0.00299218	8.40039	0.0428562	8.32016	0.0573982	8.08473	0.00386453	8.28388	0.216591	8.50141	0.007076	8.33914	0.00648359
Ta.7318.1.S1_a_at	Aem1	Aen1	Amn1	9.88216	0.157985	8.46727	0.0733551	7.60073	0.00924375	7.66095	9.85481e-05	7.79155	0.00336317	6.9803	0.00312184	7.26087	0.000512869	6.58386	0.0149526
Ta.28157.1.S1_at	Aem1	Aen1	Amn1	8.24215	0.0736623	6.7245	0.0828773	5.51573	0.000604252	6.01579	0.0334098	6.43041	0.0230803	5.84264	0.0177148	6.04133	0.00187739	5.87061	0.100067
Ta.28695.2.S1_s_at	Aem13	Aen12	Amn1	14.3766	0.0179039	13.5376	0.00768802	11.617	0.042361	13.2405	0.000660225	13.1603	0.0114317	13.0735	0.0293058	13.0823	0.00328563	13.6748	0.323609
Ta.27101.3.S1_x_at	Aem1	Aen2	Amn1	14.2932	0.0329743	9.48532	1.40652	7.00308	0.0175329	6.5542	0.0642179	10.3433	0.0887546	9.35995	0.226932	8.8879	0.0183728	7.55386	0.44624
Ta.13263.2.A1_a_at	Aem1	Aen2	Amn1	8.9356	0.0548036	8.10508	0.000550328	8.42156	0.079845	7.82948	0.00739142	8.11395	0.0746684	7.37332	0.0529027	6.53649	0.00888802	5.68934	0.0240313
Ta.2848.1.S1_at	Aem13	Aen1	Amn1	12.834	0.00619128	12.17	0.0149155	11.8894	0.0127151	12.6067	0.00568135	12.3371	0.00538954	12.1879	0.0282143	12.1459	0.00537595	12.1974	0.00512031
Ta.9440.1.S1_at	Aem1	Aen1	Amn1	10.7138	0.00521507	10.0946	0.0215544	9.49242	0.00279087	9.5776	0.000263854	9.73315	0.0172049	8.77434	0.0210897	8.68726	0.000480549	8.19439	0.0897352
Ta.6247.1.A1_x_at	Aem1	Aen2	Amn1	7.71134	0.0376328	6.2517	0.0782949	5.68487	0.00880235	5.77868	0.00225044	5.84322	0.000950004	5.52252	0.268589	5.49837	0.00817281	5.00461	0.0435834
TaAffx.16699.1.S1_at	Aem1	Aen7	Amn1	7.05365	0.0765748	6.87834	0.0202391	6.87619	0.00198314	6.80412	0.0401742	6.77529	0.0697617	6.73861	0.00127416	6.95605	0.000558965	6.70847	0.0768305
Ta.3219.1.S1_at	Aem1	Aen2	Amn1	10.2968	0.00228313	9.57551	0.0191661	9.02479	0.037074	9.23504	0.0099333	8.23847	0.0122874	7.99717	0.237632	7.49462	0.16873	7.82491	0.387998
Ta.21881.1.S1_at	Aem1	Aen1	Amn1	9.72702	0.0954907	6.59209	0.182337	5.41827	0.0229686	5.45099	0.00682964	7.00116	0.0193355	5.52712	0.0479311	5.65096	0.00918332	5.68646	0.0355449
Ta.9965.1.S1_at	Aem1	Aen1	Amn1	12.6047	0.0510086	7.39061	1.66244	5.6544	6.61752e-06	5.86751	0.0166802	6.8862	0.0520382	5.98333	0.0126078	5.93812	0.24249	5.85794	0.311406
TaAffx.7702.1.S1_at	Aem1	Aen11	Amn1	5.42195	0.245655	4.86574	0.0251928	4.73067	0.211612	4.15068	0.000380575	3.70978	0.0820843	4.27854	0.10705	4.17425	0.0275725	3.95487	0.117601
TaAffx.65920.1.S1_at	Aem13	Aen14	Amn1	7.70475	0.281518	7.30666	0.0395255	7.14698	6.46581e-08	7.45685	0.0168645	7.45587	0.00548473	7.33302	0.00161184	7.2103	0.000243385	7.38409	0.000954989
Ta.11396.1.A1_at	Aem1	Aen11	Amn1	5.64348	0.0957802	5.09546	0.247675	4.5719	0.0337969	4.38375	0.00787291	3.84384	0.0604909	4.21014	0.0182006	4.33505	0.0128596	4.45077	0.0287239
Ta.23082.1.S1_x_at	Aem2	Aen5	Amn1	7.40049	0.0324744	7.25663	0.0464898	6.64564	0.0123125	6.48909	0.0171826	6.67573	0.00915462	6.85516	7.55476e-06	6.54399	0.0571749	6.49631	0.0302248
Ta.7835.3.S1_x_at	Aem1	Aen12	Amn1	6.53826	0.0789172	6.20476	0.0349817	5.92262	0.000523588	5.84063	0.00157331	5.9678	0.00832869	5.81362	0.00167845	5.66486	0.0408537	6.22995	0.0349078
TaAffx.58971.1.S1_at	Aem1	Aen11	Amn1	7.76795	0.112997	6.91075	0.0645114	6.02461	0.084471	5.90588	0.00454431	5.88342	0.0132464	6.47424	0.0108375	6.3359	0.0566639	6.65107	0.175691
Ta.17979.1.S1_at	Aem13	Aen16	Amn1	4.04451	0.0317328	3.70967	0.00122045	3.8189	0.0186445	3.91085	0.0150445	3.65856	0.016787	3.79899	0.0118739	3.62177	0.00274327	3.78304	3.45258e-05
Ta.4327.1.S1_at	Aem1	Aen5	Amn1	4.47017	0.123136	4.02063	0.00308454	3.93205	0.00113978	3.99968	0.0105585	4.18688	0.00117166	4.3005	0.190612	4.04027	0.0071991	4.09076	0.0921235
Ta.10257.2.A1_at	Aem1	Aen5	Amn1	4.76266	0.0217026	4.15809	0.00234696	4.2676	0.0187764	4.0142	0.0119559	3.68689	0.000136646	4.68353	0.955323	3.73214	0.00124253	3.78612	0.20075
Ta.21156.1.S1_at	NA	Aen15	Amn1	3.82824	0.0205627	3.64808	0.000182648	3.73581	0.00746704	3.68842	0.000431114	3.76051	2.06028e-05	3.62068	0.0618465	3.80048	0.00831716	3.75276	0.0173829
Ta.28127.2.S1_at	NA	Aen13	Amn1	5.2398	0.0151773	5.15444	0.00785379	4.96924	0.0378273	5.10685	0.00237257	5.09054	0.0477459	4.9427	0.0278024	5.09715	0.00792793	4.88734	0.024642
Ta.5133.3.S1_x_at	NA	Aen15	Amn1	7.21359	0.011985	6.96492	7.15551e-08	7.1698	0.0542059	7.08795	0.00342642	7.11915	0.000369236	7.07165	0.000399985	7.12338	0.00388251	7.12214	0.133157
TaAffx.28989.1.S1_at	NA	Aen4	Amn1	4.4573	0.0271275	4.09171	0.045973	4.20148	0.0397823	4.16593	0.00653746	4.14681	0.0889757	4.15096	0.000652318	3.92618	0.00896776	4.07668	0.0296404
Ta.4720.1.A1_at	NA	Aen6	Amn1	7.32272	0.00257845	6.85835	0.0118526	6.89065	0.00145849	6.40888	0.0217817	6.81099	0.0149996	6.95524	0.0468971	7.14617	0.029191	6.53276	0.094178
TaAffx.4002.1.S1_at	NA	Aen1	Amn1	7.66819	0.0257359	7.45386	0.0421615	7.03331	0.0411927	7.00718	0.0256196	7.14721	0.0060895	6.71027	0.485078	6.77233	0.0275962	6.71734	8.16419e-05
TaAffx.138472.1.S1_s_at	NA	Aen2	Amn1	5.38281	1.97367	4.90749	3.6288	3.59862	0.0474012	3.98052	0.0493367	4.5338	0.0697421	4.2248	0.123498	3.64078	0.0528728	3.92176	0.178336
Ta.21800.1.S1_at	NA	Aen13	Amn1	4.17688	0.0729859	3.88254	0.00252938	3.85428	0.014988	3.9661	0.0910108	3.8324	0.0452105	3.78677	0.000395937	4.03709	0.0134343	3.65448	0.0722086
TaAffx.9562.1.A1_at	NA	Aen1	Amn1	6.54039	0.119522	6.38852	0.00808228	6.01693	0.00385969	5.98282	0.0638285	6.26832	0.108682	5.88558	0.143718	5.79005	0.000583263	5.79918	0.00246324
Ta.16664.1.S1_at	NA	Aen13	Amn1	3.54222	0.0596411	3.39241	0.000612697	3.3395	0.00228295	3.31517	0.0242921	3.37437	0.00278022	3.25368	0.0197786	3.3991	0.000738128	3.24901	0.053261
TaAffx.56631.1.S1_at	NA	Aen6	Amn1	4.97051	0.010424	4.57166	0.00764586	4.38664	0.00112744	4.27947	0.0240666	4.3409	0.0033856	4.38643	0.000250871	4.39022	0.0353644	4.08066	0.0010207
Ta.29493.2.S1_at	NA	Aen14	Amn1	3.6892	0.110951	3.34605	0.00269604	3.38138	0.0103575	3.42497	0.00872173	3.3423	0.00938025	3.2322	0.0229565	3.22599	0.000182573	3.34059	0.000651583
TaAffx.131312.1.S1_at	NA	Aen4	Amn1	5.69161	0.208516	4.32909	0.0764222	4.24109	0.000114433	4.40835	0.0863234	4.99599	0.166871	5.02048	0.480384	4.86704	0.0882721	4.70754	0.0288532
TaAffx.119682.1.A1_at	NA	Aen12	Amn1	5.57046	0.110213	4.97963	0.0104904	5.21816	0.000153471	5.14863	4.99194e-05	5.15602	0.0643673	5.01039	0.303563	5.02855	0.00458334	5.22005	0.0403189
TaAffx.28620.1.S1_at	NA	Aen15	Amn1	3.69311	0.0155254	3.53431	0.0144867	3.58604	0.0108601	3.56162	0.00349007	3.60038	0.0117754	3.52738	9.50606e-05	3.65502	0.00437228	3.62344	0.0142043
Ta.21792.1.S1_at	NA	Aen2	Amn1	5.81478	0.197078	4.38922	0.0374983	3.74035	0.0160355	3.83584	0.0676357	4.91947	0.00232971	4.39624	0.0616336	3.92544	0.0585299	3.31061	0.00071438
Ta.6862.2.S1_x_at	NA	Aen12	Amn1	6.88866	0.0163579	6.58445	0.0415944	6.22229	0.0160496	5.82162	0.00605754	6.27939	0.00770178	6.12257	1.28639e-05	6.09944	0.00458355	6.52841	0.00694962
Ta.26711.1.A1_at	NA	Aen4	Amn1	4.16232	0.01723	3.80924	0.0058682	3.91008	0.0174775	3.75601	0.033622	3.91666	0.00440765	3.91345	0.00120912	3.58549	0.0603719	3.705	0.00422219
Ta.11096.1.A1_at	Aem1	NA	Amn1	7.60217	0.098225	6.26211	0.10076	5.60684	0.105941	5.04964	0.019747	4.59065	0.0021884	4.71977	0.0683449	4.36234	0.0135085	4.7353	0.130416
Ta.25901.1.A1_x_at	Aem1	NA	Amn1	6.54214	0.0576301	5.19173	0.299236	4.95115	0.110933	4.74092	0.038643	5.51807	0.0320961	5.64363	0.0872509	5.18628	0.0158572	5.28568	0.0202997
Ta.9334.1.S1_s_at	Aem1	NA	Amn1	12.6681	0.0725082	10.7968	0.0201726	9.33363	0.116659	8.87121	0.00568133	4.81003	0.0189354	5.21326	0.164327	5.72827	0.00712654	5.93893	0.0076692
TaAffx.113263.16.S1_at	Aem1	NA	Amn1	11.4606	0.0965721	8.7752	0.0562021	8.32227	0.000149642	8.45921	0.000455055	7.99453	0.11569	7.85383	0.0130486	8.08644	0.046753	8.22096	0.0274418
Ta.3224.2.S1_at	Aem1	NA	Amn1	6.78131	0.832186	5.37804	0.101167	4.66771	0.000851231	4.72124	0.00423815	4.94339	0.0196344	4.7785	0.16059	4.57925	0.000489543	4.96498	0.00134893
Ta.6024.1.A1_at	Aem1	NA	Amn1	8.58767	0.0902825	7.27691	0.246951	6.71923	0.0267592	6.57897	0.000216835	6.18426	0.00993409	6.69634	0.0202861	6.55347	8.67681e-05	5.76794	0.276073
Ta.11713.1.S1_at	Aem1	NA	Amn1	7.15396	0.131447	5.7333	0.0184867	6.12029	0.140798	5.81333	0.0558627	4.53228	0.212327	4.35567	0.0771381	4.59019	0.145339	4.69293	3.89857e-05
Ta.1953.1.S1_x_at	Aem1	NA	Amn1	8.30276	0.2084	6.35124	0.0978252	5.10797	8.84628e-06	4.78882	0.0650209	5.25112	0.35805	4.23786	0.0542296	4.2711	0.0656947	4.70893	0.57401
Ta.6538.2.S1_at	Aem1	NA	Amn1	8.91907	0.0684964	5.69733	0.0846621	4.80734	0.000751892	4.42991	0.00602229	4.20328	0.029188	4.26878	0.0346596	4.41551	0.0118553	4.03133	0.0698757
Ta.10941.1.A1_at	Aem1	NA	Amn1	7.48406	0.0503005	4.62677	0.630919	4.31664	0.0087439	3.95184	0.00300909	4.70695	0.137044	4.30353	0.0722654	4.48374	0.00571075	4.53884	0.0363592
Ta.7750.1.A1_at	Aem1	NA	Amn1	8.59486	0.0215285	6.3994	0.16147	5.9168	0.0411648	6.35645	0.000978047	4.16718	0.0481288	4.39127	0.00176047	5.35988	0.0402763	5.1979	0.116353
Ta.18577.1.S1_at	Aem1	NA	Amn1	8.48084	0.0413972	7.24171	1.7616	6.02032	0.000632349	6.04048	4.04792e-06	5.34753	0.0241532	4.70389	0.00508365	4.06106	0.035066	3.94923	0.000143342
Ta.1653.1.S1_at	Aem1	NA	Amn1	9.09379	0.0795009	7.75037	0.059767	5.47084	0.0988953	4.63851	0.000180225	4.59469	0.0047199	5.25358	0.163816	4.60888	0.0639366	4.71764	0.0565033
TaAffx.132743.1.S1_at	Aem1	NA	Amn1	9.21127	0.123907	8.28474	0.107898	7.48882	0.0623188	7.74953	1.67181	4.01683	0.0535582	3.83344	0.0586017	4.15283	0.0652295	4.4056	0.0579722
Ta.1934.3.S1_a_at	Aem1	NA	Amn1	7.8017	0.245124	6.71833	0.328072	5.4326	0.045831	5.6256	0.00536962	3.52356	0.0538581	3.62804	0.0212621	3.48468	0.0175901	3.67875	0.0932466
Ta.25342.1.S1_x_at	Aem1	NA	Amn1	11.2307	0.0406911	10.1619	0.120089	9.38504	0.0232762	9.13442	0.0224222	6.04006	0.0185802	5.43343	0.0034355	5.65327	0.0185682	5.69455	0.288399
Ta.19455.1.S1_at	Aem1	NA	Amn1	4.76827	0.0737547	4.22434	0.313854	3.69831	0.000643591	3.60384	0.260981	3.85574	9.99953e-06	3.95929	0.00652975	3.83381	0.0126431	3.83011	0.0613595
TaAffx.11970.3.S1_s_at	Aem1	NA	Amn1	5.50246	0.282147	4.00438	0.0728029	4.05017	0.0591494	4.35746	0.0188366	4.12682	0.0672287	4.34156	0.352214	4.5214	0.00606654	4.3791	0.0237068
Ta.30464.1.A1_at	Aem13	NA	Amn1	8.82023	0.0306845	8.5224	0.0679388	8.04072	0.000133434	8.52747	0.00822503	8.22597	1.99012e-05	8.15436	0.122957	8.27598	0.0105024	8.38232	0.0827834
Ta.5443.1.S1_at	Aem1	NA	Amn1	7.38923	0.0635373	6.33427	0.0329456	5.81859	0.176725	4.9331	0.082331	6.2194	0.056713	6.72712	0.0237069	5.57919	0.10438	5.73431	0.871698
TaAffx.121191.1.S1_at	Aem1	NA	Amn1	5.19613	0.0729498	4.68483	0.0562825	4.45926	2.94052e-07	4.3692	0.0203727	4.36454	0.0122942	4.26261	0.0607644	4.45892	0.123795	4.49155	0.0211056
Ta.11895.1.S1_at	Aem2	NA	Amn1	9.07572	0.0830832	8.25306	0.00911356	7.13202	0.0484157	6.56266	0.0206365	6.29263	0.0278117	6.28312	0.000346714	6.15043	0.00242399	6.1811	0.174242
Ta.7351.2.S1_at	Aem1	NA	Amn1	6.42349	0.148763	4.92595	0.0983311	4.79644	0.00175185	4.64961	0.000369673	4.48034	0.010708	4.75925	0.0200051	5.09676	0.00468698	4.76904	0.165028
Ta.9382.1.A1_a_at	Aem1	NA	Amn1	5.94338	0.398689	3.73283	0.0208356	3.28311	0.0760502	3.29297	8.33718e-05	3.37805	0.0411774	3.50877	0.0674259	3.50256	0.0108923	3.44617	0.0474558
TaAffx.24477.1.S1_at	Aem1	NA	Amn1	7.41382	0.0603638	4.49983	0.178933	4.38568	0.0203403	4.44834	0.115052	4.76232	0.0468077	4.77954	0.000424587	4.99961	7.29268e-05	4.9588	0.0362249
TaAffx.61558.1.S1_at	Aem13	NA	Amn1	6.66544	0.154076	5.49752	0.0534266	5.21006	0.00281651	5.81893	0.000241242	5.30577	0.0101245	5.43304	0.294732	4.94804	0.11063	4.76912	0.2876
Ta.12852.1.A1_at	Aem1	NA	Amn1	6.3385	0.013999	3.70733	0.0547202	3.63981	0.0362075	3.16557	0.00183934	3.30778	0.0110983	3.1348	0.0314348	3.2246	0.0112477	3.66857	0.104437
Ta.6292.2.S1_a_at	Aem1	NA	Amn1	7.53739	0.392198	6.89298	0.0329284	6.21344	0.00923427	6.18956	0.0522551	5.46518	0.0445639	5.57504	0.000610026	5.04385	0.0944827	4.93204	0.108962
Ta.18983.1.S1_x_at	Aem1	NA	Amn1	8.09168	0.0128424	7.20271	0.0211209	6.97121	0.0612068	6.69667	0.0279227	5.72474	0.00591899	5.71982	0.0142379	6.01887	0.218106	6.01754	0.0297072
Ta.22283.1.S1_at	Aem1	NA	Amn1	7.92965	0.030199	7.03642	0.0120935	6.68603	0.0606405	6.32885	0.0192205	6.30748	0.0351692	6.41902	0.12699	6.06917	0.10994	6.28083	0.00359843
Ta.30685.1.S1_s_at	Aem1	NA	Amn1	12.3362	0.045639	10.2046	0.638961	7.03593	0.0782041	7.10895	0.000466362	7.03948	0.0559084	7.34956	0.000473253	7.26289	0.000305947	7.38118	0.096224
TaAffx.114773.1.S1_at	Aem2	NA	Amn1	7.55116	0.0136579	6.9112	0.112612	5.99667	0.000121997	5.87112	9.85322e-06	5.91611	0.174631	5.97616	0.243419	5.82866	0.428573	5.87534	0.151717
Ta.8024.1.A1_at	Aem1	NA	Amn1	6.79009	0.225209	5.43504	0.034378	4.43787	0.0397325	4.64499	0.00673488	4.3232	0.00585636	4.4268	0.0594603	4.53405	0.0283265	4.13908	0.0128967
Ta.4517.1.S1_at	Aem2	NA	Amn1	6.38511	0.0281041	5.93748	0.044724	5.62164	0.0157259	4.85312	0.00545993	5.9179	0.0197697	5.52687	0.0504757	5.7802	0.000274507	5.83157	0.0333382
TaAffx.49699.1.S1_at	Aem1	NA	Amn1	8.62291	0.0166515	7.813	0.0129321	7.36321	0.055319	6.71664	0.00276915	5.16513	0.0153548	5.22176	0.105247	5.42782	0.00861931	4.97901	0.0239916
Ta.9714.1.S1_at	Aem2	NA	Amn1	8.57575	0.0212648	8.13576	1.57443e-06	7.46705	0.0237429	7.48967	0.0561094	7.28364	0.101067	7.24886	0.272841	6.83489	0.0368553	5.18057	0.986643
Ta.7108.1.S1_at	Aem1	NA	Amn1	12.2176	0.15437	10.7839	0.0745344	8.9163	0.00460098	8.73902	0.00920272	4.9965	0.099689	5.01035	0.0801945	4.92383	0.0504631	4.98814	0.222591
Ta.5177.1.A1_at	Aem1	NA	Amn1	6.77665	0.0333848	5.82385	0.154766	5.65832	0.10691	5.3472	0.262345	5.24291	0.00970838	5.22511	0.00844402	4.75263	0.0166123	4.9994	0.263979
Ta.14340.1.A1_at	Aem1	NA	Amn1	6.77859	0.00296522	5.08563	0.107917	5.33662	0.0252533	5.34896	0.0934833	4.43915	0.0189084	3.92728	0.180827	4.49072	0.0119864	4.6192	0.0135026
Ta.18962.1.S1_at	Aem1	NA	Amn1	9.11627	0.0631949	7.62341	0.00199378	7.8479	0.000227732	7.91359	0.00347022	5.27951	0.0354134	5.67277	1.21422	5.83017	0.0792595	6.13114	0.267343
TaAffx.36669.1.A1_at	Aem1	NA	Amn1	7.71378	0.0381164	5.41633	0.192122	4.69595	0.000261042	4.41833	0.0106947	3.76553	0.0465725	3.98386	0.00293513	3.84101	0.00990472	3.88431	0.0277415
Ta.9142.1.A1_at	Aem1	NA	Amn1	7.98725	0.0498548	6.49567	0.0347075	5.84477	0.0041028	6.0638	0.0824025	7.11619	0.533174	7.03328	0.244457	6.77934	0.00416394	6.97029	0.0518347
Ta.7378.37.S1_x_at	Aem1	NA	Amn1	10.0457	0.0575276	7.34065	0.165875	7.00275	0.0420107	7.22764	2.05146e-05	6.16937	0.0212478	6.28556	0.000186061	6.48279	0.057907	6.86928	0.00306161
Ta.3605.3.S1_x_at	Aem1	NA	Amn1	9.43443	0.0961514	6.12308	6.97237e-06	5.41001	0.000102369	5.75043	0.00101915	5.80238	0.0589957	5.47706	0.010305	5.98247	0.00164468	6.01858	0.0588899
Ta.6719.1.S1_x_at	Aem1	NA	Amn1	10.4752	0.00909105	7.52464	0.230626	6.49176	0.0606387	3.82526	0.00361949	6.00141	0.170806	6.31937	0.017651	4.55455	0.0531145	3.76574	9.10984e-07
Ta.28052.1.S1_at	Aem1	NA	Amn1	10.7564	0.0110854	9.97073	0.0107837	8.47556	0.0073169	9.01108	0.0252038	4.9264	0.000268721	5.4237	0.508259	4.47019	0.360026	3.78361	0.00352964
Ta.6316.1.S1_at	Aem1	NA	Amn1	6.19021	0.0928567	4.43811	0.106435	4.37604	0.0233439	4.44454	1.96509e-06	4.90703	0.00386896	4.83643	0.00251931	4.83939	0.150003	4.88762	0.004121
Ta.12742.1.S1_at	Aem1	NA	Amn1	8.55208	0.0299944	7.63052	0.00664348	7.45066	0.000103995	7.28616	0.00174614	6.48058	0.000681614	6.42276	0.00257215	6.85549	0.224941	7.29072	0.0453074
Ta.28328.2.S1_x_at	Aem1	NA	Amn1	7.13334	0.0197756	5.68782	0.000302742	4.29438	0.00241606	4.24151	0.00135111	4.38387	0.000229325	3.98829	0.0926396	4.87293	0.0258016	4.52673	0.0818174
Ta.6690.1.S1_a_at	Aem1	NA	Amn1	6.30389	0.109503	4.68567	0.145299	4.29836	0.00301694	4.22917	0.0651961	3.96607	0.000330595	4.14002	0.0234321	4.28032	0.0217307	4.53876	0.428432
Ta.7675.1.A1_at	Aem1	NA	Amn1	6.87441	0.461768	4.55938	0.207424	3.94858	0.0289813	4.20446	0.000667543	4.41958	0.0178758	4.12803	0.139649	4.12587	0.0183787	4.16339	0.00139315
Ta.4675.1.S1_at	Aem2	NA	Amn1	8.11653	0.0100369	7.42926	0.00154281	6.90563	0.0819934	5.74223	0.051579	6.54597	0.00394583	6.60747	0.000833302	5.88151	0.20885	6.51267	0.855379
TaAffx.59584.2.S1_x_at	Aem1	NA	Amn1	5.10702	0.0791458	4.92689	0.026551	4.81253	0.0195108	4.80472	6.91325e-06	4.6609	0.0601792	4.54652	0.0259562	5.03296	0.0272063	4.82764	0.01546
Ta.1786.1.S1_at	Aem1	NA	Amn1	5.65257	0.0720056	4.3222	0.0943449	4.44853	0.00825999	4.35033	0.00502863	4.71043	0.077508	4.01693	0.143525	4.5401	0.0273081	5.32064	0.235284
Ta.18983.1.S1_at	Aem1	NA	Amn1	7.01405	0.115212	6.31929	0.46952	6.03132	0.00170826	5.99656	0.0518943	5.12616	3.26087e-05	5.22992	7.34319e-05	5.19308	0.0159544	5.28781	0.0507172
Ta.18919.1.A1_x_at	Aem1	NA	Amn1	6.26234	0.0265996	4.68297	0.168384	4.25053	0.0106228	4.09423	0.0154527	4.59172	0.00129709	4.38015	0.00205	4.09061	0.0861403	4.45436	0.0087942
Ta.7028.1.A1_at	Aem1	NA	Amn1	7.8832	0.0214176	4.48654	0.470124	3.97581	0.0416107	4.08054	0.0206358	3.90969	0.00176752	3.99427	0.000447886	4.33069	0.0392527	4.11947	0.00829556
Ta.9089.1.A1_at	Aem2	NA	Amn1	6.43387	0.0322311	6.00333	0.0528867	5.52014	0.0739763	5.24726	0.00576223	4.51657	0.872081	4.79382	0.106673	5.34919	5.42043e-07	5.43687	0.0186443
Ta.10556.1.A1_at	Aem1	NA	Amn1	7.55571	0.103135	5.29941	0.21787	4.01933	0.0352711	3.95264	0.00597659	4.33928	0.0622232	4.06659	0.0347389	4.64933	0.0129283	4.35999	2.34813e-06
Ta.3320.2.A1_at	Aem1	NA	Amn1	7.97733	0.0300212	7.08727	0.00138368	6.48835	0.116545	6.34292	0.0202569	5.49598	0.397973	6.0127	0.0238214	6.19935	0.00949328	6.43919	0.0444293
Ta.4622.1.S1_at	Aem1	NA	Amn1	8.66836	0.0699571	6.84234	0.0732797	6.42161	0.00119391	6.61107	0.0728427	6.49521	0.00964552	6.20525	0.0341397	6.46761	0.0074377	6.91668	0.00780202
Ta.21755.1.S1_at	Aem1	NA	Amn1	8.69874	0.0672811	7.91763	0.0888793	7.75431	0.00126056	7.11552	0.0131895	7.41807	0.0166494	7.32042	0.0249504	7.15954	0.000181367	6.93146	0.148287
Ta.25247.1.A1_at	Aem1	NA	Amn1	8.28213	0.0129528	7.09828	0.165675	6.97851	0.0460567	5.86372	0.000125542	4.1862	0.0131767	4.33399	0.0291042	4.52519	0.0550948	4.39747	0.0072283
Ta.6897.2.A1_x_at	Aem1	NA	Amn1	8.47223	0.0357831	5.79335	0.523293	5.25506	0.000199903	5.10038	0.000657755	5.08818	0.214426	4.68384	0.00273064	5.00053	0.00134827	4.78539	0.00647069
TaAffx.64626.1.A1_at	Aem1	NA	Amn1	6.47287	0.238585	4.46229	0.00681839	4.4607	0.173074	4.07053	0.00345263	3.90816	0.023058	3.88596	0.00220892	4.09494	0.117371	4.68809	0.410673
Ta.25594.1.S1_at	Aem1	NA	Amn1	8.05652	0.0398929	7.0255	0.0149233	6.60032	0.0161135	6.6247	0.000648364	7.21604	0.00484452	6.54263	0.301189	6.13815	0.0130107	6.23342	0.134149
Ta.24179.1.S1_x_at	Aem1	NA	Amn1	6.06416	0.00686424	5.2131	0.0498385	4.8186	0.00185006	4.91686	0.000809671	5.44416	0.00214598	5.10543	0.0583726	4.61425	0.0796353	4.81367	0.00503914
Ta.18276.2.A1_x_at	Aem1	NA	Amn1	7.6956	0.0474557	5.88226	0.00270694	5.68355	4.26909e-07	5.04161	0.0188381	5.59255	0.0358002	5.63992	0.00793784	5.32107	0.0221315	4.89344	0.0196036
Ta.25241.1.S1_at	Aem1	NA	Amn1	5.04248	0.108121	3.68731	0.000535925	3.56671	0.0110104	4.01604	0.0306717	4.05757	0.274306	4.07672	0.00210959	4.22708	0.0632658	4.54785	0.0460563
TaAffx.38840.1.S1_at	Aem1	NA	Amn1	6.22369	0.212343	4.98306	0.0018006	5.05616	0.0132001	4.04559	0.024675	5.01535	0.0128259	4.86447	0.000314073	4.35157	0.017336	4.17054	0.179321
Ta.24372.2.S1_a_at	Aem1	NA	Amn1	4.47625	0.0540648	3.69035	0.000760134	3.31281	0.0495802	3.08226	0.00781143	3.31388	0.0613998	3.50462	0.045941	3.20096	1.21581e-05	3.21061	0.016704
Ta.2157.2.A1_a_at	Aem13	NA	Amn1	8.01913	0.0227849	6.00462	0.0778555	5.84854	0.0445688	6.87762	0.00608147	5.81854	0.0360843	4.98973	0.00420547	5.81275	0.507664	6.73023	0.00323402
Ta.10329.27.S1_at	Aem1	NA	Amn1	11.8761	0.0643685	7.0209	1.12343	6.07656	0.0208742	5.95685	0.00170638	5.72573	0.0230152	5.7295	0.0106249	5.69852	0.0438811	5.96841	0.0269853
Ta.17277.1.S1_s_at	Aem1	NA	Amn1	6.99013	0.168235	5.88766	0.0151321	6.28983	0.0134337	6.17877	0.00299975	5.16796	0.272112	5.7482	0.00299478	5.28024	0.0715184	5.94043	0.0144735
TaAffx.59437.1.S1_at	Aem1	NA	Amn1	5.91424	0.170804	5.48397	0.0449351	5.34703	0.00922445	5.17145	0.0110761	5.46954	0.0244281	4.97786	0.000230673	5.17946	0.0849854	5.03736	0.202344
Ta.28802.3.S1_at	Aem1	NA	Amn1	7.99721	0.215463	3.48564	0.000263538	3.48885	0.000676285	3.68638	0.00292792	3.51711	0.000793205	3.44279	0.0153809	3.97561	0.0403609	3.78368	0.13833
Ta.994.1.S1_at	Aem1	NA	Amn1	6.37375	0.374631	3.81501	0.20189	3.60116	0.0202864	3.43766	0.000494637	3.94286	0.00324228	4.23314	0.157898	4.19243	0.122415	4.03996	3.75836e-06
Ta.20522.1.S1_at	Aem1	NA	Amn1	7.47671	0.0676335	6.23551	0.133527	6.12983	0.00298192	6.24976	0.0477755	6.25321	0.00735864	5.72728	0.203737	5.34869	4.784e-05	5.2579	0.0999659
TaAffx.66316.1.S1_at	Aem1	NA	Amn1	7.45787	0.0651815	5.20979	0.0156957	4.68343	2.80692e-05	5.21593	0.133951	4.44677	0.0220069	4.34069	0.110501	4.70974	0.0113658	4.88098	0.0225018
TaAffx.92971.1.A1_at	Aem1	NA	Amn1	4.33807	0.0826471	3.57777	0.0409168	3.60472	0.0468976	3.43938	0.0231965	3.77131	0.012918	3.47234	0.0525951	3.70863	0.00211284	3.42569	0.141473
TaAffx.12823.1.S1_at	Aem1	NA	Amn1	8.39114	0.00987092	7.44799	0.00119464	6.94529	0.368386	5.36562	0.000815663	4.46489	0.141139	4.18278	0.00100284	5.2176	9.37404e-05	5.67588	0.041594
Ta.6606.1.A1_a_at	Aem1	NA	Amn1	7.73834	0.0244067	7.02405	0.174852	5.92313	0.00675153	6.33888	0.0186192	6.84384	0.0173229	6.81151	0.0236434	6.05201	0.00616596	6.06217	0.0152171
Ta.21309.1.S1_at	Aem2	NA	Amn1	7.61438	0.017176	7.49043	0.00032567	6.93253	0.000186502	6.97664	0.0326773	6.76401	0.0550825	6.80851	0.0169086	7.13157	0.0205974	7.29138	4.38946e-05
Ta.5510.1.S1_at	Aem1	NA	Amn1	5.88742	0.0410207	4.49232	0.144353	4.38666	0.0010931	4.15273	0.00647802	3.84492	5.84496e-05	4.04484	0.0755513	4.23787	0.000114914	4.66404	0.0295066
Ta.10200.2.S1_x_at	Aem1	NA	Amn1	11.0532	0.108253	9.99031	0.0574202	8.52688	0.0627545	7.731	0.0247543	6.79922	0.169713	6.26856	0.130934	6.2782	0.00772191	6.52659	0.0249824
TaAffx.128643.2.A1_at	Aem2	NA	Amn1	9.45643	0.00578018	8.54554	0.364905	5.18274	0.000148536	5.47156	0.00100406	6.08996	0.00448492	5.92943	0.133305	5.85835	0.0220532	6.14358	0.244148
Ta.14043.1.S1_at	Aem1	NA	Amn1	6.0806	0.354438	5.33118	0.250107	4.00176	0.02036	4.44609	0.173021	4.49261	0.364873	4.60613	0.173156	4.2506	0.000221655	4.27101	0.00556736
Ta.10982.2.A1_x_at	Aem13	NA	Amn1	6.92263	0.0554756	6.25663	0.018125	6.21234	0.00747237	6.57635	0.000215943	6.16419	0.0254535	6.20695	0.0118623	6.08573	0.00526863	6.10524	0.0074625
Ta.10850.1.S1_at	Aem1	NA	Amn1	5.54152	0.10525	4.02586	0.0013744	3.75688	0.00254029	3.78241	0.0306612	4.45215	0.00102943	4.39113	0.0175487	4.06712	0.000638314	3.70803	4.08833e-06
Ta.6769.1.A1_at	Aem2	NA	Amn1	8.48712	0.00367804	7.87911	0.0424771	7.03368	0.0770616	6.49187	0.0193287	6.61151	0.0291283	6.65206	0.0251001	6.14981	0.0364232	6.76367	0.0117438
Ta.7827.1.S1_at	Aem1	NA	Amn1	8.95402	0.0525577	7.37926	0.0343706	7.20052	0.0538889	7.2555	0.0453983	5.1333	0.0603203	4.64707	0.0430938	4.95268	0.1041	5.04278	0.0633048
TaAffx.114036.1.S1_at	Aem1	NA	Amn1	4.05276	0.0117568	3.74977	0.0215349	3.79099	0.00302565	3.56464	0.0152912	3.71276	0.0514364	3.66826	0.00238815	3.69823	0.0138779	3.72759	0.00242429
TaAffx.88122.1.S1_s_at	Aem1	NA	Amn1	6.49991	0.0439992	5.7488	0.000961313	5.37165	0.00532277	5.66363	0.027391	4.43917	0.332166	4.77657	0.214247	4.30511	0.0197537	4.84734	0.473837
Ta.28495.1.S1_x_at	Aem1	NA	Amn1	10.218	0.0818358	7.5762	0.456091	6.87487	0.00522825	6.63305	0.173971	7.50063	0.00145366	7.17735	0.474293	7.0084	0.00046253	7.25542	0.00546811
Ta.23028.1.A1_at	Aem1	NA	Amn1	6.6252	0.0754165	5.3337	0.350683	4.87696	0.102386	5.00892	0.0028779	5.65784	0.0172395	5.39553	0.619084	5.13839	0.0568765	5.01454	0.153935
Ta.3436.1.S1_at	Aem1	NA	Amn1	8.45042	0.145569	6.74238	0.00293105	6.01919	0.0159126	5.68858	0.00318543	5.76019	0.0142493	5.42933	0.0787394	5.8651	0.000777132	6.07975	0.0304178
Ta.6908.1.S1_at	Aem1	NA	Amn1	8.94745	0.0971893	7.10535	0.187509	6.26811	0.168224	5.16092	0.132071	3.9774	0.0407131	3.99099	0.00355098	4.14778	0.0671472	4.21653	0.0389569
Ta.11684.1.A1_at	Aem1	NA	Amn1	6.11839	0.882984	3.40227	0.0028447	3.26516	0.005371	3.19006	0.0142667	3.53009	0.000205315	3.33398	0.0267026	3.17317	0.0821112	3.57604	0.0034654
Ta.19122.1.S1_at	Aem1	NA	Amn1	5.25149	0.0204563	4.9382	0.00305283	4.68142	0.00540994	4.8147	0.0623726	4.81905	0.0905309	4.81915	0.0115378	5.03923	0.00934988	4.93068	0.00799554
Ta.12301.1.A1_at	Aem1	NA	Amn1	10.7947	0.0662222	9.14525	0.186705	7.44991	5.75313e-05	6.94721	0.0204493	6.98077	0.0219301	6.5293	0.24301	7.00289	0.0161181	6.5434	1.03736
Ta.25838.1.A1_at	Aem1	NA	Amn1	5.76058	0.0171794	4.77259	0.0007195	4.63936	0.0248979	4.6399	0.00820326	4.37203	0.0424826	4.29002	0.118285	4.48979	0.00402194	4.36406	0.00206504
TaAffx.16083.1.A1_at	Aem1	NA	Amn1	4.83846	0.175197	3.3596	4.64974e-05	3.11388	0.0112369	3.19653	0.00803126	3.9799	0.153665	4.09164	0.102645	3.47046	0.000224128	3.23385	0.140545
Ta.12255.1.A1_at	Aem1	NA	Amn1	6.92345	0.00942061	4.81648	0.569193	4.03417	0.000799978	4.00793	0.0345493	3.85554	0.000251788	3.91353	0.00766787	3.81706	0.16578	4.04092	0.000769934
TaAffx.113748.2.S1_at	Aem2	NA	Amn1	5.86614	0.0296563	5.66317	0.0411933	4.86285	0.0134345	5.21053	0.00321492	4.57079	0.0305249	4.85975	0.00423544	4.40699	0.225344	4.7396	0.227748
Ta.8808.1.A1_at	Aem1	NA	Amn1	5.42042	0.128776	4.26241	0.0916886	3.84467	0.00599556	3.62536	0.0615582	3.1768	0.00216444	3.42949	0.000758941	3.24703	0.102621	3.37567	0.00084517
Ta.30216.2.S1_x_at	Aem1	NA	Amn1	5.85033	0.147284	4.92356	0.000318712	4.6364	0.0116021	5.02662	0.00192224	5.18893	0.0490727	5.13841	0.0106014	4.89334	0.0075244	5.34187	0.0154209
Ta.14556.2.A1_at	Aem1	NA	Amn1	8.04779	0.0249874	5.19184	0.155661	4.65027	0.00764776	4.58346	0.00603587	4.34601	0.0116902	4.40983	0.0217535	4.63662	0.00973032	4.53079	2.19399e-05
Ta.20455.1.S1_a_at	Aem1	NA	Amn1	7.66517	0.0186781	6.44814	0.105862	5.60834	0.103791	5.61785	0.0214641	5.87604	0.0723376	5.25679	0.138645	4.38146	0.00681558	4.73742	0.588425
Ta.29637.1.S1_at	Aem1	NA	Amn1	5.4929	0.497477	4.23344	0.13196	3.7409	0.000207966	3.61444	0.00894172	3.41147	0.0125295	3.4242	0.0517562	3.69061	0.0105337	3.83446	0.590268
Ta.23715.1.S1_at	Aem1	NA	Amn1	7.53345	0.00485504	5.69613	0.0108609	5.5156	0.000139783	5.48617	0.0471284	5.09737	0.163904	5.18491	0.145335	4.6792	0.0199611	5.07476	0.31
Ta.9848.1.S1_at	Aem1	NA	Amn1	7.1205	0.163689	6.37856	0.0542917	6.29104	0.00670678	5.86974	0.0187977	6.34301	0.00138006	6.22452	0.169382	5.81527	0.0855294	5.54603	0.00933588
Ta.23421.1.A1_at	Aem2	NA	Amn1	5.82998	0.0388178	5.30419	0.0379795	4.04092	0.0202584	3.58862	0.0100462	3.90086	0.0271148	3.86873	0.00213218	3.69562	0.0180661	3.35387	0.216579
Ta.22911.2.A1_at	Aem1	NA	Amn1	7.0104	0.0203574	5.98397	0.0382629	5.52123	0.00589349	5.47255	0.00243391	5.11589	0.288353	4.66148	0.00708692	5.27747	0.103162	5.5655	0.0822979
TaAffx.37296.1.S1_at	Aem1	NA	Amn1	5.89034	0.0669955	4.95531	0.0111864	5.5863	0.0444003	5.52971	0.000209968	5.36716	0.0131312	5.45781	0.190684	5.40498	0.0969662	5.58149	0.0113914
TaAffx.14198.1.A1_at	Aem1	NA	Amn1	6.71811	0.0182928	5.8056	0.0421681	5.37071	0.0217758	5.19529	0.0034809	3.80331	0.109831	3.84477	0.124072	3.65381	0.224788	3.49702	0.0811513
TaAffx.113263.3.S1_at	Aem1	NA	Amn1	7.89839	0.0143587	6.59764	0.0933014	6.43639	0.0142952	6.34467	0.00276397	6.31901	0.020868	6.42239	0.0980665	6.69028	0.00377391	6.85004	0.00602724
TaAffx.31834.1.S1_s_at	Aem1	NA	Amn1	4.85549	0.307057	3.7146	0.00197996	3.58119	0.00164635	3.85634	0.060584	3.55937	0.0411021	3.32602	0.14106	3.54509	0.0620581	3.89767	0.0989199
TaAffx.121953.1.S1_at	Aem1	NA	Amn1	7.91255	1.03365	6.93628	0.0877181	6.04232	0.0189753	6.5984	0.00715936	6.00267	0.013484	5.98667	0.735444	5.77481	0.432209	6.43469	0.0232319
Ta.3193.1.S1_x_at	Aem1	NA	Amn1	5.73103	0.64148	3.60257	0.036055	3.54083	0.00455441	3.41782	0.0206205	3.37899	0.0324	3.51602	0.0226058	4.0368	0.0931304	4.16971	0.132719
Ta.7476.1.S1_at	Aem1	NA	Amn1	8.74427	0.0369329	7.85162	0.0352256	7.13212	0.00145892	6.57918	0.0442963	4.20432	3.3912e-05	4.16638	0.176987	4.14504	0.312755	5.24006	0.0396466
Ta.1751.1.S1_x_at	Aem1	NA	Amn1	11.7102	0.0642302	10.5981	0.0734171	8.78803	0.10561	6.25902	0.117834	4.21704	0.00151584	4.37972	0.0175361	4.22435	0.049368	4.3244	0.00990486
TaAffx.5215.1.S1_at	Aem1	NA	Amn1	6.44193	0.0723158	5.39745	0.0274056	4.99296	0.000333097	5.14864	0.000380575	5.51354	0.168527	6.26064	1.85839e-05	5.53049	0.0012496	5.49859	0.00111899
TaAffx.97376.1.S1_at	Aem13	NA	Amn1	7.80862	0.0866806	7.03989	0.03074	6.82957	0.0207089	7.19003	0.0123678	6.94528	0.00293293	7.10675	0.0353223	7.09057	0.0725911	7.07427	0.0415787
TaAffx.78638.1.S1_at	Aem1	NA	Amn1	8.12674	0.0531809	7.05916	0.0375668	6.76698	0.0688123	5.94438	0.0077119	6.38131	0.0455367	5.93164	0.479264	6.23202	0.00280025	5.91341	0.471376
Ta.25283.1.A1_at	Aem1	NA	Amn1	7.7637	0.0482102	6.47331	0.0863204	6.31002	0.036092	6.419	0.157729	4.30874	0.0737895	5.35309	0.206223	4.39116	0.331196	5.30784	1.47423
TaAffx.29162.1.S1_at	Aem1	NA	Amn1	8.15969	0.572661	5.81053	1.4613	4.65765	0.205386	4.55882	0.00170484	3.81557	0.180597	3.82707	0.0165852	3.95184	0.0415134	4.38158	0.0180272
Ta.1845.1.S1_at	Aem1	NA	Amn1	7.35665	0.0147295	6.1738	0.000110029	5.89653	0.00985692	6.06996	0.00910278	5.45126	0.0422531	5.79723	0.030827	5.11647	0.0296383	5.33371	0.150292
Ta.10329.3.S1_at	Aem1	NA	Amn1	11.2444	0.107583	6.04786	2.22625	4.44378	0.0180711	4.71302	0.000329445	6.67114	0.00545172	5.6688	0.0299254	5.40013	0.0346366	4.74784	0.0104306
Ta.7841.1.S1_a_at	Aem1	NA	Amn1	6.07557	0.0650745	5.31435	0.0296076	5.24575	0.0113075	4.88403	0.0134677	4.89515	0.0741635	4.78891	0.00626144	4.89091	0.029681	4.92328	0.0170205
TaAffx.128418.31.S1_at	Aem1	NA	Amn1	6.45234	0.101222	5.60463	0.0454539	5.56471	0.0134106	4.49963	0.0658466	4.12931	0.0230159	3.78813	0.0338004	3.72866	0.034418	4.38453	0.115817
Ta.1934.1.S1_at	Aem1	NA	Amn1	8.58426	0.0201205	7.71302	0.267259	6.32889	0.00100013	6.60495	0.00121617	4.9021	0.0111596	4.76275	0.0060523	4.64509	0.000123979	5.19452	0.337718
Ta.13168.1.S1_a_at	Aem1	NA	Amn1	10.2714	0.0568715	8.17644	0.264244	4.45285	0.00224434	5.34725	0.0201895	3.93658	0.102499	3.64113	0.011535	4.02512	0.00183668	3.94982	0.129436
TaAffx.69809.1.A1_at	Aem1	NA	Amn1	10.0118	0.124581	7.84923	0.0976026	7.56558	3.47294e-05	7.49527	0.0198239	6.97514	0.0349704	6.88363	0.0205865	7.13473	0.016445	7.04638	0.0448874
Ta.23694.3.S1_a_at	Aem2	NA	Amn1	7.11866	0.092617	6.5072	0.00560508	6.1449	0.0114541	5.30937	4.27682e-08	6.15831	0.224497	5.11568	0.00759688	4.44585	0.026916	4.59445	0.317555
TaAffx.28490.1.S1_at	Aem1	NA	Amn1	6.28606	0.313814	5.44232	0.00205042	5.43141	0.00701289	5.52222	0.0899023	4.63144	0.0238427	4.87988	0.000409414	5.00984	0.000371444	5.00923	0.00255674
Ta.8020.1.S1_at	Aem1	NA	Amn1	7.55046	0.236694	6.65592	0.0270197	5.84322	0.0626593	6.5095	0.00252516	6.51367	0.00764973	6.56978	0.580162	6.49812	0.00695387	6.49223	0.0454613
TaAffx.33689.1.S1_s_at	Aem1	NA	Amn1	6.72464	0.570206	5.37002	0.174668	4.93379	0.0545033	5.09023	0.000192555	6.27687	0.0606979	5.58778	0.0162948	5.76243	0.00447521	5.80914	0.00783337
Ta.9130.3.A1_a_at	Aem2	NA	Amn1	7.83647	0.0191389	7.1374	0.00319932	6.18378	0.0171737	5.67834	0.00875718	4.79436	0.0289083	4.52679	0.242609	4.69478	0.263579	4.58753	0.0782473
Ta.28336.1.S1_x_at	Aem13	NA	Amn1	5.73286	0.0113955	5.32873	0.0900572	4.85646	0.00456484	5.40217	8.74989e-05	4.92044	0.125657	5.06044	0.0677326	4.83514	0.24278	5.08309	0.708865
Ta.24281.2.A1_at	Aem2	NA	Amn1	6.26831	0.0442661	5.59149	0.112876	4.73138	0.00230487	4.39353	0.0298872	4.60933	1.57986e-07	4.65668	0.000373952	4.17635	0.110446	4.56488	0.00367061
Ta.7378.36.S1_at	Aem1	NA	Amn1	7.16311	0.0778559	5.85875	0.12622	5.45554	0.102557	5.38576	0.000265101	3.62067	0.102826	3.61132	0.00371797	4.37845	0.0143589	4.54527	0.0694077
Ta.4152.1.S1_at	Aem1	NA	Amn1	8.44507	0.0890962	7.44358	0.000644739	7.33236	7.3467e-05	7.02857	0.00222648	7.27752	0.0171286	6.96846	0.0723245	6.60057	0.0690981	6.39276	0.585508
Ta.2969.1.A1_at	Aem1	NA	Amn1	9.06625	0.0834915	7.24713	0.633831	5.4551	0.101567	5.46143	0.00375948	5.27127	0.113465	4.77668	0.077133	4.81596	0.139557	4.6415	0.646447
Ta.7841.1.S1_x_at	Aem3	NA	Amn1	5.95279	0.113687	5.59548	0.008893	5.5938	0.0487565	5.12721	0.13784	5.26931	0.0945514	5.27376	0.0278963	5.26085	0.0675135	5.42815	0.0429104
Ta.20540.1.S1_x_at	Aem1	NA	Amn1	9.59767	0.146564	8.7136	0.0125699	8.40229	0.000804592	8.50358	0.00538972	8.105	0.000836171	8.46112	0.22961	8.27773	0.0243024	8.35282	0.183838
TaAffx.111907.1.S1_at	Aem1	NA	Amn1	5.12025	0.495705	4.40149	0.378449	3.81262	0.189145	3.84408	0.00876058	4.33174	0.00828736	4.13839	0.073328	4.3936	0.050651	4.70395	0.122455
Ta.13506.1.S1_at	Aem1	NA	Amn1	8.35368	0.00572392	7.43518	0.0778044	6.44182	0.00114401	7.24707	0.000976297	5.17687	0.128964	5.11714	0.174558	5.41669	0.0290176	5.69894	0.571987
Ta.10200.2.S1_at	Aem1	NA	Amn1	11.1091	0.0527772	9.88028	0.0305886	8.37154	0.0167064	8.11586	0.00131791	7.93123	0.140778	7.84464	0.00227036	7.76561	0.00603783	7.71916	0.0880251
Ta.11831.1.S1_at	Aem1	NA	Amn1	5.89323	0.127374	5.25948	0.241718	4.6924	0.0993794	4.44936	0.0174965	4.01247	0.00366832	3.95327	0.0324592	3.9426	0.0473792	3.96974	0.0244477
Ta.3803.1.A1_at	Aem1	NA	Amn1	8.59475	0.00440727	6.87564	0.0718454	5.89163	0.0351626	6.3716	0.00377128	4.69371	0.0108442	4.91369	0.00426023	5.1841	0.275627	5.79618	0.197768
Ta.6734.1.S1_x_at	Aem1	NA	Amn1	8.32628	0.0501646	6.51223	0.0754214	6.67433	0.352543	3.99177	0.0940295	5.09075	0.0044747	4.21446	0.169684	4.70712	0.00978601	4.26245	0.0207007
Ta.493.1.A1_at	Aem1	NA	Amn1	7.45779	0.0255476	6.01884	0.0141203	5.74024	0.00655885	5.74114	0.00496725	6.18589	0.0371203	5.91183	0.103739	5.6145	0.192768	5.80708	0.0493135
Ta.11231.1.A1_at	Aem1	NA	Amn1	8.68949	0.0409235	7.71158	0.0667069	6.3946	0.157606	5.87226	0.0147389	4.65972	0.0474217	4.62185	0.094713	4.92143	0.099285	5.77262	0.00893031
Ta.9334.1.S1_x_at	Aem1	NA	Amn1	11.3291	0.163954	9.3192	0.0404539	7.75877	0.0176717	7.69612	0.00503316	6.6895	0.0780408	6.49673	0.174673	6.22447	0.0408204	6.34007	0.17368
Ta.28888.1.S1_x_at	Aem13	NA	Amn1	8.54812	0.0478739	7.89367	0.00170924	7.83977	0.00458048	8.05841	0.0256349	7.93288	0.00168349	7.59184	0.0153098	7.39002	0.0572704	7.38175	5.20097e-06
Ta.8834.1.S1_a_at	Aem1	NA	Amn1	10.8006	0.0154504	8.16833	0.725983	7.18737	0.0274707	6.86786	0.0208928	7.09327	0.0773053	7.41111	0.00698258	6.81659	1.48839e-05	6.79444	0.000257844
Ta.20894.1.A1_at	Aem1	NA	Amn1	7.2004	0.0130216	5.80221	0.0467275	4.58343	0.0402014	3.9765	0.0325339	4.33378	0.00258294	4.15014	0.0208305	4.06046	0.000191711	3.8839	0.0254516
Ta.22962.1.S1_at	Aem1	NA	Amn1	10.705	0.163126	6.30804	0.749529	5.6375	0.0289211	5.9258	0.00219474	7.52245	0.198931	7.0358	0.287438	6.4003	0.147965	6.27673	0.00234812
TaAffx.107412.1.S1_at	Aem1	NA	Amn1	6.21863	0.0185754	5.61219	0.0680832	5.3569	0.0245721	5.05724	0.0420023	4.78422	0.117408	4.7497	0.103723	4.8448	0.0321854	5.8112	0.000210243
TaAffx.31643.1.S1_at	Aem1	NA	Amn1	6.71649	0.0112423	6.16005	0.0227666	5.61229	0.030657	5.43389	0.0650387	4.86667	0.0247391	5.33965	0.0698666	5.82204	0.0243153	5.63629	0.285047
TaAffx.114926.1.S1_at	Aem1	NA	Amn1	7.81384	0.0745265	5.89284	0.00287866	6.13746	0.0441642	6.4022	0.00467793	5.73536	0.178437	5.95613	0.000259763	5.4073	0.00471274	5.21084	0.42956
Ta.22436.1.S1_at	Aem1	NA	Amn1	8.51702	0.0210814	7.53671	0.0123667	7.15304	0.0187426	6.6456	0.0186814	6.37698	0.0816158	6.33638	0.0210797	6.20768	0.0170727	6.1903	0.0193521
Ta.11423.1.A1_at	Aem1	NA	Amn1	6.39728	0.0291812	5.03801	0.0110221	4.78633	0.255905	4.84028	0.0917122	3.84145	0.0262367	3.48186	5.13445e-06	3.79944	0.00475278	3.76731	0.000439415
Ta.21998.2.S1_x_at	Aem1	NA	Amn1	7.04875	0.0553478	5.88564	0.0900782	5.11033	0.030308	4.58199	0.125833	5.18818	0.0218675	5.29534	0.000800931	4.95608	0.0120372	4.80864	0.0211257
Ta.979.1.S1_at	Aem1	NA	Amn1	6.51364	0.0549273	4.82941	0.248247	4.80204	0.0300314	4.98703	0.0121994	3.91288	0.070009	3.7706	0.0421774	4.17654	0.018976	4.23272	2.11015e-05
TaAffx.111268.1.S1_at	Aem1	NA	Amn1	7.06536	0.0232718	6.11245	0.0613968	5.6901	0.0590779	5.71082	0.005054	4.30413	0.0563217	3.88201	0.0412871	4.49555	0.00280626	4.34373	0.865425
TaAffx.59903.1.S1_s_at	Aem2	NA	Amn1	5.4738	0.176351	5.05011	0.0183828	4.75397	0.00385486	4.34727	0.0155639	4.50242	0.0249406	4.66991	0.00112294	3.97165	0.152272	4.05217	0.00452441
Ta.4991.3.S1_at	Aem1	NA	Amn1	4.94873	0.00262129	4.25451	0.0391144	4.03601	0.0479554	3.75201	0.0024547	3.61071	0.0215924	3.73991	0.05181	3.6736	3.05202e-06	3.44582	0.000101362
Ta.6748.2.A1_a_at	Aem1	NA	Amn1	7.18765	0.0829661	5.38199	0.00713726	4.75407	0.000725569	4.80641	0.0807778	3.56448	0.00702973	3.61141	0.0486801	3.47327	0.0178283	3.70456	0.0334962
Ta.17369.2.S1_a_at	Aem2	NA	Amn1	8.10101	0.117575	7.55434	0.0430473	7.1978	0.0573856	6.74754	0.134338	7.5407	0.0447163	7.05479	0.112159	6.66455	0.178988	6.54132	0.0761804
Ta.1056.1.A1_at	Aem2	NA	Amn1	7.47574	0.000865986	6.79347	0.00577996	5.86545	0.0828026	4.50954	0.00482532	5.25334	0.00736309	4.99566	0.00178399	4.73877	0.0318759	4.57239	0.128675
Ta.13313.1.S1_at	Aem1	NA	Amn1	9.23557	0.0197728	8.6117	0.003437	8.17934	0.0398552	8.08495	0.00184786	8.12749	0.0595173	7.57529	0.244831	8.11334	0.0381912	8.08584	0.00296468
Ta.16917.1.S1_at	Aem1	NA	Amn1	5.23098	0.0802597	4.78818	0.0215928	4.67185	0.0388232	4.39592	0.0112236	4.11469	0.000515136	3.8346	0.00141981	4.72163	2.74016e-05	4.63159	0.0638048
Ta.4449.1.A1_at	Aem1	NA	Amn1	6.92767	0.0401097	6.09166	0.0558736	5.98257	0.0196463	5.76701	0.00232865	5.83856	0.00803632	5.38628	0.0782818	5.55559	0.000202068	5.50812	0.18001
Ta.30685.1.S1_x_at	Aem2	NA	Amn1	10.3802	0.0276777	9.44656	0.672578	6.08969	0.27818	3.92934	0.0389581	4.79396	0.0116628	5.05678	0.0587322	5.33388	0.0147542	5.45884	0.645956
Ta.21115.1.A1_at	Aem1	NA	Amn1	7.7762	0.0526898	5.92621	0.00740164	4.73423	0.000394059	4.66284	0.0137759	5.08307	0.0476751	5.22881	0.955643	4.50232	0.114907	4.82367	0.244621
Ta.18276.2.A1_a_at	Aem1	NA	Amn1	7.48681	0.0873822	6.15592	0.00181618	6.00868	0.00929904	5.60155	0.00040399	6.01554	0.00152428	5.81098	9.5593e-05	5.88948	0.00235037	5.80638	0.0149021
Ta.3926.1.A1_at	Aem1	NA	Amn1	6.95645	0.0204376	5.95563	0.0392805	5.28423	0.116021	5.11978	0.0388294	5.69957	0.00368747	5.28069	7.91555e-05	5.09058	0.0392581	5.55139	0.00350109
Ta.23237.1.S1_at	Aem1	NA	Amn1	6.90779	0.0130664	6.03922	0.186236	5.39503	0.0425718	5.74373	0.00929251	6.31812	0.132588	5.79467	0.202089	5.28585	0.191388	5.19073	0.161627
TaAffx.63996.1.S1_at	Aem1	NA	Amn1	6.72879	0.0376764	4.53519	0.0266199	4.35791	0.0470769	4.64548	0.000262041	4.6333	0.349631	4.88766	0.0139265	4.63629	0.0528277	4.57088	0.0531755
Ta.26266.1.A1_at	Aem1	NA	Amn1	8.20744	0.0256499	7.1341	0.0580496	6.3613	0.0914567	5.51387	0.0158621	4.60333	0.0796811	4.70941	0.171184	5.0341	0.394913	5.60053	0.430361
Ta.1934.2.S1_x_at	Aem1	NA	Amn1	7.68087	0.139882	6.49679	0.451729	4.89579	0.103052	5.47346	0.188351	3.67769	0.00406816	3.51101	0.0269243	3.37792	0.176651	3.48636	0.072605
TaAffx.77904.1.S1_at	Aem2	NA	Amn1	6.53566	0.494592	5.83568	0.0618008	4.74495	0.018344	4.39332	0.0144928	5.42182	0.182368	4.36287	0.197917	3.96433	0.0464195	3.92054	0.0121131
Ta.11336.1.A1_at	Aem1	NA	Amn1	9.47384	0.0597339	7.63919	0.0764544	7.00246	0.0479937	7.36468	0.0119881	4.53557	0.466765	4.86017	9.57224e-05	4.86055	0.00483784	4.67898	0.155378
TaAffx.113995.1.S1_at	Aem1	NA	Amn1	5.71825	0.31003	4.87533	0.00079839	4.7226	7.90436e-07	4.70983	0.00112015	4.72539	0.0605663	4.67561	0.00282405	4.94727	0.292958	4.80793	0.00791812
Ta.27168.1.S1_at	Aem1	NA	Amn1	4.57494	0.0643558	4.0855	0.243306	3.68317	0.00317272	3.77189	0.00965524	3.92365	7.76561e-06	3.94039	0.00738649	3.9731	0.00771874	4.39295	0.000990741
Ta.11113.1.A1_at	Aem2	NA	Amn1	8.69297	0.00853478	7.73406	0.274172	6.11729	0.192231	4.67365	0.0143517	4.89675	0.266786	4.49145	0.0358629	5.10636	0.0808709	4.61942	0.49225
TaAffx.105352.1.S1_at	Aem1	NA	Amn1	8.70758	0.0745722	5.30872	0.116816	5.08692	0.122179	5.00619	0.0116397	5.42992	0.122382	5.45372	0.0318407	5.49034	0.0280981	5.80838	0.00446577
Ta.29770.1.A1_at	Aem1	NA	Amn1	6.58707	0.0275464	5.05292	0.0236883	4.15609	0.0458942	4.28054	0.0700322	4.83368	0.109796	4.72797	0.0030032	4.36107	0.0198186	4.62458	0.00602458
Ta.11927.1.S1_at	Aem1	NA	Amn1	7.9003	0.0138218	7.02814	0.0404223	6.37489	0.0442864	6.12117	5.27287e-07	5.42263	0.00582407	5.06982	0.147108	5.1444	0.477042	5.12837	0.0866869
Ta.6243.1.A1_at	Aem1	NA	Amn1	9.00423	0.306464	7.01279	0.0339257	6.23918	0.0361485	5.93084	0.0135089	5.62652	0.0666462	5.94034	0.593352	5.68248	0.0239913	5.78958	0.029124
TaAffx.98159.1.S1_s_at	Aem1	NA	Amn1	8.7867	0.0378357	7.02363	0.119073	5.16043	0.0355902	4.52054	0.0394754	3.99084	0.0507527	4.19137	0.120933	4.48466	0.215714	4.34376	0.334746
Ta.7113.1.S1_x_at	Aem13	NA	Amn1	7.37434	0.0648632	6.84962	0.05403	6.27234	0.00236162	6.72507	0.000466869	6.30196	0.00633306	6.80443	0.45992	6.29622	0.0889288	6.34392	0.0303624
Ta.26266.1.A1_s_at	Aem1	NA	Amn1	6.58617	0.0277038	5.98387	0.0241124	5.97888	0.00174231	5.67213	0.0184055	5.93169	0.0113287	5.98954	0.0316278	6.07651	0.0104058	5.51854	0.0965519
Ta.25428.1.S1_at	Aem1	NA	Amn1	8.55116	0.0948925	7.513	0.0150449	5.77716	4.26659e-05	4.98312	0.0275657	4.84488	0.147993	4.92334	0.00799967	5.3051	0.0812586	5.29432	0.135717
Ta.4713.1.S1_at	Aem1	NA	Amn1	7.55832	0.0871461	6.79018	0.00642392	6.41179	0.0367504	5.9871	0.422007	6.6704	0.00160195	6.62769	0.00822502	6.7549	0.0320553	6.14058	0.0159991
Ta.7260.3.S1_at	Aem13	NA	Amn1	3.72391	0.000996626	3.30589	0.00175604	3.23062	0.000949929	3.52777	0.0104089	3.4497	0.0369658	3.45464	0.0702203	3.41634	0.0715413	3.49713	0.00639129
Ta.856.1.S1_at	Aem1	NA	Amn1	7.16725	0.0343483	6.51645	0.0364807	6.02999	0.0213033	6.40264	0.000105091	5.53418	0.00126879	5.78191	0.210721	5.76841	0.012882	6.17473	0.000524542
Ta.4207.1.S1_x_at	Aem1	NA	Amn1	9.05665	0.493905	7.99391	0.00738991	7.5899	0.0370323	7.71872	5.96131e-06	6.87793	0.0016413	6.62087	0.150634	6.37208	0.0127373	6.79078	0.144828
Ta.28307.1.S1_s_at	Aem13	NA	Amn1	9.56359	0.0482354	8.93362	0.000278459	8.57956	0.000493974	9.06286	0.00156192	8.16241	0.000513771	8.08149	0.0189533	8.43475	0.0233332	8.73378	0.114003
TaAffx.12868.1.A1_at	Aem1	NA	Amn1	8.39412	0.0802748	6.55623	0.865914	4.92564	0.0387423	4.7236	0.00788913	5.0749	0.0224293	5.10211	0.410252	4.79984	0.023647	4.85652	0.0116211
Ta.4458.1.A1_at	Aem1	NA	Amn1	6.19514	0.0249529	5.22961	0.0105237	4.71415	0.013514	4.84827	0.00930179	5.31637	0.00877487	5.3452	0.0227721	5.04062	0.0498023	4.86242	0.390002
Ta.9420.1.S1_at	Aem1	NA	Amn1	7.41909	0.0405638	5.72985	0.0627181	4.81082	0.0265066	4.38791	0.0172155	4.00269	0.00305782	3.97851	0.349598	3.98811	0.0999426	4.15301	0.0638537
TaAffx.86838.1.S1_at	Aem1	NA	Amn1	5.79463	0.00907237	5.17255	2.25714e-05	5.03048	0.0658539	4.87342	0.0229933	4.3979	0.00040084	4.53289	0.0337492	4.66746	0.0128342	4.65183	0.0556032
TaAffx.11970.1.S1_s_at	Aem1	NA	Amn1	7.90299	0.02489	4.97241	0.201108	4.79026	0.000701855	4.83342	0.00133479	4.7056	0.0490637	5.16184	0.93238	4.90909	0.030315	5.40335	0.00543862
Ta.10200.1.A1_a_at	Aem2	NA	Amn1	9.85648	0.189132	9.19858	0.00576734	7.7244	0.0104175	7.62772	0.00725865	7.45777	0.00106981	7.32925	0.0930937	7.59758	0.105348	7.28035	0.0027928
Ta.9325.1.S1_at	Aem1	NA	Amn1	7.18514	0.0211179	6.23472	0.0197392	5.7555	0.00290665	5.45874	0.00053815	5.20815	0.0860334	5.28863	0.00240859	5.00795	0.00329167	5.26708	0.00620316
Ta.14556.1.S1_x_at	Aem1	NA	Amn1	9.68052	0.0866359	5.97048	0.728606	4.5734	0.0815826	4.63103	0.000423885	4.23512	0.00275612	4.18558	0.0109343	4.1662	0.000117082	4.76973	0.108724
Ta.8036.1.A1_at	Aem1	NA	Amn1	4.69457	0.0532525	3.24377	0.0545715	3.2113	0.0149255	3.33634	0.006054	3.35489	0.00325284	3.58843	0.201862	3.36985	0.0097101	3.5244	0.130977
Ta.4341.1.S1_at	Aem1	NA	Amn1	6.903	0.015736	5.16821	0.186403	4.57895	0.120702	4.30028	0.081724	4.66472	0.049918	4.59256	0.0274173	4.26267	0.0366322	4.09521	0.0108531
TaAffx.132043.1.S1_at	Aem13	NA	Amn1	7.55333	0.0166363	6.76992	0.00355629	6.44327	0.0120646	7.12936	0.0125083	6.22339	0.0285901	6.11489	0.0538313	6.41466	0.0815119	6.80985	0.00118421
Ta.11590.2.A1_at	Aem1	NA	Amn1	4.02655	0.154776	3.56253	0.025933	3.27563	0.0083424	3.00069	0.0215002	3.39819	0.000472335	3.45267	0.00081134	3.18859	0.00406998	3.24264	0.00386993
TaAffx.11817.1.A1_at	Aem1	NA	Amn1	6.40829	0.0207615	5.40354	0.000273023	5.53635	0.037634	5.77607	0.0023587	4.69946	0.152862	5.02468	0.500628	5.18082	0.00904009	4.77097	0.243341
Ta.28055.2.S1_at	Aem1	NA	Amn1	10.6016	0.0183106	8.97384	0.216681	7.71734	0.0537652	8.29469	0.000679012	4.08631	0.0708828	4.78606	0.17404	4.43628	0.442756	4.68311	0.394763
Ta.28486.1.A1_at	Aem1	NA	Amn1	12.8143	0.0306542	7.24054	2.13937	5.70552	0.00213021	5.06547	0.0213151	6.5622	0.09507	5.93419	0.0114036	6.08256	0.00412881	6.04308	0.0974171
Ta.19159.1.S1_at	Aem2	NA	Amn1	5.71384	0.0366766	5.11774	0.340205	3.92146	0.0895237	3.63969	2.70437e-06	3.50784	0.00642263	3.39582	0.0957617	3.38913	0.000355968	3.13741	0.0376978
Ta.13771.1.S1_at	Aem1	NA	Amn1	6.19231	0.136516	4.92352	0.00260534	4.45653	0.0373447	4.4995	0.0134918	4.07372	0.00713336	4.341	0.149169	3.89396	0.035318	4.47622	0.0133903
TaAffx.66658.1.A1_at	Aem1	NA	Amn1	7.73318	0.125439	6.56985	0.00019687	6.12262	0.0399795	5.57831	0.0257296	4.97469	0.0165841	5.14852	0.490667	5.14809	0.30525	4.92157	0.198971
Ta.10654.1.A1_at	Aem2	NA	Amn1	6.76162	0.373597	6.4478	0.097649	5.94206	0.000407901	5.8868	0.0405579	5.70307	0.293934	6.11155	0.010884	5.94892	0.0598876	5.65921	0.0413748
TaAffx.29572.1.S1_at	Aem1	NA	Amn1	5.50825	0.0669573	5.06313	0.00148576	4.69302	0.0373609	4.59966	0.00587054	4.11967	0.0121307	4.03755	0.108915	4.393	0.112082	4.66593	0.00775622
Ta.11160.1.S1_s_at	Aem1	NA	Amn1	6.52501	0.210556	5.78965	0.0122277	5.27375	0.0272669	5.07183	0.0147968	5.74604	0.115792	4.83847	0.555384	4.50567	0.00115986	4.51345	0.112275
Ta.7780.2.S1_a_at	Aem1	NA	Amn1	7.47833	0.0271154	6.42581	0.0608767	5.56074	0.135602	5.343	0.223537	4.26947	0.000493454	3.94682	0.144498	3.99979	0.43419	3.75482	0.0359472
TaAffx.16971.1.A1_at	Aem1	NA	Amn1	7.05675	0.162805	5.04754	0.00125	4.99908	0.0369473	4.95923	0.000587552	5.08322	0.00543077	5.24902	0.00572082	5.27193	0.00208767	4.90233	0.0398512
Ta.20205.2.S1_at	Aem13	NA	Amn1	4.70454	0.0381642	4.31097	0.000553614	4.16509	1.02305e-05	4.44525	0.00665262	4.18188	0.0499103	3.88061	0.0175651	4.35789	0.00478334	4.2409	0.0206802
Ta.12020.1.A1_at	Aem1	NA	Amn1	3.95365	0.111756	3.29881	0.0127424	3.0416	0.0110205	3.11151	0.0101411	3.37671	0.00308878	3.29079	0.00870657	3.0306	0.000900855	3.08571	0.00108638
Ta.19325.1.S1_at	Aem1	NA	Amn1	5.25055	0.15771	4.373	2.13491e-08	4.01815	0.00166213	3.71435	0.0116644	3.80003	0.0252608	3.86352	0.0543428	3.64227	0.000540027	3.91333	0.320122
Ta.4790.1.S1_at	Aem1	NA	Amn1	4.92122	0.0925892	4.21497	0.00865315	4.10804	0.000428319	3.98032	0.000242069	3.64477	0.0149586	3.85413	0.0182137	3.70157	0.0265922	3.74487	0.0742033
TaAffx.29549.1.A1_at	Aem1	NA	Amn1	7.23694	0.0230271	6.50982	0.236877	6.35374	0.129652	6.06494	0.00239761	5.41228	0.219745	5.07053	0.0765879	5.51709	0.0516871	5.45132	0.00739012
Ta.11783.1.A1_at	Aem1	NA	Amn1	9.55872	0.0447068	7.72466	0.00574217	7.5943	0.0283978	7.78729	0.00985997	4.7644	0.0502708	5.03211	0.0313163	4.77881	0.0183549	5.71354	0.0122128
Ta.7378.22.S1_x_at	Aem1	NA	Amn1	12.6935	0.0332564	8.30903	0.900588	6.83935	0.0146189	6.96801	0.198953	6.01495	0.0517565	5.3738	0.0227439	6.0016	0.00626813	6.48929	0.0154474
TaAffx.36870.1.A1_at	Aem1	NA	Amn1	5.01455	0.0717819	3.92301	0.0214447	3.60313	0.0161428	3.63986	0.0146588	3.22595	0.0202125	3.50601	0.0488293	3.87712	0.0142205	4.36755	0.268235
TaAffx.11843.2.A1_at	Aem1	NA	Amn1	7.95439	0.0720744	6.43116	0.00499411	6.4616	0.00978301	4.9571	0.0436992	4.10395	0.0293728	4.33188	0.0449341	4.45944	0.0654947	4.45849	0.00387888
TaAffx.117571.1.S1_at	Aem13	NA	Amn1	6.7557	0.0386831	5.87356	0.109912	5.41369	0.0276285	6.04671	0.0318739	5.90681	0.0066859	5.89291	0.00892019	5.63394	0.0539007	5.95473	0.00216137
Ta.8141.2.S1_at	Aem1	NA	Amn1	10.4306	0.115599	8.56597	0.178791	7.63306	0.00474482	7.5789	0.000926052	6.46452	0.00147688	6.23914	0.0089166	7.22125	0.0743729	7.27547	0.119919
Ta.3618.1.S1_at	Aem1	NA	Amn1	8.15285	0.0935814	5.95163	0.0972172	4.14861	0.00345793	4.23459	0.00093378	5.47438	0.195382	5.3251	0.554185	4.59476	0.00752641	4.24671	0.0787384
Ta.1953.2.S1_x_at	Aem1	NA	Amn1	8.81922	0.177855	6.95308	0.110507	5.5978	0.0146175	5.23589	0.0570561	5.21757	0.0410843	5.24754	0.118065	5.40017	0.00549235	5.66365	0.155856
Ta.13968.1.S1_at	Aem2	NA	Amn1	4.97988	0.0499123	4.57743	0.104792	4.0565	0.0643197	3.46892	0.00505379	3.51003	0.00012904	3.60896	0.0205817	3.61069	0.0122779	3.48591	0.0822086
Ta.27101.7.S1_x_at	Aem1	NA	Amn1	11.8343	0.0230887	7.90654	0.518603	7.76154	0.00392943	8.03654	0.0753399	7.82689	0.0611575	7.32962	0.138487	7.68772	1.58045e-08	8.01518	0.58543
TaAffx.59219.1.S1_at	Aem1	NA	Amn1	7.77115	0.0422655	6.51098	0.156737	6.0908	0.0258529	5.28446	0.0117014	5.03236	0.063134	4.96985	0.0154712	4.77593	0.150251	4.31387	0.115697
Ta.1360.1.S1_at	Aem2	NA	Amn1	6.85155	0.0723978	6.54857	0.105652	5.45117	0.075655	5.67798	0.0181067	5.99311	0.143826	6.15261	0.0158584	6.10121	0.0895943	6.15449	0.0530265
Ta.9552.1.A1_at	Aem1	NA	Amn1	4.08681	0.168266	3.32646	0.000552924	3.27274	0.00705741	3.33255	0.00826763	3.10982	0.00740733	3.21905	0.00468053	3.28968	0.00304538	3.32621	0.115255
Ta.29082.1.S1_at	Aem1	NA	Amn1	5.92852	0.173146	5.26875	0.0284594	4.73519	0.000199043	4.85932	0.0111887	5.1472	0.0104064	4.98778	0.278456	4.78036	0.0111874	4.18894	0.194175
Ta.7378.33.A1_x_at	Aem1	NA	Amn1	11.725	0.0455717	6.84908	0.470714	5.96136	0.181945	5.91914	0.0918055	7.86952	0.152866	6.80106	0.00703071	6.75981	0.0144092	6.31489	0.0390231
Ta.25454.1.S1_at	Aem1	NA	Amn1	7.20858	0.0683156	5.90118	0.200539	5.72938	0.153293	5.75212	0.0220587	4.50765	0.0662412	4.41515	0.318009	4.51756	0.0288109	4.44698	0.453084
Ta.10574.1.S1_a_at	Aem1	NA	Amn1	8.06885	0.0289339	7.13212	0.0162241	6.69405	0.0375752	7.14355	0.0117543	7.35334	0.00887226	7.82452	0.144392	7.23334	0.0209553	7.37543	0.104533
Ta.10623.1.A1_at	Aem1	NA	Amn1	5.00106	0.13269	4.2918	0.0250246	4.23327	0.0401965	4.18154	0.0116373	4.20272	0.0185887	4.59874	0.00250353	4.23387	0.0783263	4.10948	0.0115421
Ta.23685.1.A1_a_at	Aem1	NA	Amn1	8.69935	0.0763016	7.04865	1.5257e-05	6.44513	0.019885	6.20924	0.0983062	4.87705	0.113666	5.1511	0.477392	5.34884	0.00460668	5.57055	0.244976
Ta.7707.1.A1_at	Aem1	NA	Amn1	8.5777	0.0340297	7.52236	0.091611	6.23813	0.0119497	5.86338	0.00300266	6.24893	0.20134	5.95002	0.380905	5.7112	0.000153109	5.09344	0.0669417
TaAffx.135168.2.S1_at	Aem1	NA	Amn1	6.75609	0.0888686	5.16563	0.0739972	4.73471	0.0663328	4.88659	0.223407	4.46448	0.0037293	4.2984	0.0170912	4.54891	8.97377e-06	4.5286	0.00331073
TaAffx.14219.1.S1_at	Aem1	NA	Amn1	5.38423	0.119866	4.60135	0.0111201	4.13035	1.12982e-05	4.30702	0.00926166	4.70062	0.00484552	4.89685	0.0158821	4.84908	0.218312	5.10912	0.717015
TaAffx.7419.1.A1_x_at	Aem2	NA	Amn1	8.67398	0.179694	8.24574	0.0147427	6.76974	0.0302649	5.86381	0.029983	5.90182	0.319087	6.01201	0.195167	5.72714	0.114417	5.99708	0.154368
Ta.25901.1.A1_at	Aem1	NA	Amn1	6.34755	0.0335124	5.05283	0.0581073	4.86275	0.00149751	4.95839	0.00401107	5.22957	0.0487822	5.10504	0.0285308	5.1609	0.164647	5.26452	0.114348
Ta.11990.1.A1_at	Aem1	NA	Amn1	8.7184	0.0613929	4.44934	0.224361	3.94856	0.00010371	3.91342	0.00107426	3.64612	0.000525031	3.93922	0.0325345	4.03821	0.187201	4.41589	0.0671216
Ta.27101.5.S1_x_at	Aem1	NA	Amn1	13.009	0.0694821	8.9073	0.33873	8.21451	0.00234806	8.33598	0.0300629	8.68003	0.172587	7.72649	0.288584	8.13891	0.000107006	8.26279	0.00813603
Ta.1823.2.A1_x_at	Aem1	NA	Amn1	6.6705	0.0238673	6.15109	0.00176033	6.14496	0.0169689	6.04789	0.000403334	6.08865	0.0227087	5.96171	0.0692853	5.68612	0.0444939	5.83681	0.122134
TaAffx.56884.1.S1_at	Aem2	NA	Amn1	6.65321	0.141113	6.21654	0.137178	5.71937	0.00992515	5.09954	0.105525	5.44814	0.129306	5.20759	0.0356113	4.66752	0.0059878	4.8374	0.166663
Ta.6690.2.A1_x_at	Aem1	NA	Amn1	5.98813	0.292184	4.29523	0.0649032	3.87431	0.00209102	3.89238	0.0122028	3.96378	0.0175924	3.9428	0.00482948	4.2491	0.00457623	4.24617	0.0159594
Ta.6311.1.S1_s_at	Aem1	NA	Amn1	10.3675	0.00353229	8.21594	0.00990673	7.85598	0.027361	7.2138	0.0991482	4.64269	0.342497	5.12085	0.50848	4.89264	0.157399	5.14471	0.109953
Ta.30726.1.S1_at	Aem1	NA	Amn1	5.5867	0.217131	3.74	0.0164899	3.5179	0.0486107	3.40092	0.0120042	3.52953	0.0508595	3.46903	0.0149914	3.50677	0.000175991	3.59961	0.0147644
TaAffx.106023.1.S1_at	Aem1	NA	Amn1	7.06044	0.0442891	6.41001	0.101161	5.67066	0.00272905	5.42701	0.0121786	5.09463	0.0568693	5.17947	0.141211	4.94229	0.000404671	5.06475	0.351046
Ta.28436.1.A1_at	Aem2	NA	Amn1	7.99792	0.0462104	7.14693	0.017037	6.17539	0.0503624	5.25436	0.0534852	5.8625	0.022971	5.5206	0.37073	5.73144	0.0369514	5.44163	0.214528
Ta.10200.1.A1_x_at	Aem2	NA	Amn1	9.79668	0.0590109	9.01979	0.0525524	7.62806	0.0584353	7.26047	0.0044211	6.57106	2.07148e-05	6.35524	0.0527973	6.96853	0.152165	6.19535	1.36976
Ta.21253.1.S1_at	Aem1	NA	Amn1	5.40866	0.0588818	4.81685	0.378372	4.5251	0.00066757	4.19053	0.00240079	3.82899	0.00341985	3.67424	0.0189233	4.22113	0.000697668	4.33551	0.00569376
Ta.16541.2.S1_at	Aem1	NA	Amn1	8.62423	0.0349467	4.86611	0.196139	4.46511	0.000618564	4.08606	0.0127861	4.39479	0.193314	4.19758	0.12555	4.33646	0.0385352	4.15241	0.153946
Ta.9343.2.S1_a_at	Aem1	NA	Amn1	7.25745	0.268667	5.82875	0.187856	5.20441	0.0011143	5.62125	0.0394717	5.87265	0.715455	4.99474	0.0921782	4.43534	0.0103966	4.46054	0.131073
Ta.10990.1.A1_at	Aem1	NA	Amn1	6.44069	0.0175958	6.03678	0.0030612	6.09954	0.0221066	6.04465	0.0221506	6.13001	0.0676967	5.78829	0.099772	5.84121	0.00269787	5.62336	0.0109193
TaAffx.38725.2.A1_at	Aem1	NA	Amn1	7.69475	0.0249142	5.74617	0.0129703	4.71816	0.0800934	4.5557	0.00442208	4.31086	0.00831424	4.17303	0.0213237	4.36938	0.0484949	4.70624	0.0344674
Ta.1672.3.S1_x_at	Aem1	NA	Amn1	8.68082	0.00880763	8.01408	0.197131	7.54838	0.0617738	7.53951	0.0096498	7.28928	0.0224542	7.43032	0.00854031	6.69401	0.214858	6.15377	0.00843888
Ta.8012.1.A1_at	Aem1	NA	Amn1	7.71586	0.0502567	5.75495	0.0377561	5.86496	0.0475399	4.79254	9.93378e-05	4.19259	0.192988	4.27799	0.0144836	4.37381	0.0358922	4.74866	0.0823114
TaAffx.61040.3.S1_at	Aem1	NA	Amn1	7.95536	0.0422234	7.34579	0.00471738	7.52745	0.0534001	6.99132	0.050863	6.75923	0.0670155	6.91646	0.21317	7.0583	0.00307187	7.44721	0.0048166
TaAffx.24425.1.S1_at	Aem1	NA	Amn1	6.24749	0.365933	4.94429	0.000153563	4.84403	0.0021108	5.20458	0.0607337	5.49185	0.00575248	5.30663	4.35558e-05	5.3208	0.0215978	5.20207	0.0236196
Ta.10899.1.A1_at	Aem13	NA	Amn1	4.84248	0.0276851	4.40682	0.0197861	4.35347	0.00404959	4.69403	0.0325173	4.5946	0.0182816	4.26165	2.38048e-06	4.52273	0.0513735	4.71719	0.0875721
Ta.3031.1.A1_at	Aem1	NA	Amn1	5.18044	0.044573	3.95509	0.0588739	3.70376	0.00794396	3.96485	0.0205018	3.85309	0.00226049	3.88416	0.000845366	4.12053	0.0616035	4.14523	0.00323808
Ta.2807.1.A1_s_at	Aem2	NA	Amn1	8.81284	0.0347487	8.256	0.0395423	7.41505	0.000444786	7.25192	0.033756	7.25569	0.0535404	6.01545	0.556469	6.46452	0.0149341	6.79771	0.00486858
TaAffx.128418.42.S1_at	Aem1	NA	Amn1	4.85577	0.0252604	3.79254	0.0365975	3.76515	0.0959384	3.78507	0.00690781	3.56205	0.00762454	3.51199	0.00021188	4.01767	0.00755581	4.22386	0.151291
Ta.3580.2.S1_a_at	Aem1	NA	Amn1	8.247	0.271603	7.04157	0.0202943	6.32472	1.62193e-05	6.77648	0.0592764	5.41252	1.25891	5.45066	0.515293	4.79743	0.0124155	4.78123	0.00110012
Ta.13526.1.S1_at	Aem1	NA	Amn1	6.88349	0.0272535	5.64677	0.00483012	5.75271	0.0857346	5.77352	0.000882793	4.5158	0.018263	4.54019	0.148182	4.40665	0.0108924	5.23221	0.00068275
Ta.24004.1.A1_at	Aem2	NA	Amn1	5.37958	0.0433738	4.81446	0.048808	4.52208	0.00227507	3.94749	0.00989249	4.31919	0.0514498	4.11842	0.251963	4.03041	0.00245696	3.76926	0.025795
TaAffx.129051.6.S1_at	Aem2	NA	Amn1	9.56943	0.0125234	8.94801	5.81588e-05	7.76267	0.0206077	6.92859	0.00422356	6.87298	0.067863	6.33298	0.0523145	5.95903	0.0542758	6.84557	0.0903977
Ta.18037.1.S1_at	Aem1	NA	Amn1	8.21063	0.0697178	6.912	0.00145719	5.97364	0.000381351	5.70682	0.00443663	5.61151	0.00018952	5.47067	0.080472	5.44784	0.329832	6.16068	0.260837
TaAffx.110422.1.S1_at	Aem1	NA	Amn1	8.6598	0.106641	7.06908	0.000402547	7.65648	0.36836	7.47729	0.0172568	5.22056	0.0272125	5.17288	0.218888	5.417	0.378461	5.52279	0.0143609
TaAffx.32470.1.S1_at	Aem1	NA	Amn1	4.60032	0.0474998	3.93435	0.0174068	3.97412	0.0185253	3.80838	0.0105305	3.98652	1.14868e-05	3.98287	0.0122682	4.00392	0.00561589	4.03899	0.170849
Ta.4386.1.A1_at	Aem1	NA	Amn1	8.55904	0.0563642	7.63726	0.0383587	7.31546	0.0224481	7.33676	0.0066117	7.249	0.0315233	7.20347	0.0138699	7.75154	4.96258e-06	8.12984	0.0016286
TaAffx.66037.1.S1_at	Aem1	NA	Amn1	5.47038	0.0964346	4.68473	0.0088056	4.64983	0.00520002	4.43177	0.0148875	4.69666	0.195934	4.70843	0.0036952	4.57529	0.0354165	4.39095	0.181776
Ta.11585.1.S1_at	Aem2	NA	Amn1	6.85408	0.0190374	6.55176	0.0306276	5.9694	0.00319951	6.01154	0.0248854	6.06158	0.0104937	5.9615	0.00663045	6.35847	0.00916105	6.31947	0.14066
Ta.14556.2.A1_x_at	Aem1	NA	Amn1	8.4297	0.112612	4.81896	0.594095	3.81369	0.00253484	3.96967	0.0946762	3.42754	0.0025673	3.84972	0.00196784	4.05902	0.001762	4.49069	0.0210716
TaAffx.39337.1.A1_at	Aem1	NA	Amn1	5.43829	0.027029	4.65801	0.0770342	4.5666	3.12686e-05	4.56011	0.0466777	3.95317	0.00425482	3.96897	0.00104296	4.12901	0.0120028	4.26116	0.0438607
Ta.8623.1.A1_at	Aem1	NA	Amn1	4.52353	0.0719504	4.04442	0.0108619	3.78039	0.00101282	3.89418	0.11475	3.67802	0.0252463	3.71581	0.00343375	3.90836	0.0069533	4.00229	0.0838294
Ta.2954.1.A1_at	Aem1	NA	Amn1	6.47352	0.00290435	5.61165	0.00219647	4.99775	0.00918141	5.16941	0.0119	4.55952	0.00929169	5.00068	0.0481343	5.47119	0.0214019	5.45293	3.4575e-06
Ta.10658.1.S1_at	Aem1	NA	Amn1	5.27681	0.117617	4.17499	0.102803	4.09336	0.0132765	4.18609	0.000216517	4.41637	0.0134602	4.32897	0.242656	4.76488	0.0109845	4.23065	0.0114444
Ta.7387.1.A1_at	Aem1	NA	Amn1	6.91769	0.0762609	5.17044	0.00121652	5.56624	0.000635949	5.85061	0.0216681	5.21214	0.463294	5.22167	0.00396919	4.85967	0.342596	5.12575	0.28538
Ta.16788.1.S1_at	Aem1	NA	Amn1	6.98761	0.038607	6.15608	0.0282717	5.35337	0.157515	4.71142	0.00293871	5.0844	0.0173786	4.87521	0.104701	5.24112	0.048497	4.932	0.173121
Ta.7686.1.A1_at	Aem1	NA	Amn1	7.35073	0.00496557	6.69418	0.0631478	6.37632	0.0333132	5.71768	0.064807	6.11588	0.0941393	6.32471	0.000106675	5.93745	0.142676	5.79884	0.0213758
Ta.7378.36.S1_x_at	Aem1	NA	Amn1	8.35451	0.0765219	6.42785	0.0686141	6.11988	0.0249576	6.32991	0.0201743	4.86983	0.0731582	4.71605	0.0540416	4.83282	0.335762	5.64555	0.561839
Ta.21849.1.S1_at	Aem2	NA	Amn1	6.61778	0.0595569	6.18565	0.0654464	5.15565	0.077196	5.02344	0.00120211	4.42132	0.0216119	4.61324	0.166737	4.42628	0.0699885	4.71293	1.23599e-07
TaAffx.120653.1.S1_at	Aem1	NA	Amn1	6.39178	0.11587	5.20661	0.150849	4.4888	0.0930154	4.14557	0.162017	3.97577	0.0229302	3.54459	0.0490999	3.96433	0.000745532	3.93491	0.0197813
Ta.6748.1.A1_at	Aem1	NA	Amn1	7.575	0.114286	5.70475	0.0230156	5.17372	0.0190324	4.60161	0.0441013	4.49799	0.0438557	4.66249	0.0991103	4.18828	0.0570917	4.59713	0.000206436
Ta.4518.1.S1_at	Aem1	NA	Amn1	7.8869	0.027298	7.20357	0.0811269	6.75242	0.0317251	6.38122	0.00213702	6.6316	0.000539888	6.00891	0.233133	5.92358	0.0511126	5.33071	0.282268
Ta.11256.1.A1_at	Aem1	NA	Amn1	8.17399	0.0499638	7.08261	0.0632149	6.87326	0.0157147	7.11777	0.00838621	5.58731	0.0599912	5.45578	0.0445873	5.83121	0.232327	6.30603	8.90631e-05
Ta.5169.1.A1_s_at	Aem1	NA	Amn1	8.04316	0.072867	6.66124	0.142513	6.11589	0.0272178	5.51375	0.0680093	6.36306	0.385563	6.14965	0.247281	5.97788	0.191247	6.28452	0.214098
TaAffx.29422.1.S1_at	Aem1	NA	Amn1	7.3507	0.113535	6.75417	0.023999	6.70996	0.0575669	6.29409	0.0067377	6.76491	0.196043	7.0403	0.554539	6.8223	0.0310211	6.92726	0.0238748
Ta.4938.1.S1_at	Aem1	NA	Amn1	10.8979	0.0260446	9.4862	0.0551023	8.17388	0.00810131	8.57154	0.024535	6.88834	0.095069	6.61578	0.0555865	6.47632	0.0176407	6.04356	0.296182
Ta.6810.1.S1_at	Aem1	NA	Amn1	7.97689	0.0582535	6.78254	0.381063	6.24721	0.147006	6.21569	0.0175609	5.56356	0.100701	5.74686	0.0151405	6.10856	0.02609	6.29368	0.00423889
TaAffx.73807.1.A1_at	Aem1	NA	Amn1	10.0903	0.0758175	7.07879	0.340613	5.21487	0.113855	4.22326	0.127781	4.33509	0.194968	4.2503	0.739616	4.50302	0.00587287	4.37105	0.0102145
Ta.5495.1.S1_at	Aem2	NA	Amn1	7.26891	0.0111176	6.86771	0.0501513	5.98936	0.0299053	5.207	0.0241555	4.35223	0.045245	5.12274	0.127358	5.43012	0.167694	5.98991	0.279454
Ta.25342.2.S1_x_at	Aem1	NA	Amn1	11.0243	0.0514129	9.88442	0.0192492	8.46948	0.0166577	7.45379	0.0814147	4.09019	0.102291	4.21942	0.476695	4.40861	0.519164	5.85428	0.0457671
TaAffx.56871.1.S1_at	Aem1	NA	Amn1	7.06459	0.163511	5.3096	0.0471361	4.93763	0.00186086	4.67738	0.00175	4.52968	0.0569771	4.75598	0.0716729	4.68942	0.0420426	4.55076	0.125574
Ta.3330.2.A1_at	Aem1	NA	Amn1	6.85844	0.0150702	5.8484	0.0889978	5.175	0.0715473	5.53043	0.0785604	4.23081	0.080642	4.03699	0.143769	3.96423	0.0394778	4.20582	0.0155382
Ta.28055.2.S1_x_at	Aem1	NA	Amn1	10.8053	0.0752119	9.3625	0.0873713	8.35974	0.0286908	9.02844	0.00531169	5.82893	0.230963	3.99311	0.0663647	4.97037	0.173556	5.15093	0.700973
Ta.15889.3.A1_a_at	Aem1	NA	Amn1	7.84046	0.660475	4.27599	0.147894	4.24918	0.00356414	4.41152	0.0954763	5.69703	0.000950982	5.40261	0.00384496	4.90229	0.0124205	4.45865	0.469134
Ta.18783.1.A1_at	Aem1	NA	Amn1	4.90294	0.0436737	4.46299	0.00157118	4.09075	0.00743049	4.16122	0.00547599	3.68725	0.0481575	3.83514	0.0954243	3.8014	0.00845126	3.8793	0.00196196
Ta.15883.1.S1_at	Aem1	NA	Amn1	7.27647	0.0817353	6.62666	0.000518643	6.42292	0.0061167	6.36513	0.0481512	6.50288	0.000891644	6.38224	0.00782297	6.05647	0.00436549	6.61598	8.70192e-05
Ta.24603.1.A1_at	Aem1	NA	Amn1	6.40835	0.230025	4.81617	0.0174143	4.19114	0.0105574	4.49465	0.0443409	4.57719	0.00901821	5.07791	0.0753425	4.87352	0.113377	4.91079	0.00669615
Ta.27000.1.A1_at	Aem1	NA	Amn1	6.44283	0.236488	4.92799	0.12878	4.65025	0.0251174	4.83925	0.00210164	4.32278	5.84496e-05	4.46209	0.0172389	4.41003	0.0629869	4.68549	0.0418959
Ta.19335.1.S1_x_at	Aem13	NA	Amn1	8.31168	0.027297	7.44773	0.0378109	7.05362	0.00981145	7.92873	0.0416953	6.90957	0.00834615	6.83291	0.00645743	6.73892	0.0195264	6.46936	0.0497665
TaAffx.12575.1.A1_at	Aem1	NA	Amn1	6.68266	0.103859	5.19778	0.0824337	4.54689	0.000653709	4.47356	0.0229539	3.85109	0.0979146	4.2128	0.0672014	4.54247	0.0143307	4.22438	0.112495
TaAffx.113353.1.S1_at	Aem1	NA	Amn1	7.9218	0.286796	5.42211	0.0352703	4.86771	0.039486	4.72194	0.00186404	6.01071	0.0294095	6.05245	0.071711	5.62725	0.00141387	5.35841	0.0116613
Ta.6712.1.A1_at	Aem1	NA	Amn1	6.57456	0.0663189	5.94259	0.173977	5.77834	0.09273	5.65262	0.0432272	4.80876	9.68866e-05	5.01513	0.147656	5.12527	0.127799	5.8584	0.0782342
TaAffx.132315.3.S1_at	Aem1	NA	Amn1	7.49419	0.0184729	4.98163	0.0722263	4.4953	0.0118633	4.50645	0.0537601	5.17256	0.143473	5.13908	0.0699442	4.90458	0.00739273	4.61508	0.0735796
TaAffx.84212.1.S1_at	Aem1	NA	Amn1	7.68145	0.0589351	4.97326	0.141581	4.7344	0.0367364	4.85027	0.0134478	5.18596	0.0312289	5.7574	0.00232381	4.99751	0.00992941	5.36596	0.0311631
TaAffx.38077.1.A1_at	Aem3	NA	Amn1	5.91314	0.00570692	5.18896	0.174427	5.45883	0.131358	4.5521	0.00142303	4.97798	0.0103787	4.55488	0.0700298	4.41143	0.0117798	4.718	0.00276699
Ta.7207.1.A1_at	Aem1	NA	Amn1	7.84031	0.0352643	6.8166	0.000547629	6.49277	0.0519564	5.83097	0.0068257	6.31656	0.00605955	6.24322	0.0161769	6.32986	0.00234581	6.2434	0.00995044
Ta.16199.1.S1_at	Aem1	NA	Amn1	6.75533	0.026385	6.10716	0.00906915	5.67597	0.000138126	5.69708	3.96443e-05	5.77678	0.196395	5.25435	0.189388	4.47931	0.071925	4.71007	0.419562
TaAffx.91428.1.S1_at	Aem1	NA	Amn1	7.32131	0.0204993	6.10202	0.149638	5.94751	0.0212782	5.84521	0.043042	4.90087	0.0437531	4.85731	0.294825	4.90638	0.000219351	4.90803	0.0817338
TaAffx.56934.1.S1_at	Aem1	NA	Amn1	5.85577	0.0395746	5.64801	0.00250819	5.64727	0.00320892	5.51164	0.00707333	5.57454	0.0100613	5.59554	0.00645085	5.72073	0.0224925	5.6581	0.0118195
Ta.17219.1.S1_at	Aem1	NA	Amn1	6.61945	0.0566701	5.23117	0.0680148	4.82764	0.0679657	3.87146	0.0538412	3.34613	0.0428057	3.51094	0.00896768	3.74026	0.0693955	3.87693	0.0662214
TaAffx.65937.1.A1_at	Aem1	NA	Amn1	7.85958	0.0291138	7.26538	0.119063	6.55917	1.5523e-07	6.75156	0.0125663	6.04921	0.298526	5.99602	0.69128	6.20948	0.0353225	6.14809	0.268646
Ta.12761.1.A1_at	Aem1	NA	Amn1	8.78156	0.050968	6.75571	0.220612	6.33806	0.0456206	5.80299	0.000277003	5.37929	0.0126349	5.6061	2.50162e-05	5.68717	1.3746e-08	5.98058	0.0887079
Ta.19599.1.S1_at	Aem2	NA	Amn1	7.6505	0.165966	7.00854	0.0117386	6.15871	0.0403665	5.11127	0.0118304	3.92645	0.000112468	4.32076	0.184754	4.21394	0.27612	5.08125	0.0148223
Ta.25933.2.S1_a_at	Aem1	NA	Amn1	7.75316	0.225685	5.18542	0.111922	4.93547	0.734779	3.83348	0.0138515	3.745	0.0748498	4.09937	0.196443	3.69148	0.0131313	3.86566	0.014964
TaAffx.23934.1.S1_at	Aem13	NA	Amn1	5.64135	0.0974014	5.07504	0.000444618	4.80605	0.000354664	5.25624	0.00238718	4.77595	0.013116	4.65975	0.0858243	4.63328	0.0853901	4.88221	0.192419
Ta.3573.3.S1_a_at	Aem1	NA	Amn1	11.8548	0.0691669	8.58454	0.0544175	7.48254	0.00416216	7.43817	0.00700518	8.6292	0.324098	8.58706	0.490505	8.29468	0.159905	8.88128	0.397978
Ta.14540.1.A1_a_at	Aem1	NA	Amn1	7.77933	0.091653	5.94163	0.35539	5.2417	0.019597	5.95425	5.6358e-07	4.74337	0.50095	4.57806	0.0263466	5.11073	0.00297174	4.87309	0.4571
Ta.3651.1.S1_at	Aem1	NA	Amn1	6.87927	0.0999343	4.95731	0.00633224	4.48144	0.0159931	4.44441	0.124789	5.00287	0.173575	4.51027	0.000885119	4.69004	0.00218913	4.06657	0.0990484
Ta.16541.1.S1_x_at	Aem1	NA	Amn1	6.98161	0.089768	3.81292	0.0088585	3.52457	0.00332414	3.4615	0.00551507	3.85616	0.00255456	3.77031	0.126874	3.65673	0.010595	3.61	0.0166649
Ta.20215.1.S1_at	Aem13	NA	Amn1	5.16981	0.121051	3.50918	0.183443	3.40961	0.0859578	4.32066	0.130244	3.11251	0.0247977	3.02298	0.00250005	3.27147	0.001801	3.28913	0.000118408
Ta.19516.1.S1_x_at	Aem1	NA	Amn1	9.43843	0.0185462	8.29096	0.0490488	7.1741	0.000103632	6.9594	0.0585859	4.54335	0.0353228	4.64125	0.00024507	4.78685	0.150304	5.03519	0.0131348
Ta.25933.2.S1_at	Aem1	NA	Amn1	7.89685	0.0105343	5.26383	0.0387612	4.91706	0.0248965	4.644	0.00905207	4.61586	0.0287404	4.48499	0.0112624	4.78889	0.0120469	4.8322	0.00676791
Ta.6708.1.A1_at	Aem1	NA	Amn1	7.57812	0.0464339	3.81423	0.284347	3.92269	0.144287	3.73152	0.00605368	3.0483	0.0309238	3.43568	0.0447269	3.22925	0.104045	3.2586	0.0914641
Ta.25572.1.S1_at	Aem1	NA	Amn1	6.11151	0.0188909	4.27068	0.220489	4.18932	0.133336	3.31444	4.33721e-07	3.70726	0.00881332	3.84581	0.0434688	3.41897	0.00150619	3.57405	0.0111486
Ta.12025.1.S1_at	Aem1	NA	Amn1	9.37596	0.00463273	8.45445	0.0034407	8.13675	0.0904038	6.46112	0.0253529	4.87007	0.013318	4.84937	0.00488808	5.36494	0.366354	5.00571	0.480135
TaAffx.38875.1.S1_at	Aem1	NA	Amn1	7.28902	0.0322895	6.35502	0.22329	5.82039	0.00435717	6.16612	0.043763	6.28243	0.00369462	5.91172	0.119545	5.50096	0.141248	5.43128	0.0190314
Ta.14328.1.S1_at	Aem1	NA	Amn1	6.3705	0.0757569	3.90762	0.00211858	3.59299	0.00737268	3.53929	0.0330556	4.31356	0.00726551	4.55673	0.0641028	3.87914	0.00710109	3.80372	0.09003
TaAffx.38467.1.A1_at	Aem2	NA	Amn1	6.74651	0.0357676	6.34449	0.285394	5.31802	0.0360176	4.56469	0.103347	4.93457	0.121258	4.80406	0.0247016	4.83661	0.00051883	4.72041	0.071726
Ta.11175.1.A1_at	Aem1	NA	Amn1	4.69587	0.152451	3.74086	0.00648847	3.58709	0.00166692	3.57471	0.00892721	3.64378	0.0235837	3.45114	0.140353	4.00279	0.0137134	4.04052	0.380187
TaAffx.83828.1.S1_at	Aem13	NA	Amn1	6.11046	0.0216239	5.70272	3.60825e-05	5.60678	0.0458675	5.76034	0.00138182	5.42836	0.0103009	5.48307	0.107593	5.39532	0.0010666	5.54817	0.00226741
Ta.7353.1.A1_at	Aem1	NA	Amn1	6.36823	0.0717039	4.62076	0.078886	4.32237	0.000147144	4.36484	0.0208804	4.59725	0.163778	4.81427	0.00355011	4.60415	0.0374362	4.82472	0.0059874
Ta.13168.3.S1_x_at	Aem2	NA	Amn1	7.32795	0.134314	6.99082	0.000299834	6.36158	0.0114627	6.48216	0.00408006	6.5195	0.0542683	6.84391	0.0412921	6.68495	0.0488119	7.10677	0.00452228
Ta.8166.1.A1_at	Aem1	NA	Amn1	7.0711	0.0788394	6.41659	0.0011558	6.21726	0.164033	5.49547	0.0207012	5.47886	0.00699641	5.16088	0.00529727	5.64262	0.00723907	5.70557	0.123972
Ta.10024.1.S1_at	Aem1	NA	Amn1	9.64957	0.114194	8.35037	0.0781361	7.40424	0.0482685	6.0825	0.0709635	5.81645	0.0785996	5.63008	0.0164988	5.92575	0.0263071	5.18488	0.231832
Ta.13743.1.S1_at	Aem13	NA	Amn1	6.16324	0.0164599	5.9681	0.000271835	5.51948	0.0138043	5.9054	0.0201171	5.51734	0.0987717	5.89022	0.000705565	5.57951	0.0140701	5.6627	0.0351383
Ta.12952.1.S1_at	Aem1	NA	Amn1	8.59475	0.0456335	7.81481	0.0401273	7.41227	0.0074304	7.44594	0.0120914	7.78157	0.0186578	8.06998	6.41522e-05	7.98127	0.0136589	7.40408	0.294603
Ta.10674.1.A1_at	Aem2	NA	Amn1	5.82407	0.124723	5.16344	0.00078898	4.67804	0.0630247	4.01574	0.0961658	3.5863	0.000600855	3.80124	0.00644472	3.8971	0.0231345	3.25477	0.0461604
TaAffx.96878.2.S1_x_at	Aem1	NA	Amn1	7.59462	0.111241	5.08	0.187516	4.7189	0.00241633	4.62694	0.126931	3.8989	0.0197141	3.91906	0.0371036	4.2826	0.0100933	4.40969	0.00916622
TaAffx.48650.1.S1_at	Aem2	NA	Amn1	5.82031	0.0449587	5.41065	0.00982801	5.22294	0.0125822	4.85037	0.0582155	4.84482	0.0818127	5.09595	0.0552068	5.21013	0.295047	5.49246	0.0723209
Ta.8834.1.S1_x_at	Aem1	NA	Amn1	10.426	0.0608814	7.50954	0.572169	5.85578	0.00131692	5.64965	0.00166879	5.35779	0.00224647	5.54296	0.0133431	5.57949	0.197158	5.5128	0.0150215
Ta.21383.1.S1_x_at	Aem1	NA	Amn1	7.45111	0.139602	6.24414	0.442607	5.15705	0.0436939	5.44362	0.0351842	3.66081	0.23639	3.15292	0.00698833	4.75504	0.173986	4.56231	0.551194
Ta.8020.2.S1_a_at	Aem13	NA	Amn1	6.51912	0.0436348	5.29871	0.0459419	4.71803	0.00984603	5.55981	0.0143806	5.26815	0.00179382	5.30622	0.545174	5.21941	0.0272688	5.47774	0.149994
TaAffx.84381.1.S1_at	Aem1	NA	Amn1	5.22287	0.426837	4.16185	0.0971034	4.15503	0.00768515	4.0793	0.019789	3.74428	0.0654786	3.9874	0.462746	3.87432	0.0264918	3.79232	0.00840763
Ta.29542.1.S1_x_at	Aem1	NA	Amn1	6.81858	0.366547	3.9605	0.0572896	3.60114	0.000217101	3.79363	0.00906631	3.74865	0.164781	3.51249	0.0501768	3.75107	0.00374715	3.30296	0.0273791
Ta.28454.1.S1_at	Aem1	NA	Amn1	5.38559	0.257637	3.99615	0.0563995	3.94462	0.0352329	3.57034	0.00452253	3.53783	0.00262118	3.65466	0.00962072	3.69969	0.00593295	3.48797	0.0218343
TaAffx.70582.1.S1_at	Aem1	NA	Amn1	6.26596	0.0988053	5.13311	0.0196366	4.69477	0.0549043	4.47019	0.00505441	4.04212	0.156012	3.91344	0.0203683	4.34311	0.000201489	4.48338	0.020911
TaAffx.73209.1.S1_at	Aem2	NA	Amn1	6.10874	0.100933	5.54215	0.00646601	4.71399	0.118829	4.68802	0.0122194	4.45542	0.210046	4.54452	0.00224269	4.70853	0.0653924	4.49501	0.153192
Ta.4200.1.A1_at	Aem1	NA	Amn1	7.03694	0.00744158	4.71683	0.0362847	4.85728	0.0396831	4.52234	0.00454078	4.3557	0.0160126	4.57566	0.002987	4.79679	0.0752494	4.58459	0.0391974
Ta.1835.1.S1_at	Aem1	NA	Amn1	6.32997	0.103691	5.26881	0.00269293	5.14915	0.0152079	5.15411	0.0334108	4.89924	0.0156172	5.06963	0.160304	5.03613	0.00767993	5.01065	0.0852158
Ta.28448.1.S1_s_at	Aem1	NA	Amn1	6.64107	0.162155	5.4202	0.252012	4.87646	0.00119741	4.88539	0.00642722	3.93141	0.00501873	3.6443	0.0238825	3.78456	0.012913	4.12904	0.43816
TaAffx.17141.1.S1_at	Aem1	NA	Amn1	10.8089	0.132928	7.70899	0.486123	6.31476	0.000720598	5.92553	0.0264111	5.56618	0.0239238	5.94251	0.0597053	6.14758	0.313571	6.66942	0.0375062
Ta.1949.1.S1_at	Aem1	NA	Amn1	5.19365	0.0843813	4.62858	0.00680735	4.63244	0.00972121	4.24519	0.00142167	4.2937	0.00833937	4.11043	0.0105376	4.10685	0.122823	3.73186	0.0175443
Ta.20732.1.S1_at	Aem2	NA	Amn1	6.40512	0.156113	5.83417	0.00611897	5.29522	0.0261822	4.92987	0.000141613	4.79218	0.00557717	4.96696	0.0137544	4.88758	0.000148631	4.76043	0.0543545
TaAffx.110893.1.S1_at	Aem1	NA	Amn1	5.84224	0.0906476	5.0569	0.00010115	4.49474	0.0055566	4.69069	9.99757e-05	4.72468	0.00034099	4.54826	0.00995174	4.66245	0.0126593	4.45575	0.0867346
TaAffx.32723.1.S1_at	Aem1	NA	Amn1	8.26914	0.468212	7.03675	0.0197715	6.45184	0.010112	6.35047	0.011304	6.08986	0.0023186	6.18101	0.0878855	5.9468	0.335928	6.33483	0.0323937
TaAffx.83788.1.S1_at	Aem2	NA	Amn1	8.14233	0.100583	7.62272	0.00483068	7.31716	0.0104825	6.65283	0.00588807	6.80168	0.0776286	6.52362	0.000776197	7.11246	0.087962	7.04203	0.256798
Ta.27739.2.S1_at	Aem1	NA	Amn1	7.5648	0.188498	6.36894	0.43459	4.88217	0.000413139	4.69309	0.18412	4.72244	0.00623848	4.16085	0.392242	4.63707	0.0113097	4.91194	0.013342
Ta.10329.43.S1_at	Aem1	NA	Amn1	11.8336	0.0237291	8.36226	0.27944	7.83399	0.0104642	8.09982	0.0336207	8.47525	0.00361376	8.06799	3.05953e-05	8.06801	0.00186494	7.46346	0.000295876
TaAffx.91381.1.A1_at	Aem1	NA	Amn1	7.99168	0.0424209	7.07198	0.0883298	5.89425	0.0361441	5.17066	0.0511858	3.0742	0.0136285	3.27062	0.00727259	3.46153	0.0960952	3.53401	0.00245969
Ta.8020.2.S1_x_at	Aem1	NA	Amn1	6.20731	0.225483	5.26982	5.21087e-05	4.98289	0.00293156	5.36933	0.00962081	5.15169	0.0877405	5.1896	0.104232	5.02901	0.0129153	5.3395	0.00288559
Ta.11282.1.S1_x_at	Aem1	NA	Amn1	9.96354	0.148715	6.82167	0.244181	5.49912	0.0192442	4.91658	0.000950785	5.04609	0.210796	5.51166	0.00291364	4.50223	0.0286456	4.59928	0.405591
Ta.14871.1.S1_at	Aem1	NA	Amn1	7.03129	0.089912	6.1361	0.029687	5.67488	0.0063248	5.52831	0.0130235	5.88135	0.00936087	5.60847	0.010014	5.32475	0.000924963	5.94472	0.0482768
Ta.27144.1.S1_a_at	Aem1	NA	Amn1	6.2305	0.144053	5.25577	0.0668311	5.14205	0.150459	4.70263	0.104698	5.08148	0.00182732	5.01017	0.0812081	5.3078	0.0126339	5.27229	0.132044
Ta.6382.1.A1_at	Aem1	NA	Amn1	8.8865	0.0478803	4.40831	0.895351	3.73786	0.0197881	3.73095	0.0171339	3.63859	0.00594764	3.76682	0.00955033	3.91255	0.261118	4.3431	0.0504402
Ta.10982.1.A1_a_at	Aem1	NA	Amn1	8.40366	0.0880472	5.89861	0.0237428	5.71809	0.0021051	6.04357	0.00689067	6.47086	0.0957155	6.27598	0.0851494	5.87876	6.12231e-06	6.14215	0.0378282
Ta.3529.1.S1_at	Aem2	NA	Amn1	8.20405	0.0108099	7.59573	0.0668258	6.72763	0.202304	6.40256	0.0836213	5.79798	0.0357514	5.33587	0.533154	5.11434	0.349863	4.84275	0.485712
Ta.15826.1.A1_at	Aem2	NA	Amn1	6.13915	0.102891	5.50876	0.0281369	4.46653	0.00140119	4.03576	0.000947073	4.80949	0.000352705	4.50803	0.0436233	4.54815	0.02409	4.7986	0.0403635
Ta.25856.1.S1_x_at	Aem1	NA	Amn1	5.9046	0.252402	5.0202	0.16104	4.53011	0.0275717	4.42816	0.0134428	4.39696	0.0713658	4.44117	0.00665371	4.55481	0.00576679	4.78963	0.104231
TaAffx.17425.1.A1_at	Aem1	NA	Amn1	4.68443	0.2494	3.85731	0.0528521	3.49776	0.000736969	3.7628	0.000433297	3.96389	0.000391203	3.67396	0.0564441	3.52345	0.0972813	3.55676	0.000587801
TaAffx.128618.1.S1_at	Aem1	NA	Amn1	7.26613	0.0304198	6.42838	0.262124	5.28641	0.0470179	4.97603	4.2076e-05	5.00317	0.00131604	4.03378	0.24011	4.47017	0.000933284	4.3526	0.0680733
Ta.8020.1.S1_x_at	Aem1	NA	Amn1	6.93534	0.31812	5.57571	0.000105537	4.82266	0.0707149	5.15461	0.0353573	5.23167	0.0720287	5.23799	0.066688	5.12463	0.188222	5.32334	0.0509827
Ta.13705.1.A1_at	Aem1	NA	Amn1	8.3044	0.0544034	7.44027	0.0162417	7.02145	5.43847e-06	5.84263	0.0907273	5.21773	0.00582077	5.41637	0.583714	5.97562	0.000733478	5.74379	0.000903025
Ta.7668.1.A1_at	Aem1	NA	Amn1	6.21055	0.0339402	5.48919	0.00854811	5.37806	0.0735883	4.88336	0.0131266	5.45307	0.046288	5.12564	0.0875849	5.40133	0.347514	4.92923	0.0306254
Ta.728.1.A1_at	Aem1	NA	Amn1	5.96151	0.0322098	5.2863	0.0605745	5.13582	0.101609	4.98479	0.000388584	5.01596	0.141005	4.99292	0.00548234	4.83737	0.00208764	4.79165	0.0853761
Ta.27739.2.S1_x_at	Aem1	NA	Amn1	7.50393	0.214596	6.3103	0.345105	5.25765	0.0956365	5.23004	0.0197166	5.0578	5.66585e-05	4.59371	0.356795	4.88533	0.0133914	5.05065	0.508445
TaAffx.108815.1.S1_at	Aem1	NA	Amn1	7.22592	0.00319478	6.72568	0.108113	6.23607	0.000138429	6.36235	8.98261e-05	6.67686	0.0966524	6.63417	0.00617174	6.2953	1.92837e-05	6.32028	0.0308094
Ta.2744.1.S1_at	Aem1	NA	Amn1	6.0617	0.113165	4.98449	0.0338976	5.35318	0.332836	4.79683	0.085829	4.18316	0.0114824	4.01704	0.0487196	4.38336	0.0612138	4.26783	0.0612344
Ta.22183.1.S1_at	Aem13	NA	Amn1	5.8095	0.0788136	4.84735	0.00182889	4.55882	0.0982336	5.41732	0.000106483	5.01895	0.000897784	5.24036	0.0389945	4.91087	0.108834	5.1651	0.0116846
TaAffx.37698.1.S1_at	Aem1	NA	Amn1	4.59526	0.419485	3.91038	0.0246539	3.71306	0.00863447	3.77083	0.0108317	3.88649	0.0548423	3.72145	0.000663996	3.79409	0.00256325	4.06336	0.00258392
Ta.19461.1.S1_at	Aem1	NA	Amn1	6.23157	0.132954	5.22724	0.00791468	4.42195	0.00784632	4.23506	0.0265805	3.56606	0.0176194	3.7129	0.000203098	4.0469	0.00495515	3.85352	0.0967733
TaAffx.92262.1.A1_at	Aem1	NA	Amn1	5.81816	0.0410493	5.02583	0.0360352	4.59788	0.0172109	4.30073	0.00148119	4.44193	0.016168	4.63993	0.426446	4.69406	0.013537	3.84213	0.0373195
TaAffx.9293.1.S1_at	Aem1	NA	Amn1	5.78547	0.443157	5.02168	0.000423698	4.62127	0.0376927	4.24662	0.0293529	4.4937	0.00706328	4.77339	0.0464006	3.83305	0.0023408	4.17772	0.0144205
Ta.3970.1.S1_a_at	Aem1	NA	Amn1	5.53289	0.0280416	5.02952	0.0256585	4.7783	0.0265312	4.51954	0.0208797	5.10736	0.264939	4.62995	0.0991455	5.11108	0.0146218	4.63931	0.0312777
Ta.3357.1.A1_at	Aem1	NA	Amn1	8.25206	0.0109467	4.64981	0.208	3.97629	0.089127	4.12041	0.0323082	4.49234	0.0355562	4.19819	0.0137983	4.42855	0.0612934	4.23675	0.00673699
Ta.6239.1.S1_at	Aem1	NA	Amn1	8.62805	0.0820738	6.09878	0.0488619	5.95105	0.0935356	6.05532	0.0556758	5.95048	0.0796111	6.14039	0.0349875	6.2276	0.0167333	6.39396	9.92311e-07
Ta.10329.6.S1_at	Aem1	NA	Amn1	11.8961	0.0665944	8.28443	0.242568	7.77282	0.0358756	7.90414	0.0446553	8.86798	3.7998e-05	8.57425	0.00757452	8.3729	0.00451571	8.1441	0.0607789
Ta.28368.2.S1_at	Aem1	NA	Amn1	9.6493	0.326726	6.96241	1.54572	4.76225	0.0974912	4.43012	0.00920312	4.77422	0.0018534	4.64515	0.000789598	4.54033	0.0111281	4.9694	0.342078
Ta.30540.1.S1_at	Aem1	NA	Amn1	9.94451	0.0505322	9.03945	0.0582143	8.24239	0.0142008	8.02393	0.000294069	6.70245	0.0183715	7.2128	0.0467188	7.61928	0.00200247	7.95827	0.00174119
TaAffx.29649.1.S1_at	Aem2	NA	Amn1	5.99457	0.0373774	5.62727	0.0365337	4.68276	0.092753	4.08528	0.0442118	4.21662	0.118041	4.37507	0.0259224	4.33955	0.0135839	3.99627	1.67583e-05
Ta.27041.1.S1_s_at	Aem1	NA	Amn1	8.73601	0.00488828	6.92972	0.232212	5.17297	0.0543445	4.48172	0.018875	5.11492	0.0614094	5.29233	0.00925651	5.08153	0.000728141	5.47319	0.0320971
Ta.9966.1.S1_at	Aem1	NA	Amn1	5.37882	0.0587396	4.93023	0.000796334	4.52986	0.0482583	4.56062	0.00472748	4.40999	0.000431803	4.31915	0.00261007	4.34455	0.00179726	4.39054	0.00402145
Ta.19224.1.S1_at	Aem1	NA	Amn1	5.08668	0.437187	4.02386	0.0175006	3.50493	0.0253726	3.64036	0.0050251	3.69594	0.111708	3.82008	1.31732e-05	4.08954	0.0123524	3.85303	0.00175326
TaAffx.37427.1.A1_at	Aem1	NA	Amn1	6.56538	0.0467107	5.66618	0.0721927	4.89589	0.127358	4.31541	0.0199572	3.23517	0.234133	3.42114	0.278608	3.68841	0.00840515	3.31264	0.0426409
Ta.7344.1.A1_at	Aem1	NA	Amn1	6.65668	0.0280675	6.28076	0.00867977	5.99032	0.000248338	5.87612	0.00130687	6.01215	0.000907385	5.31707	0.606306	5.33226	0.0179574	5.38949	0.00533781
Ta.20998.1.S1_at	Aem2	NA	Amn1	4.2959	0.0248386	4.14067	0.157344	3.48488	0.0106173	3.85197	5.74808e-05	3.47691	0.000112581	3.50299	0.00157392	3.70527	0.0994468	3.79898	0.20093
TaAffx.128418.84.S1_at	Aem1	NA	Amn1	6.07977	0.0863749	5.20105	0.0926963	5.25284	0.162791	5.28376	0.00592537	4.12647	0.0411505	4.19392	0.0129543	4.46324	0.242819	4.63407	0.0357322
Ta.6614.1.A1_at	Aem1	NA	Amn1	6.10661	0.0488956	5.14979	0.0156314	4.78855	0.0112389	4.97011	0.00192512	5.07745	8.23768e-06	5.41683	0.111069	4.96678	0.00140316	5.11632	0.153975
Ta.16716.1.S1_x_at	Aem1	NA	Amn1	6.64494	0.186214	5.64238	0.270694	4.82854	0.0096887	5.46657	0.0603029	5.28153	0.148441	5.49968	0.236863	5.0583	0.0640788	4.73316	0.0124642
Ta.8802.1.A1_at	Aem1	NA	Amn1	8.51012	0.125331	7.57185	0.0456649	6.50423	7.32392e-05	6.6578	0.00480694	5.98452	0.0750462	6.19966	0.0767862	6.27807	0.02517	6.19222	0.0662464
Ta.7378.29.S1_at	Aem1	NA	Amn1	12.0242	0.0664084	8.29662	0.38094	7.50341	0.00352943	7.76662	0.0132101	8.16313	0.0957433	7.87519	0.25274	7.9871	0.000358106	7.95347	0.133722
TaAffx.111405.1.S1_at	Aem1	NA	Amn1	8.23939	0.00302808	8.02361	0.000902242	7.98877	0.000474354	7.99657	0.00881526	8.00007	0.00445623	8.03617	0.178292	7.82945	0.0147078	7.86015	0.0566341
Ta.13968.2.S1_a_at	Aem1	NA	Amn1	4.37964	0.0418951	3.85975	0.214195	3.68282	0.115248	3.32881	0.00213975	3.84884	0.0240622	4.2594	0.2571	3.83977	0.0176001	4.16476	0.392122
Ta.25984.1.S1_at	Aem1	NA	Amn1	6.26247	0.088712	5.76931	0.0157651	5.61194	0.000143865	5.5826	0.00630938	5.20956	0.00111703	5.53594	0.087669	5.44973	0.0152075	5.64715	0.00388128
Ta.26024.1.A1_at	Aem1	NA	Amn1	6.75053	0.0162061	6.18734	7.63177e-06	5.99041	8.63964e-05	5.8122	0.00266096	6.01508	0.00238712	6.25018	0.000553971	5.47172	0.000509126	5.15399	0.0194734
Ta.10560.1.S1_at	Aem1	NA	Amn1	8.00622	0.00913288	7.31189	0.0246218	7.2138	0.0231304	6.39806	0.0493815	6.65737	3.79845e-06	6.10084	0.168101	5.87895	0.0382878	5.50523	0.0204196
Ta.7533.1.S1_at	Aem1	NA	Amn1	7.5862	0.063714	5.49086	0.121621	5.27876	0.00376406	4.91678	0.000958543	4.73318	0.0203351	4.97333	0.136026	4.97288	0.0102953	5.28833	0.0150429
Ta.18748.1.S1_at	Aem1	NA	Amn1	7.52272	0.0396688	6.97062	0.0117423	6.84772	0.0218386	6.82076	0.00446293	6.56805	0.00122273	5.88374	0.177251	6.07913	0.0359574	5.92867	0.000104337
TaAffx.44362.1.A1_at	Aem1	NA	Amn1	8.00262	0.0686522	5.46648	0.352785	4.79549	0.00135691	5.37782	0.00449884	5.72899	0.00151121	5.26864	0.00286064	5.52302	0.0579264	5.60104	0.0586222
Ta.29424.1.A1_a_at	Aem1	NA	Amn1	5.08402	0.0108547	3.75117	0.0028885	3.59043	0.0391542	3.74436	0.00149355	3.62669	0.117169	3.99293	1.56375e-05	3.82171	0.008352	4.58178	0.860574
Ta.10977.2.S1_at	Aem1	NA	Amn1	6.51496	0.0225007	5.79579	0.0662766	6.17241	0.0142824	6.23038	0.0598104	6.03185	0.000144195	6.15808	0.00058671	6.23187	0.0193048	6.13323	0.00648628
TaAffx.75697.2.A1_x_at	Aem1	NA	Amn1	6.88367	0.0385161	5.76092	0.0452728	5.32951	0.198438	4.98882	0.00312345	3.95916	0.0127869	3.9408	0.010884	4.26816	0.0505965	4.47852	0.0542357
Ta.25342.2.S1_at	Aem1	NA	Amn1	11.0338	0.109573	9.80681	0.0163331	8.40987	0.0105384	7.27874	0.0301215	3.13655	0.00974943	3.76543	0.00847123	3.8637	0.111301	3.78942	0.0133457
TaAffx.44208.1.S1_at	Aem1	NA	Amn1	7.75535	0.103089	5.9636	0.00439272	5.93705	0.00191719	6.04098	0.0385981	6.16639	0.017208	6.58306	0.60993	6.33097	0.28912	6.41198	0.0562858
TaAffx.36894.2.S1_s_at	Aem1	NA	Amn1	7.86381	0.196161	6.66516	0.0164201	6.00573	0.0158113	5.82447	0.0545896	6.8827	0.0505983	7.20437	0.388116	6.307	0.0786304	6.7962	0.0741973
TaAffx.86433.1.S1_at	Aem1	NA	Amn1	3.9782	0.0441502	3.29355	0.00753976	3.48261	0.0034826	3.16814	0.00127545	3.17173	0.0587858	3.36209	0.0722385	3.37934	0.0514237	3.18352	0.0029916
Ta.2826.1.S1_at	Aem1	NA	Amn1	4.73351	0.162649	3.95472	0.225094	3.67082	0.0469635	3.62617	0.083362	3.72953	0.000239688	3.67729	0.0889861	3.66206	0.0104122	3.54849	0.00193051
TaAffx.132315.2.S1_x_at	Aem1	NA	Amn1	9.07332	0.0340542	7.86812	0.000585255	7.86698	0.0232546	7.76018	0.0217486	7.70242	0.000769224	7.66743	0.107439	7.9558	0.0035876	8.18292	0.00681042
Ta.20540.3.S1_at	Aem1	NA	Amn1	8.96329	0.060455	7.45595	0.0593253	6.94138	0.0189406	6.94877	0.0166118	4.3643	0.00800179	5.42383	0.583292	5.37751	0.00251667	5.24595	0.622016
Ta.10982.1.A1_x_at	Aem1	NA	Amn1	7.90951	0.19999	5.18729	0.6924	4.34545	6.08981e-07	4.83282	0.0100043	5.05235	0.0783546	5.21736	0.263452	4.83974	0.00217742	4.52808	0.0088773
TaAffx.119872.1.A1_at	Aem1	NA	Amn1	8.83551	0.0165983	7.60963	0.0867566	7.50202	0.016451	5.87697	0.0568794	6.01997	0.121167	5.81849	0.0351763	5.76011	0.0257484	5.74441	0.399221
Ta.22561.1.S1_at	Aem1	NA	Amn1	6.689	0.0140651	5.95912	0.082625	5.30895	0.0836067	5.3082	0.0162147	5.38913	0.0269545	5.10494	0.00232277	5.35257	0.0142043	5.50868	0.0161425
Ta.2952.1.S1_at	Aem1	NA	Amn1	7.5962	0.385534	4.68644	0.552033	3.89428	0.0145005	3.92062	0.000832077	3.64177	0.0084422	3.80458	0.0806839	4.00466	0.0393986	4.22906	0.159314
Ta.1751.2.S1_at	Aem1	NA	Amn1	9.10789	0.0398591	7.9836	0.000187082	6.30266	0.21934	4.36656	0.00702078	2.74553	0.00729636	2.72768	0.000962713	3.01573	0.00255838	2.92051	0.138506
Ta.14098.1.A1_at	Aem1	NA	Amn1	5.91711	0.0495541	5.22606	0.0487518	5.19755	0.0302249	5.2187	0.0341238	4.88506	0.00308875	4.93926	1.23477e-05	5.18675	0.029063	4.61616	0.259933
TaAffx.16336.1.A1_at	Aem2	NA	Amn1	5.14731	0.0154375	4.87863	0.312027	3.93009	0.0302248	4.21419	0.0292922	4.26363	0.00368872	4.07413	0.00104953	4.26187	6.04732e-06	4.54192	0.243175
Ta.7966.1.S1_a_at	Aem13	NA	Amn1	6.33566	0.0594855	5.51356	0.247491	5.20848	0.0217976	5.6847	0.0677841	4.94798	0.0362183	4.44496	0.10435	4.38089	0.11915	4.77435	0.0517686
Ta.30703.1.S1_at	Aem13	NA	Amn1	7.43982	0.243112	6.95295	0.111956	6.26524	0.113337	6.76419	0.00765479	6.46652	0.0948769	6.08741	0.0894845	5.95134	0.020152	5.65785	0.138008
TaAffx.65959.1.S1_at	Aem1	NA	Amn1	5.70726	0.100515	4.96388	0.230416	4.76623	0.0377675	4.70007	4.40365e-05	4.87526	0.0491003	5.30764	0.345562	5.06748	0.00436393	4.80362	0.0240835
Ta.30383.1.A1_at	Aem1	NA	Amn1	7.46733	0.0396951	4.62865	0.182307	3.98385	0.0390859	3.7059	0.0058668	3.53374	0.00285968	3.44451	0.03961	3.57036	0.0944235	3.80986	0.0345436
Ta.21717.1.A1_at	Aem2	NA	Amn1	5.85451	0.0383355	5.51161	0.0883546	4.9004	0.117268	4.85899	0.0114102	4.54423	0.151416	4.55782	0.0471658	4.41266	7.64562e-07	4.19541	0.0342699
Ta.3580.1.A1_x_at	Aem1	NA	Amn1	8.03523	0.0843641	6.76432	0.0032209	6.26915	0.00282193	6.46516	0.047712	5.03215	0.121603	4.94056	0.0535406	4.70303	0.00662028	5.39964	0.008698
Ta.3246.1.S1_at	Aem1	NA	Amn1	8.82679	0.0120316	7.73594	0.0106237	7.51238	0.00624564	7.39789	0.0222679	6.26603	0.113238	6.15444	0.000357676	6.06895	0.0587606	5.19442	0.0135766
Ta.9666.2.S1_x_at	Aem1	NA	Amn1	5.49116	0.0467535	5.12992	0.00284464	4.72217	0.00737736	4.82309	7.7519e-05	5.07043	0.00616819	4.85402	0.0822869	4.58191	0.0189203	4.72041	0.0231687
Ta.12488.1.A1_at	Aem1	NA	Amn1	3.88271	0.0452444	3.40476	0.0375807	3.44667	0.0405066	3.50877	0.00289999	3.2699	0.00693914	3.35859	0.00336684	3.38059	0.022503	3.56646	0.17337
Ta.22141.1.S1_at	Aem1	NA	Amn1	6.14015	0.064977	4.79925	0.00371595	4.7408	0.028153	4.23848	0.0675573	4.01182	0.000421752	4.14318	0.0511355	4.15142	0.0203378	4.12817	0.00370105
Ta.18368.1.S1_x_at	Aem1	NA	Amn1	5.23494	0.610301	3.73767	0.099435	3.3535	0.00555449	3.54435	0.000127008	3.72933	0.000532539	3.64005	0.0469306	3.52205	0.00759221	3.62157	0.0595206
Ta.16793.1.S1_at	Aem1	NA	Amn1	6.26185	0.0250007	5.50423	0.0880385	5.08829	0.039508	4.88262	0.0104986	4.32393	0.00587026	4.34525	0.0282942	4.53813	0.0744315	4.55216	0.0298667
TaAffx.52495.1.A1_at	Aem1	NA	Amn1	5.24434	0.0316319	3.71216	1.82363e-06	3.82756	0.00202123	3.52565	0.0224121	3.56516	0.0734129	3.5798	0.00215765	3.83677	0.00580751	3.78299	0.0201503
Ta.30701.1.S1_at	Aem1	NA	Amn1	6.27222	0.0478158	5.60238	0.000565546	5.52736	0.017777	4.76573	0.00696371	5.29586	0.331764	5.0519	0.00552719	4.87971	0.228841	5.27067	0.116851
Ta.10526.1.A1_s_at	Aem2	NA	Amn1	8.76915	0.0627298	8.41329	0.0532045	8.02946	0.0160387	8.00925	0.00142635	8.08907	0.00179193	8.58235	0.0339354	8.61194	0.0103226	8.31987	0.0224455
Ta.7785.2.A1_at	Aem1	NA	Amn1	3.93183	0.00809789	3.41748	0.0421172	3.3675	0.00260513	3.23404	0.00305133	3.48572	0.0187441	3.40783	0.00861942	3.25154	0.0141867	3.42438	0.0368857
Ta.12704.1.S1_at	Aem1	NA	Amn1	10.4294	0.0545826	9.38177	0.0298006	8.86912	0.146784	8.52694	0.00139979	8.70069	0.018068	8.73599	0.0346541	8.69017	0.137011	9.05955	0.000386982
Ta.5435.1.S1_x_at	Aem1	NA	Amn1	6.68229	0.224337	4.99242	0.00218504	4.76802	0.00701427	5.16051	0.0242981	4.66107	0.00815484	4.8823	0.294781	4.78756	0.0402625	4.86074	0.0548808
Ta.23990.1.A1_at	Aem1	NA	Amn1	7.47005	0.00673764	6.26814	0.0837899	5.26305	0.391086	3.73581	0.000559504	3.39582	0.000815346	3.37905	0.000334189	3.43469	0.0029155	3.53769	0.00381154
Ta.1751.2.S1_x_at	Aem2	NA	Amn1	11.2159	0.0149264	10.2811	0.00218864	8.72152	0.106815	6.53092	0.0378517	3.51347	0.0254959	3.46771	0.120191	4.00226	1.36491e-05	3.84452	0.234456
Ta.18480.2.S1_x_at	Aem1	NA	Amn1	6.73339	0.162877	5.16543	0.577029	4.5208	8.93298e-05	4.2617	0.0277309	4.19359	0.00105461	4.01779	0.0190104	3.98648	0.000979856	4.06271	0.0362076
Ta.26146.1.S1_at	Aem1	NA	Amn1	6.77595	0.0146743	5.80203	0.894376	5.11089	0.0210925	4.90882	0.0211636	3.92766	0.0399591	4.24181	0.0144744	4.46085	0.0227661	4.24909	0.0425456
Ta.11809.1.S1_at	Aem1	NA	Amn1	8.27352	0.100339	6.69011	0.302179	5.46057	0.0142039	5.8591	0.00501751	4.79042	0.131593	4.95371	0.00500206	5.25162	0.0973553	5.39109	2.13785e-08
Ta.28319.1.S1_at	Aem1	NA	Amn1	7.21745	0.0264276	6.15698	0.0604202	6.11947	0.0409793	5.93456	0.00495369	5.26711	0.00838745	5.42049	0.00839161	5.73438	0.00982365	5.67824	0.00080744
TaAffx.12907.1.A1_at	Aem1	NA	Amn1	7.60933	0.0513666	6.43697	0.0271557	6.80301	0.0700804	5.77573	0.0695802	5.88858	0.00695171	6.05564	0.0932453	5.76754	0.0754604	5.65942	0.0921554
Ta.1646.1.S1_at	Aem1	NA	Amn1	6.62494	0.0269336	6.19268	0.00371836	6.12416	0.000123633	5.94817	0.00287352	5.65572	0.00138206	5.61289	0.752606	6.19802	0.00453915	5.89344	0.000244919
Ta.30515.1.S1_at	Aem1	NA	Amn1	10.6856	0.145912	7.95087	0.0308783	7.6435	0.000821263	7.72352	0.0121133	7.87172	0.00108309	7.82765	0.0262903	8.16416	5.94671e-05	8.2505	0.000223721
TaAffx.4888.1.S1_at	Aem1	NA	Amn1	8.74046	0.128243	7.4712	0.028522	7.2195	0.00978766	7.41769	7.39293e-05	5.30376	4.93582e-05	5.1582	0.00211687	5.57417	0.225879	5.69791	0.305345
TaAffx.94031.1.A1_at	Aem2	NA	Amn1	4.58033	0.11223	4.29444	0.00355167	4.09835	0.0192192	3.9033	0.00026397	3.83135	0.0478367	4.09238	0.0038815	3.82725	0.00341153	3.61454	0.00906516
TaAffx.114052.1.A1_at	Aem1	NA	Amn1	7.84806	0.0625234	5.46806	0.128765	5.22139	0.000991897	4.08059	0.0364144	3.7452	0.118275	3.34479	0.000384993	3.65449	0.0783108	3.97141	0.163357
TaAffx.128712.19.S1_s_at	Aem1	NA	Amn1	6.71043	0.238092	6.0122	0.00163374	6.03287	0.000377321	6.09963	0.0920828	5.61914	0.138405	5.39497	0.00863676	5.58793	0.0995126	5.8879	0.0760595
Ta.26170.1.S1_at	Aem1	NA	Amn1	7.14163	0.02195	6.29996	0.0148742	5.91254	0.026862	5.24988	0.118071	4.71286	0.00211203	4.95641	0.386328	5.44287	0.0335162	5.40544	0.0201575
Ta.8073.1.S1_at	Aem1	NA	Amn1	8.00995	0.0540124	4.55754	0.158998	3.91707	0.000879621	3.83696	0.000785784	4.15624	0.0211041	4.74497	0.220653	4.0841	0.0168372	4.51742	0.00457367
TaAffx.49827.1.A1_at	Aem3	NA	Amn1	5.65943	0.19895	5.44428	0.0328766	5.36001	0.000716651	4.83658	0.023252	5.30806	0.000528383	5.44647	0.0110896	5.26111	0.00385592	5.55105	0.0781421
TaAffx.52798.1.A1_at	Aem2	NA	Amn1	8.6494	0.240992	7.91483	0.070591	6.7213	0.0315725	6.17731	0.00409121	6.96388	8.4264e-05	6.8542	0.0238247	6.62615	0.0214084	6.19788	0.218773
Ta.3862.1.S1_at	Aem1	NA	Amn1	4.95523	0.0749823	3.92919	0.121086	3.56546	0.0180052	3.50493	0.00123812	3.48868	0.022958	3.29737	0.0330051	3.39753	0.0654337	3.20638	0.000211248
TaAffx.52342.1.S1_at	Aem1	NA	Amn1	6.88441	0.385752	5.61859	0.000878763	5.06322	0.0457822	5.0737	0.0130334	5.6537	0.0152806	5.47132	0.0446062	5.33391	0.0363359	5.11239	0.383084
TaAffx.118814.1.A1_at	Aem1	NA	Amn1	5.15771	0.00548995	4.50329	0.0321174	4.4346	0.0197325	4.41945	0.0384298	4.06574	0.0237891	4.28359	0.00185241	4.23013	0.0256665	4.44144	0.0267793
Ta.3576.1.S1_at	Aem1	NA	Amn1	6.20965	0.118157	5.06326	0.116916	4.80793	0.126642	4.56423	0.00604539	4.48229	0.0277613	4.69745	0.0131031	4.40175	0.00989546	4.24353	0.131397
Ta.2157.1.A1_s_at	Aem1	NA	Amn1	9.36551	0.0451624	6.58378	0.565157	6.3431	0.00523442	7.09505	0.0844842	4.72958	0.320359	4.46708	1.59142e-05	5.0229	0.00343656	4.92738	0.513432
Ta.3199.1.S1_a_at	Aem1	NA	Amn1	8.07553	0.0787786	7.40224	0.00578688	7.2924	0.0037252	7.12446	0.00472748	6.90338	0.189272	6.80294	0.277845	6.38387	0.0309081	5.69914	0.457831
Ta.26183.1.A1_at	Aem1	NA	Amn1	7.64347	0.0908384	6.20565	0.00162322	5.4595	0.00495626	4.57038	0.129822	4.25451	0.0195144	4.4561	0.0168538	4.62767	0.0196676	4.96894	0.0164454
TaAffx.25107.1.S1_at	Aem1	NA	Amn1	7.29062	0.121535	4.84112	0.0255003	4.19963	0.000634759	3.80651	0.00662191	4.66991	0.00740928	4.58512	0.0238143	4.87752	0.007115	4.81171	0.200249
Ta.13949.1.A1_at	Aem2	NA	Amn1	6.18524	0.0208256	5.77213	0.0638519	4.72339	0.0931037	4.33263	0.0146926	4.01366	0.143558	3.93473	0.0112496	3.72384	0.045653	3.73113	0.0931348
Ta.3929.2.A1_a_at	Aem1	NA	Amn1	6.61713	0.0123352	6.12357	0.0563382	5.90883	0.119576	5.68588	0.00285449	5.26658	0.142733	5.53398	0.220445	5.81765	0.031375	5.76521	0.172724
Ta.23463.1.S1_at	Aem13	NA	Amn1	6.45563	0.0488605	5.71963	0.105828	5.42711	0.0173087	5.85745	0.0180456	5.33542	0.0200251	4.95242	0.017593	4.74319	0.00892136	4.63143	0.521328
Ta.17214.1.S1_at	Aem1	NA	Amn1	7.03275	0.119976	6.27255	0.00172871	5.55465	0.0390439	5.18208	0.0669132	6.37633	0.0812694	5.49742	0.0240271	5.13087	0.0648719	4.84144	0.00115606
TaAffx.84695.1.S1_at	Aem1	NA	Amn1	6.24358	0.00852158	5.28375	0.00686003	5.51308	0.000154693	5.22501	0.00498195	4.8337	0.00295216	4.81547	0.0172326	4.57131	0.00476221	4.86216	0.00396624
TaAffx.29334.1.S1_at	Aem13	NA	Amn1	8.95234	0.00948256	8.20271	0.0102843	7.82164	0.0095429	8.24738	0.049362	7.52766	0.0862956	7.57138	0.204041	8.54153	0.086466	7.80675	0.0758213
TaAffx.64270.1.A1_at	Aem2	NA	Amn1	6.26156	0.0929751	5.75674	0.035298	5.30519	0.0186388	4.90971	0.0145572	4.6494	0.0217511	4.69072	0.177603	4.97182	0.160011	4.76802	0.433108
Ta.23137.1.S1_at	Aem1	NA	Amn1	9.08806	0.0780637	8.0517	0.000963706	7.37012	0.00153156	7.60715	0.0338282	5.88736	0.103748	6.10213	0.00483671	6.02788	0.00712654	6.05256	0.0523984
TaAffx.28462.2.S1_x_at	Aem1	NA	Amn1	6.85256	0.137542	5.9783	0.00962905	6.20763	0.19632	5.9982	0.0389924	5.17787	0.0672857	5.20315	0.0448804	5.31475	0.0142599	6.09511	0.158374
Ta.20901.2.S1_x_at	Aem2	NA	Amn1	4.38513	0.000735521	4.22023	0.000818079	3.9367	0.00562223	4.03448	0.0142166	4.13974	0.00566639	4.15589	0.0231079	4.00737	0.0991342	4.30846	0.0180246
TaAffx.93981.1.A1_at	Aem1	NA	Amn1	6.79739	0.0591986	5.84751	0.0841248	5.84723	0.0843546	5.21042	0.00127907	5.27002	0.0305453	5.15594	0.00108861	4.96823	0.0117931	4.5168	0.000608742
TaAffx.12279.1.S1_at	Aem1	NA	Amn1	7.67907	0.00549478	6.91775	0.0163265	6.36122	0.00129775	6.51714	0.00694808	5.88483	0.0414685	5.67519	0.228154	6.02205	0.000206082	5.69575	6.94004e-06
TaAffx.84713.1.S1_at	Aem1	NA	Amn1	7.44562	0.0144932	6.61895	0.0206555	6.11898	0.0290612	6.00109	0.0244161	5.54335	0.0302219	6.02461	0.380536	5.98655	0.0234526	6.14505	1.10528
TaAffx.12939.1.S1_at	Aem1	NA	Amn1	6.1403	0.0060652	5.79093	0.00257498	5.53904	0.000164336	5.58209	0.0253853	5.61537	0.0616595	5.27918	0.870743	5.51688	0.0252659	5.61927	0.0306776
Ta.21787.1.S1_at	Aem2	NA	Amn1	8.68128	0.0370917	8.04736	0.0038686	7.07456	0.0146391	5.95578	0.0312005	5.0046	0.0925841	4.97393	4.78173e-05	5.23193	0.000105315	5.29625	0.0875348
TaAffx.17141.1.S1_x_at	Aem1	NA	Amn1	10.5378	0.11525	7.45615	0.759622	6.27498	0.00180818	5.96691	0.00357975	6.14927	0.11009	6.36306	0.100961	6.05369	0.00450122	6.12948	0.573828
TaAffx.23712.1.S1_at	Aem1	NA	Amn1	6.28817	0.090534	4.27109	0.0910819	3.77331	0.000201725	4.19043	6.56351e-05	4.08371	0.00989289	4.13996	0.0645468	4.11614	0.11625	4.11134	0.0014938
Ta.8462.2.A1_at	Aem2	NA	Amn1	6.80351	0.0570512	6.44053	0.169065	6.23081	0.050077	5.81066	0.00602048	6.25008	0.0654275	6.12327	0.00145634	5.95306	0.0928654	5.83309	0.339
Ta.7001.1.S1_at	Aem13	NA	Amn1	4.83737	0.0470294	4.08306	0.189217	3.99815	8.3475e-05	4.26845	0.000346343	3.63645	0.000389558	3.60814	0.00585682	3.71672	0.00361407	4.02512	0.0351453
Ta.4830.2.A1_at	Aem1	NA	Amn1	6.72856	0.00890202	5.70213	0.593221	5.16648	0.0934349	5.45098	0.0273735	3.90121	0.214098	3.74333	6.78388e-05	3.65685	2.38054e-07	4.10176	0.0328601
Ta.12936.1.S1_at	Aem1	NA	Amn1	5.91361	0.0650565	4.47632	0.0125592	4.11887	0.0226089	4.13286	0.00445311	4.01874	0.108721	3.8858	0.001199	4.06193	4.92766e-05	4.00765	0.00200751
TaAffx.23860.1.S1_at	Aem2	NA	Amn1	8.46709	0.0575869	8.03814	0.020964	7.19224	0.000459499	7.39892	3.34512e-06	6.58736	0.226743	6.62709	0.000681749	6.15204	0.123314	5.8842	0.597541
TaAffx.113263.11.S1_at	Aem13	NA	Amn1	7.21259	0.108663	6.70899	0.0910991	6.21998	0.018233	7.08226	0.0408303	6.54955	0.0165573	6.77069	0.0212706	6.16735	0.0107235	6.2701	0.0226904
TaAffx.25652.1.S1_at	Aem1	NA	Amn1	8.61739	0.365839	4.13542	0.367485	3.87564	0.000907743	3.79245	0.0127289	4.56662	0.0107039	4.53437	0.0823631	4.63389	7.87021e-05	4.74042	0.0011651
Ta.22389.1.S1_at	Aem13	NA	Amn1	6.83811	0.199712	5.7399	0.0315872	5.47202	0.00284378	5.97349	0.00604413	5.62812	0.0226628	5.80085	0.117668	5.16341	0.548733	4.82193	0.0929008
Ta.31.1.S1_at	Aem1	NA	Amn1	9.85428	0.234874	6.3447	0.28267	4.21786	0.000854361	3.98324	0.00769769	4.30836	0.0374406	4.15809	0.00247918	4.06143	0.000785134	4.32372	0.297137
Ta.7934.2.S1_x_at	Aem1	NA	Amn1	7.21898	0.332512	3.96653	0.0641168	3.43743	0.00140232	3.64491	0.00528398	3.68881	0.12113	3.71856	0.0778626	3.75434	0.00171337	3.70298	0.0128823
Ta.14164.1.S1_x_at	Aem1	NA	Amn1	7.73698	0.0552178	6.91845	0.0227206	6.65699	0.072781	6.43918	0.0782771	5.05567	0.109812	4.89794	0.0615238	6.03654	0.0457691	6.66388	0.00334668
TaAffx.1888.1.A1_at	Aem1	NA	Amn1	7.35377	0.179966	6.41631	0.0192456	5.52153	0.194235	6.17579	1.90155	4.03927	0.0179557	3.67456	0.00247918	3.95312	0.00281014	4.15147	0.0146781
TaAffx.43287.1.A1_at	Aem1	NA	Amn1	6.79568	0.143183	5.67171	0.196986	5.43984	0.019962	4.90281	0.089519	4.11191	0.0239227	5.02049	0.00668108	4.7612	0.047432	5.38211	0.127989
Ta.19560.1.S1_at	Aem1	NA	Amn1	6.38281	0.0213103	5.36919	0.155615	4.7531	0.000640795	4.67226	0.000332579	4.5664	0.0611809	4.2075	0.000160246	4.42991	0.103517	4.67378	0.000255052
Ta.8746.1.S1_at	Aem1	NA	Amn1	7.40169	0.130117	5.14421	0.0162663	4.57275	0.0347198	5.35505	3.55271e-05	5.15358	0.00350686	5.16894	0.000596291	4.9048	0.0311154	5.62836	0.776231
TaAffx.91311.1.A1_at	Aem1	NA	Amn1	7.92906	0.156427	5.0603	0.356359	4.71564	0.00018302	5.01244	0.0040711	5.32927	0.000266863	5.04131	0.0455503	5.04711	0.000559875	5.09196	0.139192
TaAffx.67780.2.S1_s_at	Aem1	NA	Amn1	6.97432	0.172747	5.98432	0.00179389	5.63	0.0841255	5.30521	0.00747773	5.12488	0.00453206	5.16948	0.113893	4.88284	0.00636727	4.77588	0.041787
Ta.28139.1.S1_at	Aem1	NA	Amn1	6.54546	0.449184	4.19557	0.416899	3.71779	0.0193781	3.51485	0.000932764	3.77909	0.000946241	3.59763	0.0797653	3.52001	0.0187631	3.66929	0.0030972
Ta.25933.1.S1_at	Aem1	NA	Amn1	6.45965	0.0105702	4.96857	0.0319703	4.90684	0.0579799	4.64942	0.0430536	4.54402	0.0286662	4.47106	0.00165022	5.04275	0.00673573	4.92718	0.126067
Ta.2975.1.S1_at	Aem2	NA	Amn1	5.14044	0.121663	4.97384	0.0396195	4.35243	0.0277916	4.51223	0.0172063	4.40405	0.00601032	4.55297	0.031591	4.8304	0.206718	4.88018	0.0376924
Ta.1953.3.S1_at	Aem1	NA	Amn1	7.36194	0.0507746	5.31642	0.505339	4.40911	0.000112026	4.04399	0.000339087	4.14976	0.000754181	4.26382	0.0557357	4.12259	0.026032	3.91226	0.00965043
Ta.10230.2.S1_a_at	Aem1	NA	Amn1	7.35104	0.239248	6.79737	0.13171	6.41349	0.070392	6.27384	0.0514667	5.68859	0.163375	5.41118	0.114748	5.72945	0.114717	5.19326	0.00489412
Ta.7378.37.S1_at	Aem1	NA	Amn1	10.0312	0.0808264	7.13527	0.0446036	6.83877	0.00189279	6.93856	0.000143555	5.94071	0.00678041	6.00655	0.154976	6.02835	0.110743	6.58658	0.0917452
Ta.11282.1.S1_at	Aem1	NA	Amn1	10.7402	0.101727	7.30985	0.4452	5.83066	0.0143709	4.92639	0.000827639	4.92447	0.0499329	5.18776	0.2867	4.71064	0.121451	4.64928	1.05199
Ta.3651.3.S1_x_at	Aem1	NA	Amn1	6.84434	0.0509199	5.94617	0.0840315	5.67004	0.0568605	5.77161	0.000929539	6.46431	0.0398879	5.99939	0.0166313	5.93725	0.0118637	6.10944	0.00174231
Ta.27101.7.S1_at	Aem1	NA	Amn1	11.4544	0.0636807	7.63857	0.308236	7.58072	0.0397175	7.73375	0.0165102	8.02387	0.0139662	7.8313	0.00022176	7.71856	0.0741796	7.97334	0.138145
TaAffx.44666.1.S1_s_at	Aem1	NA	Amn1	7.92528	0.0210751	5.64757	0.0921873	5.6761	0.0815807	5.95573	0.0503518	5.84295	0.221673	5.70297	0.0629046	6.07342	0.0504177	5.79577	0.0510125
TaAffx.55773.1.S1_x_at	Aem2	NA	Amn1	4.03218	0.300059	3.72789	0.12368	3.5236	0.000673336	3.14568	0.023369	3.28325	0.0197821	3.24144	0.00617355	3.23686	0.014985	3.24243	0.000237794
Ta.28692.2.S1_s_at	Aem1	NA	Amn1	7.4	0.0253305	6.65949	0.00353896	6.45799	0.000775436	6.28667	0.0156883	6.28512	0.0858804	6.08751	0.0229195	6.50779	0.00438572	6.57787	0.0808891
Ta.19239.1.S1_x_at	Aem1	NA	Amn1	7.50562	0.0894162	5.94083	0.151716	5.19748	0.0121185	5.59144	0.101012	5.07696	0.00234431	5.13542	0.0817834	4.94543	0.0127138	5.69286	0.152537
Ta.10255.3.S1_at	Aem1	NA	Amn1	5.13086	0.0208099	4.30074	0.00469283	4.10206	0.063649	4.09275	0.00994897	4.46885	0.0328412	4.22451	0.123853	4.13971	0.0396157	3.68923	0.0449384
TaAffx.52653.1.A1_s_at	Aem1	NA	Amn1	9.11785	0.0644574	6.77598	0.240579	6.03034	0.0683844	5.41019	0.187203	3.50883	0.0575645	3.38035	0.0572199	3.83881	0.0894125	3.73045	0.0212471
Ta.11050.1.S1_at	Aem1	NA	Amn1	5.941	0.0491748	4.70267	0.474641	4.11768	0.01868	3.68737	0.00682788	4.49397	0.041491	4.45446	0.0338414	4.42883	0.0075969	4.01749	0.0394047
Ta.14587.1.S1_at	Aem1	NA	Amn1	9.43907	0.180438	5.24596	0.108318	5.07631	1.14957e-05	5.09095	0.00529516	5.61416	0.0349191	5.82784	0.651277	5.53079	0.0395223	5.00919	0.0758372
Ta.3427.1.A1_at	Aem1	NA	Amn1	8.92519	0.0318774	7.61202	0.099259	7.1056	0.00983541	7.28485	0.0446732	6.0443	5.49231e-06	5.37024	0.00248228	5.60472	0.000310612	5.09406	0.0910911
TaAffx.54727.1.S1_at	Aem1	NA	Amn1	5.17659	0.195327	4.72311	0.0266322	4.71919	0.0100998	4.64977	0.00461321	4.46911	0.0347574	4.80395	0.234132	4.26363	0.0283697	4.63314	0.082171
Ta.28162.1.S1_at	Aem1	NA	Amn1	6.67513	0.245335	3.8358	0.0203199	3.63372	0.00133637	3.71861	0.0215211	3.45684	0.0873478	3.80607	0.0179714	3.76254	0.0382878	4.08957	0.0249438
Ta.6237.1.A1_at	Aem1	NA	Amn1	6.33074	0.0602466	5.36914	0.0121738	4.73988	0.138719	4.90585	0.0408749	3.23827	0.000233199	3.46158	0.00756379	3.7718	0.0357292	3.42448	0.0379544
TaAffx.52819.1.S1_at	Aem1	NA	Amn1	6.42083	0.0642998	4.87092	0.0113395	4.43001	0.0157163	4.54156	0.0405814	4.33553	0.276858	4.35826	0.0650891	4.55154	0.00631373	4.77963	0.178071
TaAffx.38477.1.A1_at	Aem1	NA	Amn1	5.08715	0.051454	4.77686	0.0524219	4.75131	0.0471497	4.81157	0.0526643	4.81839	0.408875	4.61619	0.0815769	4.8134	0.197502	4.84271	4.60952e-05
TaAffx.121914.3.S1_at	Aem1	NA	Amn1	5.77455	0.179204	4.61987	0.00729008	4.41032	0.0215126	4.28503	0.00186111	4.38335	8.78102e-07	4.92	0.104356	4.34039	0.051883	4.67162	0.0135796
TaAffx.118567.1.A1_at	Aem1	NA	Amn1	7.75835	0.0973376	5.0895	0.0145495	5.22872	0.00100661	5.10898	0.000836881	4.67535	0.0712856	5.70597	0.13881	4.65033	0.000213	5.16241	0.00134556
TaAffx.98340.1.S1_at	Aem1	NA	Amn1	5.05574	0.0272661	4.13967	0.00160904	4.07984	0.0115566	3.95744	0.0857261	3.8171	0.00940374	3.60893	0.0394903	4.20093	0.109115	4.33794	2.79176e-08
Ta.8870.2.A1_at	Aem1	NA	Amn1	7.3105	0.148619	6.9443	0.022812	6.91625	0.00976452	6.73515	0.131138	6.51021	0.000819356	6.78935	0.00978735	6.59643	0.00103569	6.08962	0.0117682
Ta.21825.1.S1_at	Aem1	NA	Amn1	9.27491	0.0307776	7.17503	0.00422566	6.81715	0.00174418	6.88405	0.0063352	7.38822	0.0441643	7.57628	0.103202	7.17078	0.208799	7.38443	0.095182
Ta.28741.1.S1_x_at	Aem1	NA	Amn1	9.86741	0.0537061	8.31732	0.0155216	7.65474	0.0283376	7.41226	0.000282642	7.70712	0.00519293	7.29275	4.47692e-05	6.86296	0.141303	7.20128	0.136622
Ta.28888.1.S1_at	Aem1	NA	Amn1	9.08094	0.0507409	8.39154	0.00768367	7.81898	0.0126382	7.88437	0.0175107	7.59227	0.280667	7.25064	0.0616667	7.61847	0.00756442	7.62416	0.0550151
Ta.6390.1.A1_at	Aem1	NA	Amn1	5.59797	0.119973	4.68422	0.232901	4.23476	0.0226698	4.20167	0.0115193	4.80811	0.00272278	4.48311	0.0985826	4.30265	0.0498668	4.42401	0.211671
TaAffx.80108.1.S1_at	Aem1	NA	Amn1	11.9187	3.0953	10.0791	0.417833	7.65353	0.031988	7.29306	0.00214507	6.65086	0.0185435	6.09899	0.0614482	6.03367	0.115105	6.93243	0.070453
Ta.1751.3.S1_x_at	Aem1	NA	Amn1	9.78851	0.0260176	8.21999	0.0413198	5.16552	0.62832	4.18016	0.00649902	3.20307	0.0289594	3.3012	0.0070659	3.1441	0.00154326	3.08856	0.00109113
TaAffx.128686.3.A1_at	Aem1	NA	Amn1	10.1847	0.163608	7.35986	0.0981989	7.11113	0.01783	7.18082	0.0430621	7.76944	0.00832028	7.4148	0.091651	7.38185	0.00395967	7.15812	0.288971
TaAffx.86713.1.S1_at	Aem1	NA	Amn1	8.49174	0.0452986	5.65357	0.0279107	4.71568	0.00178111	4.34646	4.02534e-05	3.9301	0.0335494	4.00058	0.104942	4.35063	0.000149712	4.56297	0.0511874
TaAffx.98159.1.S1_at	Aem1	NA	Amn1	10.229	0.0561623	8.22018	0.0963311	6.55256	0.387541	5.92416	0.0242777	5.39419	0.000179249	5.52286	0.285063	5.28033	0.0710281	5.04359	0.13673
Ta.21003.2.S1_a_at	Aem1	NA	Amn1	7.39179	0.0546147	6.72485	0.0123528	5.842	0.00227755	6.45316	0.0308426	5.51463	0.443274	5.60904	0.556898	5.53181	0.00623454	6.10462	0.103691
Ta.1813.1.S1_at	Aem1	NA	Amn1	5.0251	0.0326555	3.66229	0.00935017	3.27182	0.0305784	3.23845	0.0340893	3.75471	0.0363863	3.89016	0.0711763	3.74327	0.00287544	3.5288	0.00178265
TaAffx.74198.1.S1_at	Aem1	NA	Amn1	8.99562	0.0450234	7.76633	0.011585	7.49108	0.093869	5.44682	1.13315e-05	4.4608	0.154015	4.38193	0.120405	4.27552	0.000219816	4.72605	0.020475
Ta.25161.1.S1_at	Aem2	NA	Amn1	6.45874	0.133627	6.04071	0.0519591	5.72778	0.0244273	5.42577	0.00257585	6.0202	0.0484519	5.49206	0.53569	5.5402	0.0642511	5.8811	0.0357275
Ta.2955.2.A1_at	Aem1	NA	Amn1	6.21163	0.0246407	5.47143	0.00600434	4.56168	0.0050751	4.46808	0.0145196	5.33381	0.0797292	5.35314	0.0273588	5.0028	0.033745	4.8891	0.142438
Ta.7814.1.S1_at	Aem2	NA	Amn1	6.54598	0.113917	6.21451	0.0120617	5.39749	0.0936009	4.67526	0.029435	4.97837	0.0222766	4.81229	0.00168474	4.66478	0.00571935	5.42938	0.00522453
Ta.11066.1.S1_at	Aem1	NA	Amn1	8.98159	0.0610139	8.04263	0.0155754	7.5605	0.183982	5.91967	4.66433e-05	5.34401	0.026315	5.05061	0.03445	5.2738	4.68227e-06	5.39532	0.165446
TaAffx.43576.1.A1_at	Aem1	NA	Amn1	6.50355	0.139745	5.88202	0.0661003	5.73818	0.0160383	5.73595	0.129678	5.25439	0.220144	5.16641	0.25458	6.02783	0.273119	5.78158	0.137372
Ta.8398.1.A1_at	Aem2	NA	Amn1	7.94315	0.0199659	7.4201	0.0405988	7.04741	0.00807147	6.58303	0.0142335	6.31992	0.027251	6.34432	0.0240321	7.17018	0.0110293	6.89919	0.0389353
Ta.1589.1.S1_at	Aem1	NA	Amn1	7.44408	0.0733541	5.96929	0.000792144	5.85895	0.0366798	4.56045	0.0121942	4.57881	0.000979593	4.85787	0.00445767	4.89522	0.0101385	5.10902	0.00423774
TaAffx.12439.1.A1_at	Aem1	NA	Amn1	5.67418	0.0416705	5.04542	0.0652181	4.61569	0.00440645	4.31603	0.0160742	4.64429	0.0410843	4.42966	0.00141618	4.65747	1.58463e-06	4.67838	0.0189071
TaAffx.65995.1.S1_at	Aem1	NA	Amn1	6.18642	0.0963067	5.53511	0.000500194	5.096	0.00553346	5.1923	0.0875411	4.51254	0.0222018	3.89195	0.410856	4.63508	0.00969145	4.72454	0.0878197
Ta.9578.2.S1_a_at	Aem1	NA	Amn1	7.51418	0.203707	5.64436	0.0339444	5.82091	0.0681487	6.13998	0.000770925	6.98201	0.000566259	6.66629	0.0465505	6.64162	0.01129	6.54931	0.00544111
TaAffx.24652.1.S1_at	Aem1	NA	Amn1	10.2686	0.0300445	8.53202	0.381243	6.44556	0.0395288	7.05225	0.106592	5.04798	0.0305496	4.89101	0.00618523	4.54472	0.235353	4.65399	0.00767303
Ta.9528.1.A1_at	Aem1	NA	Amn1	7.62034	0.016765	5.88073	0.358123	5.07021	0.00396667	4.82749	0.00712354	4.24156	0.000134799	4.60527	0.00893931	4.67668	0.0477499	4.57682	0.0696769
TaAffx.115199.1.S1_at	Aem1	NA	Amn1	7.62502	0.0136449	6.79445	0.0390734	6.1221	0.0233917	6.20439	0.0167152	6.94509	0.00941921	6.84394	0.00107053	6.24078	0.0520165	6.09179	0.0786894
Ta.21766.1.S1_at	Aem13	NA	Amn1	7.82048	0.089435	6.92726	0.263196	5.24072	0.0143345	6.9087	0.0532133	4.86255	0.00552911	4.92195	0.0635331	4.97372	0.0238439	4.72046	0.149656
Ta.13925.1.S1_at	Aem1	NA	Amn1	5.32895	0.0134795	4.61849	0.041941	4.54155	0.0114851	4.20499	0.0119607	4.30542	0.0580823	4.08243	0.00285178	4.19375	0.000391515	4.31683	0.00890933
Ta.21115.3.A1_s_at	Aem1	NA	Amn1	9.85037	0.0512338	7.78964	0.00027469	5.85954	0.18363	5.57026	0.247265	3.67146	0.238306	4.03103	0.0156745	4.02396	0.0496481	3.80754	0.0220386
Ta.16298.1.S1_at	Aem1	NA	Amn1	7.38441	0.0420802	6.74566	0.00311524	6.26907	0.00487323	6.19917	0.0542993	5.72623	0.180384	5.31256	0.172899	6.04026	0.181461	6.91848	0.82167
Ta.22187.1.S1_at	Aem2	NA	Amn1	7.59014	0.232666	7.1604	0.0837433	6.58443	0.0612535	6.11558	0.000150681	6.26651	0.0478743	6.16314	0.0414758	6.24663	0.226198	6.44735	0.0529036
TaAffx.5549.1.S1_at	Aem1	NA	Amn1	7.78652	0.0196102	7.01369	0.0143031	6.54288	0.0395368	5.77058	0.0285591	7.08789	0.0217099	7.10058	0.0187791	7.34112	0.0404152	7.06009	0.0327335
TaAffx.4871.1.S1_at	Aem1	NA	Amn1	6.21443	0.201746	3.65589	0.0769127	3.29839	0.084463	3.32343	0.00912741	3.17436	0.00776616	3.12593	0.0124887	3.11721	0.00333737	3.18394	0.00377949
Ta.6274.1.S1_s_at	Aem1	NA	Amn1	9.32313	0.215977	7.46372	0.00118095	7.91089	0.0364959	7.14725	0.00135098	6.25215	0.287963	5.9586	0.0552276	6.19719	0.0589421	5.84023	0.0321572
Ta.9143.1.S1_at	Aem1	NA	Amn1	6.18458	0.01123	5.32806	0.0935057	5.0646	0.00419219	5.37326	0.0289392	4.86565	0.00237819	4.64007	0.115263	4.40211	0.0901336	4.54235	0.0361966
TaAffx.191.1.S1_at	Aem1	NA	Amn1	6.47762	0.101904	5.96673	0.00510769	5.75866	0.108904	5.91258	0.00832239	5.59111	0.0677589	5.80283	0.132193	5.56558	0.00118991	5.25135	0.136288
TaAffx.59304.1.A1_at	Aem13	NA	Amn1	6.2153	0.108796	4.07625	0.0030936	4.33525	0.0114705	5.20318	0.217334	3.79403	0.00833937	4.01498	0.0703303	4.47566	0.0353526	4.90747	0.19896
TaAffx.70471.1.A1_s_at	Aem1	NA	Amn1	8.17328	0.0143097	6.70381	0.0344212	6.27029	0.0284911	6.44803	0.0141431	4.97681	0.0474372	5.12775	0.00699388	5.24375	0.00704327	5.02592	0.00740411
Ta.20766.1.S1_at	Aem1	NA	Amn1	10.1099	0.0483025	8.91926	0.0139401	8.30953	0.0397011	8.10128	0.0106303	5.32249	0.4134	4.58224	0.00405852	5.32521	0.739017	5.09386	0.26182
Ta.12989.1.S1_at	Aem1	NA	Amn1	7.37809	0.0049672	6.98795	0.00870862	6.52815	0.0270208	6.8134	0.0102396	6.95789	0.00851646	6.61605	0.148646	6.48473	0.0638811	6.51977	0.126417
Ta.13724.1.S1_at	Aem1	NA	Amn1	7.27822	0.144509	6.10457	0.000987908	6.29671	0.134485	6.23416	0.0519008	6.34124	0.448012	5.86982	0.0574678	5.47331	0.100124	6.40095	2.54677
TaAffx.98024.1.A1_at	Aem1	NA	Amn1	5.97882	0.0631687	5.43636	0.0361335	5.60343	0.000832628	5.42859	0.00331264	5.64542	0.0135848	5.6084	0.331478	5.60051	0.00044832	5.55896	0.00172711
Ta.25586.1.S1_at	Aem1	NA	Amn1	6.04457	0.0339943	5.40534	0.0335118	5.24261	0.0224099	5.22991	0.0588446	5.33609	0.112843	5.15539	0.159369	5.20994	0.10602	5.21591	0.0389127
Ta.21659.1.A1_at	Aem1	NA	Amn1	6.27316	0.312081	5.62869	0.101309	4.85636	0.00179765	4.78949	0.0729581	4.54778	1.12552e-06	4.48707	0.00315832	4.1928	0.0473614	4.28277	0.0127173
TaAffx.84188.1.S1_at	Aem1	NA	Amn1	8.01871	0.0310729	4.74118	0.0990207	4.29273	0.00517062	4.46306	0.000893937	4.03843	0.0147501	4.00713	0.0118452	4.16532	0.0999465	4.33283	1.61259e-05
TaAffx.16144.1.S1_at	Aem1	NA	Amn1	7.88819	0.130713	6.76956	0.356168	6.45036	0.0136279	6.92333	0.0306133	5.71512	0.0435921	5.24652	0.0138724	5.39702	0.0505723	5.70188	0.00781798
TaAffx.11852.1.A1_at	Aem1	NA	Amn1	8.39629	0.00839862	7.15173	0.0433661	7.20366	0.000620146	7.41846	0.0184871	6.99454	0.000791155	6.73938	0.0369315	6.23448	0.0284733	5.87648	0.220008
Ta.14176.1.S1_x_at	Aem1	NA	Amn1	7.3354	0.0345547	6.83926	0.196183	6.8679	0.00262701	6.87765	0.000384305	6.6581	0.0823939	6.45041	0.411687	6.85097	0.0547622	6.62347	0.0608215
TaAffx.43393.1.S1_at	Aem1	NA	Amn1	4.56263	0.150336	3.64803	0.0110915	3.38057	0.0230929	3.26051	0.000392706	3.29975	0.0025152	3.15821	0.0391996	3.65563	0.129002	3.53219	0.00665715
Ta.3023.1.S1_at	Aem1	NA	Amn1	5.81555	0.0884172	5.26774	0.0138468	5.29688	0.00155933	5.01475	0.031788	5.14536	0.00122308	5.06722	0.00305066	5.13557	0.25457	4.79701	0.0944756
Ta.23739.1.A1_x_at	Aem1	NA	Amn1	7.42513	0.0558358	6.62184	0.0739822	6.43457	0.00169077	6.69727	0.0338198	6.92603	0.0815826	6.29355	0.95071	6.65111	0.036911	6.87299	0.17218
Ta.952.1.S1_s_at	Aem1	NA	Amn1	7.04085	0.051984	5.3895	0.11891	4.40257	0.125651	4.31294	2.94056e-06	3.89166	0.00872111	4.0916	0.0812098	4.30045	0.180968	4.52873	0.231537
TaAffx.130860.1.S1_s_at	Aem1	NA	Amn1	6.91236	0.000445382	6.12873	0.0440269	5.8753	0.0277466	6.06139	0.0170258	5.54319	0.0765659	5.35754	0.151764	5.29319	0.000560751	5.10676	0.20434
Ta.4287.1.S1_at	Aem1	NA	Amn1	8.47419	0.0225226	7.29721	0.0205949	7.62189	0.00406649	7.32725	0.0028098	6.35556	0.256083	5.73522	0.0014137	5.64554	0.00745008	5.59204	0.596927
TaAffx.79196.1.S1_at	Aem1	NA	Amn1	7.83787	0.120643	6.09743	0.630598	4.04831	0.0480479	4.14513	0.00173927	4.49731	0.219724	4.41237	0.0163966	4.18294	0.226796	4.36839	0.174757
Ta.13719.1.S1_at	Aem1	NA	Amn1	8.09956	0.125248	7.35239	0.187876	6.57821	0.152231	6.9737	2.51314e-05	6.26253	0.0148146	6.20802	0.10787	6.15341	0.364025	5.9983	0.362142
TaAffx.96878.2.S1_at	Aem1	NA	Amn1	7.07727	0.0775774	4.8433	0.0421321	4.13743	0.000593771	4.1632	0.00126924	3.55424	0.00297375	3.4339	0.146898	3.6461	0.0235612	3.59668	0.00178575
Ta.25988.1.A1_at	Aem1	NA	Amn1	7.06733	0.07541	5.18052	0.0667624	4.44339	0.0004858	4.82517	0.00185528	4.96489	0.0132532	5.01936	0.0120714	4.54709	0.0700414	4.83882	0.146589
Ta.21115.1.A1_x_at	Aem1	NA	Amn1	8.08026	0.0327361	6.04726	0.00168265	4.93436	0.0414108	4.38439	0.0267535	4.68904	0.0363865	4.49474	0.37099	4.56224	0.284066	4.21788	0.133791
Ta.6400.1.S1_at	Aem2	NA	Amn1	3.88899	0.00901246	3.69012	0.0688005	3.45603	0.0688245	3.42874	0.00247891	3.3858	0.0727252	3.48556	0.0439652	3.32872	0.00447564	3.34866	0.0529439
Ta.3391.1.A1_s_at	Aem1	NA	Amn1	6.96702	0.166958	6.1229	1.27791e-05	5.87132	0.08885	5.28485	0.000485172	5.26389	0.383429	5.71075	0.0229701	5.86249	0.00120276	5.91177	0.53301
Ta.26190.1.S1_at	Aem1	NA	Amn1	6.11044	0.0697496	4.58619	0.028645	4.58736	0.0146056	4.17232	0.00563144	4.62281	0.0017961	4.47174	0.00899848	4.47604	0.0332608	4.26196	0.00461026
Ta.12761.2.A1_x_at	Aem1	NA	Amn1	5.60686	0.050535	3.88143	0.0114304	4.01952	0.548069	3.51791	6.34901e-07	3.25653	0.00128718	3.40156	0.0180193	3.21358	0.00523668	3.32748	0.0808126
Ta.16203.1.S1_at	Aem1	NA	Amn1	4.59509	0.249284	3.94456	0.0155115	4.03712	0.0738582	3.42063	0.00387534	3.35659	5.73629e-05	3.39051	0.00551651	3.36796	0.0213178	3.29272	0.000234077
Ta.3628.1.S1_at	Aem2	NA	Amn1	8.03406	0.0145908	7.43776	0.109612	5.92033	0.0107088	6.13226	0.00848794	5.37585	0.0030904	5.3432	0.0327349	5.21873	0.374015	5.66151	0.307265
Ta.12716.1.S1_at	Aem2	NA	Amn1	5.85322	0.208338	5.38527	0.0141059	5.17103	0.0034071	4.48761	0.0111834	4.90192	0.000406839	4.56536	0.0222245	5.05291	0.0121285	4.69086	0.205123
Ta.3095.1.S1_at	Aem1	NA	Amn1	4.85263	0.0557103	3.66151	0.0160978	3.07971	0.000476577	3.35945	0.00178475	3.39386	0.150006	3.23677	0.00591203	3.27484	0.0103682	3.22714	0.0350174
Ta.11334.1.A1_x_at	Aem1	NA	Amn1	7.1294	0.0816067	6.14057	0.656787	5.4283	0.048668	4.42052	0.159472	3.85822	0.157928	4.06096	0.00122748	4.06961	0.0373098	4.51724	0.0554412
Ta.9346.1.S1_x_at	Aem1	NA	Amn1	4.52395	0.13486	3.76771	0.0305563	3.29207	0.00303797	3.61377	0.0624709	3.29406	0.0289814	3.35584	0.00876076	3.46915	0.0439889	3.55348	0.0444507
Ta.16509.1.S1_at	Aem1	NA	Amn1	8.15147	0.224415	4.68513	0.0804482	3.96995	0.00488745	4.10086	0.140465	4.52247	0.0305064	4.19116	0.0376029	4.06221	0.0742269	3.88125	0.0162305
Ta.25781.1.S1_at	Aem1	NA	Amn1	5.61871	0.0228608	4.79512	0.0681657	4.42226	0.109161	4.44605	0.0892676	4.90862	0.451669	4.78642	0.037904	4.78898	0.112428	4.62714	0.0371719
TaAffx.27984.1.S1_at	Aem1	NA	Amn1	6.06846	0.0550647	4.94645	0.0217572	4.70059	0.0294946	5.07535	0.215387	4.09857	0.0511129	3.94274	4.41225e-05	3.99777	0.179021	4.36653	0.00171611
Ta.11523.1.A1_at	Aem1	NA	Amn1	7.10258	0.0876512	4.3213	0.0322868	4.11299	0.023223	4.39965	0.0263742	5.38461	0.101675	4.75966	0.206984	4.60949	0.0032283	4.4672	0.00203322
TaAffx.65943.1.A1_at	Aem1	NA	Amn1	5.17709	0.0242514	4.80801	0.0015567	4.51731	6.75995e-05	4.42518	0.0477938	4.1356	0.142084	4.21404	0.0388961	3.92086	0.00728087	4.75877	0.548485
Ta.8141.2.S1_x_at	Aem1	NA	Amn1	11.1235	0.106229	9.43873	0.135538	7.86929	0.0139789	7.60846	0.000167596	7.19205	0.00160534	6.61311	0.00276872	7.34332	0.00153825	7.22148	0.0403844
Ta.29432.1.S1_at	Aem1	NA	Amn1	7.74644	0.0529541	6.85886	0.000778421	6.32277	0.126537	6.61381	0.00687195	5.97098	0.00814962	5.44659	0.142919	6.3022	0.00956579	6.04182	0.00122017
TaAffx.419.1.S1_at	Aem1	NA	Amn1	7.16456	0.0319835	5.84546	0.0498746	5.12536	0.00376408	5.83282	1.3856	3.99791	0.167314	3.19121	0.209737	3.45922	0.11461	3.40084	0.599557
TaAffx.112912.1.S1_at	Aem2	NA	Amn1	7.3064	0.0388983	6.82058	0.247269	6.01174	0.00117892	6.05791	0.0277256	6.07156	0.000103392	5.98212	0.0434856	5.95171	0.0166434	5.42955	0.537165
Ta.4876.1.A1_x_at	Aem1	NA	Amn1	5.91219	0.505167	4.58751	0.00478893	4.73145	0.0145808	4.61073	0.0360245	5.05247	0.0133456	5.30667	0.0176347	4.96028	0.0245143	5.09647	0.00238638
Ta.8889.2.A1_a_at	Aem1	NA	Amn1	8.57441	0.023685	7.48513	0.0676708	7.12139	0.0227742	6.39899	0.0741911	6.06387	0.0684141	6.4438	0.0234206	6.73474	0.000975003	6.67937	0.0280054
Ta.4207.2.S1_at	Aem1	NA	Amn1	10.8745	0.0887382	9.1771	0.0380833	8.32547	0.0356563	7.79622	0.0966024	3.69426	0.00451614	3.9577	0.0216421	4.44335	0.227602	4.80233	0.0113997
Ta.7864.1.A1_at	Aem1	NA	Amn1	5.8217	0.111433	4.5078	0.00818209	4.47355	0.0589206	4.14826	0.0183503	4.69537	0.0413038	4.464	0.189903	4.64987	0.0126405	4.43944	0.0310419
TaAffx.4584.1.S1_at	Aem1	NA	Amn1	4.23178	0.320491	3.78334	0.000787268	3.78373	0.0144606	3.47763	0.0149447	3.37197	0.0108481	3.41742	0.245903	3.6043	0.0237119	3.42691	0.00664924
Ta.10201.1.S1_x_at	Aem1	NA	Amn1	8.18339	0.146544	5.54529	0.108318	5.32276	0.0175086	5.17916	0.00372809	5.22184	0.0125124	4.70958	0.0828868	5.03376	0.000347581	4.9997	0.0108593
TaAffx.128418.34.A1_at	Aem1	NA	Amn1	7.52338	0.0409826	6.31758	0.16181	5.41653	0.0841331	5.29239	0.0163779	4.44323	0.0383677	4.52117	0.0141529	4.75485	0.529473	4.92293	0.103776
Ta.14163.1.S1_at	Aem1	NA	Amn1	9.56553	0.104605	8.61762	0.143657	7.46939	0.0300157	6.96195	0.014278	8.16924	0.109439	8.38052	0.0266216	7.83517	0.060236	8.16843	0.381095
Ta.11746.1.A1_at	Aem1	NA	Amn1	7.04519	0.0672069	5.9113	0.0210612	5.80025	0.0838681	4.64858	0.0308016	5.2102	0.076089	4.94267	0.00368808	4.36936	0.00388062	4.88098	0.117016
Ta.7706.1.S1_at	Aem1	NA	Amn1	7.51612	0.0267403	5.65244	0.022558	5.35413	0.0920139	5.15043	0.0164582	5.01061	0.0251605	5.12087	0.141049	5.25288	0.00872998	5.26898	0.020507
TaAffx.135168.7.S1_at	Aem1	NA	Amn1	7.7957	0.076812	5.8968	0.0395807	5.52847	0.628392	6.46108	1.06211	3.63756	0.0149882	4.11725	0.289534	3.41042	0.00816191	3.45612	0.0288154
Ta.10514.2.S1_x_at	Aem1	NA	Amn1	6.47889	0.0465406	5.97301	0.0232165	5.78006	0.0112185	5.30957	0.207452	5.50509	0.00511995	5.60911	0.0028409	5.51179	0.0209848	4.9549	2.23602e-05
Ta.143.1.S1_at	Aem13	NA	Amn1	4.10936	0.102124	3.72384	0.0383187	3.43125	0.0226814	3.73542	0.0712538	3.53908	0.161758	3.34535	0.00255059	3.52135	0.00741951	3.66804	0.0111141
TaAffx.12646.1.S1_at	Aem3	NA	Amn1	6.05497	0.051219	5.60165	0.00208775	5.9018	0.0693836	5.3088	0.13333	5.71606	0.00265193	5.59041	0.01825	5.70844	0.0166929	5.692	0.0743336
TaAffx.5381.1.S1_at	Aem1	NA	Amn1	5.5922	0.354515	4.8372	0.00767941	4.61822	0.00222496	4.65944	5.3531e-05	3.79502	0.0718884	4.03381	0.00384711	3.44175	0.00598863	3.37332	0.023267
Ta.18537.1.S1_at	Aem1	NA	Amn1	6.89363	0.0615362	5.965	0.0470419	6.07764	0.0240344	4.98853	0.00634211	4.40573	0.0437159	4.5552	0.383593	4.05898	0.0143527	4.25877	0.17998
Ta.23807.3.S1_a_at	Aem1	NA	Amn1	9.93737	0.148165	5.67467	1.18538	4.64042	0.0114491	4.82704	0.328084	4.12651	0.0530868	4.25011	0.152012	4.3691	0.0778504	4.41575	0.033707
Ta.4465.1.S1_at	Aem1	NA	Amn1	7.86323	0.0744874	6.90489	0.000433214	6.24375	0.0548308	6.53312	0.0242728	6.63448	0.030899	6.37387	0.137101	6.41373	0.000953643	5.69724	0.199444
Ta.16541.1.S1_at	Aem1	NA	Amn1	7.07815	0.109346	3.76353	0.111507	3.52019	0.0403662	3.55067	0.0269403	3.40443	0.00826999	3.67356	0.198663	3.53998	0.0590647	3.51656	0.0209246
Ta.11367.1.A1_at	Aem1	NA	Amn1	8.95237	0.0259405	7.83963	0.239863	6.73769	0.0834041	5.2274	0.0753224	3.67623	0.000707688	3.50703	0.0628641	3.83063	0.0147953	3.68256	0.00470293
Ta.6897.1.S1_at	Aem1	NA	Amn1	6.76964	0.130756	4.741	0.320458	4.37488	0.00174056	4.34535	0.0987971	4.43543	0.0292676	4.48424	0.000276132	4.42863	0.24452	3.80541	0.0809835
Ta.8437.1.A1_at	Aem1	NA	Amn1	6.31795	0.0421277	5.49027	0.0541919	5.4558	0.02327	4.98222	0.10678	5.78537	0.0250289	5.82964	0.216915	5.75712	0.0972691	5.93184	0.0218572
Ta.1842.1.S1_a_at	Aem1	NA	Amn1	10.419	0.258292	8.59162	0.0168094	6.55634	0.0766419	7.34474	0.00185239	5.68118	0.000684467	5.21495	0.19264	5.19765	0.041423	6.23538	0.0167652
Ta.25845.1.S1_at	Aem1	NA	Amn1	4.82086	0.116522	4.27014	0.00628455	4.08276	0.0184149	4.21253	0.0521583	3.72643	0.00444089	3.47526	0.0157025	3.51367	0.0159454	3.85861	0.00204883
Ta.18480.2.S1_at	Aem1	NA	Amn1	6.46671	0.166801	4.92828	0.624087	4.26299	0.010504	4.1675	0.0817493	3.66539	0.000479856	3.7793	0.139091	3.75026	0.0132945	4.06614	0.0976515
Ta.6334.1.S1_at	Aem1	NA	Amn1	5.81421	0.167378	4.74881	0.21869	4.54284	0.103036	4.30945	0.0262763	4.47928	0.127438	4.63171	0.099595	4.49941	0.340231	4.33947	0.0064424
Ta.6536.2.S1_at	Aem1	NA	Amn1	7.47325	0.0604157	6.37261	0.028971	6.28819	0.0172871	6.30328	0.126924	4.34649	0.170409	3.72984	0.0988543	4.26393	0.028512	4.7107	0.0813927
Ta.15867.1.S1_at	Aem1	NA	Amn1	8.6593	0.0737132	6.1567	0.468269	5.78953	0.0032325	5.29392	0.0613999	5.42848	0.159884	5.18135	0.0133962	5.17812	0.0162661	5.83162	0.0720164
TaAffx.11970.2.S1_at	Aem1	NA	Amn1	9.54127	0.0414528	5.23646	1.54091	4.07668	0.0646199	4.10812	0.00420286	3.78676	0.000654207	3.97901	0.0648907	4.09295	0.0201415	3.93435	0.0347141
Ta.16015.1.S1_at	Aem1	NA	Amn1	8.88944	0.0668402	7.3214	0.023205	5.63449	0.0137224	5.30927	0.0331478	4.48029	0.0304081	4.41562	0.0192347	4.85615	0.00107235	5.11535	0.10276
Ta.11203.1.A1_at	Aem1	NA	Amn1	5.73717	0.108016	4.35024	0.00984827	4.34909	0.0121889	4.32165	0.0320477	4.50875	0.00539895	4.3547	0.0119228	4.37216	8.59211e-06	4.73595	0.144658
Ta.2936.1.S1_x_at	Aem1	NA	Amn1	5.35415	0.0058691	4.25994	0.000650651	4.43178	0.0198338	4.46932	0.0288916	4.76557	0.000813472	4.77872	0.191572	4.8587	0.258149	4.00641	0.0897488
Ta.22187.1.S1_x_at	Aem2	NA	Amn1	7.5655	0.174169	6.94965	0.0599259	6.16101	0.0437311	5.98839	0.0518239	6.24971	0.120352	6.38141	0.0016756	5.81253	0.384696	6.01958	0.000129084
TaAffx.38385.1.S1_at	Aem1	NA	Amn1	6.86574	0.0429915	5.85912	0.0169208	5.37597	5.72373e-06	5.17507	3.86224e-05	5.27242	0.000520451	5.25513	0.00213086	4.23086	0.0238711	4.9464	0.262216
TaAffx.110820.1.S1_at	Aem1	NA	Amn1	7.02065	0.0864824	5.83807	0.0867369	5.17046	0.00366682	5.01626	0.0346945	5.18053	0.045868	5.09287	0.34935	4.97819	0.0588981	4.98401	0.138239
Ta.8141.3.S1_a_at	Aem1	NA	Amn1	10.3137	0.116943	8.22136	0.585152	5.66948	0.00111423	5.43126	0.00195475	5.40766	0.264659	3.93694	0.0420581	3.69321	0.0303755	3.75849	0.0452054
TaAffx.16828.1.S1_at	Aem1	NA	Amn1	7.76872	0.0318952	6.61036	0.48577	5.64203	0.0715289	4.75009	0.059484	4.66102	0.010803	4.50072	0.042599	4.75816	0.0270141	5.09819	0.11834
Ta.3553.2.S1_x_at	Aem1	NA	Amn1	8.16836	0.079965	6.05368	0.316055	5.66766	0.106095	5.8755	0.0045772	6.77234	0.000213131	6.66353	0.143738	5.87296	0.0226289	5.31627	0.000773401
TaAffx.111781.1.S1_at	Aem1	NA	Amn1	6.51633	0.0322848	5.84968	0.0086915	5.43156	5.41351e-07	5.25415	0.0242193	5.25706	0.0208148	4.54202	0.0126247	4.72382	0.000686543	5.10731	0.00719508
TaAffx.16460.1.S1_at	Aem1	NA	Amn1	6.20107	0.232662	5.14256	0.0953707	4.66338	7.76211e-06	4.58857	3.61589e-05	4.66204	0.00623724	4.74939	0.0174677	4.85974	0.000897941	5.40576	0.556053
TaAffx.67825.1.A1_at	Aem1	NA	Amn1	9.68257	0.0397612	8.25717	0.00952909	7.80392	0.010943	6.92213	1.35447e-06	7.60044	0.0128851	6.80916	0.0763298	6.83587	0.0790505	6.48345	0.338069
TaAffx.27077.1.S1_at	Aem1	NA	Amn1	5.48763	0.083957	5.07096	0.0259744	5.05612	0.02901	5.02556	0.000719547	4.9692	0.228049	5.28101	0.00941848	5.13939	0.124672	4.80725	0.0355765
TaAffx.37277.1.A1_at	Aem1	NA	Amn1	6.76233	0.0192804	5.57549	0.215094	5.1422	0.0602575	3.95183	0.00837877	3.67466	0.00150907	3.58445	0.0150083	3.75876	0.0261082	3.90063	0.0620523
Ta.3446.1.A1_at	Aem1	NA	Amn1	6.35484	0.260739	5.49146	0.00293114	5.01068	0.000954558	5.48943	0.00184345	5.0026	0.275901	5.15107	0.00386624	4.86996	0.0888246	5.38541	0.00489599
Ta.7448.1.A1_at	Aem1	NA	Amn1	5.72542	0.0850852	4.40481	0.010283	3.82844	0.000886388	3.92175	0.00103419	3.66522	0.0243367	3.39742	0.0943795	3.68796	0.0283166	3.68578	0.0116323
Ta.20938.1.A1_at	Aem1	NA	Amn1	5.77887	0.112889	4.85849	0.0917519	4.5846	0.0368972	4.31407	0.000385559	3.9959	0.0201563	4.02445	0.0299878	4.50175	0.00415416	4.67818	0.000155399
Ta.20540.2.S1_a_at	Aem1	NA	Amn1	8.95018	0.345661	7.97517	0.00718982	7.68412	1.01326e-05	7.6699	0.00490389	7.46803	0.234496	7.86598	4.20552e-05	7.62356	0.0996447	7.64305	0.345591
Ta.3037.1.S1_at	Aem1	NA	Amn1	9.02946	0.0418686	8.09175	0.000613764	7.80231	0.00554204	7.53797	0.0195826	7.45539	8.87328e-05	6.62991	0.475513	6.07392	0.0300478	5.63671	0.179943
Ta.3315.1.S1_at	Aem1	NA	Amn1	5.12451	0.017661	3.88104	0.000675314	3.66011	3.85766e-09	4.02204	0.0371825	3.45004	0.0098333	3.4879	0.0146791	3.69427	0.00338697	3.73141	0.0385074
Ta.5664.2.A1_a_at	Aem1	NA	Amn1	7.50585	0.0291538	7.17543	0.000864362	6.99655	0.0308937	7.04862	0.00020389	7.16704	0.00344863	6.83522	0.149715	7.32397	0.00355806	6.60205	0.175521
Ta.13234.1.S1_at	Aem1	NA	Amn1	8.00049	0.0693591	6.67787	0.117469	6.43247	0.017686	6.73661	0.0853162	5.3104	0.119382	4.75478	0.0556109	4.84744	0.00678041	5.53517	0.211428
Ta.8141.3.S1_x_at	Aem1	NA	Amn1	11.2926	0.104372	8.96087	0.312757	6.91911	0.0225739	7.08495	0.00166159	6.69149	0.00611078	5.44282	0.0671791	5.85419	0.254968	5.90496	0.0119747
Ta.9203.2.S1_a_at	Aem1	NA	Amn1	6.63764	0.0551252	6.12475	0.0223547	6.22703	0.114429	6.06087	0.00264407	5.93872	0.0128601	6.38708	0.0246723	6.10776	3.91005e-05	5.60201	0.485773
Ta.5163.1.S1_at	Aem2	NA	Amn1	6.77137	0.166371	6.44305	0.19468	5.28517	0.000845923	4.89528	0.0015002	4.92602	0.0672657	4.88569	0.276617	4.9372	0.00308842	5.45221	0.00886927
TaAffx.78737.1.S1_at	Aem2	NA	Amn1	9.56819	0.0275468	8.76705	0.122802	7.69329	0.00820173	6.09975	0.170425	5.46152	0.0200747	5.48354	0.138945	5.37075	0.0053113	4.86346	0.26299
TaAffx.70471.1.A1_x_at	Aem1	NA	Amn1	8.84856	0.00204612	7.26081	0.00120872	7.05654	0.0148533	7.04267	0.0263083	6.43409	2.42068e-05	6.03684	0.00213581	5.65632	0.234306	6.15168	0.125754
Ta.23439.1.S1_at	Aem1	NA	Amn1	11.2271	0.0367051	7.47522	0.676084	6.67342	0.0250132	6.60199	0.000336866	6.54218	0.229827	6.81037	0.0872877	6.71711	0.00144175	6.68368	0.00203539
TaAffx.29465.1.S1_at	Aem1	NA	Amn1	6.03464	0.0242388	5.657	0.0520385	5.49298	0.0117178	5.63089	0.0264643	5.35896	0.00273125	5.48951	0.020945	5.60087	0.000126222	5.69099	0.176076
TaAffx.47952.1.A1_at	Aem1	NA	Amn1	9.08588	0.143134	8.08156	0.129081	6.94547	3.71963e-06	6.34516	0.114901	6.28611	0.198642	6.039	0.0120789	6.03367	0.0117266	5.7204	0.0464359
Ta.6788.1.S1_at	Aem1	NA	Amn1	8.99722	0.0414476	4.84467	0.634317	4.21323	0.00796295	4.08819	0.000259754	4.09726	0.0538362	4.25429	0.0135659	4.13262	0.0206198	4.47123	0.10734
Ta.7142.1.S1_at	Aem1	NA	Amn1	8.72969	0.0620165	7.09608	0.0256161	7.17376	0.00805293	6.62042	0.0495066	6.24057	0.0288331	6.29608	0.150435	6.10513	0.00455997	6.75603	0.0371421
Ta.3072.3.S1_at	Aem1	NA	Amn1	7.75193	0.131701	7.03673	0.0160573	6.45067	0.0669773	6.14853	0.0312586	4.84751	0.057795	4.71788	0.0185429	5.47613	0.0350193	5.65118	0.017663
Ta.21311.1.S1_at	Aem1	NA	Amn1	5.56295	0.181624	3.71504	0.126828	3.33129	0.000258553	3.49062	0.00295678	3.95514	0.0588972	3.7433	4.48258e-05	3.90164	0.0191527	3.51206	0.00164753
TaAffx.79926.1.S1_at	Aem1	NA	Amn1	7.45163	0.189059	5.81117	0.0177549	5.58651	0.0024439	5.56848	0.00942428	5.3452	0.00177216	5.345	0.075845	5.76528	0.0337305	5.39377	0.265487
TaAffx.91692.1.A1_at	Aem1	NA	Amn1	5.75198	0.067965	5.1057	0.0284589	4.93682	0.00470101	5.01909	2.13067e-05	4.82108	0.071427	4.49827	0.0866998	4.5304	0.000229594	4.86538	0.0143054
Ta.29487.1.S1_x_at	Aem2	NA	Amn1	7.62263	0.0476435	7.07537	0.168608	5.94386	0.0112045	6.34675	0.00279435	5.54963	0.0739371	5.58492	0.0353767	4.5287	0.0108815	3.90255	0.0631926
Ta.5557.1.S1_x_at	Aem1	NA	Amn1	6.06468	0.0894039	3.93996	0.0071244	3.74026	0.00303897	3.90921	0.0271125	3.8731	0.0468949	3.84525	0.216006	3.92557	0.000173858	4.07794	0
Ta.30386.1.A1_s_at	Aem1	NA	Amn1	7.04623	0.0848072	6.44012	1.58081e-05	6.2465	0.0173877	5.8406	0.0370313	6.15865	0.00197601	5.86734	0.0616101	5.6851	0.0513197	5.9094	0.0923463
TaAffx.7326.1.S1_at	Aem2	NA	Amn1	6.30211	0.0812186	6.11902	0.0149244	5.85314	0.00194034	5.56288	0.0175804	5.6517	0.0090159	5.48996	0.0650238	5.6478	0.00827527	5.87878	0.128439
Ta.11334.1.A1_at	Aem1	NA	Amn1	6.85887	0.332075	5.83169	0.619572	5.0142	0.0354136	4.23947	0.130347	4.14367	8.83494e-06	4.0747	0.109307	4.31905	0.125032	4.10269	0.00226677
Ta.9664.1.A1_at	Aem1	NA	Amn1	7.73215	0.0897675	6.65969	0.0259709	5.44288	0.125326	4.43601	0.00129748	4.70595	0.0509472	4.61289	0.038937	4.7255	0.0467241	4.76547	0.223768
TaAffx.18447.5.S1_s_at	Aem2	NA	Amn1	6.72063	1.74005	6.44268	3.15653	5.03356	0.0108585	5.02533	0.0347683	5.61285	0.00874071	6.2183	0.274196	5.30718	0.0567248	5.51917	0.0699825
Ta.30804.1.S1_x_at	Aem1	NA	Amn1	11.0701	0.0475781	6.32946	3.06789	3.78639	0.00411438	3.50576	0.0197769	3.54986	1.57792e-05	3.74925	0.000121483	3.8716	0.107368	4.05868	0.110915
Ta.18276.1.S1_x_at	Aem1	NA	Amn1	9.42314	0.0449927	8.60227	3.69698e-05	8.63085	0.00767074	8.3655	0.0127932	8.66829	0.00233564	8.89907	0.0871983	8.73776	0.0390922	8.63687	0.000754066
Ta.7647.1.A1_at	Aem1	NA	Amn1	8.3222	0.0208894	5.98419	0.0850202	5.2783	0.0183204	5.55261	0.00275152	5.16146	0.149372	5.65183	0.201525	4.99454	0.00224065	5.09386	0.00326073
Ta.11187.1.A1_at	Aem1	NA	Amn1	7.2089	0.0294145	6.39186	1.99137e-07	5.94624	0.0156786	5.80858	0.00261403	5.73147	0.260139	5.1006	0.27141	5.63783	0.0407655	5.71791	0.313348
Ta.7539.1.A1_at	Aem1	NA	Amn1	6.83015	0.0333173	4.87477	0.0289155	4.47123	0.000917162	4.63915	5.24456e-06	3.81056	0.02872	4.28795	0.140043	4.06555	0.0108733	4.18485	0.026041
TaAffx.70418.1.S1_at	Aem1	NA	Amn1	7.6256	0.0277418	6.46628	0.300399	5.09594	0.0638763	5.67048	0.0520772	4.63537	0.00024443	4.13882	0.0641742	4.44327	0.166341	4.29021	0.0123418
TaAffx.75697.2.A1_at	Aem1	NA	Amn1	6.96638	0.0782758	5.57303	0.0114251	5.22427	0.0411432	4.71363	0.0139841	3.95823	0.0143136	3.94408	0.200068	4.44879	0.00200317	4.43383	0.0132306
Ta.9334.2.S1_at	Aem1	NA	Amn1	4.75397	0.0283806	4.07559	0.000562417	3.6899	0.0676911	3.72164	0.00445011	3.63234	0.0662971	3.67398	0.141959	3.68057	0.0969205	3.88247	7.58227e-06
Ta.7074.2.S1_at	Aem1	NA	Amn1	5.04551	0.0905747	4.62927	3.49658e-05	4.48182	0.0300235	4.48562	0.0169336	4.27284	0.00189147	4.11682	0.0802531	4.07931	0.00192367	4.30915	0.476734
Ta.13151.1.S1_x_at	Aem1	NA	Amn1	7.24169	0.0495492	6.52493	0.000728362	6.42524	0.00606606	6.35257	0.0523439	6.87521	0.0336889	6.70603	0.0217263	6.30907	0.0481445	6.70543	0.0604846
TaAffx.89901.1.A1_at	Aem1	NA	Amn1	7.32391	0.0790426	5.72594	0.0458819	5.17657	0.032397	4.54319	0.0299181	3.28841	0.0156911	3.5543	0.00934213	3.77634	0.0059857	3.93987	0.000325077
TaAffx.65757.1.S1_at	Aem13	NA	Amn1	5.83775	0.043425	5.20402	9.95866e-06	5.16963	2.25816e-05	5.42239	0.00525406	5.18162	0.0836647	5.21676	0.45899	5.18821	0.196687	5.69807	0.00156729
Ta.28872.1.S1_at	Aem1	NA	Amn1	4.75728	0.0475355	3.9975	0.00307353	3.87885	0.00239082	3.89249	0.196452	4.46201	0.0701826	4.24704	0.00383753	4.10564	0.00455627	4.08367	7.37824e-05
Ta.1360.1.S1_x_at	Aem2	NA	Amn1	6.08606	0.00769758	5.96753	0.208165	5.21427	5.69889e-05	5.33981	0.0164587	5.26395	0.0346043	5.6736	0.0393738	5.14295	0.00372378	5.44549	0.00151001
Ta.4850.1.A1_s_at	Aem2	NA	Amn1	8.25372	0.0188497	7.57282	0.0784413	6.93054	9.14659e-05	6.00073	0.000316292	6.82208	0.0206808	6.76989	0.133318	6.89955	0.0658845	6.52676	0.0184795
Ta.7547.1.A1_at	Aem3	NA	Amn1	5.22443	0.0735297	4.80384	0.0835487	4.74486	0.0269601	4.05583	0.0615269	4.27447	0.0360634	4.38031	0.0139693	4.36489	0.127048	4.24468	0.0364085
Ta.23121.1.A1_at	Aem1	NA	Amn1	8.06744	0.130662	6.44534	0.00503175	5.85927	0.0402046	5.53721	0.0709474	5.85633	0.000794141	5.9839	0.000925204	5.84941	0.0268051	5.80449	0.0507454
TaAffx.37978.1.A1_at	Aem1	NA	Amn1	7.50728	0.0268114	6.88405	0.00692777	6.47723	0.0380527	6.55339	0.238529	6.57564	0.0590615	7.06112	0.0344605	6.92098	0.343195	7.05956	0.252652
Ta.28814.1.S1_a_at	Aem1	NA	Amn1	9.52995	0.0485732	7.90763	0.00770957	7.16068	0.0102512	6.60933	0.0251704	5.58669	0.0412772	5.27763	0.00208231	5.54525	0.000209907	5.44098	0.0617974
Ta.9107.2.S1_a_at	Aem2	NA	Amn1	7.94528	0.105659	7.46982	0.0747863	6.41453	0.0358216	5.30648	0.063187	5.42763	0.231787	5.9906	0.0379858	5.26354	0.0158053	5.17016	0.587753
TaAffx.121733.1.S1_at	Aem1	NA	Amn1	6.71762	0.025344	6.10439	0.00389403	5.80862	0.0133784	5.7854	0.00239453	5.33682	0.0258098	5.05438	0.0796276	5.13944	0.0393527	4.79273	0.0207068
Ta.6311.2.S1_a_at	Aem1	NA	Amn1	8.56356	0.0218725	6.51598	0.0180512	6.27428	0.0750767	5.96715	0.0182918	5.4116	0.00369012	5.22733	0.0617021	5.03557	0.00223282	4.87989	0.146951
Ta.7202.2.S1_at	Aem1	NA	Amn1	7.9901	0.0219889	7.05292	0.0217396	6.99618	0.00976936	6.96014	3.37627e-05	6.31446	0.272025	6.6485	0.348556	6.65754	0.00786389	6.24924	0.0208873
Ta.3409.1.S1_at	Aem2	NA	Amn1	9.02988	0.0650784	8.4971	0.385742	5.9383	0.00361292	4.79886	0.0894332	5.16591	0.0116469	5.68031	0.0249154	5.48684	0.00453639	5.22313	0.00897687
Ta.6986.1.S1_at	Aem1	NA	Amn1	9.89406	0.152819	7.13122	0.264346	4.56332	0.0621626	4.59361	0.00177256	7.0013	0.363965	6.71952	0.5805	5.35977	0.000745911	5.1247	0.0263167
Ta.16105.1.S1_at	Aem1	NA	Amn1	7.05033	0.0555269	6.08053	0.140975	4.40816	0.0385213	3.93738	0.000428736	3.36041	0.0391536	3.50088	0.100806	3.66941	0.00605308	3.51774	0.065612
TaAffx.38463.1.A1_at	Aem13	NA	Amn1	6.89733	0.120903	6.71933	0.00450794	6.44453	0.0196006	6.60363	0.000762155	6.53505	0.00515119	6.66992	0.00589022	6.34438	0.0130181	6.56656	0.382128
Ta.6593.1.S1_at	Aem1	NA	Amn1	8.93086	0.0453625	7.67957	0.088968	6.87364	0.0385965	6.2725	0.176572	6.91246	0.0278435	6.89818	0.110395	6.45849	0.0632014	6.09169	0.0021239
Ta.6797.1.A1_at	Aem1	NA	Amn1	5.92799	0.0787913	5.13714	0.00107515	4.44963	0.0410371	4.80462	0.000115161	4.86083	0.00533245	5.08302	0.0097499	5.36022	0.391306	4.91926	0.0450323
Ta.18919.1.A1_s_at	Aem1	NA	Amn1	8.00682	0.0594609	5.23599	0.0803733	5.00196	5.14606e-05	5.56474	0.0067665	4.38544	0.0184867	4.10227	0.0364992	4.84123	0.000429759	5.42134	1.26592
Ta.7363.2.A1_at	Aem1	NA	Amn1	5.38453	0.15885	4.87303	0.00795427	4.61804	0.0769796	4.68974	0.00621533	4.86779	0.0722077	5.04233	0.176292	4.76449	0.0591896	5.24642	0.00396028
Ta.3580.2.S1_at	Aem1	NA	Amn1	9.61781	0.0959948	8.37886	0.0707919	7.67138	0.00829858	8.12296	1.6811e-05	4.28666	0.0329106	4.61565	0.00418595	5.24321	0.115758	5.66444	0.0740542
Ta.2784.1.A1_at	Aem1	NA	Amn1	6.26722	0.00338654	4.85083	0.0229164	4.26794	0.00207953	4.49524	0.0332988	4.29791	0.00635871	4.21873	0.124816	4.08417	0.0206611	4.54689	0.0429061
TaAffx.128418.32.S1_at	Aem1	NA	Amn1	6.02583	0.0919509	5.35056	2.90245e-05	4.81638	0.0055578	4.97138	0.00809619	4.40222	4.9129e-05	4.62202	0.138925	4.59874	0.0358969	5.16987	0.0765943
Ta.22802.3.S1_x_at	Aem1	NA	Amn1	6.35051	0.0695329	5.22041	0.00253021	4.88737	0.00229289	4.85615	0.0477122	5.71198	0.000971885	5.58888	0.00958768	4.85851	0.142184	4.59414	0.00684195
Ta.14176.1.S1_a_at	Aem13	NA	Amn1	7.05851	0.0303285	6.76258	0.000172899	6.88555	1.79388e-05	6.92909	0.000416264	6.84721	0.0589638	6.88457	0.013731	6.87514	0.00435674	6.96922	0.000662286
Ta.6625.1.S1_at	Aem1	NA	Amn1	7.38898	0.0220185	5.42781	0.0628654	4.43647	0.00228254	4.27505	0.00529656	5.06893	0.0250289	4.78019	0.0123032	4.80269	0.00409514	4.27666	0.190626
Ta.4405.3.S1_x_at	Aem13	NA	Amn1	7.99288	0.0371689	7.76107	0.0595298	7.32328	0.0478419	7.58087	0.0336619	7.34789	0.0416162	7.10742	0.00885459	7.56451	0.0179604	7.60379	0.0117187
Ta.7841.2.S1_at	Aem1	NA	Amn1	8.04576	0.0284825	6.55692	0.255733	5.96459	0.0240388	4.27816	0.0233235	3.5755	0.0675234	3.58182	0.0109553	4.18116	0.111515	4.04387	0.0591813
Ta.11956.1.A1_at	Aem1	NA	Amn1	12.1412	0.00873551	10.8221	0.0539026	9.0728	0.145901	8.20086	0.0697084	4.59045	0.017155	4.77228	0.000419411	4.8672	0.00959197	5.43617	0.0312844
Ta.26299.1.A1_at	Aem2	NA	Amn1	6.89423	0.00657963	6.24572	0.0435937	5.38612	0.0347301	5.03563	0.0451038	4.03636	0.0193256	4.29723	0.501637	4.16726	0.034074	4.4252	0.551877
Ta.25639.1.S1_at	Aem1	NA	Amn1	6.0825	0.10501	3.97583	0.0392721	3.63077	2.94073e-06	3.65039	0.00141419	3.61343	0.00613012	3.94946	0.113869	3.97296	0.018025	4.17452	0.149777
Ta.4210.3.S1_x_at	Aem1	NA	Amn1	7.1197	1.31717	5.92715	0.000535089	5.11613	0.0450228	5.05965	0.0491375	5.15353	0.0258744	4.38138	0.0185108	4.28411	0.000497374	5.12764	0.0145049
Ta.7496.1.S1_a_at	Aem1	NA	Amn1	6.78603	0.657189	3.80544	0.0216046	3.43577	0.0195488	3.49113	0.0459728	3.55823	0.00541631	3.6943	0.100198	3.71693	0.0211054	3.93311	0.155519
Ta.11282.1.S1_a_at	Aem1	NA	Amn1	7.86053	0.137542	6.83784	0.00437841	6.53101	3.40993e-05	6.98375	0.00319846	7.17461	0.0631793	7.45757	0.197534	7.08374	0.0930406	7.23397	0.00168724
Ta.30636.1.S1_at	Aem1	NA	Amn1	3.8894	0.127537	3.0564	0.000408947	3.07891	0.000402044	3.24209	0.00210308	3.25068	0.00391081	3.3002	0.0216156	3.35131	0.0151748	3.29041	0.00451854
Ta.6700.1.S1_at	Aem1	NA	Amn1	9.72908	0.0235186	8.80587	0.00307907	7.95114	0.00875282	7.49368	8.62685e-07	6.33548	0.0232697	6.20446	0.00108488	6.63006	0.0605284	6.90629	0.0525646
Ta.1226.1.S1_at	Aem1	NA	Amn1	8.43771	0.0150157	6.59785	0.0144303	6.43588	0.0111309	5.79902	0.021322	4.7689	0.0107968	4.96353	0.0184735	5.28113	0.110151	6.12381	0.0493463
Ta.4707.1.S1_at	Aem2	NA	Amn1	6.9607	0.0122804	6.77738	0.0159806	6.09206	0.00238982	6.11824	0.0032744	5.81015	0.000134799	6.18281	0.00465842	6.04843	0.0757977	6.25355	0.00151676
Ta.6782.1.S1_at	Aem1	NA	Amn1	6.91208	0.010167	6.21433	0.000662061	6.21498	0.00417243	6.09654	0.00693733	5.76428	0.299133	5.43513	0.00926554	5.59916	0.227683	5.85114	0.614544
Ta.6349.2.S1_at	Aem13	NA	Amn1	4.2075	0.02235	3.97683	1.3165e-07	3.75377	0.0356888	3.97813	0.000176217	3.94036	0.0580218	3.83054	0.0010743	3.76963	2.1815e-05	3.98436	0.00351134
Ta.25583.1.S1_at	Aem1	NA	Amn1	7.93425	0.31535	5.35734	0.212501	4.19588	0.0456943	3.82929	0.00337786	4.43596	0.100853	3.98963	0.0233394	4.35455	0.0012862	4.04162	0.020043
TaAffx.128828.1.A1_at	Aem1	NA	Amn1	11.4614	0.0589504	10.296	0.011193	9.84134	0.0046346	8.98507	0.0503625	5.43775	0.0374355	5.808	0.690193	7.72626	0.00564128	8.45773	0.0658014
TaAffx.128847.1.S1_at	Aem2	NA	Amn1	8.64811	0.0182227	8.0697	0.0868775	7.62331	0.00548542	6.79924	0.0198837	7.10623	0.134299	6.6354	0.267606	6.44679	0.0257111	6.24462	0.000237802
TaAffx.59222.1.S1_at	Aem2	NA	Amn1	6.91785	0.764284	6.58069	0.0414357	5.72005	0.00630797	5.57011	0.0015487	5.51867	0.0154416	5.70836	0.0215197	5.39056	0.0299505	5.64992	1.82512
Ta.7686.1.A1_x_at	Aem2	NA	Amn1	7.61004	0.00692811	6.9654	0.0407918	6.49013	0.100288	5.94977	0.00727353	6.55471	0.0136966	6.50539	0.00460001	5.80171	0.0106342	5.63656	0.353961
Ta.15859.1.S1_at	Aem1	NA	Amn1	7.84588	0.0391476	3.94186	0.603587	3.30507	0.00068235	3.16568	0.00992777	3.26317	0.0030904	3.20478	0.000818406	3.18407	0.00248779	3.35139	0.00500935
Ta.15880.1.S1_at	Aem1	NA	Amn1	7.47916	0.0334975	6.11261	0.0204322	5.9497	0.00287662	5.22192	0.0277417	5.07192	0.00681506	5.2147	0.0468791	5.72578	0.133108	5.58609	0.00242489
TaAffx.119393.1.A1_at	Aem13	NA	Amn1	5.48065	0.0456473	4.88094	0.0054473	4.52406	0.070986	4.94203	4.16147e-06	4.70692	0.337306	5.04372	0.0960606	4.76119	0.0102338	4.65088	0.040063
TaAffx.65731.1.A1_at	Aem1	NA	Amn1	6.54334	0.0300249	5.08271	0.0380227	4.96796	0.013875	5.04753	0.0859006	6.13479	0.0350069	5.40472	0.0205338	5.84963	0.0096937	5.75661	0.305829
Ta.23685.1.A1_x_at	Aem1	NA	Amn1	9.29706	0.0997448	7.71032	0.060102	7.28929	0.0277541	7.10315	0.0431144	5.3418	0.043073	5.81737	0.00992076	6.04143	0.275895	6.66649	0.190572
Ta.3264.1.A1_at	Aem1	NA	Amn1	7.49388	0.192374	6.5434	0.100163	6.00314	0.000696678	6.3774	0.000177788	6.13169	0.0335839	5.1243	0.26081	5.86353	0.0803526	6.17475	0.00234088
Ta.25416.1.A1_at	Aem1	NA	Amn1	6.64007	0.0341657	5.96568	0.100409	5.93355	0.00188831	5.30055	0.00400432	5.58137	0.00402341	5.60965	0.143403	5.57574	0.00376036	5.19659	0.113566
TaAffx.42560.1.S1_at	Aem1	NA	Amn1	8.1936	0.103325	7.02906	7.79739e-05	7.17584	0.0139188	6.7541	0.000668757	6.72897	0.00166435	6.99926	0.0453148	6.82621	0.161815	6.88794	0.0298536
Ta.7587.3.S1_x_at	Aem1	NA	Amn1	7.62052	0.0188173	7.09817	0.0108621	7.08721	0.0174337	6.59195	0.0662024	6.66237	2.25087e-05	7.25231	0.0120921	6.44045	0.00514854	6.53524	0.120532
Ta.25282.1.S1_at	Aem2	NA	Amn1	8.91537	0.0388253	8.13345	0.052414	6.5481	0.0174208	5.22623	0.0670234	7.00086	0.00739144	6.94914	0.0868641	6.79106	0.0335112	6.85386	0.00641898
Ta.6708.2.S1_at	Aem1	NA	Amn1	7.91763	0.38378	6.96715	0.0147491	7.1823	0.0316275	6.98519	0.00057492	6.84342	0.000704742	7.37087	0.338954	6.98852	0.00656916	7.3565	0.000294822
Ta.7648.1.A1_at	Aem1	NA	Amn1	8.9278	0.0574983	7.93882	0.0092555	7.23497	1.64164e-05	7.68986	0.0168218	6.39312	0.262588	6.35928	0.0847442	6.58362	0.047413	6.92845	0.425621
Ta.18487.1.S1_x_at	Aem13	NA	Amn1	8.45416	0.130624	6.38699	0.619619	5.24058	0.00188329	7.49338	0.0128269	4.47629	0.106441	4.81131	0.413882	4.88781	0.212161	5.13928	0.00121642
Ta.6780.1.S1_at	Aem1	NA	Amn1	7.45287	0.0919227	6.83443	0.0474431	6.2362	0.0704571	6.31165	0.0238848	5.45304	0.207214	5.03529	0.0814767	5.76161	0.0434982	5.58534	0.26845
TaAffx.73677.1.S1_at	Aem13	NA	Amn1	8.02952	0.0469114	7.32817	0.0188053	7.37262	0.0337325	7.57308	0.00483371	6.959	0.119592	6.64127	0.00640848	7.00495	0.00328657	7.30166	4.1819e-06
Ta.11367.2.S1_at	Aem2	NA	Amn1	7.65033	0.438027	6.90819	0.30233	5.94602	0.0430162	4.64016	0.190954	4.10802	0.114152	3.77124	0.0196263	4.3608	0.00509997	3.98586	0.00153654
Ta.7670.1.S1_at	Aem1	NA	Amn1	9.10028	0.0372257	8.56088	0.0232033	8.15534	0.0474674	7.95083	0.00837922	7.44448	0.130851	8.21726	0.442039	7.52457	0.0785653	7.76331	0.0485119
Ta.6897.2.A1_at	Aem1	NA	Amn1	7.52357	0.0162405	4.84331	0.176665	3.94373	0.0556086	4.04334	0.0390872	4.02761	0.00120439	3.90254	0.0478085	4.10938	0.00195572	3.93666	0.11761
Ta.20413.1.S1_x_at	Aem1	NA	Amn1	9.16893	0.0680501	7.52345	0.0964101	6.23444	0.0110986	5.28882	0.0901156	6.02531	0.00410549	5.795	0.00208764	6.38886	0.000122652	5.20539	0.264839
Ta.16743.1.S1_at	Aem1	NA	Amn1	7.46176	0.022015	6.93981	0.00940047	6.97369	0.00791518	6.82936	0.0192875	6.78099	0.00538379	6.81843	0.0201755	6.5075	0.0196458	6.63689	0.137865
Ta.6708.3.S1_at	Aem1	NA	Amn1	7.99785	0.1456	5.10418	0.359787	5.33123	0.00756209	4.57603	0.000740306	4.11393	0.102358	3.9261	0.0501145	4.05561	0.000107204	3.9397	0.135116
Ta.10432.1.S1_at	Aem2	NA	Amn1	6.87914	0.0910445	6.48504	0.0160229	5.71247	0.16471	5.89199	0.00369341	5.6811	0.0152806	5.39824	0.0342831	6.03689	0.00280369	6.198	1.17691
Ta.994.1.S1_x_at	Aem1	NA	Amn1	6.12425	0.187574	3.41347	0.132592	3.18101	0.0211747	3.23652	0.00081989	3.3339	0.0294089	3.38374	0.0306443	3.50421	0.0475084	3.45625	0.0504692
TaAffx.59880.1.S1_at	Aem1	NA	Amn1	5.27064	0.30612	4.18302	0.0102254	4.16256	0.118265	4.13314	0.000477932	3.92269	0.0282792	4.06221	0.0447036	4.00492	0.0380716	3.94644	0.00149114
Ta.18606.1.S1_at	Aem1	NA	Amn1	7.03192	0.045078	5.82423	0.246581	5.44953	0.00164873	5.83636	0.0267169	6.4741	0.0117817	6.39518	0.120695	6.66235	0.00168504	6.52362	0.0235543
TaAffx.16694.1.A1_at	Aem1	NA	Amn1	7.99672	0.0171156	6.92076	0.0427186	6.64446	0.152542	5.21358	0.0478841	5.44954	0.0311177	5.20145	0.0971124	5.36397	0.351211	5.46313	0.446604
Ta.10650.1.A1_at	Aem1	NA	Amn1	8.97917	0.0043804	7.70136	0.0117054	7.62146	0.00291287	7.31017	0.0130619	5.604	0.0388828	5.943	0.0260578	6.67277	2.91468e-05	7.26781	0.00825877
TaAffx.69305.1.S1_at	Aem1	NA	Amn1	8.73021	0.0743367	7.12447	0.0453189	6.56216	0.0184596	6.42109	0.0379385	6.68691	0.00371666	6.97267	0.000526297	6.63948	0.0318883	6.37542	0.000379497
Ta.6297.3.A1_at	Aem1	NA	Amn1	5.75251	1.16035	3.40351	0.00432168	3.10234	0.00693275	3.06962	0.0141188	3.37466	0.0509878	3.30594	0.00550171	3.12698	0.012471	2.96505	0.00441067
TaAffx.96486.1.S1_at	Aem1	NA	Amn1	7.70451	0.284127	6.80818	0.00775885	6.84449	0.0189483	7.05091	0.0349131	6.57203	0.190088	6.65946	0.129175	6.02156	0.220353	6.65926	0.013787
Ta.10442.1.A1_at	Aem1	NA	Amn1	6.08264	0.0334177	5.09841	0.000845258	4.9944	0.0528692	4.94978	0.00927488	4.64588	0.000707527	4.78822	0.00275801	4.47799	0.00122197	4.57837	0.0114522
Ta.28320.1.S1_s_at	Aem1	NA	Amn1	8.7435	0.0342062	7.53532	0.0683175	6.34689	0.0590654	6.32378	0.00107831	6.62287	0.0106754	6.52241	0.0322397	6.42641	0.0576842	7.17715	0.168632
Ta.22181.1.A1_at	Aem1	NA	Amn1	4.93871	0.0563004	4.18219	0.00695859	3.93919	2.63199e-06	3.77988	0.0092061	3.64412	0.00647762	3.81633	0.00803457	3.96719	0.0638261	4.02933	0.00812716
Ta.5029.2.A1_at	Aem1	NA	Amn1	4.7419	0.0839975	3.76294	0.0974618	3.55767	0.0580294	3.49304	0.0714292	4.0039	0.0133383	4.30234	0.0713667	3.6859	0.0635452	3.46673	0.00142289
Ta.25856.1.S1_s_at	Aem1	NA	Amn1	8.15455	0.306038	6.18218	3.05692	5.01281	0.170973	4.32199	0.0607845	4.13827	0.014148	3.87959	0.254362	4.29494	0.057685	4.05376	9.99029e-05
Ta.13967.1.A1_at	Aem2	NA	Amn1	7.08553	0.0642177	6.48537	0.0162379	5.79684	0.000403349	5.16284	0.0115263	4.51067	0.093451	4.3551	0.0314684	4.17155	0.102626	4.25536	0.00606457
Ta.11370.1.A1_at	Aem1	NA	Amn1	6.94046	0.0668644	6.02161	0.0738598	6.02482	0.0394151	5.79935	0.00300777	4.84732	0.209628	4.35553	0.123869	5.008	0.00652795	5.03558	0.309031
Ta.9791.1.S1_at	Aem1	NA	Amn1	5.88595	0.131036	4.65688	0.0102563	3.9476	0.0888711	3.45871	2.46999e-05	3.83336	0.000109174	3.83963	0.000153478	3.58644	0.00201448	3.79747	0.0590797
TaAffx.111125.1.S1_at	Aem13	NA	Amn1	6.75291	0.0205378	6.16701	0.0715109	5.73562	0.0261722	6.2834	0.00876218	5.69952	0.00536567	5.58364	0.00654254	5.58157	0.0165768	5.83163	0.00608969
Ta.15136.1.S1_at	Aem1	NA	Amn1	7.27981	0.0248155	6.20544	0.113341	6.05876	0.0655951	5.47361	0.00696515	4.37983	0.0482147	4.24226	0.0215932	4.57527	0.0240039	4.44866	0.0107195
Ta.28108.1.S1_at	Aem2	NA	Amn1	4.11472	0.0248727	3.97697	0.0189805	3.76049	0.000387366	3.69135	0.0154493	3.78653	0.0101496	3.66452	0.0164818	3.59363	0.0230685	3.80894	0.0048553
Ta.21373.1.S1_x_at	Aem1	NA	Amn1	8.92871	0.127171	8.0302	0.0764756	7.36407	0.0277757	7.21675	0.0451417	6.60746	0.000562033	5.95208	0.0232135	5.93423	0.000141932	6.90208	0.000167002
Ta.14048.1.S1_at	Aem1	NA	Amn1	6.6521	0.0993512	6.00401	0.0881159	5.72529	0.00301884	5.95632	0.0530523	5.56418	0.00322707	5.18542	0.901278	5.43409	0.00259932	5.42284	0.272068
Ta.4345.1.A1_at	Aem1	NA	Amn1	7.30883	0.0229826	5.58589	0.458473	4.86789	0.00429683	4.66509	0.048779	5.45375	0.0608588	5.50535	0.180524	4.83971	0.0736689	4.28855	0.0566934
Ta.9691.1.S1_at	Aem13	NA	Amn1	5.91665	0.0110828	5.71473	0.000393542	5.57151	0.00119676	5.88699	0.0148865	5.61615	0.000217219	5.67065	0.000550197	5.72888	8.3705e-07	5.68429	0.0274158
Ta.29457.1.S1_at	Aem1	NA	Amn1	8.92125	0.186556	7.83198	0.0517759	6.24041	0.169165	5.78055	0.0201025	5.10203	0.0966375	5.18917	0.021773	5.26305	0.113212	5.23856	0.0158037
TaAffx.93470.1.S1_s_at	Aem1	NA	Amn1	6.9124	1.06497	5.7639	0.0480011	5.48936	0.0108531	5.96321	0.0133498	5.54794	0.0182028	4.8953	0.126141	4.00951	0.144046	3.65499	0.00654826
TaAffx.53306.1.S1_at	Aem1	NA	Amn1	5.41981	0.345722	5.22753	0.00739166	5.08069	0.032119	5.18066	0.0514343	4.98314	0.0235538	5.36322	0.0409118	4.90335	0.381448	4.79232	0.0498606
[truncated: 29,831 more rows]

## Sheet: RL4452 Embryo and Endosperm
Table S1. Robust Multiarray Average (RMA) values of signal intensities and gene clusters for probesets expressed in the embryo and endosperm of maturing RL4452 seeds
	Embryo cluster	Endosperm cluster	Emb and Endo cluster	Tissue=Embryo, DAA=20	Tissue=Embryo, DAA=20	Tissue=Embryo, DAA=30	Tissue=Embryo, DAA=30	Tissue=Embryo, DAA=40	Tissue=Embryo, DAA=40	Tissue=Embryo, DAA=50	Tissue=Embryo, DAA=50	Tissue=Endosperm, DAA=20	Tissue=Endosperm, DAA=20	Tissue=Endosperm, DAA=30	Tissue=Endosperm, DAA=30	Tissue=Endosperm, DAA=40	Tissue=Endosperm, DAA=40	Tissue=Endosperm, DAA=50	Tissue=Endosperm, DAA=50
Probe-sets				Sample mean	Sample variance	Sample mean	Sample variance	Sample mean	Sample variance	Sample mean	Sample variance	Sample mean	Sample variance	Sample mean	Sample variance	Sample mean	Sample variance	Sample mean	Sample variance
AFFX-BioB-3_at	Rem14	Ren4	Rmn5	8.39464	0.151086	8.84563	0.00331713	8.61266	0.0664727	9.15627	0.165144	8.16561	0.0282705	8.70581	0.0233505	8.21625	0.0419789	7.73403	0.450722
AFFX-BioB-5_at	Rem14	Ren5	Rmn5	8.45988	0.0899079	8.89162	0.0174857	8.67077	0.0508691	9.20139	0.0374346	8.15952	0.0169286	8.51405	0.023463	8.37541	0.0327357	8.24644	0.300665
AFFX-BioB-M_at	Rem10	Ren4	Rmn5	8.25031	0.111286	8.54373	8.4258e-05	8.34622	0.0232128	9.20749	0.0788685	7.63841	0.00087861	7.95711	0.00102366	7.58682	0.0355107	7.19367	0.580685
AFFX-BioC-3_at	Rem10	Ren4	Rmn5	10.2004	0.192496	10.4387	0.000945161	10.3446	0.0243135	10.8666	0.111017	9.96859	0.093638	10.2072	0.0256535	9.79678	0.0252708	9.03965	0.701644
AFFX-BioC-5_at	Rem10	Ren5	Rmn5	9.61081	0.160672	9.8656	0.003512	9.79733	0.0260379	10.3884	0.0878003	9.16004	0.0439	9.76285	0.0025323	9.3501	0.0590458	9.10072	0.228699
AFFX-BioDn-3_at	Rem10	Ren6	Rmn5	11.6497	0.0752264	11.8592	0.000185079	11.8161	0.0161933	12.3604	0.0790683	11.7957	0.0790197	12.3598	0.0142603	11.9678	0.00864642	11.5398	0.216795
AFFX-BioDn-5_at	Rem9	Ren6	Rmn5	10.746	0.155303	11.1751	0.000774201	11.1511	0.0307317	11.6305	0.0805962	10.823	0.0921523	11.7145	0.000276132	11.0854	0.0306778	10.3754	0.654972
AFFX-CreX-3_at	Rem10	Ren5	Rmn5	13.9555	0.233256	14.0011	0.0069726	14.1973	0.0250367	14.6252	0.0591675	13.154	0.0894074	13.7465	0.00238283	13.4758	0.0228327	13.2517	0.247123
AFFX-CreX-5_at	Rem10	Ren6	Rmn5	13.604	0.396723	13.5772	0.00295668	13.9123	0.0293078	14.3711	0.0427714	13.0908	0.118171	13.6861	0.000209506	13.2522	0.0513279	12.8535	0.43231
AFFX-DapX-3_at	Rem10	Ren3	Rmn5	10.2744	3.32552	9.50598	0.0017796	10.7495	0.381072	11.3862	0.135095	6.20831	0.0883834	6.16973	0.0225501	6.02522	0.00398559	5.45975	0.0280349
AFFX-DapX-5_at	Rem9	NA	Rmn4	7.18945	2.16402	7.02753	0.0383266	8.20286	0.0573244	8.36383	0.0316548	4.81488	0.0506569	4.84343	0.00377346	4.35572	0.0308052	4.41	0.000382765
AFFX-DapX-M_at	Rem10	Ren5	Rmn5	9.57232	2.79536	9.07573	0.00201957	10.2972	0.245947	10.9587	0.0419793	5.30462	0.195215	5.38046	0.115229	5.11068	0.00944203	5.29988	0.0113439
AFFX-LysX-3_at	Rem10	NA	Rmn5	8.04171	4.6278	7.35082	5.98014e-05	8.50978	0.505937	9.52647	0.359249	4.55712	0.0713006	4.44256	0.00177062	4.49969	0.000317331	4.88274	0.0183019
AFFX-LysX-5_at	Rem10	NA	Rmn5	6.36081	2.85238	5.8901	0.0623391	7.01816	0.143437	8.19844	0.314894	3.91831	0.0216321	3.89252	0.023406	3.74025	6.2133e-06	4.10799	0.00557965
AFFX-LysX-M_at	Rem10	NA	Rmn5	6.52759	2.93918	5.82427	0.00133739	6.85656	0.611129	7.90772	0.22356	4.42668	0.0620222	4.28582	0.00328006	4.42192	0.0140312	4.61603	0.0721759
AFFX-PheX-3_at	Rem10	NA	Rmn5	7.89443	2.05753	7.19908	0.0455964	8.07959	0.322971	8.98757	0.371942	6.37411	0.0174884	6.21951	0.00914871	6.10755	0.0152188	6.43797	0.000814549
AFFX-PheX-5_at	Rem10	NA	Rmn5	6.45881	3.50274	5.96847	0.0305552	7.23877	0.233789	8.26886	0.213002	4.29359	0.0320176	4.17344	0.0315159	4.04339	0.0106156	4.39328	0.00281272
AFFX-PheX-M_at	Rem10	NA	Rmn5	6.65113	2.74843	5.8354	0.00746315	7.10992	0.155055	8.1338	0.183394	4.81149	0.229154	4.68335	0.000104742	4.39878	0.0452866	4.53033	0.00279397
AFFX-r2-Bs-dap-3_at	Rem10	Ren6	Rmn5	10.6507	2.85561	10.0766	0.00295545	11.2647	0.326167	11.9546	0.145353	5.61668	0.667028	6.10517	0.00206984	5.79883	0.00346846	5.29945	0.0155899
AFFX-r2-Bs-dap-5_at	Rem10	NA	Rmn4	7.50948	1.71132	7.09275	0.0353096	8.24433	0.0530615	8.69471	0.0376018	4.63495	0.0786816	4.39645	0.0412397	4.14002	0.023506	4.3052	0.110058
AFFX-r2-Bs-dap-M_at	Rem10	Ren15	Rmn4	9.59934	2.59804	9.1807	0.000194891	10.3525	0.253419	10.9681	0.0395631	4.2462	0.185753	4.7939	0.139521	4.66811	0.592699	4.70533	0.0349176
AFFX-r2-Bs-lys-3_at	Rem10	Ren18	Rmn5	7.31711	3.61199	6.72997	0.000587234	7.98529	0.712264	8.99762	0.389947	4.84798	0.0148747	4.49178	0.136423	4.77681	0.000505171	4.78612	0.0496169
AFFX-r2-Bs-lys-5_at	Rem10	NA	Rmn5	6.73442	4.22837	6.14587	0.176779	7.24109	0.362646	8.48614	0.492219	3.69526	0.00789782	3.67698	0.0214938	3.81671	0.127005	3.6514	0.00448536
AFFX-r2-Bs-lys-M_at	Rem10	NA	Rmn5	6.19701	4.61356	5.58775	0.0196762	6.95564	0.363975	8.34106	0.302427	4.14007	0.0571341	3.85328	0.11629	3.83211	0.0138188	4.08363	0.199526
AFFX-r2-Bs-phe-3_at	Rem10	NA	Rmn5	8.41583	3.88501	7.71376	0.00209134	9.00696	0.386137	10.1023	0.205519	5.60613	0.71457	5.5388	0.757244	5.00136	0.110061	5.21466	0.0216094
AFFX-r2-Bs-phe-5_at	Rem10	NA	Rmn5	6.8398	3.59706	6.40867	0.0450392	7.73001	0.183062	8.27344	0.160398	4.20549	0.000836652	3.71169	0.00849241	3.74241	0.00327463	3.88918	0.0591767
AFFX-r2-Bs-phe-M_at	Rem10	NA	Rmn5	6.78225	3.95246	6.20806	0.0485638	7.57812	0.312877	8.63471	0.221615	4.00506	0.0536596	3.67592	0.000166688	3.89958	0.0327218	3.92397	0.00124671
AFFX-r2-Bs-thr-3_s_at	Rem10	NA	Rmn5	9.01182	4.02047	8.03841	0.0161272	9.18059	0.291478	10.1263	0.205686	5.59643	0.00210651	5.11726	0.127555	5.54402	0.000951442	6.30504	0.0788901
AFFX-r2-Bs-thr-5_s_at	Rem10	NA	Rmn5	5.71455	1.38201	4.6982	0.106561	5.675	0.0336182	6.43544	0.331571	4.37573	0.0122734	4.46435	0.000254588	4.35283	0.0131012	4.51653	0.00218775
AFFX-r2-Bs-thr-M_s_at	Rem10	NA	Rmn5	7.65041	2.35951	6.86166	5.40037e-05	7.90964	0.102077	8.64549	0.277331	5.77589	0.169451	5.96413	0.267902	6.01331	0.00182999	6.38068	0.00443992
AFFX-r2-Ec-bioB-3_at	Rem9	Ren6	Rmn5	8.44953	0.149605	8.7919	0.0125744	8.76307	0.0251909	9.12481	0.0641437	8.60084	0.217562	9.00189	0.0234168	8.83883	0.0224547	8.37665	0.179289
AFFX-r2-Ec-bioB-5_at	Rem10	Ren15	Rmn4	8.46622	0.0922659	8.78067	0.00223021	8.37933	0.0315201	9.06419	0.0706342	7.5803	0.162788	8.21065	0.0247436	8.05058	0.0215375	8.10947	0.264413
AFFX-r2-Ec-bioB-M_at	Rem10	Ren7	Rmn5	8.83032	0.179852	9.21979	4.73054e-07	8.95974	0.022845	9.6282	0.0829323	8.38448	0.066654	8.69986	0.000855305	8.64451	0.04165	8.40083	0.471865
AFFX-r2-Ec-bioC-3_at	Rem10	Ren14	Rmn5	10.6936	0.16799	10.834	0.000259574	10.8003	0.0035727	11.2612	0.0423474	10.7605	0.0122114	10.8833	0.00130363	10.7669	0.00856171	10.2141	0.324203
AFFX-r2-Ec-bioC-5_at	Rem10	Ren6	Rmn5	10.2334	0.207227	10.386	0.00165222	10.3164	0.0148782	10.9854	0.0332059	10.1089	0.130099	10.2401	0.000617057	10.1852	0.000303774	9.97489	0.254171
AFFX-r2-Ec-bioD-3_at	Rem10	Ren6	Rmn9	12.4803	0.10152	12.6023	0.00563218	12.6003	0.0107287	13.1527	0.073249	12.8588	0.0384409	13.1558	0.00275134	13.0689	0.0111913	12.6987	0.140838
AFFX-r2-Ec-bioD-5_at	Rem10	Ren6	Rmn9	11.9591	0.0994316	12.219	0.00141226	12.1546	0.0203423	12.6542	0.0696405	12.601	0.156764	13.0924	0.0324806	12.8268	0.0183208	12.0066	0.37523
AFFX-r2-P1-cre-3_at	Rem10	Ren6	Rmn5	14.3329	0.23787	14.1707	0.00865566	14.4512	0.00397268	14.7939	0.0133497	13.8518	0.00714858	14.0722	0.00287644	14.0004	9.69614e-05	13.8521	0.186039
AFFX-r2-P1-cre-5_at	Rem10	Ren6	Rmn5	14.2756	0.265082	14.1956	0.00167443	14.5322	0.0122723	14.9086	0.0311081	14.0733	0.010666	14.2069	0.000160303	14.1411	0.000360465	13.9649	0.165348
AFFX-Ta_18SrRNA_at	Rem10	Ren12	Rmn16	13.6846	0.0776347	14.1874	0.0199209	13.5386	0.0997347	15.1156	0.00521264	11.5969	0.0927102	13.1384	0.0276988	13.5246	0.018529	15.0557	0.00080388
AFFX-Ta_CYP86-TA_3_at	Rem2	Ren2	Rmn13	6.18175	9.09197e-05	5.40149	0.00148035	5.17686	0.00237005	5.06413	0.0788693	6.10535	0.024389	5.78564	0.0750649	5.2882	0.0407055	4.86729	0.000724946
AFFX-Ta_CYP86-TA_M_at	Rem13	NA	Rmn12	7.2134	1.08939e-05	6.97081	0.00496304	7.01701	0.010006	7.26154	0.00342732	8.02363	0.0731827	7.73148	0.145529	7.2602	6.51259e-05	7.65907	0.0208521
AFFX-Ta_G-6-PDH_3_s_at	Rem9	Ren11	Rmn15	9.92627	0.0122433	10.1133	0.0483793	10.1629	0.00838648	10.2265	0.000627454	8.78083	0.195362	9.65504	0.0587545	10.0481	0.0989989	10.5948	2.4986e-05
AFFX-Ta_G-6-PDH_5_s_at	Rem6	Ren15	Rmn15	6.98635	0.125376	7.52832	0.231849	7.53829	0.00188947	7.20934	0.00306374	5.85529	0.142547	7.16275	0.0394622	7.50363	0.00288699	7.4144	0.504535
AFFX-Ta_G-6-PDH_M_s_at	Rem6	Ren15	Rmn15	9.32916	0.0791978	9.8706	0.125834	9.65301	0.0010148	9.48504	0.00498063	8.02736	0.126981	9.26351	0.0242034	9.61833	0.00137162	9.59198	0.200942
AFFX-Ta_Sucsyn_3_at	Rem1	Ren2	Rmn13	12.7045	0.00864441	10.1301	0.00437228	9.63883	0.00846108	9.45243	0.000180171	12.2437	0.152884	11.8733	0.0532885	10.8367	0.0219067	6.74731	0.121815
AFFX-Ta_Sucsyn_5_at	Rem1	Ren4	Rmn13	4.87984	0.314092	4.05765	0.00991195	3.96058	0.0017429	3.98116	0.0145979	4.9207	0.907881	4.94741	0.322281	4.28869	0.106481	4.1678	0.000878225
AFFX-Ta_Sucsyn_M_at	Rem1	Ren2	Rmn13	10.6771	0.166739	7.81763	0.0197691	7.33533	0.0130199	7.08976	0.0251512	10.1774	0.62278	9.63554	0.306078	8.45926	0.250304	5.2664	0.0306469
AFFX-Ta_Ubiquitin_3_at	Rem10	Ren13	Rmn5	12.1767	0.0188548	12.2127	0.00491609	12.1367	1.45668e-05	12.9141	0.000331384	12.5613	0.0314173	12.5607	0.000600855	12.4835	0.0402536	12.6764	0.000920092
AFFX-Ta_Ubiquitin_5_at	Rem10	Ren13	Rmn12	13.4043	0.026878	13.5594	0.00443162	13.6052	0.000775686	14.2585	0.00275046	14.0237	0.00256587	14.0302	0.0123631	14.0074	0.0111639	14.1173	0.0212799
AFFX-Ta_Ubiquitin_M_at	Rem10	Ren13	Rmn12	12.6172	0.0158102	12.5809	0.000135476	12.7071	0.00246644	13.3962	0.0013636	13.462	0.0224136	13.3803	0.00686704	13.3918	0.00217984	13.595	0.00111441
AFFX-Ta-ef1a-M_s_at	Rem6	NA	Rmn4	6.30589	0.0428084	7.05046	0.0319422	6.90813	0.00130659	6.7047	0.041975	4.79272	0.0493919	5.00184	0.506008	5.30509	0.0171891	5.85503	0.0094851
AFFX-Tae-r2-Bs-dap-3_at	Rem10	Ren4	Rmn4	10.6024	3.52862	9.80089	1.39827e-06	10.9812	0.348588	11.5589	0.0932264	6.78709	0.0218624	6.76325	0.0451845	6.5352	0.0288629	6.34938	0.000114125
AFFX-Tae-r2-Bs-dap-5_at	Rem9	NA	Rmn4	8.01399	1.25066	7.63709	0.00403922	8.72139	0.0548086	9.09708	0.0190897	5.54046	0.196922	5.07482	0.0605571	5.03083	0.035162	5.06505	0.281508
AFFX-Tae-r2-Bs-dap-M_at	Rem10	Ren13	Rmn5	10.5255	2.52903	9.86251	0.000204948	11.0356	0.299837	11.6758	0.0443117	6.37488	1.4561e-06	6.30301	0.00120637	6.29619	0.132322	6.6886	0.020125
AFFX-Tae-r2-Bs-lys-3_at	Rem10	NA	Rmn5	7.14235	3.66751	6.63483	5.13791e-05	7.81469	0.408586	8.64615	0.400472	4.07348	0.0553864	4.28147	0.0943369	4.56786	0.0668551	4.42207	0.119712
AFFX-Tae-r2-Bs-lys-5_at	Rem10	NA	Rmn5	6.78239	2.91807	6.05272	7.64696e-05	7.12983	0.339219	8.33641	0.421848	3.89197	0.00070886	3.65562	0.00373281	3.62929	0.00167537	3.94856	0.0839245
AFFX-Tae-r2-Bs-lys-M_at	Rem10	NA	Rmn5	6.74878	3.19397	6.15575	0.129836	7.24678	0.247817	8.35209	0.234892	4.46865	0.175768	4.00384	0.0709082	4.24701	0.000909179	5.11602	0.0715518
AFFX-Tae-r2-Bs-phe-3_at	Rem10	NA	Rmn5	8.0495	2.88368	7.51127	0.000743275	8.58544	0.370162	9.42073	0.169473	4.52406	4.0511e-05	4.6387	0.0262856	5.00603	0.0333165	5.65046	0.00618848
AFFX-Tae-r2-Bs-phe-5_at	Rem10	NA	Rmn5	6.59017	2.84191	5.94961	0.0117643	7.17739	0.195038	8.11966	0.107794	4.03536	0.0565336	4.4141	0.0136812	4.09135	0.0418201	4.42138	0.047834
AFFX-Tae-r2-Bs-phe-M_at	Rem10	NA	Rmn5	6.81439	2.62333	6.15915	0.000337002	7.19212	0.504248	7.9119	0.0973224	4.59468	0.10065	4.64492	0.0348441	4.3454	0.00110927	4.56524	0.0189998
AFFX-Tae-r2-Bs-thr-3_s_at	Rem10	NA	Rmn5	8.31485	3.89101	7.46279	0.00580684	8.51288	0.34708	9.46985	0.151188	5.16705	0.236834	5.10044	0.0252709	4.98554	0.013227	5.09665	0.0516561
AFFX-Tae-r2-Bs-thr-5_s_at	Rem10	NA	Rmn4	5.99522	1.19256	5.29011	0.0236794	6.25922	0.0874158	6.70255	0.0258342	4.51563	0.0592151	4.31998	1.03133e-05	4.50021	0.0024003	5.14106	0.00136653
AFFX-Tae-r2-Bs-thr-M_s_at	Rem10	NA	Rmn5	7.43422	3.53761	6.59902	0.0841845	7.6272	0.142482	8.60649	0.226563	5.25724	0.285047	5.09824	0.0887763	5.2406	4.96985e-05	5.20664	0.0567503
AFFX-Tae-r2-Ec-bioB-3_at	Rem10	Ren6	Rmn5	8.52725	0.116009	8.87184	0.00011258	8.68148	0.0380275	9.48314	0.101446	8.43121	0.124587	8.81839	0.0266031	8.61789	0.00132932	8.15811	0.478133
AFFX-Tae-r2-Ec-bioB-5_at	Rem10	Ren11	Rmn5	8.11472	0.104117	8.52862	0.0217559	8.24711	0.0629758	9.02607	0.028459	7.42797	0.0675617	7.68883	0.0145176	8.02083	0.000279528	7.9928	0.157794
AFFX-Tae-r2-Ec-bioB-M_at	Rem10	Ren4	Rmn5	8.85913	0.135445	9.20835	0.0159521	9.11645	0.0364433	9.82091	0.0628215	8.93823	0.00192546	9.02443	0.000165336	8.855	0.0325035	8.53204	0.218336
AFFX-Tae-r2-Ec-bioC-3_at	Rem10	Ren6	Rmn5	10.8932	0.149896	11.0483	0.00133167	10.9995	0.00802817	11.4951	0.0350264	10.832	0.0904506	11.1026	0.000791999	10.8843	0.0300375	10.3797	0.278274
AFFX-Tae-r2-Ec-bioC-5_at	Rem10	Ren4	Rmn5	10.0403	0.213681	10.2624	0.00282348	10.2209	0.0112672	10.9068	0.0917397	10.156	0.0339813	10.3711	0.00571829	10.0997	0.000790573	9.71427	0.34736
AFFX-Tae-r2-Ec-bioD-3_at	Rem10	Ren6	Rmn9	12.6235	0.112631	12.7269	0.00074596	12.7345	0.016768	13.3026	0.0535922	13.0112	0.0451193	13.2986	0.0146345	13.1755	0.0112643	12.8036	0.0980967
AFFX-Tae-r2-Ec-bioD-5_at	Rem9	Ren6	Rmn9	11.6583	0.16933	12.0186	2.82539e-05	12.0013	0.0226713	12.4785	0.0583192	12.2994	0.143976	12.7518	0.0348012	12.4598	0.00220109	11.8826	0.27409
AFFX-Tae-r2-P1-cre-3_s_at	Rem10	Ren5	Rmn5	14.2286	0.228167	14.1097	0.00063236	14.3739	0.000806078	14.7565	0.028002	13.5109	0.0247393	13.778	0.00207922	13.6439	0.000204858	13.6237	0.189037
AFFX-Tae-r2-P1-cre-5_s_at	Rem10	Ren6	Rmn5	13.8359	0.454645	13.7053	2.40582e-07	14.0996	0.00790488	14.4369	0.018502	13.8458	0.0380647	14.0825	0.0103415	13.8913	0.00146765	13.632	0.088576
AFFX-Ta-gapdh-3_at	Rem8	NA	Rmn11	4.55017	0.0117716	4.64403	0.000213492	4.71389	0.0682788	4.62498	0.00535525	4.70134	0.0987255	4.65882	0.00223014	4.73835	0.00425726	4.94339	0.0012886
AFFX-Ta-gapdh-5_at	Rem1	Ren4	Rmn12	6.91884	0.0196501	6.53777	0.0116627	6.75872	0.0670632	6.59565	0.0293965	7.08585	0.245973	7.13658	0.0568739	6.85078	0.0236438	6.95873	0.030246
AFFX-ThrX-3_at	Rem10	NA	Rmn5	8.43343	3.9779	7.56623	0.000145394	8.65952	0.336595	9.69914	0.109684	6.08259	0.0045748	5.80414	0.014634	5.70135	0.0318855	6.43536	0.00255911
AFFX-ThrX-M_at	Rem10	NA	Rmn5	6.73774	4.04674	5.98836	0.0064618	7.15817	0.335909	8.01037	0.221622	4.42043	0.00188043	4.34638	0.00999621	4.40622	0.00370045	4.25247	0.0342522
RPTR-Ta-AJ002682-1_s_at	NA	Ren9	Rmn10	4.09562	0.0050671	4.12491	0.00751215	4.50937	0.013439	4.23775	0.112431	4.37431	0.0535139	4.51386	0.0820147	4.66592	0.033666	4.56289	0.0187525
RPTR-Ta-J01636-1_at	Rem10	Ren18	Rmn12	6.80523	0.0793241	6.72491	0.000537917	6.61987	0.0140158	7.01274	0.033383	7.12432	0.088551	6.77066	0.00779472	6.96716	0.000882393	7.04122	0.058919
RPTR-Ta-U46493-1_s_at	NA	Ren1	Rmn12	3.56035	0.113766	3.55475	0.0129219	3.37276	0.00315016	3.43515	0.0305	3.87066	0.0646379	3.69465	0.000176535	3.71241	0.000563033	3.74493	0.0133647
RPTR-Ta-X03453-2_s_at	Rem10	Ren10	Rmn5	14.2201	0.162093	14.1182	0.00512556	14.3386	0.00719315	14.7151	0.0205417	13.8012	0.00195041	13.8399	1.63835e-05	13.8249	0.00425266	13.9433	0.0327071
Ta.10.1.S1_a_at	NA	Ren2	Rmn7	5.58982	0.00166657	5.20035	1.17038e-05	5.47501	0.00727418	5.41804	0.160107	10.6898	0.164718	9.9498	0.806666	8.99615	0.686538	7.74023	0.0136592
Ta.10.1.S1_x_at	NA	Ren2	Rmn7	5.7286	0.00139058	5.27085	0.0264954	6.00523	0.0194156	5.97947	0.0384291	10.966	0.471448	10.1585	0.938499	9.29584	0.281543	8.22834	0.0200333
Ta.10.2.S1_x_at	Rem10	Ren2	Rmn8	5.78247	0.288996	5.13769	0.0915018	5.60537	0.143668	6.68103	0.149556	11.8733	0.237395	11.3423	0.708469	10.467	0.580398	8.6691	0.043998
Ta.100.1.S1_at	Rem9	Ren12	Rmn4	9.88262	0.000382915	10.4632	2.55498e-05	10.4334	0.0143903	10.8869	0.00337908	7.79888	0.000140426	8.41094	0.0704249	8.77762	1.48555e-05	9.807	0.00381655
Ta.1000.1.S1_at	Rem8	Ren9	Rmn10	3.68119	0.0281093	5.61563	0.214774	6.41944	0.000193681	5.21151	0.0128998	4.51961	0.0371221	5.4929	0.269862	6.7666	0.0496042	5.99584	0.0313484
Ta.10000.1.A1_at	Rem9	Ren12	Rmn10	4.56202	0.0130365	5.20026	0.0805422	5.37987	0.0218575	6.01063	0.0232734	8.06451	0.104326	7.88853	0.0375746	8.97162	0.00392646	10.0318	0.00228825
Ta.10001.1.S1_a_at	Rem12	Ren9	Rmn6	9.68822	2.66498e-06	9.90504	0.0584195	9.90583	0.00401102	9.95297	0.00377397	8.49468	0.0343968	8.74417	0.0869085	9.1629	0.000617421	9.00819	0.129151
Ta.10001.1.S1_at	Rem10	Ren1	Rmn6	7.48061	0.0174259	7.52106	0.12948	7.33031	0.00502223	7.65725	0.0113668	6.8658	1.12515e-05	6.66691	0.117848	6.68938	0.00305842	6.74259	0.0260642
Ta.10003.1.S1_at	Rem10	Ren10	Rmn5	7.53785	0.00935255	7.6688	0.00788679	7.62301	0.0591933	8.87737	0.00771648	4.9692	0.36767	5.82312	0.133017	5.49257	0.0707188	6.80825	0.00253689
Ta.10003.1.S1_x_at	Rem10	Ren12	Rmn5	7.71422	0.00579375	7.66253	0.000146666	7.78604	0.00144405	8.98146	3.78813e-05	5.53327	0.163662	5.87205	0.0791276	6.19193	0.00297564	7.42437	0.00061233
Ta.10005.1.S1_at	Rem12	Ren9	Rmn4	10.5462	0.0327785	11.6796	0.00409199	11.9361	0.00203104	11.937	0.0133914	9.59865	0.392994	10.2454	0.134807	11.0303	0.0392666	10.7691	0.00241218
Ta.10008.1.A1_at	Rem1	Ren13	Rmn6	10.9325	0.00281174	10.7433	0.00176543	10.8389	0.00226409	10.842	4.98479e-07	10.0954	0.112897	9.96621	0.0221863	10.1604	0.0263577	10.7462	0.0398451
Ta.10009.1.S1_at	Rem13	Ren14	Rmn8	9.24686	1.38462e-05	8.78828	0.00077454	8.7648	0.0234187	9.33864	0.00210745	9.97477	1.03953e-05	10.1002	0.0550118	9.95078	0.00513495	9.29265	0.0089664
Ta.10009.2.S1_a_at	Rem10	NA	Rmn16	5.34408	0.0252502	5.50835	9.79982e-05	5.23669	0.00217797	6.4391	0.00270385	5.51813	0.155075	5.74492	0.000371089	5.82602	0.0779924	6.29728	0.000525116
Ta.10009.2.S1_x_at	Rem10	NA	Rmn12	4.82262	0.0910568	4.94923	0.0148882	4.85846	0.00188868	5.494	0.0391061	5.24881	0.0241072	5.25879	0.0128368	5.15855	0.305942	5.48192	0.0513766
Ta.10010.1.S1_x_at	Rem3	NA	Rmn2	7.51592	0.00821376	7.18222	0.2754	7.13665	0.00428168	5.90952	0.00219938	5.91549	0.00132211	5.53423	0.0939799	5.70658	0.00609195	6.15727	0.107207
Ta.10012.1.S1_at	NA	Ren1	Rmn7	3.6929	0.00905833	3.84958	0.000857902	3.99674	4.71282e-05	3.91262	0.000866855	7.22453	4.09628	4.35988	0.0638429	4.1258	2.01851e-05	3.95404	0.034905
Ta.10013.1.A1_at	Rem5	Ren7	Rmn3	7.82429	0.000986659	8.27518	0.00591015	7.88251	0.0346403	7.3354	1.00209e-06	6.0829	0.844978	6.82782	0.254689	6.97997	0.0270928	6.49918	2.78714e-05
Ta.10014.1.S1_at	Rem8	Ren15	Rmn10	10.2836	0.00826394	12.1545	0.00158106	12.34	0.00494487	11.0167	0.0247036	12.1704	0.0808324	12.5027	0.000834293	12.4757	0.00235563	12.4828	0.00203888
Ta.10014.2.S1_at	Rem8	NA	Rmn3	5.25904	0.116566	6.08744	0.059119	6.38563	0.0124362	5.99134	0.260286	5.55216	0.0452416	5.73474	0.00209627	5.50999	0.000575613	5.81887	0.0245654
Ta.10014.3.S1_a_at	Rem8	Ren15	Rmn10	7.90355	0.00935496	10.0817	5.81218e-05	10.5636	2.1235e-05	9.25607	0.000149202	9.46664	0.623118	9.92455	0.00516283	10.1971	0.0382931	10.0792	0.0437298
Ta.10015.1.A1_a_at	Rem13	Ren2	Rmn1	8.73084	0.0430678	6.93682	0.589204	6.60752	0.0984746	8.35926	0.0017909	8.02354	0.105787	6.38853	0.26179	6.07617	0.0175353	4.63393	0.0324242
Ta.10015.1.A1_at	Rem13	NA	Rmn5	6.85776	0.0175459	5.91019	0.0183004	5.98534	7.0166e-05	7.36575	0.0158438	5.40201	0.104282	5.1212	5.44703e-05	5.33036	0.00904985	5.49543	0.0804463
Ta.10015.2.S1_at	Rem13	Ren1	Rmn7	7.10286	0.000474825	6.53754	0.24574	6.36289	0.024742	7.01848	0.000580019	7.4326	0.00704005	6.13981	0.0109073	6.17128	0.0210534	5.71204	0.0420988
Ta.10015.3.S1_at	Rem13	Ren4	Rmn6	7.81928	0.000107318	7.76307	0.0138892	7.26232	0.00294144	7.75482	0.00879243	6.25322	0.142415	6.79892	0.0660786	6.27628	0.128534	5.19393	0.214978
Ta.10016.1.S1_at	Rem11	NA	Rmn2	4.32453	0.0309718	4.47524	0.00381295	4.45415	0.000813138	3.80089	0.0164864	3.80606	0.0579255	3.91689	0.0507045	3.29377	0.0252448	3.65063	0.000735539
Ta.10018.1.S1_at	NA	Ren1	Rmn7	3.71572	2.45224e-05	3.59374	0.0109355	3.6172	0.000508182	3.91064	0.0633762	10.0564	0.199619	6.29558	0.9234	4.9495	0.393847	4.12627	0.0400259
Ta.10019.1.S1_at	Rem3	Ren14	Rmn8	7.08453	0.00846068	6.95939	0.00196475	6.04354	0.0303642	3.76894	0.0160097	10.3802	0.00815058	10.3908	0.010391	10.1905	0.0355084	4.98407	0.122529
Ta.1002.1.S1_at	Rem12	Ren12	Rmn4	10.5325	0.00321967	11.4797	0.0230253	11.7395	0.0040186	11.8034	0.000348628	8.5468	0.640294	8.96317	0.312721	9.83399	0.0462876	10.7839	0.091998
Ta.10020.1.S1_at	Rem1	Ren16	Rmn8	7.07677	0.0752666	5.62375	0.151871	5.32328	0.0840569	5.42659	0.204021	9.64022	0.0306282	8.42026	0.267628	9.04251	0.0524756	5.94536	0.176049
Ta.10021.1.S1_at	Rem1	Ren3	Rmn8	5.95779	0.0243337	5.03375	0.0935021	4.67089	0.0631044	4.6504	0.00318359	13.1798	0.0170011	12.5773	0.236612	12.1007	0.0523079	5.67882	0.668442
Ta.10023.1.S1_at	Rem4	Ren17	Rmn11	5.9795	0.00938734	6.02586	0.00276796	5.86688	0.00108135	6.01016	0.165495	6.12952	0.0126725	5.47609	0.0208431	5.61838	0.0571034	6.45479	0.132381
Ta.10024.1.S1_at	Rem2	NA	Rmn1	10.379	0.0342929	8.555	0.00869665	8.29328	0.0205683	6.57325	0.00148123	7.21023	0.0916426	6.01938	0.00709457	6.22572	0.00212987	5.50128	0.0744746
Ta.10024.1.S1_s_at	Rem2	Ren3	Rmn1	10.3892	0.00234644	8.92177	0.0232149	8.5078	7.27067e-05	7.41729	0.01697	8.42519	0.088071	8.22907	0.109315	8.16645	0.0317221	6.38177	0.487369
Ta.10025.1.S1_at	Rem9	Ren13	Rmn16	8.86681	0.00360366	9.3706	0.0339823	9.23739	0.00228343	9.79167	0.014224	7.89765	0.0108653	8.09291	0.0224658	8.45025	0.0331307	10.2477	0.000117545
Ta.10026.1.A1_at	Rem2	Ren3	Rmn13	9.00221	0.00777154	8.43261	0.00227133	8.44531	0.0118289	8.27879	0.224301	9.22995	0.00122944	9.16928	0.0067875	8.75351	3.70971e-05	7.52189	0.00344792
Ta.10027.1.S1_at	Rem2	Ren14	Rmn8	10.7018	0.000128938	9.8656	0.00136145	9.82566	0.00112145	8.83066	0.000787601	11.3313	0.130561	11.3339	0.0221374	11.2433	0.00715625	9.2949	0.00232766
Ta.10028.1.S1_s_at	NA	Ren1	Rmn7	4.6096	0.0262649	4.7103	0.00301505	4.40551	0.000298721	4.45364	0.00108482	9.12514	0.491006	5.08433	0.0552169	4.72521	0.0214969	5.19619	0.0738523
Ta.10032.1.S1_a_at	Rem13	Ren10	Rmn6	10.3112	1.24034e-05	10.1893	0.0430314	10.0169	0.0345564	10.2436	0.00701843	8.80271	0.0541259	9.3864	0.0109901	9.23959	0.0610247	10.3719	0.0176265
Ta.10034.1.S1_at	Rem9	Ren13	Rmn4	12.2762	0.000425204	12.828	0.00483588	12.8049	0.00115478	13.3024	0.000847146	9.43109	0.201251	9.14197	0.00756743	10.24	0.0112547	12.1327	0.0100858
Ta.10034.2.S1_a_at	Rem7	Ren6	Rmn14	8.7819	0.00477482	9.11067	0.14442	9.32684	0.0140611	8.7173	1.18634e-05	8.62509	0.480892	9.00603	0.0506784	9.16403	0.00245755	7.60274	0.000659289
Ta.10035.1.S1_at	NA	Ren1	Rmn7	3.32039	0.000161601	3.26691	0.000707003	3.30776	0.000449951	3.55123	0.00757273	11.1473	0.167148	7.9527	0.598802	7.7299	0.716076	3.73293	0.0105708
Ta.10037.1.S1_a_at	Rem9	NA	Rmn4	8.15749	0.000425571	8.68021	0.0282149	8.92407	0.00178663	9.6559	0.00106712	6.5464	0.0261006	6.78343	0.0641809	6.80164	0.00469498	7.36362	0.00162961
Ta.10037.1.S1_at	Rem9	Ren12	Rmn4	8.44046	0.00986132	9.474	0.00289919	9.28612	0.0170585	10.0063	0.0311214	4.94766	0.382396	5.8665	0.608686	6.3048	0.165337	6.94868	0.0522557
Ta.10037.3.S1_at	Rem13	NA	Rmn6	7.87583	0.0575192	7.7926	0.0802361	7.52919	0.0130555	8.09321	0.000505987	6.19013	0.912375	6.43365	0.0769574	6.2862	0.000303763	6.27672	0.0002749
Ta.10037.3.S1_x_at	Rem10	NA	Rmn6	8.32255	4.08203e-05	8.36109	0.0314943	7.97068	0.0124945	8.64084	0.0409457	5.81304	0.0396698	5.87083	0.0189161	6.36135	0.013461	6.09061	0.104719
Ta.10038.1.S1_at	Rem5	Ren14	Rmn8	10.5464	0.0143757	10.6099	6.60818e-05	10.4916	0.00444199	10.4229	0.00010824	11.3674	3.40898e-05	11.3276	0.04461	11.3257	0.00027498	10.8286	0.00318081
Ta.10038.3.S1_a_at	Rem9	Ren15	Rmn4	9.26459	0.000986181	9.58205	0.000337773	9.67749	0.0033566	9.82497	0.00138336	7.44138	0.922292	8.66405	0.0061023	8.98523	0.000139474	8.75995	0.00950856
Ta.10039.1.S1_at	Rem8	Ren12	Rmn4	10.0662	0.0049435	10.438	0.000147633	10.692	0.000865849	10.3633	0.00591975	8.85054	0.00752252	8.71185	0.269475	9.39929	0.000349009	10.1752	0.00316081
Ta.10040.1.S1_at	Rem8	Ren12	Rmn10	6.93056	0.0382072	7.77793	0.00171246	7.99786	0.0627637	7.49136	1.91648e-05	7.77449	0.00283113	7.89333	0.00198128	8.03483	0.106436	8.27337	0.0181645
Ta.10045.1.S1_a_at	Rem11	Ren9	Rmn3	10.8209	0.0280067	10.8452	0.0117261	11.0529	1.04526e-05	10.4842	0.000306209	10.0248	0.0680106	10.3984	0.192762	10.9315	0.00145107	10.4784	0.00974903
Ta.10046.1.S1_at	Rem9	Ren1	Rmn7	4.55181	0.000147968	4.6471	0.0884456	4.65216	0.0197548	4.80221	0.00914505	10.431	0.0236292	5.61353	0.326414	5.4228	0.0666604	5.45152	0.463415
Ta.10047.1.S1_s_at	Rem1	Ren2	Rmn13	10.8407	0.0033379	7.42444	0.210933	6.9777	0.00222112	7.29115	0.00412278	10.353	0.00607587	9.42688	0.155204	8.90814	1.61286e-05	7.43611	0.00208841
Ta.10048.1.S1_at	Rem1	Ren16	Rmn8	6.73243	0.000310521	5.75051	0.0253863	5.51701	0.0930269	6.00061	0.329229	10.9419	0.549545	10.2394	0.429056	10.9934	0.0907205	5.86033	0.000208361
Ta.10048.2.S1_a_at	Rem1	Ren4	Rmn8	6.01056	0.00428806	5.57712	0.00902604	5.53556	0.0264546	5.49039	0.00318998	7.65508	0.0534143	8.04338	0.23222	7.12763	0.0178243	5.76938	8.1906e-08
Ta.10048.2.S1_at	NA	Ren3	Rmn8	5.20241	0.00196641	5.02309	0.0229194	4.98377	0.0806429	4.99828	0.0223328	7.20991	0.654637	6.9418	0.269253	6.87625	0.173903	5.38774	0.00633355
Ta.10053.1.A1_at	Rem2	NA	Rmn13	5.46426	0.0413819	5.06423	0.00122334	5.16559	0.00236519	4.96021	0.155349	5.48602	0.0200688	5.33908	0.000544125	5.53396	2.12424e-05	5.28874	0.00363176
Ta.10054.1.S1_at	Rem12	Ren15	Rmn10	9.26762	0.00361738	11.1577	0.0761735	11.1996	5.03463e-05	10.8426	0.000881059	10.3722	1.15194e-05	11.2969	0.0138991	11.2558	0.0397459	11.5124	0.00146619
Ta.10057.1.S1_a_at	Rem2	Ren8	Rmn1	10.0499	0.005995	9.33301	0.0518479	9.09225	0.0985185	8.91164	0.0487993	8.3603	0.531828	8.55649	0.0691607	8.70458	0.0251312	7.99915	0.000838458
Ta.10057.3.A1_a_at	Rem1	Ren12	Rmn1	8.59995	0.00219493	7.57231	0.0902135	7.42429	0.0204101	7.41346	0.0470173	4.81653	0.152676	5.21698	0.0128733	5.73629	0.0639718	6.75961	0.0329068
Ta.10057.3.A1_at	Rem1	Ren9	Rmn10	5.98092	0.00195019	5.41594	0.0338791	4.92337	0.0476804	5.1331	0.251507	6.23307	0.00764669	7.09186	0.254991	7.58949	0.0101043	7.18134	0.0403541
Ta.10058.1.A1_at	NA	Ren18	Rmn10	4.16763	0.0246474	4.08593	0.0294538	4.18511	0.0018408	4.89698	0.00747629	6.78263	1.47439e-05	6.29659	0.00419948	7.1667	0.0346817	7.38388	0.0121724
Ta.10059.1.S1_at	NA	Ren14	Rmn9	5.46946	0.130287	5.61525	0.000459853	5.89151	0.0185504	5.78191	0.0226306	10.2797	0.226613	10.7723	0.105869	10.7083	0.054181	6.02182	0.249271
Ta.10059.2.S1_a_at	NA	Ren8	Rmn9	4.31874	0.00906282	4.09708	0.0126388	4.24915	8.00186e-06	4.42637	4.24568e-05	7.09357	0.215421	7.47773	0.147956	7.92036	0.0723158	4.83141	0.0377366
Ta.10059.2.S1_at	Rem13	Ren14	Rmn8	5.64742	0.105144	5.30264	0.100627	5.77595	0.0054811	5.6512	0.0134092	7.17935	0.60059	7.33551	0.138653	7.16301	0.019745	5.80885	0.0073933
Ta.1006.1.S1_at	NA	Ren6	Rmn9	3.12039	0.0348831	3.4361	0.00439244	3.4538	0.00742858	3.51309	0.027634	6.11868	0.00183436	7.40578	0.573517	7.37237	0.248388	3.65423	0.000918036
Ta.10061.1.S1_at	NA	Ren1	Rmn7	5.31072	0.000114222	5.55681	0.0847817	5.26121	0.109992	5.71707	0.0132781	9.79245	0.001112	6.92871	0.26035	7.4618	0.101267	5.69841	0.148307
Ta.10063.1.S1_at	Rem10	Ren15	Rmn4	8.44117	0.0413717	8.61688	0.011087	8.58019	9.88088e-05	8.86549	0.000495069	7.57478	0.494664	8.09362	0.0911073	8.32683	0.000355093	8.1221	0.00341926
Ta.10063.1.S1_s_at	Rem10	Ren15	Rmn4	9.76969	0.00329152	9.80111	2.57498e-05	9.72273	0.024768	9.99471	0.00347618	8.91541	0.4681	9.65068	0.00264343	9.85842	0.00375994	9.62525	0.0430541
Ta.10063.2.S1_at	Rem11	NA	Rmn2	4.38395	0.000435042	4.24454	0.000120148	4.50103	0.00599643	4.24602	0.0732674	4.27177	0.000793929	4.17393	0.0225073	4.31069	0.0774616	3.97054	0.102899
Ta.10064.1.S1_at	NA	Ren1	Rmn7	4.26599	5.54571e-06	3.9987	0.00891307	4.19795	0.128849	4.13317	0.0131775	11.936	0.0870249	9.9263	0.110217	7.19423	0.011834	6.05379	0.517583
Ta.10065.1.S1_at	Rem3	NA	Rmn2	9.83826	0.0120404	9.27262	0.234032	8.85698	0.0981418	7.33173	0.00991966	5.82333	0.110943	5.50735	0.112205	5.48835	0.0324336	5.56036	0.0163928
Ta.10066.1.S1_at	Rem12	Ren12	Rmn4	8.29366	0.000868904	9.57031	0.00145904	9.4193	0.0186154	9.2978	0.0110009	7.19414	0.177236	7.31383	0.0408849	7.84795	0.00415629	8.54429	1.02944e-09
Ta.10067.1.A1_at	Rem2	NA	Rmn2	7.67479	0.0503721	7.13219	0.00292947	6.37094	0.02735	6.3093	0.00096443	6.03054	0.68105	4.79331	0.0341461	5.19094	0.00564597	4.94216	0.0360535
Ta.10067.2.S1_at	Rem2	NA	Rmn2	7.55362	0.0442069	7.15494	0.231822	6.84455	0.0239098	6.59126	0.154719	6.68795	0.0146792	5.64548	0.109782	5.64088	0.0961475	5.87042	0.081119
Ta.10069.1.S1_at	Rem2	Ren3	Rmn8	6.16483	0.055085	5.33357	0.285313	4.34893	5.32408e-05	4.58849	0.00419489	13.3834	0.01196	13.0313	0.0216258	12.3317	0.179095	5.94492	0.784878
Ta.10072.1.A1_at	Rem6	NA	Rmn10	5.25224	0.0367561	5.86094	0.414269	5.83654	0.0615089	5.33975	0.018352	5.80052	0.000115792	5.79913	0.0190652	5.76008	0.0050681	5.85862	0.0658594
Ta.10073.1.S1_a_at	Rem11	Ren16	Rmn2	9.12831	0.00106141	9.20819	0.055376	9.11781	0.00385468	8.48417	0.000789595	8.95432	0.0426998	8.55037	0.114187	8.90484	0.0950099	8.38446	0.0949831
Ta.10074.1.S1_at	Rem13	Ren1	Rmn6	10.8477	0.0210059	10.4986	0.0452059	10.5014	0.00896021	10.8733	0.123693	10.8152	0.209198	9.40402	0.413692	8.59038	0.0661616	9.0742	0.246552
Ta.10076.2.S1_a_at	Rem8	Ren12	Rmn3	10.3032	0.0622142	10.7498	0.0168231	10.9222	0.0024612	10.346	0.00394044	8.83881	0.0745108	8.52108	0.319807	9.0919	0.0195869	9.66693	0.0570383
Ta.10078.1.S1_at	Rem5	Ren14	Rmn8	6.31044	0.0659938	7.77319	0.0540352	7.11864	0.00255933	5.51105	0.421248	11.5725	0.00267977	11.5958	0.0448294	11.6039	0.000210521	7.17469	0.0621304
Ta.10081.1.S1_at	Rem11	Ren12	Rmn10	12.0357	0.00582348	12.0399	0.0018002	12.1338	0.0075077	11.304	0.0227014	11.9895	0.0184478	12.1623	0.0102851	12.4997	0.0194795	13.1131	7.30304e-05
Ta.10081.2.S1_at	Rem1	NA	Rmn13	6.88437	0.00311974	4.56357	0.00465131	4.92273	0.00342501	4.77855	0.0250878	6.59553	0.0310081	5.88267	0.896409	5.20981	0.00803371	4.58092	0.00261522
Ta.10082.1.S1_a_at	Rem13	Ren18	Rmn6	10.2311	9.4186e-05	10.1954	0.00172899	10.1366	6.07887e-05	10.2235	0.000882286	8.74566	0.0570366	8.03813	0.183935	8.54624	0.017983	8.47415	3.07331e-05
Ta.10082.2.S1_at	Rem13	Ren9	Rmn6	7.48993	0.100805	7.52313	0.00225829	7.20133	0.0064637	7.66687	0.0397643	5.33852	0.38264	5.21567	0.00030167	5.52386	0.257553	5.34622	0.0528589
Ta.10082.3.A1_s_at	Rem12	Ren11	Rmn6	9.00742	0.0271748	9.45277	0.000618281	9.44314	0.00822586	9.39075	0.00278303	4.93048	0.0175544	5.4817	0.0803404	6.73201	0.000587348	7.25532	0.0871962
Ta.10083.1.S1_at	Rem3	Ren2	Rmn8	7.12461	0.0217305	6.68158	0.0115534	6.65538	0.00730516	5.92089	0.00235757	10.9107	0.0133287	10.4656	0.01114	9.5178	0.00422072	6.80371	0.0204903
Ta.10084.1.S1_at	Rem7	Ren12	Rmn10	7.7155	0.030828	8.46755	0.00790417	8.95948	0.0318177	7.45994	0.00850103	9.90055	0.271318	9.64539	0.0301399	10.2392	0.143691	10.7598	0.110204
Ta.10085.1.S1_x_at	Rem11	NA	Rmn2	5.74577	0.179163	5.73006	0.0954693	5.76035	0.0125181	5.52561	7.10989e-05	5.30875	0.0158764	5.19555	0.350795	5.25685	0.0621853	5.29659	0.0180553
Ta.10086.1.S1_at	Rem9	Ren14	Rmn5	11.3404	0.00155582	11.7277	0.0274419	11.9145	0.0103453	12.4362	0.00383809	11.7952	0.0364937	11.867	0.0288818	11.8601	0.007083	11.4665	0.00851
Ta.10087.1.A1_at	NA	Ren6	Rmn9	4.38191	0.0198968	5.59498	0.240782	5.39333	0.000138308	4.22235	0.00346268	5.93233	0.30772	6.47275	0.138564	6.42272	0.0489255	4.69576	0.116525
Ta.10088.1.S1_at	Rem3	Ren1	Rmn7	9.97051	6.15797e-05	9.75777	0.303911	9.34521	0.00976183	9.00048	0.00124939	11.3151	0.0166367	8.94704	0.631115	8.03549	0.064565	7.15635	0.0343527
Ta.10088.2.S1_x_at	Rem4	Ren1	Rmn7	6.98016	0.103938	6.87739	0.31455	6.58336	0.0967642	6.74081	0.0227888	8.12291	0.001715	7.0175	0.000656468	6.87165	0.15184	7.00462	0.0128117
Ta.10089.1.S1_x_at	Rem11	Ren10	Rmn6	8.4211	0.00708968	8.25187	0.0357651	8.63678	0.0201018	8.17009	0.000620253	7.19808	0.141914	7.6892	0.142178	7.49628	0.0460654	7.71542	0.0195002
Ta.10089.2.S1_a_at	Rem11	Ren10	Rmn6	8.56575	0.0565467	8.3775	0.0827324	8.6098	0.000126522	7.99877	0.00606405	5.56905	0.461436	6.45586	0.367598	6.6441	0.033424	7.11766	0.00465091
Ta.10089.3.S1_a_at	Rem11	Ren18	Rmn2	8.64083	0.00611877	8.28716	0.00269786	8.52502	0.0292129	7.94875	0.0276608	6.94732	0.198317	6.79083	0.000281986	7.02373	0.114279	7.18293	0.0104531
Ta.1009.1.S1_s_at	Rem4	Ren14	Rmn6	9.27184	0.025994	9.28263	0.0405209	8.69707	0.0245478	8.60539	0.000629843	5.873	0.000512538	5.86087	0.315717	6.04452	0.136101	5.34362	0.00313776
Ta.10090.2.S1_a_at	Rem5	NA	Rmn3	7.73087	0.53686	8.16052	0.0232883	8.0094	0.00379458	7.26291	0.163909	6.73334	0.120937	6.96997	0.00160515	6.87213	0.0223862	7.17196	0.00227092
Ta.10091.1.A1_at	Rem7	NA	Rmn3	5.38548	0.0389769	5.80045	0.00673228	5.90121	0.00263724	5.23623	0.0231445	5.11767	0.00830784	5.55437	0.140894	5.01576	0.0502889	5.305	0.00916162
Ta.10091.2.S1_at	Rem8	Ren13	Rmn11	6.31998	0.0599513	6.59963	0.0117966	6.66319	0.0428743	6.36184	0.332979	6.60415	0.117411	6.19307	0.384834	6.36926	0.00969732	6.937	0.00533691
Ta.10092.1.S1_at	Rem10	Ren4	Rmn8	3.85483	0.044867	3.8253	0.00929275	3.76942	0.00423267	4.60765	0.00489051	4.8069	1.5567	5.04848	0.83603	4.55923	0.00159154	4.15959	0.00219241
Ta.10092.1.S1_x_at	Rem13	Ren3	Rmn8	4.28035	0.0367431	4.11661	0.000588195	4.12105	1.06335e-05	4.33974	0.0670141	5.1645	0.569267	4.98038	0.11734	4.83392	0.0643804	4.20336	0.0743488
Ta.10093.1.A1_at	Rem2	NA	Rmn1	7.27741	0.00985819	6.76056	0.00858246	6.52852	0.00397586	6.45524	0.0540397	6.56711	0.0141175	6.88668	5.59413e-05	6.89961	0.156373	6.96595	0.0323495
Ta.10095.1.S1_at	Rem9	Ren12	Rmn16	8.40082	6.55069e-05	8.91865	0.0158453	8.9215	0.12572	9.5867	0.0124474	6.51641	0.00215373	7.70188	0.0960794	7.61499	0.265855	9.10491	0.00370454
Ta.10095.2.S1_a_at	Rem9	Ren11	Rmn4	8.35997	0.0180032	8.51699	0.00179796	8.68023	0.0266971	8.80636	0.0214735	6.52051	0.432945	7.19987	0.579821	7.60714	0.00330506	8.11177	0.00179092
Ta.10095.2.S1_at	Rem3	Ren6	Rmn2	6.22072	0.00237869	6.25357	0.000983983	6.15068	0.00501606	5.47499	0.00486174	4.82461	0.166007	5.19634	0.00590351	5.29685	0.136445	4.0495	0.0114098
Ta.10095.2.S1_x_at	Rem11	Ren7	Rmn6	8.12334	0.020222	8.06844	0.018883	8.20219	0.000508373	7.95234	0.000725832	6.64198	0.32974	7.32701	0.0605866	7.40712	0.0246314	7.03242	0.071303
Ta.10096.1.S1_at	Rem9	Ren13	Rmn4	9.27701	0.0132473	9.95621	0.000541675	10.0122	0.0015412	10.3336	0.00033121	7.78178	0.0299915	7.09209	0.0638843	7.85964	0.014803	9.94316	0.0320054
Ta.10096.1.S1_x_at	Rem9	Ren13	Rmn4	9.27864	0.00193469	9.77891	0.000519803	9.98479	0.00485639	10.3999	5.67765e-05	8.53876	0.0786332	7.7092	0.00155575	8.37326	0.0032255	9.93032	0.0320685
Ta.10097.1.S1_at	Rem8	Ren9	Rmn3	8.92923	0.126625	9.16587	0.022649	9.60208	0.00335367	8.89606	0.0019534	7.07611	0.0425679	7.314	0.00714077	8.60924	0.0187572	8.21396	0.0108855
Ta.10097.1.S1_x_at	Rem8	Ren9	Rmn3	8.81849	0.142643	9.12155	0.0339867	9.56756	0.00213526	8.87979	0.00245841	6.20996	0.015816	6.8963	0.0058811	8.39029	0.00643013	7.79408	0.0842035
Ta.10098.1.S1_at	Rem13	Ren3	Rmn8	5.70803	0.00133625	5.57979	0.0208085	4.87154	0.0134491	6.05858	0.00463708	9.11594	0.0105817	8.61258	0.19264	8.28784	0.0213119	6.04962	0.0064752
Ta.10098.1.S1_x_at	Rem14	Ren2	Rmn8	7.54462	0.00951183	7.96965	0.0228008	7.12736	4.24635e-05	8.15253	3.01684e-07	11.2782	2.44417e-05	10.68	0.112035	10.3162	0.0296807	8.18532	0.0171066
Ta.10098.2.S1_a_at	Rem14	Ren2	Rmn8	5.34223	0.168048	6.23574	0.0291466	5.46949	0.0289492	5.85528	0.000917882	8.19908	1.48064e-07	7.85212	0.0026269	7.24973	0.0205138	6.62018	0.0318585
Ta.10098.3.S1_a_at	NA	Ren2	Rmn8	6.9926	0.0788371	7.42047	0.0155361	6.92954	0.0175813	7.23019	0.188978	9.80491	0.0992569	9.22566	0.0227409	8.83399	0.00657652	8.22511	0.00127756
Ta.10098.3.S1_x_at	NA	Ren3	Rmn8	6.48016	0.0127662	6.88086	0.0387397	6.13142	0.0180383	6.68347	0.0149759	9.68046	0.0104129	9.29168	0.0112213	8.80632	0.158114	7.34876	0.0113949
Ta.10099.1.S1_at	Rem13	Ren2	Rmn7	4.62311	0.032496	4.27125	0.102048	4.38506	0.0108568	4.56424	0.00115943	6.14696	0.39421	5.33206	0.119857	5.21567	0.00286708	4.58462	0.0114404
Ta.10099.1.S1_x_at	Rem13	Ren2	Rmn7	6.25924	0.0601104	6.02815	7.52976e-06	5.8839	0.00673125	6.2848	0.004768	8.18507	0.158804	7.00908	0.197342	6.97944	0.000182008	6.02897	0.01767
Ta.10099.2.S1_x_at	Rem1	Ren1	Rmn7	6.31936	0.000939845	5.99194	0.0253972	5.6693	0.00128767	6.03501	0.000513743	7.08624	0.0680106	5.89938	0.975472	6.4079	0.00106763	5.9438	0.21939
Ta.1010.1.S1_at	Rem1	Ren9	Rmn1	10.6897	0.0161033	8.07007	0.0406801	8.43722	0.00432693	8.45195	0.000737027	8.06958	0.015255	7.90777	0.00123881	8.82639	0.00223835	8.21137	0.00080295
Ta.10101.1.S1_at	NA	Ren15	Rmn10	4.34144	0.000979531	4.34251	0.0132885	4.09878	0.00268389	3.74728	0.116317	4.16552	0.0220189	4.61234	0.0120135	4.85839	0.22784	4.66295	0.00126457
Ta.10101.1.S1_s_at	Rem2	Ren6	Rmn13	10.1332	0.0104382	9.4131	0.0198892	9.14793	0.017929	8.36316	3.74695e-05	9.12654	0.114731	9.90662	0.0520531	9.56576	0.00428631	8.47155	0.000921381
Ta.10102.1.A1_at	Rem11	Ren7	Rmn14	8.40486	0.00163121	8.14043	0.00676111	8.35334	0.0208636	7.72031	0.00266607	7.34829	0.187221	7.88241	0.319055	8.18959	0.0768873	7.45989	0.0137654
Ta.10103.1.A1_at	NA	Ren1	Rmn7	5.26687	0.0141855	5.35471	0.00375261	5.50573	0.0142566	5.6185	0.0605668	9.69004	3.83661e-05	6.66875	0.152263	6.27226	0.00250987	6.32294	0.00273267
Ta.10105.1.S1_at	Rem3	Ren11	Rmn2	11.3213	0.00133358	11.098	0.0178394	11.0732	0.00319235	10.3267	0.00413185	9.8306	0.043475	10.1961	0.0303788	10.6451	0.012765	10.7042	0.0406664
Ta.10107.1.S1_at	Rem1	Ren8	Rmn9	9.36406	0.00501948	8.50576	0.00010519	8.6495	1.67011e-06	8.68456	0.00778757	8.84928	0.00307564	9.18796	0.00875515	9.52812	0.0255611	8.77563	0.0472774
Ta.10107.2.S1_a_at	Rem13	Ren11	Rmn6	9.53857	0.0186561	8.91701	0.00119957	9.28354	0.0151912	9.52847	0.00569832	8.74371	0.068633	8.79717	0.126993	9.19156	0.00498457	9.2315	0.00274108
Ta.10107.2.S1_x_at	Rem13	Ren11	Rmn1	10.2285	0.0131758	9.43508	0.00558706	9.78436	0.00222469	9.97813	0.00275768	9.58658	0.0466852	9.60942	0.0271858	10.0138	5.96125e-06	10.0259	3.47283e-05
Ta.10107.3.S1_at	Rem9	NA	Rmn16	6.63326	0.112989	6.86336	0.0115758	7.3786	0.00807049	7.54643	0.0106306	6.81366	0.00173498	7.10425	0.0174418	6.92418	5.72369e-05	7.67758	0.00457665
Ta.10107.3.S1_x_at	Rem10	NA	Rmn16	7.22117	0.0277882	7.06243	0.00836378	7.45004	0.016872	7.82555	0.0254619	6.96373	0.0063519	6.98405	0.0172168	6.90507	0.00553689	7.9295	0.0145247
Ta.10108.1.S1_at	Rem2	Ren18	Rmn1	8.76174	0.00520931	8.20932	0.000375891	8.27024	0.00256088	7.9903	0.018587	8.36679	0.0626222	8.21869	0.0361526	8.31872	0.000228431	8.44821	2.85151e-07
Ta.10108.1.S1_x_at	Rem2	Ren13	Rmn1	8.80395	0.00273319	8.35324	0.00708962	8.25136	0.00718556	7.96983	0.0347288	8.18862	0.00158065	8.17641	0.000142075	8.18982	0.0102478	8.21203	0.0230535
Ta.10108.2.A1_a_at	Rem1	Ren16	Rmn1	9.50318	0.00402636	8.74018	0.0238092	8.82787	0.00521413	8.90698	0.00170651	8.85331	0.000633905	8.75783	0.0479659	8.8706	0.00707617	8.80154	0.0197967
Ta.10108.2.A1_x_at	Rem1	Ren9	Rmn1	9.05473	0.0216579	8.4304	7.28505e-05	8.53739	0.000756465	8.60234	0.0193015	8.25497	0.04052	8.20758	0.042049	8.31607	0.0174145	8.28795	0.000917748
Ta.10108.3.S1_a_at	Rem2	Ren11	Rmn2	7.68282	0.13164	7.21098	0.000881942	7.10418	0.035198	6.87675	0.0752234	5.77899	0.73056	6.1442	0.339414	6.45425	0.0291343	6.51196	0.00157056
Ta.10109.1.S1_x_at	Rem11	NA	Rmn12	6.57467	0.0526789	6.48511	0.0616112	6.71788	0.067373	6.45588	0.0249884	7.54129	0.00151045	7.5338	0.0869793	7.31273	4.69865e-05	7.37817	0.0054366
Ta.10110.1.S1_at	Rem12	Ren12	Rmn15	10.3249	0.0253993	10.8371	0.0392527	10.8754	0.00685905	10.9018	0.000270196	7.76488	0.0060535	8.7279	1.92592e-05	9.30973	0.0742151	10.7321	0.0332026
Ta.10110.2.S1_a_at	Rem12	Ren12	Rmn15	9.88009	0.00568042	10.4052	4.16996e-05	10.4924	0.00037945	10.5685	0.00549827	6.86144	0.0104385	7.51542	0.00253101	8.49227	0.0183409	10.416	0.0153595
Ta.10110.2.S1_x_at	Rem9	Ren12	Rmn15	8.76169	0.000184004	9.13301	0.00392515	9.15665	0.00271781	9.30648	0.0158546	7.15191	0.0671965	7.61286	0.0661921	7.96358	0.0159976	9.54351	0.000752163
Ta.10112.1.S1_at	Rem9	Ren12	Rmn4	9.54644	0.00748165	9.96789	0.00124235	10.0889	0.0068309	10.4512	0.00110577	8.53643	0.214041	9.0616	0.0899069	9.35489	0.000325228	9.93848	0.000291903
Ta.10114.1.S1_at	Rem1	Ren13	Rmn1	10.4655	0.00228516	9.43263	0.0183388	9.44963	0.000857814	9.8824	0.0127398	8.87116	0.00295946	8.69374	0.000522447	8.70369	0.037751	9.22253	0.0271773
Ta.10116.1.S1_a_at	Rem12	Ren15	Rmn15	10.7803	0.00527336	11.2941	0.0211668	11.236	0.0047108	11.3386	0.000955432	10.824	0.0142701	11.0949	0.038218	11.2769	0.000909588	11.2117	0.000208466
Ta.10116.3.S1_a_at	Rem12	Ren11	Rmn15	9.53245	0.00836211	10.1203	0.0285547	10.0586	9.80857e-08	9.99235	0.0233771	9.27974	0.0241398	9.64094	0.0615914	9.95698	0.00351868	10.1354	2.86837e-05
Ta.10117.1.S1_a_at	Rem9	Ren9	Rmn9	8.31714	0.00367543	8.42673	0.099563	8.42236	0.0135942	8.53783	0.00388421	8.55276	0.00245152	8.8043	0.0041515	9.09741	0.00055575	8.7051	0.00499178
Ta.10118.2.S1_a_at	Rem9	Ren12	Rmn4	8.8568	0.0055994	9.27332	0.00491936	9.37449	0.00790423	9.48429	0.0016535	7.68069	0.0986857	7.86686	0.184864	8.29502	0.00469516	8.86271	0.00705803
Ta.10118.3.S1_at	NA	Ren17	Rmn12	4.67322	0.0387611	4.83752	0.0143624	4.8938	0.00999855	5.09211	0.00200852	5.15017	0.0913875	5.2084	0.00912222	4.82786	0.00200405	5.33941	0.0345198
Ta.10119.1.S1_a_at	Rem7	Ren11	Rmn15	10.4106	0.00259545	10.8649	0.0308648	10.9094	0.0094357	10.2522	0.000316538	9.37671	0.0103699	9.90935	0.0474953	10.5652	0.00167469	10.5051	0.000733989
Ta.10119.3.S1_x_at	Rem6	Ren11	Rmn15	8.56043	4.42408e-05	9.07685	0.1044	9.07212	0.000100813	8.68073	0.00493325	7.78668	0.00202957	8.14401	0.0353318	8.4763	0.00225074	8.68816	0.0269245
Ta.1012.1.S1_at	Rem10	Ren11	Rmn4	10.7499	0.000179434	10.8916	0.00104933	10.635	0.0109393	11.4277	0.00365442	9.00765	0.0990579	9.18844	0.0547782	9.64176	0.0113957	9.79519	0.0547817
Ta.1012.2.S1_a_at	Rem10	Ren13	Rmn5	8.78252	0.0470215	9.04536	0.0701047	9.01498	0.000879256	9.72479	0.00294036	7.99684	0.0906421	7.997	0.20724	8.06201	0.000483709	8.44651	0.0457944
Ta.1012.2.S1_at	Rem6	NA	Rmn4	5.46227	0.00911548	5.68804	0.0247014	5.62594	2.83725e-05	5.58359	0.398374	5.22433	0.0810513	5.27592	1.49452e-05	5.23139	0.115358	5.43641	0.0218374
Ta.10120.1.S1_at	Rem6	Ren9	Rmn9	6.5141	0.00096898	7.19514	0.00891486	6.94533	0.00124511	6.82978	0.0660548	7.28951	0.262348	7.39326	0.216556	7.77073	2.73801e-05	7.37516	0.0287568
Ta.10120.1.S1_x_at	Rem6	Ren15	Rmn10	6.83448	0.00574256	7.43957	0.0276212	7.09852	0.261329	7.13307	0.109915	7.13397	0.330861	7.54386	0.164144	7.84081	0.0463809	7.64467	0.0225448
Ta.10124.1.S1_at	Rem9	Ren12	Rmn4	10.6482	0.00526454	10.8088	0.0250979	11.0005	6.72792e-05	11.0444	0.00679002	9.37839	0.00901659	9.4623	0.139681	9.84383	0.00192932	10.6056	0.000636458
Ta.10125.1.S1_at	Rem12	Ren17	Rmn4	9.79231	0.000523388	10.6581	0.00290528	10.5124	0.0046833	10.6169	0.0120398	10.0811	0.0123139	9.57754	0.0112946	9.55322	0.0137319	10.4557	0.000282023
Ta.10125.2.S1_a_at	Rem9	Ren17	Rmn16	8.21007	6.21715e-05	8.73181	0.00501891	8.76807	0.0201997	9.07932	0.00166125	8.59218	0.055147	7.68974	0.166188	7.8179	0.103078	8.89974	0.000512955
[truncated: 32,484 more rows]
