# Supplementary material for: Seed maturation associated transcriptional programs and regulatory networks underlying genotypic difference in seed dormancy and size/weight in wheat (Triticum aestivum L.)
Source: BMC Plant Biol. 2017 Sep 16;17:154. doi: 10.1186/s12870-017-1104-5 (PMC5603048; doi:10.1186/s12870-017-1104-5)
Supplement: Supplementary file 8 — Table S2. Gene ontology enrichment in the embryo and/or endosperm clusters of AC Domain and RL4452. (XLS 279 kb) [file 12870_2017_1104_MOESM8_ESM.xls]

## Sheet: AC Domain embryo & endosperm
Table S2. Gene ontology enrichment in the embryo and/or endosperm clusters of AC Domain The gene ontology (GO) terms listed are enriched (P < 10e-3) at least in one embryo and/or endosperm cluster. GO terms highlighted in yellow are consistently enriched at least in one of the embryo and/or endosperm clusters (Aem and/or Aen ) and in the corresponding clusters derived from the combination of embr…
			AC Domain embryo clusters (total # of clusters = 16)																AC Domain endosperm clusters (total # of clusters = 16)																AC Domain embryo and endosperm (combined) cluster (total # of clusters = 16 )
GO term ID	Aspect/Domain	GO term	Aem1	Aem2	Aem3	Aem4	Aem5	Aem6	Aem7	Aem8	Aem9	Aem10	Aem11	Aem12	Aem13	Aem14	Aem15	Aem16	Aen1	Aen2	Aen3	Aen4	Aen5	Aen6	Aen7	Aen8	Aen9	Aen10	Aen11	Aen12	Aen13	Aen14	Aen15	Aen16	Amn1	Amn2	Amn3	Amn4	Amn5	Amn6	Amn7	Amn8	Amn9	Amn10	Amn11	Amn12	Amn13	Amn14	Amn15
GO:0009501	cellular component	amyloplast	0.0089	0.00081															0.0037	1.2e-06																					1.9e-09
GO:0005623	cellular component	cell	3.9e-06	0.0011	0.44	0.01	0.46	0.72	1	1	0.99	0.17	0.095	0.0012	3.3e-07	0.93	0.63	0.008	7.1e-06	5.3e-06	1	0.67	0.8	0.92	0.99	0.55	0.0088	0.22	0.82	0.65	0.43	0.54	0.25	0.58	4.3e-11	1	1	0.092	0.047	8.1e-14	3.1e-06	0.96	0.93	0.53	0.91	0.47	0.3	0.0013	0.88
GO:0044464	cellular component	cell part	3.9e-06	0.0011	0.44	0.01	0.46	0.72	1	1	0.99	0.17	0.095	0.0012	3.3e-07	0.93	0.63	0.008	7.1e-06	5.3e-06	1	0.67	0.8	0.92	0.99	0.55	0.0088	0.22	0.82	0.65	0.43	0.54	0.25	0.58	4.3e-11	1	1	0.092	0.047	8.1e-14	3.1e-06	0.96	0.93	0.53	0.91	0.47	0.3	0.0013	0.88
GO:0009507	cellular component	chloroplast	0.11	0.56	0.67	0.18	0.0054	0.03	0.37	0.83	0.43	0.22	0.52	0.0014	0.039	0.35	0.11	0.00084	8.4e-18	1.7e-06	0.98	0.93	0.86	0.97	0.84	1	0.99	0.91	0.68	0.018	0.51	0.032	0.068		0.015	0.63	0.31	1.9e-06	0.0021	2.5e-14	3.5e-14	1	0.96	1	0.94	0.29	0.76	0.84	0.79
GO:0044434	cellular component	chloroplast part	0.63	0.92	0.34	0.34	0.23	0.32	0.92	0.99	0.92	0.78	0.97	0.0029	0.33		0.41	0.11	4.1e-05	0.00098	0.99	0.96	0.67		0.79	0.97	1	0.64		0.22		0.71	0.67		0.94	0.81	0.99	0.054	0.047	0.0002	1.4e-06	0.99			0.3	0.024	1	0.9	0.82
GO:0009534	cellular component	chloroplast thylakoid	0.69		0.71	0.31	0.7		0.71			0.78	0.88	0.00021	0.033			0.08	4.1e-05	0.04		0.85					0.99	0.39		0.12						0.96		0.0039	0.68	0.011	4.6e-07	0.98				0.08		0.36	0.26
GO:0009535	cellular component	chloroplast thylakoid membrane	0.96			0.15			0.5			0.58	0.89	0.0017	0.1			0.11	0.0051	0.0087								0.25		0.1								0.028	0.86	0.016	1.6e-06					0.16		0.2	0.22
GO:0000785	cellular component	chromatin	6.8e-20						0.34		0.51				0.11				0.0025	0.036						0.54	0.68	0.88			0.1	0.15	0.2		1.7e-26	0.62	0.43		0.78	0.76
GO:0044427	cellular component	chromosomal part	6.5e-20			0.45	0.49		0.51		0.67			0.96	0.11				0.0025	0.078						0.25	0.76	0.96		0.2	0.078	0.12	0.083		5.1e-27	0.55	0.17		0.84	0.073
GO:0005694	cellular component	chromosome	2e-19		0.79	0.26	0.23	0.57	0.045	0.73	0.66	0.86		0.97	0.12				0.0054	0.061	0.84					0.4	0.82	0.96		0.18	0.025	0.048	0.15		1.3e-27	0.13	0.062		0.88	0.051									0.68
GO:0005737	cellular component	cytoplasm	0.2	0.002	1	0.0011	0.75	1	1	1	0.94	0.21	0.054	0.0013	9.6e-05	0.88	0.24	0.018	0.027	0.0056	1	0.38	0.64	0.88	0.96	0.91	0.024	0.045	0.63	0.87	0.95	0.93	0.64	0.58	0.0077	1	1	0.31	0.00041	1.8e-11	2.8e-05	0.57	0.98	0.32	0.97	0.86	0.51	0.00038	0.92
GO:0016023	cellular component	cytoplasmic membrane-bounded vesicle	2.4e-09	6.4e-06	1	0.037	1	1	1	1	1	1	1	1	0.98	1	0.86	0.99	0.27	0.77	0.25	0.054	0.071	0.15	0.73	0.98	1	1	0.84	1	0.94	1	1	0.8	6.1e-06	1	1	1	1	1	0.00017	0.0001	0.018	0.0094	0.45	0.024	1	1	0.99
GO:0044444	cellular component	cytoplasmic part	0.098	0.0023	1	0.0048	0.9	0.99	1	1	0.98	0.33	0.03	0.00033	9.3e-05	0.75	0.26	0.019	0.004	0.0078	1	0.46	0.81	0.87	0.94	0.92	0.015	0.074	0.84	0.86	0.95	0.86	0.75	0.7	0.0025	1	1	0.21	0.00082	8.1e-12	1.1e-05	0.73	0.97	0.36	0.99	0.83	0.45	0.00076	0.97
GO:0031410	cellular component	cytoplasmic vesicle	3.5e-09	8.4e-06	1	0.04	1	1	1	1	1	1	1	1	0.97	1	0.87	0.99	0.28	0.77	0.26	0.06	0.075	0.15	0.74	0.98	1	1	0.85	1	0.94	1	1	0.8	7.8e-06	1	1	1	1	1	0.00022	0.00013	0.019	0.0083	0.47	0.027	1	1	0.99
GO:0022626	cellular component	cytosolic ribosome		1				0.26	0.93	0.26	0.031	9.6e-06	1.7e-09	0.067	0.84		0.5	0.6	0.99								3.7e-11	2.9e-05	0.042	0.53			0.48					0.64	3.5e-28	6.4e-06					0.87		0.1	0.5
GO:0022627	cellular component	cytosolic small ribosomal subunit								0.13		0.22	0.00091														0.03	0.11											2.5e-07	2.3e-05
GO:0045283	cellular component	fumarate reductase complex																																										1.3e-06
GO:0005622	cellular component	intracellular	5e-06	0.045	0.84	0.064	0.64	0.9	1	0.99	0.84	0.15	0.057	0.00058	2.3e-06	0.81	0.3	0.0044	6.1e-06	0.00045	1	0.78	0.75	0.99	0.99	0.84	0.00029	0.029	0.65	0.41	0.47	0.64	0.18	0.72	1.1e-14	1	1	0.1	1.2e-06	2.4e-14	7.4e-05	0.99	0.99	0.84	0.99	0.91	0.29	0.00073	0.92
GO:0043231	cellular component	intracellular membrane-bounded organelle	3.1e-09	0.0006	0.53	0.021	0.43	0.83	1	1	0.98	0.64	0.073	0.0025	2.6e-06	0.59	0.46	0.032	1.7e-08	1.1e-05	0.99	0.31	0.73	0.91	0.99	0.88	0.04	0.2	0.67	0.49	0.38	0.37	0.39	0.88	1.1e-18	1	1	0.084	0.2	1.5e-10	3.8e-08	0.76	0.93	0.44	0.98	0.43	0.36	0.0013	0.88
GO:0043232	cellular component	intracellular non-membrane-bounded organelle	0.05	1	0.99	0.98	0.8	0.49	0.68	0.44	0.024	8e-06	0.00021	0.12	0.41	0.005	0.95	0.13	0.43	1	1	1	0.98	1	0.96	0.88	2.1e-09	0.00012	0.92	0.17	0.4	0.73	0.1	0.48	4e-05	0.99	0.24	0.63	2.1e-37	3.3e-11	1	1	1	1	1	1	0.22	0.95	1
GO:0043229	cellular component	intracellular organelle	3.2e-07	0.015	0.77	0.11	0.69	0.86	1	1	0.97	0.19	0.02	0.002	2.2e-05	0.63	0.49	0.07	1.1e-06	0.00071	1	0.69	0.86	0.98	0.99	0.93	0.00041	0.11	0.69	0.55	0.43	0.6	0.42	0.81	3.7e-16	1	1	0.15	4.3e-05	7e-13	2.1e-05	0.98	0.98	0.74	0.99	0.8	0.33	0.0037	0.97
GO:0070013	cellular component	intracellular organelle lumen	0.78	0.96	0.4	0.39	0.72	0.49	0.58	0.19	0.075	0.043	0.0038	1.7e-05	0.91	0.13	0.94	0.0052	0.82	0.2	0.95	0.71			0.98	0.72	0.002	0.014	0.026	0.31	0.55	0.0099	0.43	0.18	0.86	0.79	0.073	5.3e-06	2.6e-06	0.048	0.055	1		0.97	0.55	0.45	0.0041	0.56	0.75
GO:0044446	cellular component	intracellular organelle part	0.38	1	0.35	0.98	0.69	0.0095	0.93	0.62	0.33	0.16	0.029	3.9e-07	0.29	0.078	0.91	0.00033	0.043	0.11	1	1	1	1	1	0.97	6.8e-06	0.14	0.18	0.0033	0.2	0.02	0.16	0.3	0.02	0.99	0.27	1.8e-10	3.6e-10	5.8e-09	0.22	1	1	1	0.98	0.67	0.25	0.77	0.91
GO:0044424	cellular component	intracellular part	4e-06	0.026	0.83	0.043	0.6	0.86	1	1	0.85	0.18	0.072	0.00077	2.3e-06	0.79	0.47	0.0035	1.1e-05	0.00021	1	0.75	0.77	0.99	0.99	0.84	0.00037	0.027	0.59	0.46	0.45	0.67	0.25	0.71	1.1e-14	1	1	0.13	4.2e-06	1.8e-14	5.3e-05	0.98	0.99	0.85	1	0.89	0.36	0.00053	0.92
GO:0015934	cellular component	large ribosomal subunit								0.13	0.32	0.0014	0.0032	0.06													0.0001	0.21										0.055	1.5e-10	5.7e-05
GO:0032991	cellular component	macromolecular complex	0.78	1	0.96	0.98	1	2e-05	0.97	0.85	0.74	0.0075	0.055	5e-08	0.084	0.15	0.59	4.8e-05	0.00044	0.91	1	1	1	1	0.98	0.89	1.9e-08	0.057	0.91	0.028	0.61	0.025	0.008	0.48	0.057	1	0.082	1.4e-05	1.6e-24	1.6e-08	0.41	1	0.99	1	0.99	1	0.45	0.97	1
GO:0016020	cellular component	membrane	0.99	0.56	0.019	0.79	0.24	0.35	0.99	1	0.96	0.92	0.95	0.03	0.031	0.79	0.99	0.012	0.0019	0.021	0.74	0.43	0.97	0.64	0.88	0.95	0.78	0.99	0.68	0.29	0.91	0.47	0.9	0.2	1	0.66	1	0.0036	1	0.18	1.6e-05	0.84	0.78	0.018	0.11	0.018	0.79	0.26	0.65
GO:0043227	cellular component	membrane-bounded organelle	2.8e-09	0.00056	0.54	0.022	0.44	0.82	1	1	0.98	0.62	0.07	0.0023	2.8e-06	0.59	0.46	0.033	1e-08	8.4e-06	0.99	0.29	0.73	0.91	0.99	0.88	0.042	0.19	0.67	0.5	0.39	0.38	0.4	0.86	1.3e-18	1	1	0.076	0.19	1.8e-10	3.3e-08	0.75	0.93	0.45	0.98	0.42	0.35	0.00083	0.88
GO:0031988	cellular component	membrane-bounded vesicle	2.4e-09	6.4e-06	1	0.037	1	1	1	1	1	1	1	1	0.98	1	0.86	0.99	0.27	0.77	0.25	0.054	0.071	0.15	0.73	0.98	1	1	0.84	1	0.94	1	1	0.8	6.1e-06	1	1	1	1	1	0.00017	0.0001	0.018	0.0094	0.45	0.024	1	1	0.99
GO:0031974	cellular component	membrane-enclosed lumen	0.73	0.95	0.44	0.34	0.75	0.53	0.62	0.22	0.09	0.054	0.0056	9.2e-06	0.88	0.14	0.91	0.0039	0.85	0.24	0.96	0.61			0.98	0.6	0.0021	0.015	0.03	0.34	0.57	0.0065	0.36	0.19	0.88	0.82	0.091	3.8e-06	5.1e-06	0.025	0.069	1		0.98	0.49	0.41	0.0035	0.48	0.78
GO:0005749	cellular component	mitochondrial respiratory chain complex II																																										1.3e-06
GO:0005750	cellular component	mitochondrial respiratory chain complex III													1.2e-06																				0.0018
GO:0005739	cellular component	mitochondrion	1	0.91	0.33	0.52	0.23	0.11	1	0.84	0.24	0.00059	0.00021	1.9e-05	0.14	0.14	0.38	0.059	0.99	0.97	1	0.67	0.98	1	0.68	0.019	1.3e-10	0.00044	0.67	0.036	0.82	0.8	0.68	0.54	1	0.87	0.41	0.015	1.5e-09	0.00043	0.97	1	1	0.45	0.81	0.99	8.6e-06	0.0023	0.62
GO:0043228	cellular component	non-membrane-bounded organelle	0.05	1	0.99	0.98	0.8	0.49	0.68	0.44	0.024	8e-06	0.00021	0.12	0.41	0.005	0.95	0.13	0.43	1	1	1	0.98	1	0.96	0.88	2.1e-09	0.00012	0.92	0.17	0.4	0.73	0.1	0.48	4e-05	0.99	0.24	0.63	2.1e-37	3.3e-11	1	1	1	1	1	1	0.22	0.95	1
GO:0005635	cellular component	nuclear envelope						1.2e-07	0.0049			0.00056										0.1						0.35		0.013							2.7e-09							0.036			0.095
GO:0031981	cellular component	nuclear lumen	0.81	0.88	0.45	0.48	0.72	0.8	0.46	0.32	0.027	0.067	0.019	9.1e-05	0.79	0.11	0.95	0.029	0.8	0.063	0.88	0.77				0.97	0.0001	0.019	0.51	0.55	0.59	0.0087	0.18	0.12	0.67	0.8	0.047	4.2e-06	1e-05	0.2	0.12	1		0.95	0.48	0.45	0.011	0.5	0.74
GO:0044428	cellular component	nuclear part	0.95	0.93	0.41	0.6	0.4	0.012	0.081	0.05	0.081	0.0052	0.12	0.00011	0.87	0.22	0.57	0.095	0.78	0.54	0.97	0.79			0.99	0.86	2e-05	0.038	0.45	0.078	0.23	0.0014	0.34	0.19	0.65	0.36	5.6e-08	5.4e-07	6.1e-06	0.23	0.53	1	0.95	0.87	0.73	0.7	0.012	0.67	0.77
GO:0005643	cellular component	nuclear pore						3.9e-10	0.0014																												1.1e-12
GO:0005730	cellular component	nucleolus		0.56					0.13	0.092	1.1e-05	0.095	0.11	0.1				0.0042									0.0045	4.2e-05								0.49	0.0028	0.31	1.8e-06	0.013							0.00085		0.072
GO:0005654	cellular component	nucleoplasm	0.61	0.89	0.32	0.31	0.63	0.64	0.75	0.75	0.84	0.2	0.023	8.5e-06	0.92	0.17	0.93	0.34	0.73	0.0049	0.82	0.54				0.98	0.00052	0.31	0.33	0.53	0.5	0.012	0.23		0.54	0.68	0.61	8.5e-07	0.02	0.68	0.012	1		0.82	0.28	0.3	0.051	0.36	0.93
GO:0044451	cellular component	nucleoplasm part	0.56	0.87	0.39	0.28	0.71	0.61	0.73	0.72	0.94	0.18	0.027	4.9e-06	0.9	0.15		0.42	0.7	0.0034	0.8	0.5				0.99	0.00034	0.32		0.51	0.48	0.0097	0.32		0.5	0.64	0.57	5.3e-07	0.035	0.89	0.009	1		0.8	0.25	0.27	0.042	0.33	0.96
GO:0000786	cellular component	nucleosome	5.5e-23												0.032				1.2e-05	0.03															8.1e-32
GO:0005634	cellular component	nucleus	1.6e-15	0.94	0.027	0.94	0.079	5.3e-05	0.18	0.011	0.04	0.083	0.18	0.18	0.33	0.47	0.84	0.16	0.00012	0.012	0.97	0.84	0.98	0.99	0.99	0.55	0.00014	0.21	0.43	0.0012	0.0055	8.4e-05	0.01	0.84	1.3e-28	0.42	1.3e-10	0.0066	0.00021	0.013	0.71	1	0.92	1	0.94	0.73	0.12	0.64	0.52
GO:0043226	cellular component	organelle	2.8e-07	0.014	0.78	0.11	0.7	0.86	1	1	0.97	0.19	0.02	0.0018	2.3e-05	0.63	0.5	0.071	1.2e-06	0.00055	1	0.7	0.86	0.99	0.99	0.93	0.00043	0.1	0.7	0.55	0.43	0.61	0.42	0.81	4.1e-16	1	1	0.15	4.5e-05	7.7e-13	2.2e-05	0.98	0.98	0.75	0.99	0.78	0.34	0.003	0.97
GO:0043233	cellular component	organelle lumen	0.78	0.96	0.4	0.39	0.72	0.49	0.58	0.19	0.075	0.043	0.0038	1.7e-05	0.91	0.13	0.94	0.0052	0.82	0.2	0.95	0.71			0.98	0.72	0.002	0.014	0.026	0.31	0.55	0.0099	0.43	0.18	0.86	0.79	0.073	5.3e-06	2.6e-06	0.048	0.055	1		0.97	0.55	0.45	0.0041	0.56	0.75
GO:0031090	cellular component	organelle membrane	1	1	0.18	0.98	0.8	0.35	0.82	0.95	0.19	0.98	0.58	1.5e-05	0.0054	0.63	0.58	6.4e-05	0.057	0.12	0.95	0.97	0.9	0.86	0.96	0.98	0.0095	0.28	0.44	0.00021	0.63	0.39	0.28	0.19	1	1	0.98	4e-06	0.79	0.0011	0.0052	1		0.57	0.89	0.06	0.54	0.049	0.15
GO:0044422	cellular component	organelle part	0.36	1	0.36	0.98	0.69	0.01	0.93	0.63	0.34	0.17	0.031	2.9e-07	0.29	0.08	0.91	0.00035	0.045	0.085	1	1	1	1	1	0.97	7.6e-06	0.13	0.18	0.0035	0.2	0.021	0.16	0.3	0.021	0.99	0.28	2e-10	4.2e-10	6.7e-09	0.23	1	1	1	0.98	0.64	0.26	0.72	0.91
GO:0031984	cellular component	organelle subcompartment	0.76		0.75	0.36	0.74		0.76			0.82	0.75	8.3e-05	0.046			0.1	9e-05	0.062		0.89					0.96	0.38		0.075						0.97		0.00093	0.64	0.018	1.3e-06	0.98				0.11	0.87	0.41	0.31
GO:0034357	cellular component	photosynthetic membrane	1			0.21		0.8	0.75		0.74	0.7	0.97	0.003	0.17			0.061	8.5e-14	0.00023		0.89						0.78		0.25							0.97	0.0086	0.88	0.064	6.4e-25	0.99			0.48	0.58		0.22	0.45
GO:0009521	cellular component	photosystem												0.27					2.7e-16	0.0023																		0.024			1.7e-25
GO:0009522	cellular component	photosystem I																	7.7e-14	0.0048																					1.6e-20
GO:0009523	cellular component	photosystem II												0.19					5.1e-15	0.021																		0.019			9.1e-21
GO:0009536	cellular component	plastid	0.21	0.086	0.36	0.0033	0.58	0.8	0.99	0.86	0.39	0.71	0.019	0.0025	5.4e-05	0.12	0.27	0.13	9.4e-08	8.8e-08	0.91	0.84	0.38	0.7	0.98	0.99	0.91	0.81	0.9	0.55	0.78	0.021	0.021	0.55	0.0059	0.86	0.84	0.03	0.0054	3e-12	2.9e-07	0.86	0.98	0.78	0.96	0.31	0.81	0.0031	0.9
GO:0044435	cellular component	plastid part	0.51	0.88	0.41	0.29	0.3	0.29	0.9	0.99	0.94	0.76	0.98	0.0063	0.29		0.35	0.099	2.5e-05	0.0025	0.96	0.95	0.72		0.83	0.98	1	0.68		0.11		0.62	0.73		0.93	0.81	0.99	0.048	0.057	0.00017	4.9e-06	0.99			0.36	0.023	1	0.92	0.86
GO:0031976	cellular component	plastid thylakoid	0.72		0.73	0.33	0.72		0.73			0.8	0.89	0.00029	0.038			0.09	5.7e-05	0.049		0.87					0.99	0.42		0.13						0.96		0.0048	0.71	0.014	7.3e-07	0.98				0.091		0.38	0.28
GO:0055035	cellular component	plastid thylakoid membrane	0.96			0.15			0.5			0.58	0.89	0.0017	0.1			0.11	0.0051	0.0087								0.25		0.1								0.028	0.86	0.016	1.6e-06					0.16		0.2	0.22
GO:0046930	cellular component	pore complex						6.7e-10	0.0018																												2.2e-12
GO:0000502	cellular component	proteasome complex										0.2	0.21	0.33	0.00019			0.012								0.075	0.011	0.51		0.014		0.0068				0.45			0.021	3.2e-07
GO:0005839	cellular component	proteasome core complex													6e-05												0.071					0.0021							0.066	5.7e-07
GO:0043234	cellular component	protein complex	0.68	1	0.37	0.88	1	2e-07	0.64	0.91	0.89	0.94	0.91	0.00011	0.084	0.54	0.85	0.00058	0.00028	0.11	1	0.98	1	1	0.89	0.87	0.21	0.76	0.96	0.0086	0.49	0.0037	0.0026	0.63	0.46	0.91	0.013	1.3e-05	0.54	0.013	1.4e-05	1	0.83	0.85	0.92	0.87	0.43	0.92	0.94
GO:0032993	cellular component	protein-DNA complex	1.5e-24												0.04				2.2e-05	0.04															8.7e-34
GO:0045273	cellular component	respiratory chain complex II																																										4.6e-07
GO:0045275	cellular component	respiratory chain complex III													9e-09						0.00059														0.00037
GO:0030529	cellular component	ribonucleoprotein complex	1	1	1	0.98	0.84	0.3	0.97	0.31	0.12	9.4e-10	1.7e-06	1.2e-05	0.7	0.16	0.14	0.013	0.88	1	1	1	0.99		0.94	0.77	1e-16	2e-05	0.61	0.31	0.95	0.79	0.63	0.31	1	1	0.57	0.16	7.2e-54	8.1e-11	1	1		1	0.99	1	0.16	0.81	1
GO:0033279	cellular component	ribosomal subunit		0.94				0.49		0.088	0.59	4.5e-05	8.2e-07	0.13	0.82			0.72	0.85	1							1.8e-06	0.03					0.63					0.14	1.1e-22	1.9e-09							0.78
GO:0005840	cellular component	ribosome	1	1	1	0.99	0.93	0.36	0.91	0.82	0.047	2.6e-09	8.8e-08	0.0026	0.68	0.093	0.63	0.11	0.77	1	1	1	1		0.88	0.96	4.2e-14	3.3e-06	0.68	0.41	0.89	0.98	0.69	0.54	1	1	0.96	0.56	1.7e-51	7.5e-10	1	1		1	0.99	1	0.38	0.72	1
GO:0015935	cellular component	small ribosomal subunit		0.8				0.25		0.26		0.0074	5.3e-05	0.52													0.0029	0.045					0.19						1.5e-13	7.1e-06							0.65
GO:0045281	cellular component	succinate dehydrogenase complex																																										4.6e-07
GO:0045257	cellular component	succinate dehydrogenase complex (ubiquinone)																																										1.3e-06
GO:0009579	cellular component	thylakoid	0.98		0.85	0.23	0.96	0.94	0.93		0.86	0.91	0.97	1.7e-05	0.042		0.47	0.014	1.4e-15	0.0075		0.91					1	0.94		0.24					0.97	1	1	5.6e-05	0.88	0.0042	4.7e-21	0.99			0.51	0.54	0.99	0.21	0.61
GO:0042651	cellular component	thylakoid membrane	0.98			0.21		0.5	0.41		0.58	0.49	0.77	0.0044	0.14			0.081	0.00032	0.0027		0.75						0.28		0.067							0.88	0.02	0.84	0.019	7e-09				0.48	0.22		0.13	0.28
GO:0044436	cellular component	thylakoid part	0.8		0.79	0.4	0.78	0.72	0.65		0.79	0.74	0.8	0.0035	0.11			0.13	2.4e-05	0.011		0.82					0.99	0.45		0.18						0.98	0.97	0.042	0.7	0.027	1.5e-09	0.99			0.54	0.13	0.9	0.28	0.35
GO:0031982	cellular component	vesicle	3.5e-09	8.4e-06	1	0.04	1	1	1	1	1	1	1	1	0.97	1	0.87	0.99	0.28	0.77	0.26	0.06	0.075	0.15	0.74	0.98	1	1	0.85	1	0.94	1	1	0.8	7.8e-06	1	1	1	1	1	0.00022	0.00013	0.019	0.0083	0.47	0.027	1	1	0.99
GO:0030554	molecular function	adenyl nucleotide binding	0.58	0.79	0.037	0.4	0.00055	0.00036	0.00056	0.016	0.18	0.58	1	0.96	1	0.67	0.63	0.97	0.99	0.34	0.74	0.26	0.68	0.44	0.014	0.97	1	0.99	0.51	0.026	0.53	0.58	0.32	0.52	0.63	0.028	3.1e-08	0.81	0.96	0.97	0.95	0.97	0.044	0.5	0.76	0.004	0.92	0.95	0.57
GO:0032559	molecular function	adenyl ribonucleotide binding	0.45	0.78	0.028	0.25	0.00029	0.00036	0.00018	0.018	0.32	0.64	1	0.98	1	0.53	0.64	0.97	0.99	0.21	0.66	0.42	0.51	0.46	0.1	0.99	1	1	0.59	0.031	0.51	0.53	0.26	0.62	0.57	0.018	2e-09	0.9	0.93	0.9	0.97	0.98	0.25	0.79	0.82	0.0013	0.96	0.94	0.58
GO:0015066	molecular function	alpha-amylase inhibitor activity	5.1e-07																		7.3e-10																					1.3e-08
GO:0005524	molecular function	ATP binding	0.46	0.79	0.024	0.24	0.00061	0.00048	0.00037	0.015	0.36	0.62	1	0.99	1	0.51	0.62	0.97	0.99	0.19	0.7	0.4	0.49	0.45	0.23	1	1	1	0.69	0.028	0.58	0.52	0.24	0.61	0.59	0.015	1.3e-09	0.89	0.94	0.91	0.97	0.98	0.24	0.82	0.88	0.0017	0.95	0.93	0.74
GO:0016887	molecular function	ATPase activity	0.98	0.99	0.28	0.63	0.084	7.6e-05	9e-08	8.3e-05	0.39	0.97	0.86	0.9	0.37		0.14	0.14	0.84	0.99	0.38	0.85	0.7		0.089	0.047	0.25	0.64		0.25	0.066	0.072	0.13		0.58	0.17	3.7e-16	0.87	0.67	0.051	1	0.99	0.62	0.58	0.79	0.65	0.98	0.081	0.96
GO:0042623	molecular function	ATPase activity, coupled	0.97	0.97	0.41	0.65	0.079	1.3e-05	1.3e-07	0.0014	0.31	0.86	0.95	0.95	0.33		0.073	0.16	0.95	0.98	0.5	0.78			0.051	0.065	0.3	0.55		0.25	0.077	0.14	0.12		0.5	0.13	1.4e-15		0.43	0.038	1	1		0.67	0.78	0.93	0.95	0.22	0.93
GO:0008026	molecular function	ATP-dependent helicase activity					0.22	6.2e-09	0.0002	9.8e-07	0.11	0.16	0.48				0.0019								0.0025	0.003	0.058	0.27								0.16	2e-19		0.00034	0.39							0.35
GO:0004176	molecular function	ATP-dependent peptidase activity					0.006		4.9e-06					0.045														0.14									0.00055			0.00043
GO:0005488	molecular function	binding	1	1	0.97	0.93	0.56	2.1e-05	9.2e-06	0.005	0.00012	0.13	0.93	0.54	1	0.49	0.063	0.78	0.059	0.59	1	0.91	0.65	0.99	0.78	1	0.71	0.92	0.18	2.2e-06	0.96	0.0019	0.012	0.92	0.97	0.7	3.6e-14	0.089	0.037	1	0.61	1	0.76	0.6	0.96	0.74	0.47	0.99	0.8
GO:0016168	molecular function	chlorophyll binding																	1.9e-13																						5.3e-16
GO:0015036	molecular function	disulfide oxidoreductase activity											0.071	0.067														0.01													0.051
GO:0003677	molecular function	DNA binding	2.6e-08	0.99	0.64	0.33	1	0.72	0.42	0.98	0.95	0.72	1	0.029	0.78	0.0012	0.77	0.6	0.57	0.017	0.99	0.36	0.8	0.72	0.96	1	0.98	0.99	0.6	0.28	0.3	0.14	0.24	0.96	1.2e-12	0.8	0.28	9.5e-05	0.77	0.73	0.32	0.91	0.55	0.75	0.83	0.99	0.98	0.94	0.99
GO:0004866	molecular function	endopeptidase inhibitor activity	8e-05	0.43														0.0017	0.52	0.44	1.1e-10	0.042																		0.79	0.016	1.7e-11			0.0022
GO:0004857	molecular function	enzyme inhibitor activity	0.0036	0.62														0.0056	0.49	0.67	2.9e-08	0.1																		0.7	0.034	5.3e-09			0.018
GO:0030234	molecular function	enzyme regulator activity	0.00045	0.11	0.69								0.96	0.99	0.51			0.0058	0.19	0.2	2.1e-07	0.083				0.92	0.98	1			0.24	0.51	0.6	0.056	0.41	0.89			1	0.12	0.096	5.2e-05			0.0077	0.54			0.82
GO:0004386	molecular function	helicase activity			0.42		0.04	2.7e-07	3.1e-07	1.6e-08	0.0035	0.23	0.79				0.0096								0.00081	7.4e-05	0.056	0.62				0.2				0.086	5.3e-24		0.00084	0.041							0.75
GO:0016817	molecular function	hydrolase activity, acting on acid anhydrides	0.84	0.98	0.17	0.71	0.011	0.00017	3.3e-07	1.2e-06	0.13	0.87	0.96	1	0.6	0.93	0.47	0.18	0.82	0.61	0.78	0.7	0.82	0.86	0.14	0.23	0.17	0.94	0.85	0.44	0.059	0.29	0.19	0.6	0.68	0.0038	1.1e-16	0.96	0.82	0.16	1	0.96	0.82	0.71	0.95	0.65	0.94	0.29	0.73
GO:0016818	molecular function	hydrolase activity, acting on acid anhydrides, in phosphorus-containing anhydrides	0.82	0.98	0.15	0.7	0.0095	0.00013	2.3e-07	8.6e-07	0.12	0.86	0.95	1	0.58		0.45	0.17	0.8	0.57	0.76	0.68	0.81	0.85	0.13	0.21	0.15	0.93	0.84	0.42	0.054	0.27	0.18	0.58	0.65	0.003	5.3e-17	0.95	0.8	0.17	0.99	0.95	0.81	0.7	0.95	0.63	0.96	0.27	0.71
GO:0000287	molecular function	magnesium ion binding	0.29	0.0017	0.39		0.05		0.7	0.76	0.4	0.77	0.95	0.94	0.53		0.046	0.26	8.2e-07	0.05	0.14	0.057				0.44	0.95	0.62			0.03				0.33	0.66	0.98		0.84	0.81	1.3e-07	0.25		0.43	0.58	0.056	0.6		0.021
GO:0003676	molecular function	nucleic acid binding	0.14	1	0.65	0.88	0.97	0.00019	1.7e-06	0.001	6.7e-06	0.015	0.64	0.044	0.93	0.023	0.34	0.96	0.38	0.41	1	0.98	0.97	0.8	0.66	0.97	0.0073	0.38	0.5	0.00039	0.27	0.021	0.14	0.95	0.00013	0.36	4.6e-18	2.6e-05	1.8e-14	0.37	1	1	0.97	0.97	1	1	0.75	0.99	0.82
GO:0001882	molecular function	nucleoside binding	0.59	0.79	0.038	0.4	0.00056	0.00037	0.00057	0.016	0.18	0.58	1	0.97	1	0.67	0.63	0.96	0.99	0.31	0.75	0.26	0.68	0.44	0.014	0.97	1	0.99	0.52	0.026	0.53	0.58	0.32	0.52	0.64	0.028	3.2e-08	0.77	0.97	0.97	0.95	0.97	0.045	0.5	0.76	0.0041	0.92	0.95	0.57
GO:0017111	molecular function	nucleoside-triphosphatase activity	0.93	0.98	0.14	0.55	0.011	8e-05	8.1e-08	4.5e-06	0.051	0.96	0.99	1	0.51		0.41	0.12	0.96	0.86	0.82	0.88	0.72	0.78	0.068	0.1	0.25	0.88	0.78	0.37	0.075	0.17	0.15	0.5	0.51	0.0028	1.6e-18	0.98	0.8	0.078	1	0.99	0.73	0.71	0.93	0.81	0.99	0.31	0.64
GO:0000166	molecular function	nucleotide binding	0.88	0.97	0.24	0.64	0.00089	0.00018	0.0041	0.00049	0.017	0.41	0.91	0.99	1	0.61	0.35	0.89	0.97	0.4	0.99	0.57	0.69	0.66	0.07	0.55	0.94	1	0.22	0.0037	0.65	0.045	0.21	0.36	0.95	0.0017	2.5e-09	0.65	0.44	0.96	0.99	0.99	0.16	0.25	0.81	0.12	0.88	0.92	0.58
GO:0045735	molecular function	nutrient reservoir activity	9.4e-12	0.066											0.39					0.91	2.4e-24	1e-14	0.16					1							0.94						0.83	1.6e-40			0.00056
GO:0016491	molecular function	oxidoreductase activity	0.96	0.81	1	0.79	1	1	1	1	0.8	0.98	0.73	0.17	0.86	0.58	0.87	0.38	0.92	0.88	1	0.86	0.53	0.66	0.97	0.98	0.3	0.65	0.89	0.91	0.78	0.38	0.88	0.97	0.95	1	1	0.79	1	1	0.24	0.63	0.075	1.4e-06	0.014	1	0.97	0.02	1
GO:0016667	molecular function	oxidoreductase activity, acting on sulfur group of donors									0.02		0.031	0.029													0.023	0.0029										0.041			0.11			0.013
GO:0030414	molecular function	peptidase inhibitor activity	0.00025	0.52														0.0033	0.6	0.54	5.6e-10	0.066																		0.73	0.029	1.3e-10			0.0041
GO:0005515	molecular function	protein binding	0.99	0.83	0.65	0.45	0.11	0.014	0.037	0.17	0.0068	0.21	0.11	0.033	0.82	0.15	0.52	0.058	0.39	0.11	0.95	1	0.8	0.68	0.63	0.99	0.09	0.025	0.098	0.0089	0.96	6e-06	5.9e-05	0.63	0.9	0.49	2.6e-05	0.13	0.0052	0.036	0.28	1	0.85	1	0.9	0.15	0.0017	0.79	0.68
GO:0070035	molecular function	purine NTP-dependent helicase activity					0.22	6.2e-09	0.0002	9.8e-07	0.11	0.16	0.48				0.0019								0.0025	0.003	0.058	0.27								0.16	2e-19		0.00034	0.39							0.35
GO:0001883	molecular function	purine nucleoside binding	0.59	0.79	0.038	0.4	0.00056	0.00037	0.00057	0.016	0.18	0.58	1	0.97	1	0.67	0.63	0.96	0.99	0.31	0.75	0.26	0.68	0.44	0.014	0.97	1	0.99	0.52	0.026	0.53	0.58	0.32	0.52	0.64	0.028	3.2e-08	0.77	0.97	0.97	0.95	0.97	0.045	0.5	0.76	0.0041	0.92	0.95	0.57
GO:0017076	molecular function	purine nucleotide binding	0.53	0.86	0.047	0.64	0.0011	0.0019	0.0017	0.0091	0.13	0.46	0.99	0.96	1	0.67	0.42	0.87	0.98	0.2	0.91	0.32	0.81	0.66	0.028	0.96	0.97	0.99	0.47	0.0059	0.43	0.65	0.21	0.34	0.81	0.0075	2.6e-07	0.79	0.86	0.96	0.98	0.99	0.1	0.39	0.69	0.0091	0.74	0.87	0.76
GO:0032555	molecular function	purine ribonucleotide binding	0.4	0.85	0.047	0.49	0.0006	0.0019	0.00063	0.019	0.28	0.51	1	0.98	1	0.53	0.42	0.85	0.98	0.1	0.87	0.47	0.67	0.68	0.15	0.98	0.97	0.99	0.54	0.0099	0.4	0.61	0.21	0.42	0.76	0.0054	2.4e-08	0.87	0.83	0.88	0.99	0.99	0.39	0.66	0.74	0.0035	0.8	0.84	0.81
GO:0016462	molecular function	pyrophosphatase activity	0.87	0.98	0.14	0.69	0.0085	0.00011	1.8e-07	7e-07	0.11	0.85	0.95	0.99	0.56		0.44	0.16	0.88	0.61	0.75	0.66	0.8	0.84	0.12	0.2	0.14	0.92	0.84	0.4	0.051	0.26	0.17	0.58	0.63	0.0026	3.4e-17	0.95	0.78	0.19	1	0.96	0.81	0.68	0.95	0.69	0.95	0.26	0.7
GO:0032553	molecular function	ribonucleotide binding	0.4	0.85	0.047	0.49	0.0006	0.0019	0.00063	0.019	0.28	0.51	1	0.98	1	0.53	0.42	0.85	0.98	0.1	0.87	0.47	0.67	0.68	0.15	0.98	0.97	0.99	0.54	0.0099	0.4	0.61	0.21	0.42	0.76	0.0054	2.4e-08	0.87	0.83	0.88	0.99	0.99	0.39	0.66	0.74	0.0035	0.8	0.84	0.81
GO:0003723	molecular function	RNA binding	1	1	0.97	0.97	0.86	0.00026	0.73	0.0021	0.00035	0.024	0.029	0.15	0.46	0.18	0.038	0.91	0.18	0.78	1	0.99	0.85		0.77	0.78	0.063	0.76	0.44	0.00055	0.34	0.12	0.14		0.98	0.89	1.3e-07	0.016	9.3e-17	0.067	1	1		0.99	1	0.86	0.95	0.91	0.95
GO:0019843	molecular function	rRNA binding									0.0048		0.044		0.0052	0.0045			0.055								0.14	0.46			0.022				0.46				1e-08	9.4e-08
GO:0004867	molecular function	serine-type endopeptidase inhibitor activity	4e-06	0.18														0.031		0.28	1.8e-11	0.12																			0.029	5.3e-11			0.0034
GO:0003735	molecular function	structural constituent of ribosome	1	1	1	0.98	0.99	0.9	1	0.98	0.45	0.00021	1.6e-10	3.6e-05	0.23	0.022	0.18	3.1e-05	0.87	1	1	1	1		0.97	0.6	4.4e-15	2.8e-07	0.29	0.78	0.95	1	0.93	0.38	1	1	1	0.17	6.3e-57	1.6e-16		1		0.97	1	1	0.4	0.97	1
GO:0005198	molecular function	structural molecule activity	1	1	1	0.96	0.99	0.96	1	0.99	0.64	0.0035	9.7e-10	4e-05	0.43	0.017	0.31	0.00016	0.84	1	1	1	1	1	0.98	0.71	2.6e-12	6.4e-07	0.5	0.76	0.84	1	0.86	0.32	1	1	1	0.2	1.2e-47	1.4e-15	1	1		0.97	1	1	0.53	0.54	1
GO:0000104	molecular function	succinate dehydrogenase activity																																										4.6e-07
GO:0004298	molecular function	threonine-type endopeptidase activity													1.1e-05												0.075					0.00072								3.6e-08
GO:0070003	molecular function	threonine-type peptidase activity													1.1e-05												0.075					0.00072								3.6e-08
GO:0008135	molecular function	translation factor activity, nucleic acid binding		0.98			0.0099	0.0021	9.7e-06	0.029	0.00027	0.083	0.81	0.97					0.9	0.98					0.021		0.21	0.034		0.064		0.15	0.21			0.024	3.9e-07		0.0012	0.44							0.21
GO:0003743	molecular function	translation initiation factor activity						0.22	6.5e-06	0.018	0.00036	0.019	0.71							0.82					0.014		0.24	0.24		0.096						0.64	5.1e-07		0.0094	0.2							0.25
GO:0046356	biological process	acetyl-CoA catabolic process	0.9	0.16				0.23	0.3		0.3		0.88					0.35	0.71	0.94						0.11	0.0099	0.15							0.65					0.83				1e-09		0.39	0.46
GO:0006084	biological process	acetyl-CoA metabolic process	0.54	0.14				0.28	0.36		0.36		0.91					0.4	0.76	0.96						0.14	0.002	0.059							0.56					0.65				1.2e-10		0.45	0.52
GO:0009060	biological process	aerobic respiration	0.95	0.26				0.32	0.4		0.4		0.86	0.62				0.16	0.8	0.93						0.17	0.00076	0.19							0.75					0.82		0.88		3.1e-10		0.5	0.41
GO:0006066	biological process	alcohol metabolic process	0.00072	1e-06	0.86	0.52	0.36	0.24	0.97	0.5	0.91	0.94	1	0.99	0.45	0.5	0.89	0.69	0.17	0.00016	0.5	0.96	0.95	0.77	0.9	0.45	0.95	0.36		0.12	0.87	0.11	0.6		0.024	0.87	0.96	0.92	1	0.097	0.013	0.98	0.31	0.02	0.96	0.022	0.89	0.94	0.6
GO:0042773	biological process	ATP synthesis coupled electron transport												2.9e-06	0.054			0.0015									0.00015	0.23										2.2e-05	0.46	0.16				0.002
GO:0042537	biological process	benzene and derivative metabolic process	0.044										0.21														0.0043	0.042																4.7e-08
GO:0009058	biological process	biosynthetic process	0.8	0.64	0.85	0.99	0.46	0.061	0.89	0.66	0.29	0.021	0.2	0.017	0.51	0.009	0.71	0.028	0.37	0.011	0.89	0.92	1	1	0.96	1	3.2e-07	0.1	0.79	0.098	0.59	0.27	0.3	0.89	0.77	0.99	0.83	0.0038	1.3e-12	1e-08	0.37	1	1	0.92	1	0.83	0.55	0.75	0.97
GO:0016051	biological process	carbohydrate biosynthetic process	0.037	3.6e-08	0.21	0.48	0.2	0.0091	0.5	0.93	0.87	0.96	1	0.97	0.36		0.79	0.95	0.0066	1.7e-09	0.3	0.42				0.45	1	0.87		0.23	0.55	0.28	0.78		0.036	0.81	0.76	0.99	0.99	0.14	3.1e-08	0.37		0.25	0.85	0.0012	1		0.62
GO:0005975	biological process	carbohydrate metabolic process	2.5e-05	8e-06	0.46	0.31	0.74	0.16	1	0.92	0.98	1	1	1	0.49	0.81	0.64	1	0.00013	1.6e-07	0.52	0.87	0.77	0.95	0.82	0.9	1	0.98		0.56	0.82	0.25	0.75	0.94	0.042	0.97	0.98	1	1	0.86	2.9e-09	0.36	0.43	0.33	0.94	0.0039	0.99	1	0.94
GO:0015977	biological process	carbon fixation	0.83	0.52			0.21	0.3						0.8					0.17	0.28						0.24	0.36	0.74		0.14										0.32	0.029			8.1e-06
GO:0046395	biological process	carboxylic acid catabolic process	0.074	0.42	0.074		0.68		0.24		0.37	0.12	0.14	0.97		0.053	0.19		0.88	0.033	0.29	0.84				0.72	0.013	0.092				0.059	0.18		0.92	0.45				0.98	0.015	0.063	0.04	0.00043	0.59	0.77	0.55	0.34
GO:0007049	biological process	cell cycle	0.00072	0.56	0.7	0.095	0.24	0.3				0.34	0.33	0.031	0.069			0.58	0.27	0.31		0.45				0.58	0.7	0.58		0.12		0.0099	0.044		3.1e-06	0.35	0.21	0.022	0.78	0.0006					0.61	0.79	0.57	0.2
GO:0044249	biological process	cellular biosynthetic process	0.77	0.61	0.84	1	0.55	0.082	0.9	0.63	0.26	0.013	0.17	0.0058	0.53	0.028	0.67	0.014	0.27	0.01	0.94	0.93	1	1	0.97	0.99	3.5e-08	0.072	0.66	0.11	0.69	0.21	0.52	0.9	0.58	0.98	0.82	0.0018	3.3e-13	2.9e-08	0.42	1	1	0.93	1	0.87	0.4	0.63	0.98
GO:0034637	biological process	cellular carbohydrate biosynthetic process	0.0053	3.5e-08	0.54	0.24	0.14	0.016	0.32	0.87	0.77	0.92	1	1	0.32		0.59	0.83	0.0026	5.4e-10	0.52	0.7				0.27	0.99	0.66		0.084	0.67	0.12	0.84		0.0097	0.49	0.7	0.97	0.98	0.13	6.8e-09	0.57		0.081	0.97	0.0089	0.98		0.48
GO:0044262	biological process	cellular carbohydrate metabolic process	4.6e-05	2.5e-10	0.42	0.28	0.33	0.0088	0.8	0.34	0.9	0.96	1	1	0.26	0.74	0.46	0.9	1.4e-05	2.1e-08	0.045	0.86	0.94	0.85	0.78	0.5	0.71	0.53		0.092	0.62	0.038	0.54		0.013	0.82	0.57	0.93	0.99	0.15	3.7e-11	0.32	0.25	0.03	0.98	0.0042	0.88	1	0.31
GO:0044248	biological process	cellular catabolic process	0.072	0.0094	0.81	0.76	0.61	0.029	0.2	0.45	0.092	0.93	0.2	0.78	0.16	0.45	0.49	0.062	0.3	0.19	0.87	0.97	1	1	0.78	0.17	0.013	0.0024	0.61	0.0047	0.91	1.7e-05	0.016	0.44	0.86	0.63	0.68	0.62	1	0.06	0.23	0.96	0.16	4.3e-07	0.61	0.25	0.55	0.071	0.2
GO:0022607	biological process	cellular component assembly	2.8e-14	0.95	0.42	0.25	0.93	0.013		0.44	0.052	0.77	0.87	0.34	0.026	0.26		0.16	0.0056	0.0011		0.12			0.46	0.47	0.8	0.71		0.53	0.038	0.14	0.12		6.7e-21	0.53	0.042	0.2	0.0078	0.13	0.6	1				0.68	0.76
GO:0044085	biological process	cellular component biogenesis	0.045	1	1	0.84	1	0.067	1	0.54	0.009	0.0016	3.5e-05	0.0022	0.14	0.04	0.82	0.016	0.19	0.99	1	0.98			0.86	0.62	7.3e-09	0.0044	0.26	0.5	0.43	0.91	0.25	0.33	4.9e-06	1	0.55	0.29	9.1e-42	2.2e-09	1	1		1	1	1	0.64	0.92	1
GO:0016043	biological process	cellular component organization	9.7e-12	0.95	0.36	0.52	0.95	0.082	0.68	0.8	0.016	0.77	0.43	0.077	0.0052	0.28	0.95	0.24	0.016	0.095	1	0.72	0.96	0.88	0.83	0.67	0.12	0.93	0.48	0.039	0.26	0.012	6.4e-05	0.48	4.6e-17	0.21	0.025	0.032	0.00025	0.00029	0.79	1		1	0.97	0.92	0.68	0.64	0.99
GO:0006073	biological process	cellular glucan metabolic process	0.028	0.0022	0.6	0.56	0.81	0.17	0.72	0.96	0.95	0.94			0.94		0.69		5.3e-06	2.8e-05	0.34	0.89			0.51	0.98	0.98	1		0.72	0.62	0.42			0.29	0.99	0.63		1	1	2.8e-12	0.09	0.46	0.91		0.09			0.3
GO:0019725	biological process	cellular homeostasis	0.69	0.97				0.46	0.71		0.16		0.0013	0.056	0.39		0.21	0.0074	0.27	0.32		0.46				0.29	0.03	0.0016							0.93		0.31	0.0097	0.87	0.54	0.059	0.98		0.097		0.79	0.19	0.11
GO:0044242	biological process	cellular lipid catabolic process	0.9	0.35	0.19		0.34		0.1		0.2	0.42	0.0045								0.13	0.52				0.37	0.0024	0.02								0.28					0.4	0.52		0.14	0.27		0.19	0.12	0.24
GO:0051641	biological process	cellular localization	0.97	0.99	0.1	0.6	0.2	0.17	0.048	0.81	0.29	0.072	0.16	0.0047	0.61	0.2	0.082	8.8e-07	0.077	0.57	0.98	0.71		0.77	0.88	0.2	0.01	0.79	0.34	0.00027	0.14	0.0095	0.024	0.058	1	0.31	0.036	0.0013	0.51	4.2e-05	0.72	1		0.23	0.78	0.22	0.00071	0.0039	0.34
GO:0034622	biological process	cellular macromolecular complex assembly	1.5e-17	0.86		0.41		0.12		0.58	0.4	0.64	0.86	0.68	0.14			0.37	0.0063	0.0078		0.043				0.44	0.93	0.9		0.46	0.024	0.32	0.15		2.5e-24	0.93	0.33	0.28	0.021	0.49	0.69	1				0.94	0.91
GO:0034621	biological process	cellular macromolecular complex subunit organization	1.9e-16	0.92		0.5		0.11		0.67	0.17	0.61	0.87	0.49	0.12			0.33	0.008	0.013		0.079				0.29	0.9	0.88		0.54	0.038	0.14	0.12		3.4e-23	0.96	0.35	0.37	0.011	0.19	0.7	1				0.96	0.89
GO:0034645	biological process	cellular macromolecule biosynthetic process	1	1	0.89	1	0.7	0.12	0.27	0.44	0.094	0.00026	0.012	0.0021	0.82	0.049	0.87	0.18	0.45	0.5	1	0.96	1	0.99	0.99	1	2.1e-09	0.2	0.37	0.26	0.82	0.48	0.65	0.45	0.93	0.99	0.14	0.0012	3.9e-25	6.4e-07	0.67	1	1	1	0.96	1	0.62	0.9	1
GO:0044260	biological process	cellular macromolecule metabolic process	1	0.96	0.39	0.83	0.31	0.00038	0.05	0.085	0.0055	0.033	0.12	0.0013	0.93	0.028	0.79	0.3	0.015	0.11	1	0.96	1	0.96	0.98	1	0.0028	0.46	0.058	0.0039	0.81	0.017	0.02	0.81	0.99	0.71	2.6e-06	1.4e-05	4.8e-21	0.00012	0.25	1	1	1	1	0.26	0.45	0.99	1
GO:0044237	biological process	cellular metabolic process	0.98	0.89	0.84	0.95	0.78	0.0034	0.84	0.43	0.022	0.2	0.028	0.0011	0.54	0.018	0.34	0.058	0.0067	0.013	1	0.98	1	1	0.98	1	2.7e-05	0.3	0.43	0.0094	0.87	0.0042	0.0047	0.93	1	0.99	0.12	1.5e-05	4e-09	0.0012	0.011	1	0.98	0.37	0.99	0.58	0.18	0.34	0.99
GO:0034641	biological process	cellular nitrogen compound metabolic process	4.6e-19	3.9e-17	2.9e-13	0.0071	3.6e-09	5.3e-08	0.0075	2.4e-10	1.6e-10	0.00017	7.5e-05	7.9e-05	0.0043	0.00028	1.6e-05	2e-05	9.7e-11	2.3e-23	2.9e-10	8.8e-10	0.23	0.029	0.023	0.00053	0.00038	1.1e-07	0.0019	1.1e-13	0.013	6.9e-09	2.6e-05	0.081	1.6e-08	2.5e-09	1.5e-07	0.0012	0.00036	7.7e-06	7.1e-16	1.3e-10	0.00067	8.7e-08	2e-06	7.9e-20	0.00011	3.7e-05	1.9e-06
GO:0033692	biological process	cellular polysaccharide biosynthetic process	0.01	0.0022															6.4e-05	1.1e-08															0.067	0.48	0.28				7.8e-13	0.56
GO:0044264	biological process	cellular polysaccharide metabolic process	0.034	0.0028	0.62	0.44	0.82	0.18	0.74	0.92	0.95	0.9			0.88		0.7		7.4e-06	9.8e-06	0.36	0.9			0.52	0.99	0.98	1		0.74	0.64	0.43			0.23	0.99	0.56		1	1	1.6e-12	0.1	0.47	0.91		0.1			0.32
GO:0009987	biological process	cellular process	0.88	1	0.73	0.99	0.88	0.011	0.69	0.9	0.0037	0.72	0.084	0.0012	0.39	0.051	0.23	0.004	0.0088	0.028	1	1	1	1	1	1	0.00038	0.95	0.45	0.00024	0.58	0.0024	0.0014	0.86	0.88	0.92	0.036	1.8e-06	1.8e-05	0.00075	0.092	1	1	0.72	0.96	0.88	0.4	0.35	1
GO:0044267	biological process	cellular protein metabolic process	1	1	0.31	0.95	0.11	0.00048	0.55	0.11	0.00045	0.0062	0.00024	0.00019	0.65	0.053	0.77	0.089	0.0045	0.87	1	0.96	0.94	0.97	0.89	0.94	0.00011	0.14	0.095	0.0096	0.57	0.093	0.014	0.58	1	0.52	0.019	0.0058	1.9e-33	0.00015	0.96	1	0.92	1	0.96	0.39	0.28	0.92	0.98
GO:0045333	biological process	cellular respiration	0.95	0.66	0.83			0.46	0.71		0.42		0.91	0.023	0.15		0.33	0.048	0.82	0.97		0.93				0.45	0.00013	0.16		0.36		0.4			0.71	0.99		0.03	1	0.54		0.96		2.9e-08		0.8	0.35
GO:0070887	biological process	cellular response to chemical stimulus	0.29	0.012	0.0014	0.087	0.78	0.00051	0.032	0.016	0.27	0.25	0.0019	0.56		0.00049		0.15	0.037	0.85	0.049	0.11				0.7	0.00015	0.055		0.17	0.22	0.0029	0.14		0.48	0.019	0.1	0.55	0.92	0.84	0.46	0.61	0.0072	8.6e-10	0.001	5.7e-05	0.35	0.017	0.01
GO:0051716	biological process	cellular response to stimulus	0.13	0.011	0.0033	0.12	0.8	9.1e-05	8.3e-05	0.017	0.1	0.25	0.011	0.49	0.74	0.00062	0.73	0.15	0.04	0.34	0.1	0.32		0.24	0.54	0.56	0.0011	0.075	0.32	0.26	0.21	0.0099	0.011	0.22	0.26	0.0023	9.7e-06	0.7	0.96	0.4	0.36	0.85	0.049	2.1e-07	0.0017	0.0036	0.1	0.013	0.15
GO:0015995	biological process	chlorophyll biosynthetic process	0.055	0.024	0.0064														4.3e-06	0.11															0.034	0.11					0.044					0.0028
GO:0015994	biological process	chlorophyll metabolic process	0.41	0.016	0.011								0.56	0.37			0.047		1.4e-06	0.37								0.7		0.054		0.031			0.034	0.023					0.097			0.053		0.02
GO:0031497	biological process	chromatin assembly	6.6e-23												0.016				2.8e-05	0.084								0.8			0.015				2.4e-31				0.41	0.81
GO:0006333	biological process	chromatin assembly or disassembly	1.6e-22								0.34			0.89	0.051				0.00037	0.1							0.94	0.93			0.013	0.15	0.2		1e-29		0.84		0.4	0.5
GO:0006325	biological process	chromatin organization	3.8e-19	0.96			0.3				0.32		0.98	0.91	0.048	0.073		0.64	0.0033	0.15		0.67				0.65	0.68	0.94		0.28	0.007	0.18	0.061		2.3e-26	0.68	0.64		0.33	0.21		0.97							0.64
GO:0051276	biological process	chromosome organization	1e-20	0.87	0.85	0.49	0.43		0.85		0.45		0.96	0.78	0.05	0.11		0.6	0.0059	0.3	0.79	0.67				0.63	0.64	0.98		0.39	0.015	0.14	0.054		9.1e-29	0.39	0.78	0.64	0.51	0.2		0.97			0.78		0.94		0.6
GO:0009109	biological process	coenzyme catabolic process	0.91	0.11				0.25	0.33		0.32		0.89					0.37	0.73	0.89		0.67				0.12	0.012	0.18							0.67					0.85	0.85	0.82		1.6e-09		0.42	0.49
GO:0006732	biological process	coenzyme metabolic process	0.19	0.3	0.88	0.91	0.81	0.86	0.93	0.92	0.57	0.86	0.58	0.27	0.065	0.39	0.044	0.18	0.87	0.5	0.99	0.98			0.96	0.029	0.00048	0.01	0.57	0.15	0.94	0.15	0.68		0.78	0.98	1	0.39	1	0.21	0.97	1	0.74	1.3e-06	0.84	0.31	0.055	0.12	0.63
GO:0051187	biological process	cofactor catabolic process	0.95	0.17				0.18	0.25		0.4		0.93	0.85				0.27	0.79	0.93		0.74				0.16	0.013	0.19				0.18			0.74	0.9				0.9	0.89	0.87		1.4e-09	0.47	0.5	0.57
GO:0051186	biological process	cofactor metabolic process	0.25	0.15	0.44	0.96	0.83	0.94	0.89	0.95	0.54	0.89	0.19	0.041	0.18	0.44	0.0087	0.21	0.15	0.35	0.99	1			0.94	0.026	0.00082	0.0091	0.73	0.062	0.96	0.046	0.5		0.59	0.85	1	0.52	0.98	0.38	0.87	1	0.79	2.8e-07	0.77	0.058	0.061	0.00057	0.73
GO:0046451	biological process	diaminopimelate metabolic process																																						1.6e-06
GO:0005984	biological process	disaccharide metabolic process	0.12	0.034	0.8	0.41	0.42	0.085	0.44			0.88					0.72		6.4e-06	0.00051	0.13	0.87				0.96	0.93	1		0.6		0.62			0.69	1	0.74		1	1	2.9e-10	0.068		0.83	0.91	0.061			0.18
GO:0015074	biological process	DNA integration				4.1e-07				0.18				0.015								0.25														0.0093	0.6	0.00056								0.49
GO:0006323	biological process	DNA packaging	9.5e-26												0.021				4.8e-05	0.11								0.83			0.018				6.5e-35				0.46	0.84
GO:0006270	biological process	DNA replication initiation	2.9e-05																																2.6e-06
GO:0006261	biological process	DNA-dependent DNA replication	0.00012																			0.002													1.1e-06
GO:0022900	biological process	electron transport chain												2.1e-06	0.0034		0.083	0.004		0.53							0.002	0.092										3e-05	0.63	0.11		0.72		0.0016
GO:0015980	biological process	energy derivation by oxidation of organic compounds	0.91	0.24	0.76		0.86	0.53	0.76		0.35		0.94	0.04	0.19		0.38	0.069	0.77	0.64		0.95				0.39	0.00037	0.18		0.26		0.45			0.67	0.98		0.045	0.99	0.63	0.74	0.98		9.4e-08		0.84	0.31
GO:0051234	biological process	establishment of localization	1	1	0.2	0.96	0.52	0.46	0.67	1	0.57	0.65	0.69	2.2e-06	0.63	0.61	0.59	2.1e-08	0.36	0.76	0.99	0.62	0.93	0.83	0.97	0.77	0.01	0.92	0.88	0.0053	0.62	0.15	0.081	0.084	1	0.93	0.97	0.00029	1	0.15	0.51	1	0.87	0.0024	0.15	0.94	0.061	0.0053	0.79
GO:0051649	biological process	establishment of localization in cell	0.97	0.99	0.079	0.77	0.16	0.14	0.054	0.77	0.24	0.079	0.2	0.0042	0.56	0.18	0.17	1e-06	0.079	0.49	0.97	0.74		0.74	0.86	0.29	0.0087	0.82	0.31	0.00037	0.12	0.014	0.017	0.049	1	0.25	0.023	0.0015	0.51	0.0001	0.73	1		0.19	0.74	0.18	0.0014	0.0053	0.39
GO:0045184	biological process	establishment of protein localization	0.97	0.91	0.26	0.86	0.034	0.22	0.2	0.98	0.92	0.5	0.18	6.3e-07	0.034	0.64	0.042	5.6e-07	0.13	0.056	0.73	0.6		0.44	0.93	0.5	0.011	0.99	0.33	0.0093	0.041	0.0003	0.02	0.022	1	0.41	0.27	0.00022	0.54	7e-06	0.11	1		0.28	0.19	0.044	0.0093	0.024	0.98
GO:0006635	biological process	fatty acid beta-oxidation										0.024	0.015														0.066	0.012								0.085
GO:0006633	biological process	fatty acid biosynthetic process	2e-05	0.0052	0.77	0.7				0.82		0.73	0.9	0.99	0.2				0.93	0.027	0.13	0.35				0.4	0.5	0.75		0.43	0.36				8e-09	0.85				0.74	0.95	0.37	0.11	0.091	0.37	0.35		0.39	0.64
GO:0009062	biological process	fatty acid catabolic process										0.032	0.0023														0.014	0.0074								0.11
GO:0006631	biological process	fatty acid metabolic process	6.5e-05	0.0038	0.89	0.9	0.89	0.96		0.91	0.95	0.37	0.53	1	0.11	0.29	0.69		0.88	0.059	0.022	0.52			0.67	0.3	0.17	0.34		0.57	0.45				3.3e-08	0.77				0.94	0.96	0.24	0.16	0.017	0.46	0.39	0.8	0.54	0.68
GO:0019395	biological process	fatty acid oxidation										0.035	0.024														0.093	0.021								0.11
GO:0010467	biological process	gene expression	1	1	0.95	1	0.58	0.0058	0.12	0.076	0.0001	1.3e-06	2.3e-06	0.00013	0.92	0.055	0.25	0.011	0.71	0.91	1	1	1	0.99	0.98	1	6.1e-14	0.0015	0.044	0.037	0.72	0.36	0.049	0.69	1	0.96	0.00012	0.00011	3.9e-43	2.6e-08	1	1	1	1	0.98	0.99	0.066	0.74	1
GO:0006091	biological process	generation of precursor metabolites and energy	0.6	0.021	0.81	0.61	0.94	0.15	0.97	0.99	0.51	1	1	0.062	0.077	0.76	0.57	0.006	0.00042	0.0081	0.97	0.73			0.95	0.66	0.058	0.083	0.61	0.051	0.97	0.21	0.94	0.47	0.66	0.98	1	0.062	1	0.12	8.6e-06	0.95	0.81	1.8e-08	0.98	0.47	0.82	0.57	0.89
GO:0009250	biological process	glucan biosynthetic process	0.0064	0.0013															3.4e-05	5.5e-08															0.11	0.42	0.39				1.1e-12	0.5
GO:0044042	biological process	glucan metabolic process	0.028	0.0022	0.6	0.56	0.81	0.17	0.72	0.96	0.95	0.94			0.94		0.69		5.3e-06	2.8e-05	0.34	0.89			0.51	0.98	0.98	1		0.72	0.62	0.42			0.29	0.99	0.63		1	1	2.8e-12	0.09	0.46	0.91		0.09			0.3
GO:0006006	biological process	glucose metabolic process	0.00028	3.7e-07	0.48	0.42	0.25	0.26	0.61	0.75	0.49	0.82	1	1	0.52		0.69	0.69	0.17	0.00023	0.69	0.83				0.057	0.96	0.073		0.017		0.28	0.81		0.047	0.61	0.81	0.91	0.99	0.017	0.12	0.88	0.46	0.0045		0.0028	0.72		0.56
GO:0016137	biological process	glycoside metabolic process	0.16	0.033	0.74	0.46	0.35	0.063	0.5			0.9			0.9		0.76		1.4e-05	0.00015	0.035	0.9				0.97	0.95	1		0.64		0.49			0.65	1	0.79		1	0.99	1e-09	0.064		0.86	0.93	0.015			0.21
GO:0018130	biological process	heterocycle biosynthetic process	0.0017	9.2e-08	0.0097	0.16	0.32			0.26	0.33	0.59	0.005	0.0043	0.021		0.096	0.12	4.2e-05	0.0098	0.14	0.0032				0.12	0.047	0.13		0.00059		0.0077	0.09		0.00042	0.0024		0.03	0.28	0.00091	0.01	0.44		0.068	0.41	0.0013	0.0064	0.0016	0.22
GO:0019318	biological process	hexose metabolic process	0.0011	7.8e-07	0.56	0.54	0.35	0.24	0.91	0.66	0.77	0.79	1	0.99	0.54	0.55	0.73	0.58	0.15	0.00015	0.37	0.98				0.24	0.94	0.14		0.024	0.86	0.22	0.45		0.06	0.75	0.88	0.94	1	0.065	0.016	0.94	0.4	0.0019	0.99	0.0082	0.74		0.46
GO:0042592	biological process	homeostatic process	0.84	0.83	0.68			0.19	0.54		0.053	0.64	0.0034	0.056	0.52		0.31	0.02	0.085	0.32		0.16				0.3	0.035	0.00052	0.017	0.51		0.22			0.88		0.37	0.012	0.54	0.62	0.09	0.96		0.18	0.73	0.78	0.14	0.094	0.71
GO:0046907	biological process	intracellular transport	0.99	0.97	0.28	0.67	0.27	0.25	0.067	0.67	0.15	0.091	0.1	0.0017	0.44	0.38	0.25	1.6e-07	0.054	0.45	0.97	0.85		0.67		0.26	0.013	0.83	0.25	0.00028	0.076	0.0064	0.056	0.077	1	0.24	0.02	0.00047	0.55	5e-05	0.67	0.99		0.17	0.83	0.36	0.0013	0.0096	0.59
GO:0008610	biological process	lipid biosynthetic process	7e-05	0.002	0.24	0.74	0.72	0.72	1	0.89	0.99	0.9	0.82	0.85	0.2	0.056	0.95	0.54	0.82	0.0058	0.054	0.55	0.78		0.35	0.69	0.44	0.59		0.62	0.29	0.82	0.42		1.4e-06	0.71	1	0.59	1	0.5	0.44	0.42	0.078	0.033	0.59	0.076	0.99	0.32	0.54
GO:0016042	biological process	lipid catabolic process	0.96	0.56	0.33		0.33		0.11		0.2	0.59	0.0053	0.89	0.21						0.25	0.69				0.23	0.014	0.084								0.34					0.61	0.72		0.14	0.25	0.61	0.35	0.21	0.23
GO:0030258	biological process	lipid modification	0.26									0.039	0.028								0.035						0.11	0.025								0.13
GO:0034440	biological process	lipid oxidation										0.035	0.024														0.093	0.021								0.11
GO:0051179	biological process	localization	1	1	0.19	0.89	0.46	0.4	0.62	1	0.61	0.65	0.71	3e-06	0.61	0.55	0.62	2.1e-08	0.37	0.66	0.98	0.54	0.94	0.85	0.96	0.72	0.012	0.93	0.89	0.0047	0.65	0.13	0.095	0.093	1	0.92	0.97	0.00043	1	0.12	0.49	0.99	0.88	0.0034	0.17	0.93	0.062	0.0069	0.78
GO:0009089	biological process	lysine biosynthetic process via diaminopimelate																																						1.6e-06
GO:0065003	biological process	macromolecular complex assembly	9.8e-15	0.96	0.6	0.31	0.9	0.017		0.37	0.064	0.72	0.82	0.27	0.064	0.23		0.21	0.006	0.00089		0.09			0.59	0.4	0.81	0.62		0.48	0.028	0.2	0.097		1.1e-20	0.82	0.026	0.24	0.004	0.12	0.53	1				0.62	0.8
GO:0043933	biological process	macromolecular complex subunit organization	7.2e-14	0.98	0.69	0.39	0.94	0.016		0.46	0.019	0.69	0.83	0.16	0.057	0.28		0.18	0.0073	0.0016		0.14			0.65	0.28	0.76	0.6		0.55	0.043	0.084	0.077		7.8e-20	0.89	0.033	0.32	0.0021	0.032	0.54	1				0.71	0.78
GO:0009059	biological process	macromolecule biosynthetic process	0.96	1	0.94	1	0.71	0.11	0.37	0.54	0.18	0.00026	0.023	0.0056	0.71	0.015	0.88	0.082	0.53	0.29	1	0.97	1	1	0.98	1	4e-09	0.12	0.5	0.39	0.63	0.49	0.62	0.4	0.74	0.99	0.25	0.00071	4e-23	8.1e-08	0.43	1	1	1	0.98	1	0.71	0.93	1
GO:0033036	biological process	macromolecule localization	0.62	0.68	0.14	0.17	0.014	0.028	0.2	0.99	0.95	0.018	0.072	1.9e-09	0.035	0.7	0.039	3.2e-07	0.00064	0.0072	0.73	0.53	0.81	0.36	0.9	0.32	0.00091	0.96	0.38	0.0022	0.034	0.00066	0.0049	0.012	0.75	0.12	0.25	0.00028	0.46	8.8e-08	0.0027	0.99		0.098	0.023	0.033	0.00076	0.003	0.98
GO:0043170	biological process	macromolecule metabolic process	0.97	0.97	0.69	0.89	0.46	0.0006	0.069	0.067	0.036	0.054	0.36	0.028	0.93	0.017	0.84	0.44	0.01	0.1	1	0.99	1	0.93	0.92	1	0.014	0.44	0.091	0.0078	0.66	0.0089	0.027	0.7	0.98	0.81	4.3e-05	0.00094	2.5e-15	0.00018	0.051	1	0.99	1	0.99	0.64	0.73	0.99	0.97
GO:0007018	biological process	microtubule-based movement	1.1e-05	0.17	0.019															0.0095						0.023									5.9e-06	0.00018					0.24
GO:0042775	biological process	mitochondrial ATP synthesis coupled electron transport												2.5e-06	0.052			0.0014									0.00014	0.22										1.9e-05	0.45	0.15				0.0018
GO:0006121	biological process	mitochondrial electron transport, succinate to ubiquinone																																										1.2e-07
GO:0034660	biological process	ncRNA metabolic process			0.44		0.6	0.012	0.096	0.00064	5.3e-06	0.37	0.015	0.79			0.028		0.83	0.95		0.78				0.2	0.57	0.11		0.3	0.14		0.063			0.15	2.5e-09	0.52	8.1e-08	0.85							0.12
GO:0034470	biological process	ncRNA processing						0.0012	0.14	0.042	0.0024	0.19	0.00017				0.037									0.069	0.16	0.042					0.034				1.2e-08		1.5e-05								0.0025
GO:0055086	biological process	nucleobase, nucleoside and nucleotide metabolic process	0.058	0.12	0.51	0.45	0.6	0.58	0.95	0.29	0.33	0.83	0.97	0.43	0.082	0.63	0.067	1.2e-06	0.99	0.2	0.26	0.4			0.86	0.22	0.86	0.086		0.029	0.3	0.33	0.8		0.63	0.91	0.31	0.033	0.2	0.00021	0.93	0.79		0.9	0.99	0.091	0.11	0.6	0.87
GO:0006139	biological process	nucleobase, nucleoside, nucleotide and nucleic acid metabolic process	0.74	0.98	0.46	0.59	0.34	0.033	0.0022	0.017	0.1	0.41	0.88	0.066	0.9	0.07	0.33	0.049	1	0.073	0.97	0.51	1	0.66	0.99	1	0.27	0.82	0.5	0.022	0.43	0.038	0.13	0.95	0.76	0.31	5.7e-10	8.8e-06	0.017	0.023	0.83	1	1	1	0.97	0.29	0.3	0.55	1
GO:0006334	biological process	nucleosome assembly	2.7e-23												0.014				7e-05	0.074								0.78			0.013				9.1e-32				0.39	0.79
GO:0034728	biological process	nucleosome organization	3.7e-23												0.015				7.7e-05	0.077								0.78			0.014				1.3e-31				0.4	0.8
GO:0009311	biological process	oligosaccharide metabolic process	0.12	0.036	0.81	0.42	0.43	0.086	0.45			0.88					0.72		6.8e-06	0.00053	0.13	0.88				0.96	0.93	1		0.6		0.62			0.7	1	0.74		1	1	3.2e-10	0.07		0.83	0.91	0.062	0.99		0.18
GO:0006996	biological process	organelle organization	2.2e-16	0.68	0.86	0.34	0.85	0.47	0.42	0.85	0.18	0.75	0.32	0.18	0.017	0.18	0.71	0.49	0.0093	0.3	0.97	0.57	0.86		0.93	0.67	0.079	0.93	0.49	0.05	0.19	0.0068	0.00017		3.6e-22	0.31	0.1	0.032	0.0066	0.0026	0.93	1		0.99	0.83	0.98	0.62	0.71	0.92
GO:0016054	biological process	organic acid catabolic process	0.074	0.42	0.074		0.68		0.24		0.37	0.12	0.14	0.97		0.053	0.19		0.88	0.033	0.29	0.84				0.72	0.013	0.092				0.059	0.18		0.92	0.45				0.98	0.015	0.063	0.04	0.00043	0.59	0.77	0.55	0.34
GO:0015979	biological process	photosynthesis	0.99	0.89	0.52		0.8	0.74			0.67		0.99	0.029				0.69	4.3e-18	0.00029							0.94	1		0.5								0.16	0.82	0.2	4.7e-23			0.27	0.56	0.49
GO:0009765	biological process	photosynthesis, light harvesting												0.071					6.1e-14	0.058																					8.9e-17
GO:0019684	biological process	photosynthesis, light reaction												0.0038					1.3e-12	0.00085							0.43	0.78										0.1	0.41	0.39	7.9e-18
GO:0046148	biological process	pigment biosynthetic process	0.27	0.035	0.031								0.24	0.54					1.4e-06	0.37							0.33			0.054					0.073	0.32	0.46		0.47	0.61	0.021					0.051
GO:0042440	biological process	pigment metabolic process	0.4	0.073	0.057					0.2			0.36	0.13					7.8e-06	0.5							0.32			0.086		0.051			0.13	0.29	0.26		0.6	0.73	0.047			0.19		0.09		0.027
GO:0000271	biological process	polysaccharide biosynthetic process	0.047	0.00036	0.29			0.12	0.3										0.00057	4.8e-08		0.29													0.17	0.67	0.19				4.2e-12	0.19				0.38
GO:0005976	biological process	polysaccharide metabolic process	0.024	0.0059	0.79	0.11	0.68	0.26	0.87	0.87	0.99	0.93	1	1	0.93		0.88		3.2e-05	0.00014	0.38	0.78	0.76		0.32	0.99	0.97	1		0.82	0.69	0.4			0.21	1	0.67		1	1	1.1e-10	0.068	0.35	0.86	0.85	0.14	1		0.5
GO:0006779	biological process	porphyrin biosynthetic process	0.17	0.037	0.0072														7.5e-07	0.26										0.018					0.045	0.26			0.12		0.024					0.013
GO:0006778	biological process	porphyrin metabolic process	0.48	0.025	0.017								0.62	0.17			0.062		9.2e-07	0.44								0.77		0.07		0.041			0.05	0.036			0.25		0.13			0.07		0.03
GO:0009791	biological process	post-embryonic development	0.2	0.011	0.25	0.082	0.09	0.00045	0.015	0.0012	0.015	0.0036	0.19	0.00066	0.47		0.25	0.14	0.57	3.4e-07	0.32	0.61	0.3		0.13	0.41	5.7e-05	0.0079		0.021	0.21	0.17	0.14		0.46	0.0025	1.1e-05	0.095	0.00019	0.036	0.0021	0.49		0.54	0.093	0.25	0.031	0.15	0.23
GO:0044238	biological process	primary metabolic process	0.66	0.83	0.82	0.93	0.76	0.0013	0.69	0.3	0.14	0.33	0.7	0.15	0.83	0.018	0.87	0.45	0.035	0.0061	1	0.98	0.99	1	0.97	1	0.031	0.8	0.35	0.037	0.79	0.0024	0.013	0.85	0.96	0.97	0.063	0.057	2.8e-06	0.01	0.0045	1	0.99	0.98	0.99	0.53	0.77	0.78	0.97
GO:0006457	biological process	protein folding	0.9	0.94	0.38	0.0013	0.023	0.74	0.39	0.75	0.00037	0.76	0.15	0.00027	0.22			0.7	0.21	0.96	0.85	0.61	0.0019	0.021	0.32		0.35	0.00023	0.053			0.11	0.0008		0.93	0.0053	0.072	0.051	1.8e-06	0.095		0.91				0.16	0.012		0.54
GO:0008104	biological process	protein localization	0.97	0.93	0.3	0.72	0.028	0.085	0.17	0.98	0.94	0.46	0.17	1.5e-06	0.044	0.67	0.052	1.1e-06	0.16	0.057	0.77	0.65		0.47	0.88	0.45	0.012	0.99	0.35	0.0064	0.05	0.00044	0.026	0.01	1	0.4	0.2	0.00035	0.53	4.2e-06	0.14	1		0.32	0.23	0.038	0.0081	0.03	0.97
GO:0051604	biological process	protein maturation												0.00013					0.005																			1.5e-06	0.0012
GO:0019538	biological process	protein metabolic process	1	1	0.58	0.99	0.39	0.0011	0.54	0.11	0.0045	0.032	0.0071	0.0066	0.8	0.071	0.77	0.3	0.0022	0.86	1	0.98	0.95	0.98	0.8	0.99	0.0037	0.24	0.085	0.017	0.6	0.045	0.019	0.43	1	0.7	0.062	0.072	1.7e-24	0.0022	0.74	1	0.92	1	0.94	0.79	0.54	0.87	0.89
GO:0016485	biological process	protein processing												0.00013					0.005																			1.5e-06	0.0012
GO:0015031	biological process	protein transport	0.97	0.91	0.26	0.86	0.034	0.22	0.2	0.98	0.92	0.5	0.18	6.3e-07	0.034	0.64	0.042	5.6e-07	0.13	0.056	0.73	0.6		0.44	0.93	0.5	0.011	0.99	0.33	0.0093	0.041	0.0003	0.02	0.022	1	0.41	0.27	0.00022	0.54	7e-06	0.11	1		0.28	0.19	0.044	0.0093	0.024	0.98
GO:0018298	biological process	protein-chromophore linkage																	1.1e-11																						3.9e-14
GO:0065004	biological process	protein-DNA complex assembly	5.8e-24												0.018				0.00012	0.054								0.81			0.016				1.1e-32				0.44	0.82
GO:0019643	biological process	reductive tricarboxylic acid cycle		0.44																						0.056	0.068	0.43																2.9e-07
GO:0048610	biological process	reproductive cellular process	0.00038																	0.00031															7.1e-06													1.8e-06
GO:0042221	biological process	response to chemical stimulus	0.014	0.83	0.72	0.039	0.86	0.00046	0.84	0.67	0.88	0.76	0.68	0.97	0.99	0.0082	0.019	0.97	0.3	0.4	0.88	0.56	0.26	0.67	0.96	1	0.044	0.36	0.61	0.093	0.4	0.059	0.93	0.9	0.065	0.45	0.96	0.97	1	0.99	0.62	0.46	0.47	2.5e-06	0.34	0.26	0.86	0.29	0.099
GO:0009644	biological process	response to high light intensity				1.3e-06																														0.018
GO:0009415	biological process	response to water	2.7e-08			0.17		0.027	0.19			0.25	0.77			0.0024	0.044		0.00095	0.091		0.2					0.45	0.23							1.9e-08		0.36		0.72		0.71	0.36		0.061			0.48		0.12
GO:0009414	biological process	response to water deprivation	6.8e-09					0.048	0.15			0.35				0.0017	0.033		0.00049	0.11		0.15					0.67	0.26							5.6e-09		0.45		0.65			0.43		0.045					0.19
GO:0009410	biological process	response to xenobiotic stimulus	0.072			0.18						0.42	0.23	0.48													0.0054	0.16		0.13		0.08			0.34							0.8		2.2e-09	0.063
GO:0022613	biological process	ribonucleoprotein complex biogenesis	1	1	1	0.87	0.99	0.46	1	0.56	0.0046	4.7e-06	1.8e-08	0.0032	0.49	0.046	0.6	0.0044	0.75	1	1	1			0.91	0.76	8.6e-14	3.6e-05	0.2	0.27	0.88		0.47	0.49	1	1	0.9	0.34	1.6e-51	2.3e-11		1		1	1	1	0.36	0.86	1
GO:0042254	biological process	ribosome biogenesis	1	1	1	0.95	1	0.43	1	0.53	0.017	1.4e-05	2e-08	0.0024	0.47	0.042	0.58	0.011	0.73	1	1	1			0.91	0.74	8.7e-14	3.6e-05	0.31	0.43	0.87		0.66	0.47	1		0.88	0.4	9e-49	5.3e-11		1		1	1	1	0.4	0.85	1
GO:0016070	biological process	RNA metabolic process	0.99	0.74	0.48	0.96	0.17	0.019	0.00015	0.00079	3.8e-06	0.52	0.064	0.12	0.9	0.12	0.011	0.019	0.6	0.29	0.92	0.92	0.95	0.91	0.73	0.95	0.0066	0.056	0.39	0.028	0.15	0.063	0.005	0.93	0.97	0.2	2.1e-12	0.022	1.7e-08	0.011	0.61	1	1	0.97	0.94	0.2	0.1	0.3	0.66
GO:0009451	biological process	RNA modification							0.0061		5.5e-05		0.14												0.00029			0.0003									3.1e-06		0.033	0.16							0.044
GO:0006396	biological process	RNA processing	1	1			0.3	0.011	0.21	0.00091	2.5e-08	0.08	4.6e-05	0.076	0.68		0.00056	0.28	0.84	0.98						0.095	0.00032	0.016	0.095	0.013		0.056	0.0036		0.98	0.44	1.5e-10	0.039	5e-14	0.44						0.81	0.00074	0.63	0.83
GO:0008380	biological process	RNA splicing					0.0084			0.048	0.0029		0.21	0.00059			0.0032	0.038								0.17	2.7e-06	0.37		0.015			0.039			0.087	0.014	0.0014	4.1e-08	0.083							0.059
GO:0016072	biological process	rRNA metabolic process						0.0032		0.014	0.02		0.05													0.023		0.015									7.4e-08		0.01
GO:0006364	biological process	rRNA processing						0.0032		0.014	0.02		0.05													0.023		0.015									7.4e-08		0.01
GO:0006465	biological process	signal peptide processing												6.3e-05					0.00017																			1.9e-06
GO:0019252	biological process	starch biosynthetic process	0.068	0.00069															3.6e-06	2.3e-05																					2.5e-11
GO:0005982	biological process	starch metabolic process	0.12	0.004	0.8	0.41	0.8	0.085	0.57	0.92		0.88					0.72		3.5e-07	0.0017	0.2	0.79				0.96	0.93	1		0.6		0.62			0.48		0.54		1	0.99	2.9e-10	0.1		0.83		0.035			0.18
GO:0005985	biological process	sucrose metabolic process	0.093	0.041	0.78	0.38	0.65	0.12	0.53			0.86					0.7		3.5e-06	0.002	0.17	0.92				0.95	0.91	1		0.57		0.59			0.65		0.7		1	1	1e-09	0.12		0.81	0.89	0.049			0.15
GO:0044272	biological process	sulfur compound biosynthetic process	0.7		0.0099				0.17	0.13			0.13	0.12						0.13		0.15				0.18	0.029	0.17													0.46	0.016				0.22	0.064	0.014	0.11
GO:0006790	biological process	sulfur metabolic process	0.75	0.44	0.41	0.77	0.92		0.78	0.8	0.66		0.071	0.04	0.025		0.037	0.36	0.98	0.52	0.83	0.57	0.5			0.24	0.038	0.2	0.17	0.52		0.52	0.065		0.91	0.95	0.98	0.66	0.99	0.38	0.78	0.67	0.41	0.073		0.44	0.23	2.1e-05	0.93
GO:0033014	biological process	tetrapyrrole biosynthetic process	0.23	0.025	0.011									0.21					2.1e-06	0.33										0.025		0.014			0.065	0.18			0.17		0.038					0.02
GO:0033013	biological process	tetrapyrrole metabolic process	0.51	0.014	0.019								0.65	0.19			0.068		1.3e-06	0.47								0.79		0.076		0.045			0.057	0.019			0.28		0.15			0.078		0.034
GO:0006412	biological process	translation	1	1	1	1	0.79	0.17	0.9	0.29	0.00028	1.9e-08	9e-06	0.0056	0.76	0.026	0.68	0.056	0.67	1	1	1	0.99		0.87	0.9	2.5e-13	0.00016	0.43	0.48	0.81	0.99	0.8	0.39	1	1	0.68	0.31	1.5e-51	9.3e-10	1	1		1	1	1	0.32	0.88	1
GO:0006810	biological process	transport	1	1	0.19	0.96	0.51	0.45	0.66	1	0.57	0.64	0.68	2e-06	0.62	0.61	0.65	1.9e-08	0.36	0.75	0.99	0.61	0.93	0.83	0.97	0.76	0.0096	0.93	0.88	0.0051	0.61	0.14	0.078	0.082	1	0.93	0.97	0.00027	1	0.14	0.51	1	0.87	0.0023	0.17	0.94	0.058	0.0051	0.79
GO:0006099	biological process	tricarboxylic acid cycle	0.9	0.16				0.23	0.3		0.3		0.88					0.35	0.71	0.94						0.11	0.0099	0.15							0.65					0.83				1e-09		0.39	0.46
GO:0006399	biological process	tRNA metabolic process			0.35		0.35	0.15	0.11	0.013	8.7e-05	0.44	0.086	0.49			0.12		0.59	0.79		0.53					0.62	0.48			0.055		0.12			0.058	0.00025		7.9e-07	0.84							0.2
GO:0006805	biological process	xenobiotic metabolic process	0.072			0.18						0.42	0.23	0.48													0.0054	0.16		0.13		0.08			0.34							0.8		2.2e-09	0.063
[truncated: 1 more columns]

## Sheet: RL4452 embryo and endosperm
Table S2. Gene ontology enrichment in the embryo and/or endosperm clusters of RL4452 The gene ontology (GO) terms listed are enriched (P < 10e-3) at least in one embryo and/or endosperm cluster. GO terms highlighted in yellow are consistently enriched at least in one of the embryo and/or endosperm clusters (Rem and/or Ren ) and in the corresponding clusters derived from the combination of embryo …
			RL4452 embryo clusters (total # of clusters = 14)														RL4452 endosperm clusters (total # of clusters =18)																		RL4452 embryo and endosperm (combined) cluster (total # of clusters = 16 )
GO term ID	Aspect/Domain	GO term	Rem1	Rem2	Rem3	Rem4	Rem5	Rem6	Rem7	Rem8	Rem9	Rem10	Rem11	Rem12	Rem13	Rem14	Ren1	Ren2	Ren3	Ren4	Ren5	Ren6	Ren7	Ren8	Ren9	Ren10	Ren11	Ren12	Ren13	Ren14	Ren15	Ren16	Ren17	Ren18	Rmn1	Rmn2	Rmn3	Rmn4	Rmn5	Rmn6	Rmn7	Rmn8	Rmn9	Rmn10	Rmn11	Rmn12	Rmn13	Rmn14	Rmn15
GO:0009501	cellular component	amyloplast	0.068	0.0012	0.0018														6.2e-06	0.00061																						5e-09
GO:0005623	cellular component	cell	8e-16	0.28	0.66	0.076	0.41	0.88	0.86	1	0.027	0.0041	1	0.97	0.52	0.34	4.1e-06	0.00012	1.7e-05	0.96	0.95	0.81	1	0.71	0.36	0.92	0.11	0.1	0.24	0.92	0.98	3.1e-05	0.46	0.015	2.2e-11	0.92	1	0.12	0.078	0.00017	4.6e-06	0.037	0.86	0.65	0.83	0.61	0.055	1	0.93
GO:0044464	cellular component	cell part	8e-16	0.28	0.66	0.076	0.41	0.88	0.86	1	0.027	0.0041	1	0.97	0.52	0.34	4.1e-06	0.00012	1.7e-05	0.96	0.95	0.81	1	0.71	0.36	0.92	0.11	0.1	0.24	0.92	0.98	3.1e-05	0.46	0.015	2.2e-11	0.92	1	0.12	0.078	0.00017	4.6e-06	0.037	0.86	0.65	0.83	0.61	0.055	1	0.93
GO:0009507	cellular component	chloroplast	0.0099	0.097	0.16	5e-05	0.03	0.51	0.75	0.87	0.83	0.00052	0.66	0.93	0.015	0.022	1.9e-06	1.3e-10	0.021	0.25	0.67	0.23	0.96	0.91	0.04	0.99	0.61	0.81	0.96	0.75	0.79	0.064	0.54	0.85	0.0015	0.007	0.24	0.36	7.9e-05	4.1e-13	3.1e-08	0.55	0.65	0.99	0.98	0.99	0.4	0.96	0.91
GO:0044434	cellular component	chloroplast part	0.73	0.39	0.33	0.18	0.52	0.35	0.92	0.98	0.94	0.11	0.83	0.93	0.052	0.68	0.18	0.00023	0.19	0.75		0.2		0.64	0.26		0.57	0.49	1	0.91	0.6	0.37		0.71	0.63	0.65	0.78	0.56	0.23	0.0028	1.2e-05	0.42	0.54			0.81	0.62	0.8	0.86
GO:0009534	cellular component	chloroplast thylakoid	0.7	0.85		0.14		0.65	0.71		0.63	0.04			0.094		0.11	0.0094	0.21			0.46			0.094		0.48	0.63			0.4				0.88	0.79	0.93	0.37	0.07	0.18	5.8e-06	0.38	0.61				0.36		0.64
GO:0009535	cellular component	chloroplast thylakoid membrane	0.96	0.84		0.057			0.5		0.56	0.2			0.18		0.15	0.0027	0.075								0.24	0.75									0.8	0.63	0.2	0.13	2.5e-06	0.3	0.55				0.46		0.42
GO:0000785	cellular component	chromatin	6.4e-21		0.63								0.31		0.46		4.1e-09	0.36	0.41									0.54				0.052			7.7e-23	0.42	0.68			0.32		0.95
GO:0044427	cellular component	chromosomal part	1.2e-22		0.63				0.22			0.99	0.45		0.34		9e-08	0.55	0.59					0.38			0.84	0.57	0.89			0.1	0.18		6.5e-23	0.36	0.45			0.0043		0.98
GO:0005694	cellular component	chromosome	1.2e-22	0.99	0.028	0.35	0.25		0.24			1	0.6		0.37		1.2e-06	0.71	0.6				0.044	0.21	0.26		0.85	0.6	0.85		0.49	0.18	0.28	0.2	1.1e-23	0.032	0.39	1		0.003	0.79	0.99						0.27
GO:0005737	cellular component	cytoplasm	0.0012	0.48	0.99	0.14	0.74	0.66	1	0.99	0.00042	0.025	1	0.83	0.87	0.056	0.0013	0.0012	0.0002	0.94	0.87	0.91	1	0.9	0.48	0.92	0.27	0.52	0.026	0.94	1	0.042	0.57	0.065	0.069	1	1	0.0026	0.071	0.0023	7.2e-08	0.02	0.9	0.41	0.84	0.99	0.17	1	0.9
GO:0016023	cellular component	cytoplasmic membrane-bounded vesicle	0.0027	0.056	0.81	1	0.44	0.92	1	1	1	1	0.99	1	1	0.99	6.2e-05	0.054	0.0025	0.53	0.8	0.99	0.99	0.92	0.98	1	1	1	1	0.12	1	0.47	0.7	1	0.023	1	1	1	1	1	4.3e-12	1.5e-07	0.11	0.034	0.72	0.65	0.014	1	1
GO:0044444	cellular component	cytoplasmic part	0.003	0.49	0.99	0.1	0.62	0.63	1	0.98	5.8e-05	0.018	1	0.95	0.85	0.056	0.00025	0.0011	0.00017	0.94	0.78	0.88	1	0.95	0.56	0.91	0.25	0.79	0.0058	0.93	0.99	0.053	0.74	0.074	0.089	1	1	0.0014	0.082	0.0013	2e-09	0.042	0.78	0.34	0.77	0.99	0.18	1	0.97
GO:0031410	cellular component	cytoplasmic vesicle	0.0028	0.062	0.82	1	0.46	0.93	1	1	1	1	0.99	1	1	0.99	7.4e-05	0.06	0.0022	0.54	0.8	0.99	0.99	0.92	0.98	1	1	1	1	0.13	1	0.48	0.71	1	0.027	1	1	1	1	1	5.9e-12	2.1e-07	0.11	0.036	0.7	0.66	0.016	1	1
GO:0022626	cellular component	cytosolic ribosome	1							0.76	4.9e-21	0.72		2.6e-06	0.97	0.2	0.9										0.91	0.0036	1.7e-12				0.17	9.6e-10				1.5e-31		3.7e-07						0.9
GO:0022627	cellular component	cytosolic small ribosomal subunit									0.00016			0.021														0.36	0.0039					7.8e-05				2.9e-08		0.0029
GO:0005853	cellular component	eukaryotic translation elongation factor 1 complex												2.2e-07																								4.3e-05
GO:0005622	cellular component	intracellular	1e-12	0.39	0.97	0.12	0.68	0.83	0.79	0.98	0.0014	0.004	1	0.71	0.57	0.048	2.8e-06	0.0071	0.0017	0.92	0.9	0.96	1	0.83	0.63	0.93	0.14	0.023	0.0086	0.98	0.97	7.9e-05	0.2	0.01	8.5e-12	0.99	0.98	8.4e-06	0.02	1.9e-08	0.00015	0.33	0.98	0.65	0.98	0.98	0.24	1	0.96
GO:0043231	cellular component	intracellular membrane-bounded organelle	2.1e-15	0.057	0.83	0.039	0.2	0.72	0.88	0.97	0.13	0.0008	1	0.99	0.64	0.023	8.5e-09	0.00034	1.6e-05	0.71	0.87	0.62	1	0.58	0.53	0.85	0.31	0.41	0.058	0.6	0.78	0.00017	0.39	0.6	4.5e-13	0.98	0.98	0.42	0.009	1.1e-05	1.6e-08	0.0085	0.41	0.2	0.9	0.94	0.088	1	0.99
GO:0043232	cellular component	intracellular non-membrane-bounded organelle	0.033	1	0.95	0.77	0.31	0.89	0.79	0.82	2.1e-13	0.77	0.96	0.00017	0.94	0.72	0.11	0.98	1	0.97	0.95	1	1	0.97	0.99	0.97	0.26	3.8e-06	3e-06	1	0.99	0.32	0.52	3.2e-11	0.00054	0.12	0.73	2.3e-39	1	3.3e-17	1	1	1	1	1	1	0.98	1	1
GO:0043229	cellular component	intracellular organelle	7.2e-12	0.13	0.97	0.1	0.44	0.85	0.97	0.98	0.0012	0.0034	1	0.92	0.86	0.055	1.8e-07	0.0045	0.00049	0.86	0.91	0.88	1	0.82	0.78	0.93	0.31	0.19	0.0038	0.94	0.93	0.0007	0.48	0.056	8.8e-11	0.99	1	0.00012	0.045	4.6e-08	6.7e-06	0.19	0.9	0.45	0.97	0.98	0.17	1	1
GO:0070013	cellular component	intracellular organelle lumen	0.96	0.54	0.89	0.87	0.078	0.11	0.15	0.62	0.12	0.0024	0.78	0.21	0.0088	0.017	0.22	0.99	0.89	0.95	0.49	0.43	0.69	0.14	0.51	0.064	0.2	6.4e-05	0.35	0.85	0.81	0.098	0.24	0.7	0.71	0.55	0.082	4.7e-06	0.0061	0.00022	0.24	1	0.36	0.78	0.86	0.91	0.68	0.89	0.99
GO:0044446	cellular component	intracellular organelle part	0.15	0.71	0.89	0.86	0.83	0.67	0.34	0.92	0.0032	0.0026	0.89	0.34	0.022	0.14	0.037	0.6	0.87	0.96	0.78	0.94	1	0.87	0.58	0.081	0.59	0.0001	0.012	1	0.46	0.31	0.23	0.0026	0.0091	0.8	0.73	4.8e-10	0.075	2.3e-13	0.36	1	1	0.99	0.95	0.99	0.69	1	0.93
GO:0044424	cellular component	intracellular part	2.8e-13	0.35	0.96	0.079	0.68	0.8	0.75	0.98	0.0033	0.0062	1	0.79	0.55	0.073	3.2e-06	0.0044	0.00089	0.92	0.93	0.95	1	0.78	0.57	0.95	0.16	0.026	0.0099	0.98	0.97	0.00012	0.29	0.011	1.1e-11	0.99	0.99	4.2e-05	0.02	1.6e-08	9.6e-05	0.25	0.98	0.58	0.98	0.99	0.19	1	0.95
GO:0015934	cellular component	large ribosomal subunit				0.069					2.2e-06	0.11		0.073	0.43			0.48										0.0011	0.047					0.069				1.6e-09		0.00024
GO:0032991	cellular component	macromolecular complex	0.2	0.99	1	1	0.86	0.9	0.6	0.92	8.9e-09	0.0076	0.92	0.22	0.0052	0.55	0.012	0.56	1	1	0.88	1	0.99	1	0.73	0.61	0.34	2.4e-05	4.7e-05	1	0.95	0.35	0.67	5.4e-14	0.039	0.86	0.79	3.3e-24	0.054	7.7e-15	0.76	1	1	1	0.64	1	0.89	1	0.99
GO:0043227	cellular component	membrane-bounded organelle	2.7e-15	0.06	0.84	0.028	0.21	0.72	0.88	0.97	0.13	0.00057	1	0.99	0.64	0.024	6.5e-09	0.00037	1e-05	0.68	0.87	0.63	1	0.59	0.51	0.84	0.32	0.39	0.06	0.6	0.79	0.00018	0.36	0.61	5.4e-13	0.98	0.98	0.41	0.0078	1e-05	1.8e-08	0.008	0.42	0.18	0.9	0.92	0.081	1	0.99
GO:0031988	cellular component	membrane-bounded vesicle	0.0027	0.056	0.81	1	0.44	0.92	1	1	1	1	0.99	1	1	0.99	6.2e-05	0.054	0.0025	0.53	0.8	0.99	0.99	0.92	0.98	1	1	1	1	0.12	1	0.47	0.7	1	0.023	1	1	1	1	1	4.3e-12	1.5e-07	0.11	0.034	0.72	0.65	0.014	1	1
GO:0031974	cellular component	membrane-enclosed lumen	0.95	0.59	0.91	0.89	0.093	0.13	0.13	0.66	0.11	0.0017	0.72	0.24	0.0074	0.012	0.14	0.99	0.87	0.96	0.51	0.47	0.72	0.16	0.54	0.075	0.24	4.6e-05	0.34	0.87	0.83	0.11	0.18	0.51	0.75	0.6	0.1	9.2e-06	0.0025	7.8e-05	0.2	1	0.4	0.8	0.88	0.82	0.63	0.9	0.99
GO:0005739	cellular component	mitochondrion	0.99	1	0.57	0.74	0.44	0.072	0.63	0.61	1.8e-07	0.00095	0.81	0.0018	0.88	0.0022	1	0.97	1	0.8	0.68	0.54	1	0.9	0.014	0.25		4.1e-05	1.2e-06	1	0.2	0.31	0.65	0.007	0.99	0.89	0.1	9.4e-15	0.065	0.0015	0.97	1	0.85	0.63	0.58	0.77	1	0.99	0.074
GO:0043228	cellular component	non-membrane-bounded organelle	0.033	1	0.95	0.77	0.31	0.89	0.79	0.82	2.1e-13	0.77	0.96	0.00017	0.94	0.72	0.11	0.98	1	0.97	0.95	1	1	0.97	0.99	0.97	0.26	3.8e-06	3e-06	1	0.99	0.32	0.52	3.2e-11	0.00054	0.12	0.73	2.3e-39	1	3.3e-17	1	1	1	1	1	1	0.98	1	1
GO:0031981	cellular component	nuclear lumen	0.94	0.36	0.67	0.83	0.14	0.54	0.15	0.84	0.055	0.027	0.71	0.12	0.0035	0.023	0.74	0.99	0.77	0.86	0.41	0.32	0.42	0.27	0.81	0.21	0.48	6.3e-05	0.1	0.59	0.68	0.79	0.34	0.6	0.59	0.48	0.16	1.5e-05	0.012	0.00011	0.34	1	0.37	0.76	0.69	0.94	0.69	0.72	1
GO:0044428	cellular component	nuclear part	0.96	0.32	0.36	0.93	0.23	0.71	0.0011	0.86	0.1	0.006	0.62	0.098	0.024	0.00074	0.86	0.99	0.96	0.91	0.5	0.54	0.16	0.48	0.52	0.068	0.22	8.1e-07	0.047	0.9	0.053	0.91	0.58	0.2	0.55	0.12	0.011	1.1e-05	0.0068	4.8e-07	0.8	1	0.77	0.6	0.47	0.98	0.61	0.89	0.99
GO:0005730	cellular component	nucleolus	0.96	0.63	0.34		0.17	0.097	0.13		0.13	0.069		0.0009	0.52	0.058											0.0087	1.2e-06	0.085						0.53	0.1	0.0046	1.4e-07		1.4e-05
GO:0000786	cellular component	nucleosome	3.2e-23														3.1e-12	0.26	0.19													0.021			7.1e-27
GO:0005634	cellular component	nucleus	1.9e-19	0.51	0.67	0.37	0.46	0.82	7e-06	0.65	0.49	0.018	0.55	0.15	0.048	0.06	0.0015	0.85	0.95	0.62	0.72	0.31	0.24	0.26	0.73	0.23	0.072	9.3e-08	0.17	0.84	0.098	0.0016	0.072	0.21	7.9e-28	0.31	0.00023	0.00023	0.084	1.3e-08	1	1	0.86	0.68	0.94	0.88	0.93	0.66	0.86
GO:0043226	cellular component	organelle	8e-12	0.13	0.97	0.078	0.44	0.85	0.97	0.98	0.0013	0.0032	1	0.92	0.87	0.056	1.9e-07	0.0047	0.00033	0.86	0.91	0.89	1	0.82	0.78	0.92	0.32	0.19	0.0039	0.94	0.93	0.00072	0.48	0.056	9.5e-11	0.99	1	0.00013	0.046	4.9e-08	6.9e-06	0.19	0.9	0.42	0.97	0.98	0.16	1	1
GO:0043233	cellular component	organelle lumen	0.96	0.54	0.89	0.87	0.078	0.11	0.15	0.62	0.12	0.0024	0.78	0.21	0.0088	0.017	0.22	0.99	0.89	0.95	0.49	0.43	0.69	0.14	0.51	0.064	0.2	6.4e-05	0.35	0.85	0.81	0.098	0.24	0.7	0.71	0.55	0.082	4.7e-06	0.0061	0.00022	0.24	1	0.36	0.78	0.86	0.91	0.68	0.89	0.99
GO:0044422	cellular component	organelle part	0.16	0.72	0.89	0.77	0.83	0.67	0.34	0.92	0.0034	0.0022	0.89	0.35	0.023	0.14	0.039	0.6	0.82	0.96	0.79	0.95	1	0.87	0.58	0.065	0.6	0.00012	0.012	1	0.47	0.32	0.24	0.0027	0.0097	0.8	0.74	5.7e-10	0.077	2.7e-13	0.37	1	1	0.98	0.95	0.99	0.66	1	0.93
GO:0031984	cellular component	organelle subcompartment	0.77	0.89		0.17		0.7	0.76		0.37	0.039			0.071		0.15	0.015	0.26			0.5			0.12		0.55	0.71	0.8		0.44				0.91	0.83	0.95	0.13	0.091	0.23	1.3e-05	0.46	0.66				0.41		0.68
GO:0034357	cellular component	photosynthetic membrane	1	0.98		0.07	0.78	0.81	0.86		0.85	0.034		0.77	0.094	0.35	2.3e-09	5.8e-08	0.12	0.47					0.33		0.71	0.95			0.58					0.98	0.95	0.67	0.025	0.23	6.2e-25	0.2	0.79			0.4	0.83		0.66
GO:0009521	cellular component	photosystem										0.073					4.9e-14	2e-09																					0.017		1.6e-29	0.25
GO:0009522	cellular component	photosystem I															1.3e-11	3.1e-08																							4.3e-26
GO:0009538	cellular component	photosystem I reaction center																0.00017																							6.3e-05
GO:0009523	cellular component	photosystem II										0.062					8.8e-13	2.7e-06																					0.014		6.3e-22	0.28
GO:0009536	cellular component	plastid	0.0012	0.059	0.91	2.8e-05	0.43	0.92	0.73	0.47	0.0029	0.00045	0.99	1	0.045	0.15	0.0016	1.4e-05	0.0002	0.42	0.56	0.22	1	0.56	0.5	0.97	0.77	0.98	0.13	0.087	0.93	0.069	0.36	0.67	0.0054	0.66	0.74	0.6	3.5e-05	1.1e-06	0.00046	0.13	0.39	0.63	0.94	0.75	0.019	0.98	0.96
GO:0044435	cellular component	plastid part	0.65	0.27	0.4	0.077	0.59	0.23	0.94	0.99	0.94	0.17	0.87	0.96	0.079	0.73	0.16	5.9e-05	0.25	0.79		0.26		0.69	0.31		0.66	0.6	1	0.94	0.66	0.19		0.76	0.42	0.73	0.69	0.67	0.29	0.0038	1.2e-05	0.45	0.61			0.77	0.58	0.84	0.9
GO:0031976	cellular component	plastid thylakoid	0.73	0.86		0.15		0.67	0.73		0.66	0.048			0.11		0.13	0.011	0.23			0.48			0.1		0.51	0.67			0.42				0.89	0.81	0.94	0.41	0.078	0.2	8.1e-06	0.41	0.63				0.38		0.66
GO:0055035	cellular component	plastid thylakoid membrane	0.96	0.84		0.057			0.5		0.56	0.2			0.18		0.15	0.0027	0.075								0.24	0.75									0.8	0.63	0.2	0.13	2.5e-06	0.3	0.55				0.46		0.42
GO:0000502	cellular component	proteasome complex	0.13									0.38		0.32	0.00063												0.011	0.038	0.14							0.13		0.0083		2.1e-06
GO:0005839	cellular component	proteasome core complex	0.1												0.0005													0.14										0.095		7.2e-06
GO:0032993	cellular component	protein-DNA complex	3.1e-25														1e-12	0.29	0.22													0.026			1.5e-28
GO:0005657	cellular component	replication fork	0.064																																					5.1e-06
GO:0030529	cellular component	ribonucleoprotein complex	1	1	1	0.96	0.74	0.69	0.82	0.51	6.8e-22	0.014	0.99	8.2e-07	0.69	0.38	0.76	0.91	1	1		1	1	1	0.95	0.92	0.21	1.4e-06	1.1e-09	1	0.99	0.72	0.87	5.5e-16	1	0.97	0.77	2.3e-54	0.82	5e-16	1	1	1	1	0.99	1	1		1
GO:0033279	cellular component	ribosomal subunit	1			0.35	0.75	0.65	0.92	0.45	3.6e-11	0.6		0.0017	0.74	0.46	0.66	0.88										0.0024	3.4e-05				0.44	0.00017	1	0.96	0.85	5.3e-22		1.2e-06					0.86	0.89
GO:0005840	cellular component	ribosome	1	1	1	0.86	0.71	0.78	0.98	0.77	2.1e-23	0.33	0.98	1.3e-07	0.95	0.61	0.84	0.92	1	1			1	1	0.99	0.92	0.3	6.6e-06	6.4e-09		1	0.83	0.77	6.6e-16	1	0.97	0.95	1.7e-53	0.97	3.1e-12	1	1		1	0.99	1	1		1
GO:0015935	cellular component	small ribosomal subunit					0.24	0.27	0.5	0.23	3e-06	0.96		0.0061			0.43											0.21	0.00012					0.00055			0.51	6e-14		0.0011
GO:0009579	cellular component	thylakoid	0.98	0.9		0.014	0.76	0.89	0.97		0.91	0.0037	0.87	0.91	0.024	0.2	1.8e-08	2.7e-07	0.28	0.55		0.73			0.1		0.92	0.94	1		0.67				0.96	0.87	1	0.57	0.0023	0.073	9.1e-21	0.53	0.82			0.23	0.83		0.88
GO:0042651	cellular component	thylakoid membrane	0.95	0.82		0.032			0.58		0.55	0.033		0.68	0.15		0.026	0.0025	0.029						0.23		0.32	0.64			0.28						0.86	0.62	0.071	0.076	1.6e-07	0.21	0.63			0.22	0.55		0.33
GO:0044436	cellular component	thylakoid part	0.82	0.85		0.095		0.73	0.79		0.65	0.012		0.88	0.15		0.053	0.0022	0.067	0.38					0.068		0.6	0.68			0.31				0.97	0.86	0.96	0.42	0.11	0.2	6.8e-07	0.32	0.71			0.29	0.46		0.56
GO:0031982	cellular component	vesicle	0.0028	0.062	0.82	1	0.46	0.93	1	1	1	1	0.99	1	1	0.99	7.4e-05	0.06	0.0022	0.54	0.8	0.99	0.99	0.92	0.98	1	1	1	1	0.13	1	0.48	0.71	1	0.027	1	1	1	1	1	5.9e-12	2.1e-07	0.11	0.036	0.7	0.66	0.016	1	1
GO:0015066	molecular function	alpha-amylase inhibitor activity		4.5e-05															8.8e-10																							3.6e-08
GO:0016208	molecular function	AMP binding																													6.7e-07
GO:0016887	molecular function	ATPase activity	0.67	0.76	0.14	0.85	0.039	0.5	1.9e-06	0.1	0.67	0.66	0.023	0.86	0.29	0.91	0.95	0.99		0.88		0.23	0.015	0.79	0.0018	0.15		0.11	0.98	0.51	0.033	0.7		0.6	0.69	0.013	0.00012	0.4	0.37	0.066	0.93	1	0.48	0.15	0.79	0.75	0.99	0.04	0.48
GO:0042623	molecular function	ATPase activity, coupled	0.63	0.91	0.076		0.005	0.45	1.2e-06	0.27	0.68	0.63	0.054	0.86	0.6	0.78	0.95			0.72		0.33	0.01	0.84	0.0063	0.36		0.15	0.98	0.52	0.025	0.65		0.69	0.71	0.0073	6.4e-06	0.35	0.59	0.085		1	0.73	0.51	0.66	0.72		0.016	0.31
GO:0008026	molecular function	ATP-dependent helicase activity			0.086		0.17		5.2e-09	0.0032	0.066	0.26		0.28		0.065							0.026					0.027								0.0021	1.1e-09	0.00015		0.66									0.083
GO:0016884	molecular function	carbon-nitrogen ligase activity, with glutamine as amido-N-donor						0.0057	0.0003																												7.2e-07
GO:0016168	molecular function	chlorophyll binding															1.7e-10	1.3e-05																							4.4e-20
GO:0004129	molecular function	cytochrome-c oxidase activity	0.13	0.036								0.064																	0.092			1.4e-06															0.0004
GO:0003677	molecular function	DNA binding	7.5e-08	0.97	0.87	0.75	0.094	0.65	0.54	1	0.64	0.21	0.89	1	0.11	0.32	0.096	0.3	0.69	0.056	0.79	0.98	0.61	0.3	0.41	0.53	1	0.91	0.87	0.92	0.96	0.17	0.58	0.96	3.9e-10	0.82	0.61	0.52	0.015	0.75	0.32	0.78	0.63	0.25	0.95	0.18	0.98	0.67	0.99
GO:0003899	molecular function	DNA-directed RNA polymerase activity	0.57		0.28		0.15	0.17			0.052	0.22		0.012	0.29	0.056											0.021	0.00083	0.12		0.023					0.051	0.3	0.00024		5.6e-08
GO:0004866	molecular function	endopeptidase inhibitor activity	0.18	0.00078							0.83	0.64			0.066		0.00093	0.29	0.00032	0.0081										0.11					0.81						4.5e-07	1.1e-07				0.026
GO:0004857	molecular function	enzyme inhibitor activity	0.46	0.0079							0.97	0.73			0.037		0.0037	0.42	0.0049	0.038										0.19			0.052		0.96					0.52	1.9e-06	8.6e-06				0.11
GO:0004386	molecular function	helicase activity	1		0.045		0.05		1e-09	3.6e-05	0.34	0.67	0.024	0.031		0.13							0.07	0.18	0.022	0.15		0.18	0.91		0.00044					0.00029	4.2e-11	0.0014		0.051								0.13	0.057
GO:0015002	molecular function	heme-copper terminal oxidase activity	0.13	0.036								0.064																	0.092			1.4e-06															0.0004
GO:0016817	molecular function	hydrolase activity, acting on acid anhydrides	0.8	0.12	0.22	0.97	0.12	0.61	3.3e-06	0.058	0.89	0.94	0.0001	0.42	0.77	0.88	0.88	0.95	1	0.82	0.63	0.23	0.32	0.5	0.0035	0.054		0.62	0.99	0.19	0.016	0.62	0.9	0.58	0.71	0.0012	0.00012	0.62	0.82	0.069	1	0.98	0.71	0.24	0.7	0.72	0.91	0.19	0.081
GO:0016818	molecular function	hydrolase activity, acting on acid anhydrides, in phosphorus-containing anhydrides	0.77	0.1	0.2	0.97	0.16	0.59	2.4e-06	0.051	0.87	0.93	8.1e-05	0.39	0.76	0.87	0.87	0.96	1	0.81	0.61	0.21	0.31	0.48	0.003	0.048		0.58	0.99	0.18	0.014	0.6	0.89	0.56	0.68	0.0014	9.2e-05	0.58	0.81	0.059	1	0.97	0.69	0.22	0.68	0.7	0.9	0.18	0.073
GO:0000287	molecular function	magnesium ion binding	0.74	0.00047		0.38	0.28	0.62	0.4		0.71	0.17	0.024		0.55		6.5e-06	0.016	0.49				0.2	0.23			0.18	0.74	0.99	0.0025	0.52	0.044		0.22	0.27	0.89	0.94	0.99	0.69	0.34	4.7e-06	0.21	0.13		0.29	0.34	0.021	0.3	0.45
GO:0003676	molecular function	nucleic acid binding	0.2	1	0.56	0.53	0.036	0.0045	0.0025	0.37	0.012	0.08	0.68	0.055	0.59	0.12	0.22	0.74	0.97	0.77	0.64	1	0.68	0.57	0.3	0.091	0.05	0.0071	0.11	1	0.91	0.85	0.74	0.084	0.0018	0.029	2.1e-09	2.6e-14	0.005	0.018	0.97	1	1	0.96	0.97	0.98	1	0.91	0.31
GO:0017111	molecular function	nucleoside-triphosphatase activity	0.76	0.12	0.22	0.94	0.11	0.6	1.9e-07	0.047	0.96	0.93	0.002	0.54	0.59	0.86	0.92	0.98	1	0.87	0.53	0.31	0.19	0.33	0.00083	0.034		0.53	1	0.55	0.0088	0.87	0.99	0.42	0.56	0.00031	7.8e-06	0.67	0.83	0.03	1	1	0.75	0.25	0.78	0.84	0.86	0.21	0.066
GO:0045735	molecular function	nutrient reservoir activity	0.53	2.4e-05	0.81	2.1e-05						1						0.86	0.0006	2e-11		0.087								7.1e-21											0.71	1.5e-40	0.46					0.35
GO:0016675	molecular function	oxidoreductase activity, acting on heme group of donors	0.13	0.036								0.064																	0.092			1.4e-06															0.0004
GO:0016676	molecular function	oxidoreductase activity, acting on heme group of donors, oxygen as acceptor	0.13	0.036								0.064																	0.092			1.4e-06															0.0004
GO:0030414	molecular function	peptidase inhibitor activity	0.27	0.002							0.89	0.73			0.048		0.0019	0.36	0.00073	0.013										0.15			0.062		0.87					0.82	1.5e-06	5.3e-07				0.04
GO:0004642	molecular function	phosphoribosylformylglycinamidine synthase activity							2.2e-05																												8.5e-08
GO:0070035	molecular function	purine NTP-dependent helicase activity			0.086		0.17		5.2e-09	0.0032	0.066	0.26		0.28		0.065							0.026					0.027								0.0021	1.1e-09	0.00015		0.66									0.083
GO:0016462	molecular function	pyrophosphatase activity	0.83	0.095	0.24	0.97	0.15	0.58	2e-06	0.048	0.86	0.92	7e-05	0.38	0.74	0.87	0.94	0.96	1	0.8	0.61	0.2	0.3	0.47	0.0027	0.045		0.56	0.99	0.17	0.013	0.7	0.89	0.55	0.66	0.0012	7.6e-05	0.56	0.8	0.054	1	0.97	0.67	0.29	0.67	0.76	0.89	0.17	0.068
GO:0003723	molecular function	RNA binding	1	0.98	0.92	0.61	0.27	0.015	0.56	0.039	0.0053	0.18	0.94	0.0048	0.84	0.52	0.26	0.64	0.93	0.96		0.92	0.78	0.83	0.72	0.57	0.29	0.03	0.015	1	0.99	0.88	0.84	0.18	0.99	0.13	0.0014	2.4e-12	0.2	0.0021		1			0.56	1	0.67	0.99	0.31
GO:0034062	molecular function	RNA polymerase activity	0.51	0.72	0.095		0.18	0.2			0.076	0.29		0.019	0.34	0.071											0.031	0.0018	0.16		0.031				0.75	0.035	0.36	0.00053		1.8e-07
GO:0019843	molecular function	rRNA binding	0.54	0.64			0.0073				0.011			0.027	0.28		0.00087	0.32										0.29	0.47					0.035	0.36	0.18		8e-06		7e-06
GO:0004867	molecular function	serine-type endopeptidase inhibitor activity	0.18	8.5e-05								0.34			0.093		0.0045		7.2e-05	0.0067										0.03											2.8e-05	7e-09				0.044
GO:0003735	molecular function	structural constituent of ribosome	1	1	1	0.97	0.94	0.78	1	0.87	2.4e-21	0.14	1	1.4e-05	0.2	0.023	0.78	0.99	1	1				1	0.99	1	0.76	3.1e-06	3.5e-12			0.36	0.65	3.1e-21	1	1	1	2.2e-61	0.98	2.9e-19		1	1	1	0.99	1	1		1
GO:0005198	molecular function	structural molecule activity	1	1	1	0.98	0.86	0.91	1	0.92	5.5e-18	0.17	1	6.8e-05	0.21	0.063	0.46	0.98	1	1		1		1	0.99	1	0.84	5e-05	8.8e-11	1	1	0.38	0.72	4e-19	1	1	1	1.3e-53	0.99	1.4e-17	1	1	1	1	0.99	0.99	0.97		1
GO:0046906	molecular function	tetrapyrrole binding	0.81	1		0.7	0.96	0.95		0.96	1	0.87		1			0.0023	0.11	0.94	0.35		0.81		0.93			1	1	0.92	0.99					0.89	1	1	1	0.99		3.1e-08	0.69	0.33		0.2	0.77	0.99		1
GO:0004298	molecular function	threonine-type endopeptidase activity	0.039												0.012																									3.5e-06
GO:0070003	molecular function	threonine-type peptidase activity	0.039												0.012																									3.5e-06
GO:0008135	molecular function	translation factor activity, nucleic acid binding		0.98	0.17		0.46	0.014	0.002	0.18	0.16		0.01	7.2e-05										0.44		0.23		0.061	0.96		0.41			0.0012		0.00073	1.2e-05	0.00024		0.5									0.33
GO:0008194	molecular function	UDP-glycosyltransferase activity	0.91	0.043		0.063	0.048	0.25	0.16						0.25				0.0085				0.1					0.92		1.7e-06	0.11						0.093				0.29	1.1e-05	0.019				0.14
GO:0046356	biological process	acetyl-CoA catabolic process	0.95	0.58					0.48	0.022	0.94			0.05	0.59									0.22				0.077	0.71		0.099			0.052	0.85								0.53	9.5e-05	1e-07				0.13
GO:0006084	biological process	acetyl-CoA metabolic process	0.72	0.52					0.53	0.031	0.96			0.071	0.65									0.26				0.044	0.51		0.12			0.066	0.57								0.58	0.00017	2.6e-09				0.16
GO:0042967	biological process	acyl-carrier-protein biosynthetic process	1.5e-06	0.59	0.33					0.39	0.56	0.84		0.36		0.31	0.28	0.0011	0.74							0.0065	0.065	0.56	0.88	0.74		0.21		0.24	0.00056	0.25		0.41		0.66	0.12	0.42		0.19	0.14	0.62	0.11
GO:0009060	biological process	aerobic respiration	0.95	0.7					0.4	0.042	0.97	0.74		0.093	0.69									0.3				0.1	0.23		0.068			0.032	0.92					0.94			0.63	7.1e-05	5.4e-07		0.54		0.19
GO:0009820	biological process	alkaloid metabolic process	1.2e-06	0.063	0.54				0.59		0.97	0.92			0.044		0.53	0.031	0.0025				0.14				0.48	0.76	0.72			0.028			0.015	0.38				0.21		0.055			0.49	0.54	0.0023
GO:0042537	biological process	benzene and derivative metabolic process	0.12	0.24	0.063						0.077															0.009		0.0022	0.023						0.14									8e-06	2e-06
GO:0009058	biological process	biosynthetic process	0.095	1	0.77	0.65	0.75	0.95	0.36	0.94	5e-07	0.43	0.74	0.005	0.21	0.49	0.99	0.91	0.77	0.96	0.53	0.96	0.98	0.094	0.6	0.99	0.076	0.00011	0.017	0.98	0.87	0.61	0.5	0.00047	0.75	0.74	0.87	1.2e-15	0.28	8.3e-11	1	1	0.44	0.73	0.4	0.99	0.93	0.97	0.97
GO:0016051	biological process	carbohydrate biosynthetic process	0.00069	0.035	0.03	0.17	0.024	0.81	0.1	0.65	1	0.92	0.73	0.95	0.78		0.5	0.0077	4e-05	0.0053	0.28	0.88	0.22	0.27			0.073	0.9	0.98	0.05	0.72	0.23	0.71	0.53	0.081	0.66	0.43	0.97	0.99	0.86	0.48	6.3e-06	0.69	0.31	0.17	0.41	0.0048	0.66	0.87
GO:0046394	biological process	carboxylic acid biosynthetic process	2.4e-08	0.64	0.92	0.82	0.62	0.93	0.72	0.52	0.33	0.9	0.7	0.26	0.71	1	0.34	0.093	0.83	0.86		0.083	0.87	0.2	0.31	0.99		0.92	0.75	0.29	0.016	0.24	0.37	0.62	1.8e-05	0.48	0.9	0.98	0.43	0.61	0.96	0.94	0.021	0.0017	0.35	0.9	0.24	1	0.12
GO:0019752	biological process	carboxylic acid metabolic process	1e-08	0.32	0.85	1	0.82	0.83	0.77	0.094	0.49	0.96	0.53	0.51	0.64	0.99	0.9	0.19	0.074	0.17	0.74	0.17	0.58	0.012	0.69	0.97		0.87	0.99	0.16	0.19	0.29	0.93	0.72	0.0039	0.9	0.99	1	0.85	1	0.97	0.21	1.2e-05	1.4e-05	0.0043	0.79	0.051	0.96	0.18
GO:0007049	biological process	cell cycle	3e-07	0.091	0.52				0.044	0.43	0.94	0.39		0.69	0.05			0.73				0.038		0.14		0.37	0.084	0.52	0.52	0.47			0.2	0.27	1.5e-08	0.41	0.26	0.69	0.55	0.023			0.75			0.66	0.13	0.34	0.63
GO:0022402	biological process	cell cycle process	0.00028	0.059					0.045	0.25	0.87	0.7		0.42	0.039			0.33									0.22	0.41	0.82	0.13				0.077	6.3e-06		0.12	0.68		0.084							0.31
GO:0051301	biological process	cell division	0.0027	0.019							0.55	0.49		0.22	0.39							0.13					0.17	0.33		0.2				0.061	2.2e-06	0.45	0.42	0.083		0.74		0.68				0.25	0.26
GO:0044249	biological process	cellular biosynthetic process	0.17	1	0.75	0.68	0.73	0.93	0.44	0.94	5.3e-08	0.26	0.68	0.006	0.17	0.63	0.99	0.94	0.9	0.94	0.39	0.96	0.98	0.081	0.51	1	0.086	0.0002	0.005	0.98	0.84	0.55	0.6	0.00019	0.67	0.78	0.88	1.1e-16	0.23	4.1e-11	1	1	0.5	0.69	0.4	0.99	0.96	0.98	0.98
GO:0044275	biological process	cellular carbohydrate catabolic process	8e-06	0.19	0.23	0.66	0.63	0.55	0.51	0.056	0.98	0.75	0.23	0.76	0.34		0.3	0.22	0.27	0.38		0.84	0.13	0.82	0.74			0.16	0.93	0.95	0.36	0.0099	0.4	0.21	0.0011	0.4	0.9	0.79	0.91	0.27	0.84	0.93	0.98	0.13	0.061	0.81	0.0019	0.11	0.4
GO:0044262	biological process	cellular carbohydrate metabolic process	2.8e-05	0.0025	0.066	0.0062	0.29	0.52	0.23	0.037	0.99	0.89	0.64	0.8	0.49	0.99	0.012	0.0031	0.011	0.011	0.32	0.87	0.5	0.084	0.79	0.97		0.56	0.86	0.011	0.35	0.0072	0.53	0.36	0.018	0.86	0.97	0.97	0.97	0.6	0.0065	4.3e-06	0.26	0.032	0.011	0.56	0.0015	0.26	0.15
GO:0044248	biological process	cellular catabolic process	0.0042	0.36	0.55	0.2	0.89	0.93	0.71	0.0031	0.87	0.033	0.2	0.3	0.023	0.96	0.63	0.71	0.37	0.77	0.85	0.77	0.45	0.39	0.52	0.44		4.8e-05	0.73	0.96	0.0053	0.11	0.73	0.1	0.39	0.64	1	0.99	0.82	0.026	0.74	0.92	0.45	4.2e-06	3.1e-06	0.37	0.11	0.37	0.031
GO:0022607	biological process	cellular component assembly	3.9e-13	0.024	0.8	0.36	0.53	0.33	0.93	0.78	0.83	0.79	0.89	0.79	0.029	0.07	8.6e-07	0.57	0.76			0.86	0.52	0.18	0.31	0.8	0.14	0.26	0.29	0.21	0.26	0.11	0.6	0.36	5.3e-18	0.35	0.3	0.027	0.33	0.13	0.97	1	0.98	0.51	0.41	0.83	0.27		0.57
GO:0044085	biological process	cellular component biogenesis	0.074	1	1	0.63	0.76	0.24	0.99	0.9	1.9e-15	0.48	1	0.0017	0.24	0.26	0.0025	0.96	1	1	0.93	1	1	0.96	0.54	1	0.23	2.2e-05	1.3e-06	1	1	0.38	0.74	3.6e-11	0.00031	1	0.65	7.8e-40	0.84	2.4e-12	1	1	1	0.99	0.96	1	0.97	1	0.99
GO:0016043	biological process	cellular component organization	2.7e-11	0.0095	0.14	0.73	0.69	0.91	0.68	0.97	0.36	0.63	0.9	0.86	0.0061	0.52	0.0033	0.82	0.75	0.91	0.51	0.97	0.58	0.48	0.11	0.75	0.51	0.00032	0.52	0.9	0.62	0.059	0.29	0.053	3.2e-17	0.02	0.7	0.053	0.26	2.9e-06	0.84	1	1	0.57	0.7	0.93	0.44	0.99	0.94
GO:0006073	biological process	cellular glucan metabolic process	0.43	0.038	0.43	0.09	0.23	0.39	0.27	0.45		1	0.57	0.99	0.96		0.012	0.041	0.015	0.0064			0.28	0.14		0.83	0.91	0.99	1	0.026		0.53			0.93	0.97	0.28	1		1	0.00055	5.7e-08	0.039	0.56	0.34	0.97	0.22	0.81	0.74
GO:0042180	biological process	cellular ketone metabolic process	8.7e-09	0.41	0.86	0.99	0.86	0.76	0.83	0.13	0.53	0.8	0.54	0.46	0.62	0.98	0.93	0.26	0.11	0.17	0.77	0.21	0.64	0.018	0.74	0.97		0.84	0.97	0.22	0.24	0.28	0.8	0.65	0.0051	0.88	1	1	0.58	0.99	0.98	0.29	3e-05	1.6e-05	0.0036	0.8	0.074	0.97	0.16
GO:0034622	biological process	cellular macromolecular complex assembly	2.2e-14	0.015		0.48	0.83	0.45			0.9	0.85		0.95	0.083	0.26	3.4e-08	0.27	0.49					0.21			0.31	0.81	0.21	0.36		0.28		0.48	1.8e-20	0.83	0.71	0.23	0.22	0.52	0.89	0.99			0.28	0.75	0.15		0.73
GO:0034621	biological process	cellular macromolecular complex subunit organization	1.1e-13	0.036		0.39	0.88	0.41	0.93		0.86	0.81		0.82	0.085	0.34	1.8e-07	0.27	0.6					0.28	0.65	0.69	0.14	0.63	0.32	0.47	0.71	0.35		0.39	2.8e-19	0.9	0.71	0.11	0.3	0.2	0.93	1		0.69	0.16	0.7	0.22		0.8
GO:0034645	biological process	cellular macromolecule biosynthetic process	1	1	0.82	0.39	0.35	0.87	0.27	0.99	4.9e-10	0.37	0.46	0.0019	0.37	0.19	0.98	1	1	0.95	0.6	0.99	0.94	0.058	0.72	0.94	0.71	0.0004	0.00012	1	0.99	0.81	0.75	3.8e-06	1	0.85	0.47	1.5e-29	0.49	4.9e-13	1	1	0.86	1	0.97	0.99	1	0.87	1
GO:0044265	biological process	cellular macromolecule catabolic process	0.0035	0.46	0.36	0.32	0.35	0.85	0.3	0.039	0.63	0.071	0.03	0.52	0.0072		0.19	0.72	0.76	0.5		0.94	0.32	0.5	0.34	0.94		0.00016	0.64	0.95	0.05	0.013	0.42	0.099	0.17	0.51	0.98	0.29	0.34	2.9e-06	0.84	1	0.94	0.41	0.067	0.54	0.014	0.08	0.12
GO:0044260	biological process	cellular macromolecule metabolic process	0.99	0.88	0.32	0.12	0.81	0.55	0.0074	0.83	7e-06	0.042	0.081	0.063	0.52	0.25	0.43	0.77	0.99	0.93	0.82	0.67	0.72	0.2	0.27	0.87	0.083	0.0013	0.051	1	0.82	0.61	0.91	0.0003	0.96	0.58	0.049	1.5e-20	0.02	2.4e-11	1	1	0.92	0.97	1	0.99	0.34	0.62	1
GO:0044237	biological process	cellular metabolic process	0.54	0.99	0.78	0.5	1	0.75	0.34	0.55	2.3e-05	0.007	0.13	0.034	0.21	0.48	0.56	0.47	0.94	0.95	0.9	0.56	0.95	0.26	0.43	0.93		0.0015	0.13	0.99	0.7	0.51	0.87	0.00053	0.97	0.94	0.91	8.2e-09	0.016	1.2e-07	0.96	1	0.32	0.17	0.13	0.96	0.49	0.99	0.87
GO:0034641	biological process	cellular nitrogen compound metabolic process	8.6e-27	7.5e-17	2e-06	0.1	0.0098	0.0039	9.4e-06	1.3e-09	1.2e-13	3.2e-07	4.5e-08	1.1e-06	1.5e-10	0.0048	0.0024	9.1e-08	3.6e-11	7.4e-06	0.17	5.4e-07	0.0011	4.9e-13	8.3e-06	0.057		2.6e-09	7.9e-05	4.5e-07	0.0016	1.4e-07	0.0021	0.024	8.8e-14	2.1e-08	2.1e-05	0.00024	0.00019	1.5e-06	0.002	4.9e-11	1.7e-17	1.9e-10	6.9e-10	1.8e-06	4.3e-12	0.064	2.6e-08
GO:0033692	biological process	cellular polysaccharide biosynthetic process	0.09	0.089	0.00075	0.028								0.34				0.011	3.5e-05	0.0023				0.057						0.098							0.4				0.0094	3.4e-07	0.19
GO:0044264	biological process	cellular polysaccharide metabolic process	0.4	0.045	0.45	0.051	0.25	0.41	0.2	0.47		1	0.59	0.99	0.96		0.014	0.047	0.0047	0.0073			0.3	0.15		0.84	0.92	0.99	0.99	0.03		0.54			0.94	0.98	0.31	1		0.99	0.00068	3.9e-08	0.044	0.57	0.36	0.93	0.24	0.82	0.76
GO:0009987	biological process	cellular process	0.11	1	0.75	0.85	1	0.95	0.58	0.86	0.0045	0.0025	0.085	0.21	0.2	0.52	0.58	0.94	0.98	0.92	0.76	0.68	0.94	0.37	0.51	0.95	0.053	0.0038	0.67	1	0.56	0.54	0.68	0.0077	0.36	0.89	0.91	0.00029	0.0099	6.8e-07	1	1	0.94	0.31	0.23	0.87	0.63	0.9	0.98
GO:0044257	biological process	cellular protein catabolic process	0.81	0.63	0.59	0.2	0.2	0.87	0.13	0.2	0.07	0.037	0.015	0.32	0.0022		0.24	0.93	0.94	0.56				0.14	0.16	0.65		4.1e-05	0.13	0.78	0.21	0.18	0.43	0.2	0.99	0.58	0.91	0.074	0.049	5.4e-06	0.81	0.99	0.51		0.45	0.16	0.4	0.17	0.045
GO:0044267	biological process	cellular protein metabolic process	1	0.81	0.48	0.2	0.71	0.73	0.17	0.91	7.6e-14	0.011	0.16	0.0057	0.56	0.28	0.21	0.49	1	0.92	0.96	0.38	0.88	0.5	0.47	0.88		0.0011	0.0025	1	0.91	0.72	0.57	2.4e-08	1	0.53	0.42	3.7e-33	0.15	5.2e-08	1	1	0.94	0.98	0.99	0.93	0.23	0.67	1
GO:0045333	biological process	cellular respiration	0.88	0.82	0.81	0.39			0.71	0.18	0.98	0.091	0.64	0.11	0.57			0.93						0.57	0.47	0.52		0.39	0.069		0.22		0.31	0.0012	0.92	0.62		0.98	0.25	0.47			0.76	0.00048	4.3e-06		0.67		0.32
GO:0070887	biological process	cellular response to chemical stimulus	0.27	0.0077	0.042	0.47	0.39	0.73	0.032	0.026	0.029	0.086	0.047	0.074	0.024	0.4	0.2	0.84	0.24	0.52	0.056	0.13	0.0013	0.2	0.56	0.0084		0.009	0.19	0.35	0.0016	0.27		0.47	0.25	0.14	0.7	0.96	0.64	0.61	0.25	0.82	0.084	5.7e-08	4.3e-08	3.9e-05	0.00014	0.14	0.063
GO:0051716	biological process	cellular response to stimulus	0.0067	0.0064	0.16	0.46	0.35	0.52	0.00042	0.012	0.081	0.045	0.026	0.074	0.16	0.45	0.41	0.99	0.32	0.25	0.052	0.1	0.0036	0.13	0.12	0.015		0.007	0.38	0.24	5.4e-05	0.41	0.66	0.33	0.084	0.17	0.0035	0.78	0.83	0.14	0.6	0.66	0.15	1.4e-06	1.5e-06	0.0034	0.0022	0.13	0.13
GO:0031497	biological process	chromatin assembly	3.7e-21	0.81											0.15		8.1e-11	0.48	0.39									0.76				0.02			8.6e-27			0.79		0.63
GO:0006333	biological process	chromatin assembly or disassembly	9.9e-20	0.86		0.14						0.97			0.19		4.1e-09	0.68	0.41					0.25				0.92	0.85			0.019	0.041		5.9e-25			0.92		0.14		0.95
GO:0006325	biological process	chromatin organization	3.1e-18	0.62	0.072	0.31					0.96	0.98			0.13		1.4e-07	0.79	0.4					0.093			0.81	0.72	0.72			0.029	0.055		2.2e-23	0.49	0.95	0.85		0.023		0.98					0.73		0.69
GO:0051276	biological process	chromosome organization	8.8e-20	0.68	0.049	0.25			0.85		0.97	0.94			0.15		3.7e-07	0.88	0.54	0.46				0.16	0.33		0.9	0.72	0.67			0.056	0.042	0.42	9.1e-26	0.54	0.95	0.93	0.73	0.014		0.99			0.78		0.83		0.79
GO:0009109	biological process	coenzyme catabolic process	0.96	0.47					0.5	0.026	0.95			0.058	0.62									0.24				0.091	0.73		0.11			0.057	0.87								0.38	0.00012	1.5e-07				0.14
GO:0006732	biological process	coenzyme metabolic process	0.052	0.71	0.99	0.55	0.9	0.93	0.67	0.2	0.99	0.11	0.99	0.055	0.11	0.17	0.98	0.9	0.78	0.61		0.82	0.51	0.79	0.43	0.82		0.038	0.046	1	0.65	0.74	0.023	0.087	0.22	0.97	1	0.98	0.29	0.69	0.95	1	0.58	0.0086	2.4e-08	0.93	0.18	0.79	0.012
GO:0051187	biological process	cofactor catabolic process	0.95	0.44		0.17			0.57	0.04	0.97	0.95		0.09	0.53			0.74						0.29				0.098	0.8		0.14			0.079	0.91	0.63							0.45	0.00025	1.2e-07				0.19
GO:0051186	biological process	cofactor metabolic process	0.1	0.43	0.95	0.34	0.89	0.99	0.71	0.41	0.78	0.048	0.89	0.052	0.15	0.16	0.92	0.51	0.82	0.73		0.85	0.56	0.64	0.59	0.76		0.0038	0.13	1	0.59	0.5	0.033	0.17	0.25	0.9	1	0.99	0.5	0.64	0.76	1	0.65	0.011	7.9e-10	0.77	0.062	0.61	0.037
GO:0046451	biological process	diaminopimelate metabolic process																																						7.1e-06
GO:0005984	biological process	disaccharide metabolic process	0.47	0.025	0.48	0.29	0.43	0.35	0.14	0.3		1	0.84		0.83		0.0077	0.069	0.008	0.06			0.18	0.33		0.74	0.89	0.98	1	0.0079					0.99	0.98	0.37			1	0.013	2.1e-08	0.12	0.42	0.57	0.76	0.069		0.6
GO:0006304	biological process	DNA modification			1.7e-07																														0.0058	0.0016
GO:0006323	biological process	DNA packaging	1.4e-23	0.84											0.18		1.8e-10	0.52	0.42									0.8				0.025			7.7e-30			0.82		0.68
GO:0006261	biological process	DNA-dependent DNA replication	3e-06																																1.2e-05
GO:0006633	biological process	fatty acid biosynthetic process	8.5e-10	0.33	0.77				0.88		0.88	0.82	0.7				0.42	0.017	0.72			0.67		0.46			0.5	0.96	0.24	0.33	0.17			0.29	4.5e-09	0.48		1	0.76	0.99		0.62	0.3	0.0027	0.25	0.84	0.32		0.82
GO:0006631	biological process	fatty acid metabolic process	5e-09	0.37	0.75	0.56		0.96	0.98	0.95	0.26	0.89	0.82	0.94	0.99		0.64	0.04	0.47	0.45		0.89	0.83	0.47			0.45	0.48	0.53	0.18	0.19		0.47	0.27	3.3e-08	0.51		1	0.93	1	0.81	0.64	0.33	0.00041	0.0018	0.86	0.43		0.91
GO:0006000	biological process	fructose metabolic process	1.8e-06								0.5							0.00042	0.044									0.36	0.28						0.32					0.14	0.16	0.49			0.049		0.0027
GO:0010467	biological process	gene expression	1	1	0.76	0.45	0.71	0.078	0.27	0.69	2.3e-16	0.091	0.29	3e-06	0.58	0.011	0.88	1	1	0.99	0.65	0.99	0.83	0.4	0.42	0.86	0.46	2.7e-10	3.3e-06	1	0.7	0.92	0.85	6.5e-09	1	0.38	0.0084	7.4e-45	0.37	1.9e-18	1	1	0.97	1	1	1	1	1	0.99
GO:0009250	biological process	glucan biosynthetic process	0.11	0.066	0.00046													0.0077	0.00031	0.0017				0.046						0.078							0.35				0.0066	4.8e-07	0.16
GO:0044042	biological process	glucan metabolic process	0.43	0.038	0.43	0.09	0.23	0.39	0.27	0.45		1	0.57	0.99	0.96		0.012	0.041	0.015	0.0064			0.28	0.14		0.83	0.91	0.99	1	0.026		0.53			0.93	0.97	0.28	1		1	0.00055	5.7e-08	0.039	0.56	0.34	0.97	0.22	0.81	0.74
GO:0006007	biological process	glucose catabolic process	4.5e-06	0.19	0.18	0.62	0.58	0.49	0.58	0.041	0.97	0.75	0.58	0.79	0.28		0.36	0.17	0.22	0.33		0.81	0.1	0.78				0.2	0.94	0.93	0.31	0.0069	0.36	0.18	0.00097	0.42	0.92	0.86	0.88	0.28	0.8	0.9	0.97	0.18	0.044	0.86	0.0011	0.15	0.34
GO:0016137	biological process	glycoside metabolic process	0.48	0.024	0.42	0.32	0.48	0.4	0.11	0.35		1	0.86		0.67		0.011	0.034	0.012	0.075			0.21	0.38		0.77	0.91	0.99	1	0.00064					0.99	0.99	0.43			0.98	0.018	4.5e-09	0.16	0.47	0.62	0.68	0.052		0.65
GO:0018130	biological process	heterocycle biosynthetic process	2.8e-06	0.00015		0.022	0.41	0.078	0.2	0.063	0.0004	0.0022	0.16	0.45	0.46	0.092	0.016	0.003	0.0029			0.27	0.1	0.0081	0.085			0.021	0.16	0.15	0.019	0.018			0.00011	0.11	0.26	0.2	0.11	0.012	0.049	0.56	0.034	0.016	0.066	0.084	3e-05	0.19	0.26
GO:0019320	biological process	hexose catabolic process	4.9e-06	0.2	0.19	0.62	0.58	0.49	0.59	0.042	0.97	0.68	0.58	0.8	0.28		0.37	0.18	0.22	0.34		0.81	0.11	0.79				0.16	0.94	0.93	0.31	0.007	0.36	0.18	0.001	0.43	0.92	0.8	0.88	0.28	0.8	0.9	0.97	0.18	0.045	0.87	0.0011	0.16	0.35
GO:0006188	biological process	IMP biosynthetic process																										0.0079									2.5e-06
GO:0046040	biological process	IMP metabolic process																										0.0079									2.5e-06
GO:0008610	biological process	lipid biosynthetic process	1.1e-08	0.22	0.72	0.7	0.99	0.94	0.94	0.69	0.71	0.77	0.75	0.96	0.81	0.89	0.65	0.01	0.2	0.48		0.95	0.96	0.048	0.94	0.6	0.25	0.7	0.33	0.45	0.18		0.74	0.82	2e-06	0.36	1	0.99	0.73	0.98	0.88	0.39	0.42	0.0082	0.13	0.67	0.058	0.89	0.94
GO:0006629	biological process	lipid metabolic process	2.4e-06	0.15	0.82	0.73	1	0.99	0.99	0.59	0.96	0.72	0.71	0.71	0.72	0.18	0.53	0.022	0.12	0.17	0.66	0.8	0.93	0.23	0.99	0.11	0.5	0.8	0.73	0.61	0.14	0.77	0.79	0.88	8e-05	0.84	1	1	0.97	1	0.12	0.078	0.41	0.0035	0.0075	0.71	0.18	0.51	0.58
GO:0009085	biological process	lysine biosynthetic process																																						6.7e-06
GO:0009089	biological process	lysine biosynthetic process via diaminopimelate																																						7.1e-06
GO:0065003	biological process	macromolecular complex assembly	2e-12	0.014	0.85	0.64	0.47	0.28	0.91	0.73	0.76	0.79		0.73	0.019	0.18	1e-06	0.5	0.7			0.83	0.62	0.15	0.41		0.16	0.19	0.22	0.35	0.34	0.089	0.56	0.32	1.9e-17	0.57	0.32	0.015	0.4	0.18	0.96	1	0.97	0.61	0.35	0.88	0.22		0.5
GO:0043933	biological process	macromolecular complex subunit organization	6.5e-12	0.03	0.9	0.54	0.56	0.25	0.89	0.8	0.72	0.75		0.52	0.02	0.23	3.8e-06	0.49	0.78			0.77	0.69	0.2	0.34	0.82	0.071	0.1	0.33	0.44	0.28	0.12	0.62	0.25	1.6e-16	0.67	0.34	0.0054	0.49	0.047	0.97	1	0.98	0.39	0.21	0.85	0.29		0.59
GO:0009059	biological process	macromolecule biosynthetic process	0.95	1	0.84	0.4	0.58	0.91	0.33	0.99	1.1e-09	0.45	0.58	0.0026	0.51	0.15	0.97	0.97	0.99	0.98	0.55	1	0.95	0.061	0.78	0.77	0.55	0.00051	0.00071	1	0.98	0.76	0.83	2.1e-06	0.96	0.76	0.61	1.7e-28	0.66	3.7e-12	1	1	0.93	0.99	0.93	0.99	1	0.85	1
GO:0043170	biological process	macromolecule metabolic process	0.93	0.82	0.47	0.32	0.97	0.75	0.038	0.79	0.00037	0.019	0.14	0.23	0.86	0.083	0.4	0.71	0.99	0.98	0.82	0.85	0.73	0.1	0.25	0.71	0.12	0.0072	0.16	1	0.78	0.49	0.88	0.00085	0.85	0.5	0.38	1.1e-15	0.057	1.5e-09	0.98	1	0.94	0.87	0.97	0.88	0.71	0.78	1
GO:0006013	biological process	mannose metabolic process	2.9e-06	0.63	0.26						0.53							0.00055	0.05									0.39	0.3						0.34					0.16	0.18	0.51			0.055		0.0033
GO:0007018	biological process	microtubule-based movement	3.7e-06	0.012	0.036		0.089																							0.072					9.9e-07	0.0032	0.19			0.48							0.11
GO:0043632	biological process	modification-dependent macromolecule catabolic process	0.76	0.77	0.55	0.18	0.17	0.85	0.11	0.17	0.051	0.094	0.011	0.28	0.0032		0.21	0.96	0.93					0.12	0.14	0.61		2e-05	0.098	0.75	0.19	0.16	0.4	0.31	0.98	0.53	0.88	0.054	0.075	2.6e-06	0.79	0.99	0.6		0.41	0.22	0.49	0.15	0.035
GO:0019941	biological process	modification-dependent protein catabolic process	0.76	0.77	0.55	0.18	0.17	0.85	0.11	0.17	0.051	0.094	0.011	0.28	0.0032		0.21	0.96	0.93					0.12	0.14	0.61		2e-05	0.098	0.75	0.19	0.16	0.4	0.31	0.98	0.53	0.88	0.054	0.075	2.6e-06	0.79	0.99	0.6		0.41	0.22	0.49	0.15	0.035
GO:0032787	biological process	monocarboxylic acid metabolic process	8.9e-10	0.56	0.91	0.58	0.71	0.55	0.94	0.54	0.83	0.91	0.87	0.51	0.99	0.99	0.78	0.061	0.16	0.27	0.33	0.67	0.13	0.78	0.92	0.95		0.3	0.97	0.32	0.11	0.73	0.9	0.29	1.8e-05	0.91	1	1	0.99	1	0.96	0.61	0.023	0.00014	0.0016	0.9	0.049	0.74	0.36
GO:0016071	biological process	mRNA metabolic process	0.98	0.59	0.69				0.018	0.3	0.15	0.00027		0.096	0.54	0.24	0.34	0.75					0.14			0.14	0.47	0.11	0.0088		0.0038			0.082	0.85	0.25	0.14	0.00048	0.26	1.9e-06
GO:0034660	biological process	ncRNA metabolic process						0.00025	0.0015	0.024	0.00016	0.79		0.00064		0.14								0.092	0.0009		0.084	0.0032	0.63							0.55	2.4e-10	3.1e-08	0.29	0.33									0.12
GO:0034470	biological process	ncRNA processing						0.00037	0.023	0.012	0.011			1.3e-05											0.0092		0.063	0.0013	0.23								1.2e-07	4.9e-07		0.51									0.11
GO:0055086	biological process	nucleobase, nucleoside and nucleotide metabolic process	0.0091	0.31	0.45	0.43	0.75	0.31	0.18	0.33	0.96	0.21	0.68	0.65	0.0045	0.7	0.99	0.66	0.16	0.37		0.29	0.63	0.93	0.14	0.91	0.16	0.038	0.78	0.74	0.85	0.27	0.45	0.14	0.47	0.13	0.38	0.73	0.26	1e-05	0.97	0.37	0.62	0.95	0.66	1	0.28	0.8	0.29
GO:0006139	biological process	nucleobase, nucleoside, nucleotide and nucleic acid metabolic process	0.65	0.93	0.089	0.45	0.96	0.26	0.00012	0.45	0.6	0.18	0.32	0.53	0.048	0.11	1	1	0.86	0.96	0.63	0.42	0.3	0.12	0.0034	0.44	0.89	0.063	0.62	0.83	0.41	0.7	0.86	0.64	0.78	0.046	0.00016	0.053	0.0032	7.2e-08	1	1	0.7	0.98	0.96	0.99	0.81	0.55	0.82
GO:0006334	biological process	nucleosome assembly	2.9e-20	0.79											0.14		3.1e-10	0.46	0.37									0.74				0.018			2e-26			0.77		0.76
GO:0034728	biological process	nucleosome organization	3.8e-20	0.8											0.14		3.6e-10	0.47	0.37									0.75				0.019			2.7e-26			0.77		0.76
GO:0009311	biological process	oligosaccharide metabolic process	0.48	0.026	0.48	0.29	0.43	0.36	0.15	0.3		1	0.84		0.73		0.0079	0.07	0.0082	0.061			0.18	0.34		0.74	0.82	0.98	1	0.0081					0.99	0.98	0.37			0.99	0.013	2.3e-08	0.13	0.42	0.58	0.76	0.07		0.6
GO:0006996	biological process	organelle organization	7.5e-17	0.031	0.15	0.56	0.89	0.79	0.92	0.73	0.84	0.56	0.78	0.94	0.013	0.24	0.00071	0.3	0.81	0.74	0.23	0.98	0.91	0.45	0.22	0.62	0.84	0.00042	0.58	0.87	0.96	0.11	0.077	0.14	2.2e-22	0.03	0.76	0.72	0.35	1.2e-06	0.78	1		0.61	0.94	0.72	0.27		0.91
GO:0016053	biological process	organic acid biosynthetic process	2.4e-08	0.64	0.92	0.82	0.62	0.93	0.72	0.52	0.33	0.9	0.7	0.26	0.71	1	0.34	0.093	0.83	0.86		0.083	0.87	0.2	0.31	0.99		0.92	0.75	0.29	0.016	0.24	0.37	0.62	1.8e-05	0.48	0.9	0.98	0.43	0.61	0.96	0.94	0.021	0.0017	0.35	0.9	0.24	1	0.12
GO:0006082	biological process	organic acid metabolic process	1.1e-08	0.32	0.85	1	0.82	0.83	0.78	0.096	0.5	0.95	0.54	0.51	0.64	0.99	0.9	0.2	0.076	0.17	0.75	0.17	0.59	0.012	0.69	0.97		0.85	0.99	0.17	0.19	0.29	0.93	0.72	0.0041	0.9	0.99	1	0.86	1	0.97	0.21	1.3e-05	1.5e-05	0.0044	0.79	0.052	0.96	0.18
GO:0043436	biological process	oxoacid metabolic process	1e-08	0.32	0.85	1	0.82	0.83	0.77	0.094	0.49	0.96	0.53	0.51	0.64	0.99	0.9	0.19	0.074	0.17	0.74	0.17	0.58	0.012	0.69	0.97		0.87	0.99	0.16	0.19	0.29	0.93	0.72	0.0039	0.9	0.99	1	0.85	1	0.97	0.21	1.2e-05	1.4e-05	0.0043	0.79	0.051	0.96	0.18
GO:0015979	biological process	photosynthesis	0.98	0.27		0.36	0.72				1	0.016			0.67		1.1e-07	3.3e-09	0.042	0.4							0.49	1	0.98		0.51							0.99	0.13	0.23	4.7e-23	0.054		0.18		0.77
GO:0009765	biological process	photosynthesis, light harvesting										0.074					3.9e-09	3.4e-06																							1.3e-20
GO:0019684	biological process	photosynthesis, light reaction										0.0015					9.3e-07	4.9e-08											0.55									0.67	0.085	0.52	5.6e-20	0.096
GO:0000271	biological process	polysaccharide biosynthetic process	0.26	0.077	0.0014	0.062	0.046		0.16					0.53				0.039	2.4e-05	0.0078				0.0054						0.021							0.17				0.012	2.7e-08	0.097
GO:0005976	biological process	polysaccharide metabolic process	0.51	0.07	0.58	0.1	0.04	0.6	0.21	0.54	1	1	0.82	1	0.99		0.011	0.17	0.01	0.043		0.97	0.32	0.068		0.89	0.92	1	0.97	0.0055	0.96	0.76			0.95	0.99	0.42	1		0.99	0.0016	3.2e-08	0.014	0.56	0.33	0.94	0.43	0.87	0.87
GO:0044238	biological process	primary metabolic process	0.23	0.91	0.57	0.89	1	0.84	0.29	0.77	0.014	0.11	0.48	0.33	0.53	0.26	0.32	0.62	0.89	0.89	0.94	0.46	0.97	0.078	0.21	0.92	0.15	0.083	0.71	1	0.77	0.71	0.74	0.0087	0.68	0.85	0.93	3.5e-06	0.22	1.6e-05	0.96	1	0.39	0.59	0.57	0.95	0.63	0.97	0.88
GO:0019538	biological process	protein metabolic process	1	0.78	0.69	0.55	0.94	0.87	0.38	0.93	3.8e-10	0.0048	0.28	0.056	0.86	0.076	0.18	0.51	1	0.96	0.95	0.59	0.91	0.4	0.29	0.85		0.0081	0.021	1	0.94	0.58	0.55	1.2e-06	1	0.69	0.86	3.6e-25	0.18	9.8e-06	0.98	1	0.94	0.92	0.95	0.55	0.67	0.91	0.97
GO:0018298	biological process	protein-chromophore linkage															6.9e-10	0.00018																							5.5e-18
GO:0065004	biological process	protein-DNA complex assembly	8.9e-21	0.7											0.16		1.2e-10	0.5	0.41									0.78	0.82			0.022			3.7e-27			0.8		0.79
GO:0051603	biological process	proteolysis involved in cellular protein catabolic process	0.77	0.7	0.56	0.19	0.18	0.86	0.12	0.18	0.056	0.1	0.012	0.29	0.0017		0.22	0.92	0.93					0.12	0.15	0.62		2.5e-05	0.11	0.76	0.2	0.16	0.41	0.19	0.98	0.54	0.89	0.06	0.042	3.2e-06	0.8	0.99	0.62		0.42	0.23	0.37	0.15	0.038
GO:0006144	biological process	purine base metabolic process	0.12	0.74	0.61		0.4	0.074	0.33	0.12	0.32	0.0039		0.3	0.62	0.19									0.0038		0.078	0.0006	0.84						0.65	0.1	0.00089	0.0015	0.2	3.2e-06
GO:0048610	biological process	reproductive cellular process	0.0011								3.9e-06																								3e-05
GO:0009415	biological process	response to water	3.7e-07	0.82							0.14	0.9		0.26		0.042	0.0013	0.33	0.00015									0.66		0.24					1.9e-06	0.51		0.89				0.011		0.12		0.29
GO:0009414	biological process	response to water deprivation	9.4e-08								0.17			0.35		0.032	0.00077	0.27	7.3e-05									0.71		0.34					6e-07	0.44		0.85				0.027				0.25
GO:0009410	biological process	response to xenobiotic stimulus	0.24	0.83	0.45						0.15	0.57		0.16	0.29											0.051		0.048	0.18						0.46								0.13	4.8e-06	2.6e-07	0.08
GO:0048511	biological process	rhythmic process								4.8e-07																		0.0027									0.014
GO:0022613	biological process	ribonucleoprotein complex biogenesis	1	1	1	0.63	0.83	0.19	0.99	0.75	4.9e-23	0.22		1.2e-06	0.65	0.58	0.82	0.86		1				1	0.75	1	0.31	6.1e-07	6.1e-10			0.69	0.72	1.5e-13	1	1	0.69	5e-50	0.93	2.6e-14		1			0.96	1	0.99		1
GO:0042254	biological process	ribosome biogenesis	1	1	1	0.72	0.81	0.17	0.98	0.73	1.2e-22	0.28		5.9e-06	0.7	0.56	0.8	0.95		1				1	0.74	1		1e-06	1.2e-08			0.67	0.71	3.5e-13	1	1	0.66	1.4e-48	0.95	2.8e-14		1			0.99	1	1		1
GO:0016070	biological process	RNA metabolic process	0.99	0.77	0.42	0.057	0.24	0.017	0.00026	0.18	0.0047	0.27	0.075	0.052	0.74	0.00054	0.61	0.99	0.94	1	0.37	0.75	0.079	0.17	0.0068	0.33	0.48	1.1e-05	0.28	0.88	0.03	0.89	0.93	0.13	0.99	0.064	1.1e-07	3.4e-06	0.25	1.4e-08	0.6	1	0.57	0.86	0.96	0.95	0.95	0.51	0.57
GO:0009451	biological process	RNA modification						3.1e-05		0.0033	0.095			0.0068											1.6e-06		0.052	0.0057									1.9e-06	0.0078		0.062
GO:0006396	biological process	RNA processing	1	0.93	0.59	0.2		0.00043	0.0025	0.0037	0.00049	0.005		8.3e-06	0.96	0.095	0.5	0.87					0.2		0.019	0.056	0.066	2.1e-06	0.0038		0.12			0.2	1	0.26	2.9e-07	2.8e-14	0.38	0.0012	0.81						0.67		0.045
GO:0019932	biological process	second-messenger-mediated signaling							2.4e-07																												3.6e-06
GO:0019252	biological process	starch biosynthetic process	0.14		0.0016														5e-06	0.00054																						2.2e-08
GO:0005982	biological process	starch metabolic process	0.63	0.062	0.6	0.045	0.43	0.35	0.14	0.3		1	0.42		0.9		0.0077	0.11	0.029	0.013			0.18	0.13		0.74	0.81	0.98	1	0.015					0.98	0.98	0.28			0.99	0.0029	3e-07	0.044	0.42	0.57	0.93	0.19	0.71	0.6
GO:0005985	biological process	sucrose metabolic process	0.57	0.071	0.56	0.26	0.39	0.32	0.12	0.27		1	0.82		0.88		0.0057	0.14	0.022	0.05			0.16	0.3		0.71	0.87	0.97	1	0.012					0.99	0.98	0.33			0.99	0.0095	3.2e-07	0.1	0.39	0.54	0.92	0.097		0.56
GO:0006412	biological process	translation	1	1	1	0.64	0.59	0.39	0.76	0.84	4.8e-23	0.12	0.98	3.6e-07	0.95	0.48	0.9	0.98	1	1		1	1	0.9	0.85	0.98	0.26	6e-06	7e-07	1	1	0.75	0.76	4.2e-15	1	0.96	0.34	1.7e-56	0.87	4.2e-13	1	1	1		0.99	1	1	1	0.99
GO:0006099	biological process	tricarboxylic acid cycle	0.95	0.58					0.48	0.022	0.94			0.05	0.59									0.22				0.077	0.71		0.099			0.052	0.85								0.53	9.5e-05	1e-07				0.13
GO:0006399	biological process	tRNA metabolic process						0.079	0.0083	0.027	0.00067	0.45		0.093		0.047								0.025	0.044		0.55	0.09	0.57							0.54	4.1e-07	1.2e-05	0.24	0.26									0.29
GO:0006511	biological process	ubiquitin-dependent protein catabolic process	0.66	0.69	0.47	0.26	0.13		0.078	0.13	0.073	0.12	0.069	0.31	0.0077		0.39		0.9					0.16	0.2			4.9e-06	0.14	0.69	0.15	0.23		0.26	0.97	0.44	0.84	0.03	0.18	6.6e-07		0.99	0.8		0.34	0.4	0.42	0.21	0.085
GO:0006805	biological process	xenobiotic metabolic process	0.24	0.83	0.45						0.15	0.57		0.16	0.29											0.051	0.064	0.048	0.18						0.46								0.13	4.8e-06	2.6e-07	0.08
[truncated: 1 more columns]
