# Supplementary material for: Seed maturation associated transcriptional programs and regulatory networks underlying genotypic difference in seed dormancy and size/weight in wheat (Triticum aestivum L.)
Source: BMC Plant Biol. 2017 Sep 16;17:154. doi: 10.1186/s12870-017-1104-5 (PMC5603048; doi:10.1186/s12870-017-1104-5)
Supplement: Supplementary file 9 — Table S3. Promoter motif enrichment in the embryo and endosperm clusters of AC Domain and RL4452. (XLS 46 kb) [file 12870_2017_1104_MOESM9_ESM.xls]

## Sheet: AC Domain
Table S3. Promoter motif enrichment in the embryo and endosperm clusters of AC Domain The 500 bp upstream region of the rice genes that are homologs to the wheat probesets (E-value ≤1e-30) in each gene cluster were analyzed by Osiris for motif enrichment (P < 10e-3); all P values in the table are in 1/log10 scale.
		AC Domain embryo clusters (total # = 16)																AC Domain endosperm clusters (total # = 16)																AC Domain embryo and endosperm (combined) clusters (total # = 16 )
Enriched motif	Consensus sequence	Aem1	Aem2	Aem3	Aem4	Aem5	Aem6	Aem7	Aem8	Aem9	Aem10	Aem11	Aem12	Aem13	Aem14	Aem15	Aem16	Aen1	Aen2	Aen3	Aen4	Aen5	Aen6	Aen7	Aen8	Aen9	Aen10	Aen11	Aen12	Aen13	Aen14	Aen15	Aen16	Amn1	Amn2	Amn3	Amn4	Amn5	Amn6	Amn7	Amn8	Amn9	Amn10	Amn11	Amn12	Amn13	Amn14	Amn15	Amn16
AACACOREOSGLUB1	AACAAAC			4
ABREmotif	TGACGT						3												4
ABREOSRAB21	ACGTSSSC					4
ABREZMRAB28	CCACGTGG																		3																					3
ACGTABREMOTIFA2OSEM	ACGTGKC					5													3						4	4	6																					9	4
CGACGOSAMY3	CGACG																																												3
G-box-like	CACGTG					3																		3	4	3	3								3													5	3
HSE-perfect-type	NTTCNNGAANNTTCN				3																	4
motifB	TACGTGTC																																															5
MYB1AT	WAACCA																												3
POLASIG1	AATAAA								4			3																	3
SITEIIAOSPCNA	TGGGCCCGT																									4
SITEIIATCYTC	TGGGCY					3	5	4	6	10	11	11	8	3	4	3	5	3							5	10	10		8		4				3	10	5	10	11							10		6
TATAboxII	TATTTAAA																										3																			3
TATABOXOSPAL	TATTTAA											3
TATABOXOSPAL	TATTTAA																																											3
TATC-box	TATCCCA																		3
Degenerate characters in the consensus sequence: K=G/T, S=C/G, R=G/A, Y=C/T

## Sheet: RL4452
Table S3. Promoter motif enrichment in the embryo and endosperm clusters of RL4452 The 500 bp upstream region of the rice genes that are homologs to the wheat probesets (E-value ≤1e-30) in each gene cluster were analyzed by Osiris for motif enrichment (P < 10e-3); all P values in the table are in 1/log10 scale.
		RL4452 embryo clusters (total # = 14)														RL4452 endosperm clusters (total # =18)																		RL4452 embryo and endosperm (combined) clusters (total # = 16 )
Enriched motif	Consensus sequence	Rem1	Rem2	Rem3	Rem4	Rem5	Rem6	Rem7	Rem8	Rem9	Rem10	Rem11	Rem12	Rem13	Rem14	Ren1	Ren2	Ren3	Ren4	Ren5	Ren6	Ren7	Ren8	Ren9	Ren10	Ren11	Ren12	Ren13	Ren14	Ren15	Ren16	Ren17	Ren18	Rmn1	Rmn2	Rmn3	Rmn4	Rmn5	Rmn6	Rmn7	Rmn8	Rmn9	Rmn10	Rmn11	Rmn12	Rmn13	Rmn14	Rmn15	Rmn16
ABREmotif	TGACGT																						3
ABREOSRAB21	ACGTSSSC								3																											3												3
ABREZMRAB28	CCACGTGG																4																							3
ACGTABREMOTIFA2OSEM	ACGTGKC												3				3										3																					4
CGACGOSAMY3	CGACG																												3													3				3
DRECRTCOREAT	RCCGAC																	3																							3
E2F1OSPCNA	GCGGGAAA																														4			3
GARE	RTAACRRANTCYGG																						3
GARE2	RTAACARANTCYGG																						3																			3
G-box-like	CACGTG																										3
GCrichrepeatIII	CGCCGCGC																																		3
HSE-perfect-type	NTTCNNGAANNTTCN	4	4														5																													5
POLASIG1	AATAAA										4																																3
PYRIMIDINEBOXOSRAMY1A	CCTTTT																											3														3
SITEIIAOSPCNA	TGGGCCCGT			3
SITEIIATCYTC	TGGGCY	3		3				5	4	10	9		10	3	4		3							4		8	10	10							3	11	10		10									5	5
SITEIIBOSPCNA	TGGTCCCAC																																															3
TATAboxII	TATTTAAA																																															3
TATC-box	TATCCCA																													3	4
Degenerate characters in the consensus sequence: K=G/T, S=C/G, R=G/A, Y=C/T
