# Supplementary material for: Seed maturation associated transcriptional programs and regulatory networks underlying genotypic difference in seed dormancy and size/weight in wheat (Triticum aestivum L.)
Source: BMC Plant Biol. 2017 Sep 16;17:154. doi: 10.1186/s12870-017-1104-5 (PMC5603048; doi:10.1186/s12870-017-1104-5)
Supplement: Supplementary file 10 — Table S4. Identification and annotation of wheat transcription factor probesets. (XLS 300 kb) [file 12870_2017_1104_MOESM10_ESM.xls]

## Sheet: 285 TF genes Annotation
Table S4. Identification and annotation of wheat transcription factor probesets Probesets representing wheat transcription factors were identified by blast searching (tblastn) the amino acid sequences of the 1,940 wheat transcription factors obtained from PlantTFDB v3.0 against the PLEXdb (E-value <1x e-100).
Family	Input Probe Set	Unigenes Represented	AC Domain Embryo cluster	AC Domain Endosperm cluster	AC Domain Emb and Endo cluster	RL4452 Embryo cluster	RL4452 Endosperm cluster	RL4452 Emb and Endo cluster	UniProt Accn	UniProt E-Score	UniProt Desc	Rice 6 Accn	Rice 6 E-Score	Rice 6 Chr	Rice 6 5'	Rice 6 3'	Rice 6 Desc	Arab. Accn	Arab. E-Score	Arab. Chr	Arab. 5'	Arab. 3'	Arab. Desc	Brachypodium Accn	Brachypodium E-Score	Brachypodium Chr	Brachypodium 5'	Brachypodium 3'	Brachypodium Desc
AP2	Ta.11040.1.S1_at	Ta.11040.1	Aem9	Aen7	Amn5	Rem12	Ren11	Rmn4	UniRef90_A0MAV4	0	Aintegumenta-like protein n=2 Tax=Triticum aestivum RepID=A0MAV4_WHEAT	LOC_Os08g07440.1	1e-166	8	4177552	4174875	cDNA AP2 domain containing protein, expressed	AT1G51190.1	8e-58	1	18977517	18980305	PLT2 (PLETHORA 2); transcription factor	Bradi3g15880.1	1e-119	3V	14106918	14109546	Status 12;Valid 1;Alias Bd3.1637;Description Class_3;Note=protein_coding_gene
AP2	Ta.13336.1.S1_at	Ta.13336.1	Aem4	Aen2	Amn12	Rem9	NA	Rmn7	UniRef90_Q2TQ34	1e-162	Transcription factor AP2D23-like n=3 Tax=Oryza sativa RepID=Q2TQ34_ORYSJ	LOC_Os05g03040.3	1e-112	5	1160251	1155952	cDNA AP2 domain containing protein, expressed	AT2G28550.1	8e-88	2	12226168	12228251	RAP2.7 (RELATED TO AP2.7); DNA binding / transcription factor	Bradi2g37800.1	0	2V	38179562	38184091	Status 12;Valid 1;Alias Bd2.3715;Description Class_5;Note=protein_coding_gene
AP2	TaAffx.143995.11.A1_x_at	TaAffx.143995.11	NA	NA	NA	NA	NA	NA	UniRef90_B0FTT5	0	APETALA2-like protein n=14 Tax=Triticeae RepID=B0FTT5_AEGTA	LOC_Os03g60430.2	1e-168	3	34351063	34355204	cDNA AP2 domain containing protein, expressed	AT2G28550.1	5e-88	2	12226168	12228251	RAP2.7 (RELATED TO AP2.7); DNA binding / transcription factor	Bradi1g03880.1	1e-173	1V	2601482	2604919	Status 12;Valid 1;Alias Bd1.409;Description Class_3;Note=protein_coding_gene
AP2	TaAffx.143995.11.S1_s_at	Ta.6469.1|TaAffx.143995.11	Aem1	Aen9	Amn6	Rem11	Ren12	Rmn6	UniRef90_B0FTT5	0	APETALA2-like protein n=14 Tax=Triticeae RepID=B0FTT5_AEGTA	LOC_Os03g60430.2	1e-168	3	34351063	34355204	cDNA AP2 domain containing protein, expressed	AT2G28550.1	5e-88	2	12226168	12228251	RAP2.7 (RELATED TO AP2.7); DNA binding / transcription factor	Bradi1g03880.1	1e-173	1V	2601482	2604919	Status 12;Valid 1;Alias Bd1.409;Description Class_3;Note=protein_coding_gene
ARF	Ta.28852.1.S1_at	Ta.28852.1	Aem2	NA	Amn2	Rem1	Ren12	Rmn2	UniRef90_Q6U8C8	0	ETTIN-like auxin response factor (Fragment) n=1 Tax=Triticum aestivum RepID=Q6U8C8_WHEAT	LOC_Os05g48870.1	0	5	27971735	27977255	cDNA auxin response factor 15, putative, expressed	AT2G33860.1	1e-127	2	14325444	14328613	ETT (ETTIN); DNA binding / transcription factor	Bradi2g16610.6	0	2V	14588250	14594027	Status 12;Valid 1;Alias Bd2.1760.6;Note=protein_coding_gene
ARF	Ta.2593.2.S1_at	Ta.2593.2	Aem2	Aen3	Amn1	Rem2	Ren7	Rmn2	UniRef90_Q5JK20	0	Auxin response factor 4 n=3 Tax=Oryza sativa RepID=ARFD_ORYSJ	LOC_Os01g70270.3	0	1	40694599	40699955	cDNA auxin response factor, putative, expressed	AT5G62000.3	0	5	24910859	24914680	ARF2 (AUXIN RESPONSE FACTOR 2); protein binding / transcription factor	Bradi2g59480.1	0	2V	57167037	57171946	Status 12;Valid 1;Alias Bd2.6005;Description Class_5;Note=protein_coding_gene
ARF	Ta.2593.2.S1_x_at	Ta.2593.2	Aem2	Aen13	Amn1	Rem2	Ren7	Rmn2	UniRef90_Q5JK20	0	Auxin response factor 4 n=3 Tax=Oryza sativa RepID=ARFD_ORYSJ	LOC_Os01g70270.3	0	1	40694599	40699955	cDNA auxin response factor, putative, expressed	AT5G62000.3	0	5	24910859	24914680	ARF2 (AUXIN RESPONSE FACTOR 2); protein binding / transcription factor	Bradi2g59480.1	0	2V	57167037	57171946	Status 12;Valid 1;Alias Bd2.6005;Description Class_5;Note=protein_coding_gene
ARF	Ta.8605.1.A1_at	Ta.8605.1	Aem1	Aen10	Amn6	Rem1	Ren12	Rmn6	UniRef90_Q6U8C7	0	ETTIN-like auxin response factor (Fragment) n=1 Tax=Triticum aestivum RepID=Q6U8C7_WHEAT	LOC_Os01g48060.3	0	1	27506137	27500462	cDNA auxin response factor, putative, expressed	AT2G33860.1	1e-114	2	14325444	14328613	ETT (ETTIN); DNA binding / transcription factor	Bradi2g46190.1	0	2V	46599754	46606506	Status 12;Valid 1;Alias Bd2.4582;Description Class_5;Note=protein_coding_gene
ARF	Ta.25087.1.S1_at	Ta.25087.1	Aem2	Aen3	Amn12	Rem3	Ren8	Rmn9	UniRef90_Q6U8C6	0	ETTIN-like auxin response factor (Fragment) n=1 Tax=Triticum aestivum RepID=Q6U8C6_WHEAT	LOC_Os01g54990.1	0	1	31622161	31616123	cDNA auxin response factor, putative, expressed	AT2G33860.1	1e-100	2	14325444	14328613	ETT (ETTIN); DNA binding / transcription factor	Bradi2g50120.1	0	2V	50047712	50052390	Status 12;Valid 1;Alias Bd2.5007;Description Class_5;Note=protein_coding_gene
ARF	Ta.9398.1.S1_a_at	Ta.9398.2|Ta.9398.1	Aem7	Aen6	Amn3	Rem3	Ren7	Rmn2	UniRef90_Q653U3	0	Auxin response factor 17 n=3 Tax=Poaceae RepID=ARFQ_ORYSJ	LOC_Os06g46410.2	1e-169	6	28163561	28157509	cDNA auxin response factor, putative, expressed	AT1G30330.2	3e-85	1	10686125	10690036	ARF6 (AUXIN RESPONSE FACTOR 6); transcription factor	Bradi1g32550.1	0	1V	27938285	27943550	Status 12;Valid 1;Alias Bd1.3478;Description Class_5;Note=protein_coding_gene
ARF	Ta.9398.1.S1_at	Ta.9398.1	Aem3	Aen11	Amn2	Rem11	Ren15	Rmn2	UniRef90_Q653U3	0	Auxin response factor 17 n=3 Tax=Poaceae RepID=ARFQ_ORYSJ	LOC_Os06g46410.2	1e-169	6	28163561	28157509	cDNA auxin response factor, putative, expressed	AT1G30330.2	3e-85	1	10686125	10690036	ARF6 (AUXIN RESPONSE FACTOR 6); transcription factor	Bradi1g32550.1	0	1V	27938285	27943550	Status 12;Valid 1;Alias Bd1.3478;Description Class_5;Note=protein_coding_gene
ARF	Ta.9707.1.S1_at	Ta.9707.1	NA	NA	NA	Rem1	NA	Rmn1	UniRef90_Q0DGS1	5e-99	Auxin response factor 14 n=1 Tax=Oryza sativa Japonica Group RepID=ARFN_ORYSJ	LOC_Os05g43920.1	1e-32	5	25493271	25499212	cDNA auxin response factor 14, putative, expressed	AT2G33860.1	4e-26	2	14325444	14328613	ETT (ETTIN); DNA binding / transcription factor	Bradi2g19870.1	1e-111	2V	17497098	17501966	Status 12;Valid 1;Alias Bd2.2114;Description Class_2;Note=protein_coding_gene
ARF	Ta.9707.1.S1_x_at	Ta.9707.1	NA	NA	NA	NA	NA	NA	UniRef90_Q0DGS1	5e-99	Auxin response factor 14 n=1 Tax=Oryza sativa Japonica Group RepID=ARFN_ORYSJ	LOC_Os05g43920.1	1e-32	5	25493271	25499212	cDNA auxin response factor 14, putative, expressed	AT2G33860.1	4e-26	2	14325444	14328613	ETT (ETTIN); DNA binding / transcription factor	Bradi2g19870.1	1e-111	2V	17497098	17501966	Status 12;Valid 1;Alias Bd2.2114;Description Class_2;Note=protein_coding_gene
ARF	Ta.13246.1.S1_at	Ta.13246.1	Aem3	Aen3	Amn12	Rem11	Ren8	Rmn14	UniRef90_Q9AV47	1e-127	Auxin response factor 22 n=2 Tax=Oryza sativa Japonica Group RepID=ARFV_ORYSJ	LOC_Os10g33940.1	1e-141	10	17980631	17985684	cDNA auxin response factor 18, putative, expressed	AT4G30080.1	1e-41	4	14703369	14705564	ARF16 (AUXIN RESPONSE FACTOR 16); miRNA binding / transcription factor	Bradi3g28950.1	1e-141	3V	30727625	30731766	Status 12;Valid 1;Alias Bd3.2785;Description Class_5;Note=protein_coding_gene
ARF	Ta.13246.1.S1_x_at	Ta.13246.1	Aem3	Aen13	Amn2	Rem11	Ren8	Rmn14	UniRef90_Q9AV47	1e-127	Auxin response factor 22 n=2 Tax=Oryza sativa Japonica Group RepID=ARFV_ORYSJ	LOC_Os10g33940.1	1e-141	10	17980631	17985684	cDNA auxin response factor 18, putative, expressed	AT4G30080.1	1e-41	4	14703369	14705564	ARF16 (AUXIN RESPONSE FACTOR 16); miRNA binding / transcription factor	Bradi3g28950.1	1e-141	3V	30727625	30731766	Status 12;Valid 1;Alias Bd3.2785;Description Class_5;Note=protein_coding_gene
ARR-	TaAffx.68652.1.S1_at	TaAffx.68652.1	Aem2	Aen10	Amn2	Rem2	Ren10	Rmn2	UniRef90_Q6K8X6	1e-137	Os02g0796500 protein n=2 Tax=Oryza sativa RepID=Q6K8X6_ORYSJ	LOC_Os02g55320.1	5e-66	2	33858973	33853956	cDNA two-component response regulator, putative, expressed	AT3G16857.2	1e-13	3	5756113	5759139	ARR1 (ARABIDOPSIS RESPONSE REGULATOR 1); transcription factor/ two-component response regulator	Bradi3g54120.1	1e-144	3V	54635963	54639938	Status 12;Valid 1;Alias Bd3.5482;Description Class_5;Note=protein_coding_gene
ARR-B	Ta.14705.2.S1_a_at	Ta.14705.1|Ta.14705.2	Aem5	Aen12	Amn6	Rem3	Ren15	Rmn2	UniRef90_Q8H7S7	1e-147	Os03g0224200 protein n=2 Tax=Oryza sativa RepID=Q8H7S7_ORYSJ	LOC_Os03g12350.4	0	3	6511744	6517792	cDNA two-component response regulator, putative, expressed	AT4G16110.1	1e-41	4	9112979	9115785	ARR2 (ARABIDOPSIS RESPONSE REGULATOR 2); transcription factor/ two-component response regulator	Bradi1g69480.2	1e-170	1V	67984277	67989641	Status 12;Valid 1;Alias Bd1.7276.2;Note=protein_coding_gene
ARR-B	Ta.6529.2.S1_a_at	Ta.6529.2|Ta.6529.1|Ta.6529.3	Aem7	Aen10	Amn3	Rem3	Ren12	Rmn2	UniRef90_Q6H805	1e-143	Os02g0182100 protein n=2 Tax=Oryza sativa RepID=Q6H805_ORYSJ	LOC_Os02g08500.1	1e-40	2	4578360	4573803	cDNA two-component response regulator, putative, expressed	AT2G25180.1	2e-23	2	10724490	10726961	ARR12 (ARABIDOPSIS RESPONSE REGULATOR 12); transcription factor/ two-component response regulator	Bradi3g06120.1	1e-173	3V	4405972	4410941	Status 12;Valid 1;Alias Bd3.645;Description Class_5;Note=protein_coding_gene
ARR-B	Ta.6529.2.S1_x_at	Ta.6529.2	Aem7	Aen10	Amn3	Rem3	Ren12	Rmn2	UniRef90_Q6H805	1e-143	Os02g0182100 protein n=2 Tax=Oryza sativa RepID=Q6H805_ORYSJ	LOC_Os02g08500.1	1e-40	2	4578360	4573803	cDNA two-component response regulator, putative, expressed	AT2G25180.1	2e-23	2	10724490	10726961	ARR12 (ARABIDOPSIS RESPONSE REGULATOR 12); transcription factor/ two-component response regulator	Bradi3g06120.1	1e-173	3V	4405972	4410941	Status 12;Valid 1;Alias Bd3.645;Description Class_5;Note=protein_coding_gene
B3	TaAffx.34454.1.S1_at	TaAffx.34454.1	Aem12	Aen1	Amn7	Rem13	Ren1	Rmn7	UniRef90_Q7XSS9	2e-25	Auxin response factor 13 n=3 Tax=Oryza sativa RepID=ARFM_ORYSJ							AT2G28350.1	2e-12	2	12114331	12116665	ARF10 (AUXIN RESPONSE FACTOR 10); miRNA binding / transcription factor	Bradi5g27400.2	1e-31	5V	28163676	28166383	Status 12;Valid 1;Alias Bd5.2630.1;Note=protein_coding_gene
B3	Ta.4851.1.A1_at	Ta.4851.1	NA	Aen1	Amn11	NA	Ren2	Rmn12	UniRef90_Q10Q26	9e-54	B3 domain-containing protein Os03g0212300 n=1 Tax=Oryza sativa Japonica Group RepID=Y3123_ORYSJ	LOC_Os03g11370.1	1e-15	3	5857227	5858977	cDNA B3 DNA binding domain containing protein, expressed	AT2G24700.1	2e-10	2	10513049	10515288	transcriptional factor B3 family protein	Bradi1g70070.1	5e-23	1V	68525829	68526607	Status 12;Valid 1;Alias Bd1.7338;Description Class_2;Note=protein_coding_gene
B3	Ta.25875.1.S1_at	Ta.25875.1	NA	Aen2	Amn7	NA	Ren3	Rmn8	UniRef90_Q10Q26	1e-26	B3 domain-containing protein Os03g0212300 n=1 Tax=Oryza sativa Japonica Group RepID=Y3123_ORYSJ	LOC_Os03g11370.1	1e-12	3	5857227	5858977	cDNA B3 DNA binding domain containing protein, expressed	AT1G55860.1	7e-09	1	20879900	20895393	UPL1 (UBIQUITIN-PROTEIN LIGASE 1); ubiquitin-protein ligase	Bradi1g70070.1	1e-30	1V	68525829	68526607	Status 12;Valid 1;Alias Bd1.7338;Description Class_2;Note=protein_coding_gene
B3	Ta.25875.1.S1_x_at	Ta.25875.1	NA	Aen2	Amn7	NA	Ren3	Rmn8	UniRef90_Q10Q26	1e-26	B3 domain-containing protein Os03g0212300 n=1 Tax=Oryza sativa Japonica Group RepID=Y3123_ORYSJ	LOC_Os03g11370.1	1e-12	3	5857227	5858977	cDNA B3 DNA binding domain containing protein, expressed	AT1G55860.1	7e-09	1	20879900	20895393	UPL1 (UBIQUITIN-PROTEIN LIGASE 1); ubiquitin-protein ligase	Bradi1g70070.1	1e-30	1V	68525829	68526607	Status 12;Valid 1;Alias Bd1.7338;Description Class_2;Note=protein_coding_gene
B3	Ta.3058.2.S1_a_at	Ta.3058.1|Ta.3058.2	NA	NA	NA	NA	NA	NA	UniRef90_C5Z103	8e-53	Putative uncharacterized protein Sb09g004870 n=1 Tax=Sorghum bicolor RepID=C5Z103_SORBI	LOC_Os03g42410.1	1e-06	3	23593583	23595603	cDNA B3 DNA binding domain containing protein	AT4G33280.1	2e-19	4	16047357	16049310	DNA binding / transcription factor	Bradi1g14550.1	4e-26	1V	11497580	11500745	Status 12;Valid 1;Alias Bd1.1562;Description Class_3;Note=protein_coding_gene
B3	Ta.9250.2.S1_at	Ta.9250.2	Aem4	Aen14	Amn6	Rem2	Ren8	Rmn2	UniRef90_A8QFS0	3e-06	U88, putative (Fragment) n=2 Tax=Brugia malayi RepID=A8QFS0_BRUMA
B3	TaAffx.91532.1.S1_at	TaAffx.91532.1	NA	NA	NA	NA	NA	NA	UniRef90_B8AMK3	3e-21	Putative uncharacterized protein n=1 Tax=Oryza sativa Indica Group RepID=B8AMK3_ORYSI	LOC_Os03g42230.1	3e-22	3	23490169	23494498	cDNA B3 DNA binding domain containing protein, expressed							Bradi2g60550.1	3e-29	2V	57909197	57913462	Status 12;Valid 1;Alias Bd2.6119;Description Class_1;Note=protein_coding_gene
B3	Ta.42.1.S1_at	Ta.42.1	Aem3	Aen10	Amn15	Rem2	Ren12	Rmn1	UniRef90_Q9M3N5	0	VIVIPAROUS1 protein n=7 Tax=Triticum aestivum RepID=Q9M3N5_WHEAT	LOC_Os01g68370.3	1e-92	1	39725945	39722112	cDNA B3 DNA binding domain containing protein, expressed	AT3G24650.1	2e-82	3	8997911	9000780	ABI3 (ABA INSENSITIVE 3); DNA binding / basal transcription repressor/ transcription activator/ transcription factor	Bradi2g58390.1	0	2V	56290913	56294810	Status 12;Valid 1;Alias Bd2.5880;Description Class_2;Note=protein_coding_gene
B3	Ta.5459.1.S1_at	Ta.5459.1	Aem7	Aen8	Amn2	Rem11	Ren9	Rmn14	UniRef90_Q6Z3U3	0	B3 domain-containing protein Os07g0679700 n=3 Tax=Oryza sativa RepID=Y7797_ORYSJ	LOC_Os07g48200.1	0	7	28792010	28785437	cDNA B3 DNA binding domain containing protein, putative, expressed	AT4G32010.1	1e-108	4	15481231	15484897	HSL1 (HSI2-LIKE 1); transcription factor	Bradi1g17680.1	0	1V	14223266	14229598	Status 12;Valid 1;Alias Bd1.1865;Description Class_5;Note=protein_coding_gene
B3	Ta.5459.1.S1_x_at	Ta.5459.1	Aem7	Aen7	Amn2	Rem11	Ren9	Rmn14	UniRef90_Q6Z3U3	0	B3 domain-containing protein Os07g0679700 n=3 Tax=Oryza sativa RepID=Y7797_ORYSJ	LOC_Os07g48200.1	0	7	28792010	28785437	cDNA B3 DNA binding domain containing protein, putative, expressed	AT4G32010.1	1e-108	4	15481231	15484897	HSL1 (HSI2-LIKE 1); transcription factor	Bradi1g17680.1	0	1V	14223266	14229598	Status 12;Valid 1;Alias Bd1.1865;Description Class_5;Note=protein_coding_gene
B3	Ta.8839.1.S1_at	Ta.8839.1	Aem1	Aen1	Amn2	Rem2	Ren3	Rmn1	UniRef90_D0G0A5	0	Iron deficiency-responsive element binding factor 1 n=1 Tax=Hordeum vulgare RepID=D0G0A5_HORVU	LOC_Os08g01090.2	8e-93	8	66839	62574	cDNA B3 DNA binding domain containing protein, expressed	AT3G24650.1	1e-29	3	8997911	9000780	ABI3 (ABA INSENSITIVE 3); DNA binding / basal transcription repressor/ transcription activator/ transcription factor	Bradi3g12910.1	1e-149	3V	11583464	11587509	Status 12;Valid 1;Alias Bd3.1305;Description Class_3;Note=protein_coding_gene
B3	Ta.9525.1.S1_at	Ta.9525.1	Aem11	Aen15	Amn10	Rem14	Ren17	Rmn11	UniRef90_Q10Q26	5e-62	B3 domain-containing protein Os03g0212300 n=1 Tax=Oryza sativa Japonica Group RepID=Y3123_ORYSJ	LOC_Os02g10420.1	1e-15	2	5478166	5477110	cDNA conserved hypothetical protein	AT4G31690.1	2e-15	4	15343327	15345161	transcriptional factor B3 family protein	Bradi1g70070.1	4e-36	1V	68525829	68526607	Status 12;Valid 1;Alias Bd1.7338;Description Class_2;Note=protein_coding_gene
B3	Ta.9525.1.S1_x_at	Ta.9525.1	Aem11	Aen14	Amn11	Rem14	Ren17	Rmn12	UniRef90_Q10Q26	5e-62	B3 domain-containing protein Os03g0212300 n=1 Tax=Oryza sativa Japonica Group RepID=Y3123_ORYSJ	LOC_Os02g10420.1	1e-15	2	5478166	5477110	cDNA conserved hypothetical protein	AT4G31690.1	2e-15	4	15343327	15345161	transcriptional factor B3 family protein	Bradi1g70070.1	4e-36	1V	68525829	68526607	Status 12;Valid 1;Alias Bd1.7338;Description Class_2;Note=protein_coding_gene
B3	TaAffx.42818.1.S1_at	TaAffx.42818.1	Aem4	NA	Amn6	Rem2	NA	Rmn13	UniRef90_C5Z103	4e-26	Putative uncharacterized protein Sb09g004870 n=1 Tax=Sorghum bicolor RepID=C5Z103_SORBI							AT4G33280.1	9e-10	4	16047357	16049310	DNA binding / transcription factor	Bradi1g14550.1	8e-17	1V	11497580	11500745	Status 12;Valid 1;Alias Bd1.1562;Description Class_3;Note=protein_coding_gene
BBR-BPC	TaAffx.98023.1.S1_at	TaAffx.98023.1	NA	NA	NA	Rem1	NA	Rmn13	UniRef90_Q5VSA8	1e-121	Os06g0130600 protein n=1 Tax=Oryza sativa Japonica Group RepID=Q5VSA8_ORYSJ	LOC_Os06g04010.2	1e-111	6	1639884	1635525	cDNA GAGA-binding protein, putative, expressed	AT5G42520.1	6e-46	5	17001287	17002466	ATBPC6; DNA binding / transcription factor	Bradi1g49980.3	1e-125	1V	48638788	48641994	Status 12;Valid 1;Alias Bd1.5159.2;Note=protein_coding_gene
BES1	Ta.6604.1.S1_at	Ta.6604.1	Aem2	Aen3	Amn12	Rem2	Ren14	Rmn13	UniRef90_Q0JPT4	1e-157	Os01g0203000 protein (Fragment) n=4 Tax=Oryza sativa RepID=Q0JPT4_ORYSJ	LOC_Os01g10610.1	1e-135	1	5670470	5667988	cDNA BES1/BZR1 homolog protein, putative, expressed	AT1G78700.1	4e-97	1	29599854	29601539	brassinosteroid signalling positive regulator-related	Bradi2g06400.1	1e-170	2V	4873611	4876478	Status 12;Valid 1;Alias Bd2.676;Description Class_5;Note=protein_coding_gene
bHLH	Ta.4311.1.S1_at	Ta.4311.1	Aem12	NA	Amn4	Rem10	NA	Rmn6	UniRef90_C5X340	1e-134	Putative uncharacterized protein Sb02g027430 n=1 Tax=Sorghum bicolor RepID=C5X340_SORBI	LOC_Os09g29830.3	1e-145	9	18140108	18143523	cDNA helix-loop-helix DNA-binding domain containing protein, expressed	AT1G68920.3	4e-55	1	25915620	25917675	basic helix-loop-helix (bHLH) family protein	Bradi4g32930.1	1e-147	4V	38726822	38736915	Status 12;Valid 1;Alias Bd4.3350;Description Class_3;Note=protein_coding_gene
bHLH	Ta.25394.1.S1_at	Ta.25394.1	Aem16	Aen1	Amn4	Rem10	Ren3	Rmn5	UniRef90_Q0J0S0	9e-72	Os09g0501600 protein n=2 Tax=Oryza sativa RepID=Q0J0S0_ORYSJ	LOC_Os09g32510.5	7e-62	9	19407978	19405779	cDNA BHLH transcription factor, putative, expressed	AT1G68920.3	9e-41	1	25915620	25917675	basic helix-loop-helix (bHLH) family protein	Bradi4g34350.2	8e-88	4V	39989216	39991569	Status 12;Valid 1;Alias Bd4.3511.1;Note=protein_coding_gene
bHLH	Ta.3912.1.S1_at	Ta.3912.1	Aem5	Aen2	Amn12	Rem11	Ren14	Rmn14	UniRef90_Q0JP90	0	Os01g0235700 protein n=3 Tax=Oryza sativa RepID=Q0JP90_ORYSJ	LOC_Os01g13460.1	1e-178	1	7497391	7494057	cDNA helix-loop-helix DNA-binding domain containing protein, expressed	AT1G01260.2	1e-62	1	109595	111367	basic helix-loop-helix (bHLH) family protein	Bradi2g08080.1	1e-173	2V	6458675	6462134	Status 12;Valid 1;Alias Bd2.859;Description Class_5;Note=protein_coding_gene
bHLH	Ta.5856.1.S1_at	Ta.5856.1	Aem5	Aen4	Amn8	Rem3	Ren14	Rmn8	UniRef90_A7YL17	0	PTF1 n=1 Tax=Triticum aestivum RepID=A7YL17_WHEAT	LOC_Os06g09370.3	1e-116	6	4714553	4708744	cDNA PTF1, putative, expressed	AT2G24260.1	6e-41	2	10319646	10322177	basic helix-loop-helix (bHLH) family protein	Bradi1g46700.1	1e-158	1V	45280102	45285745	Status 12;Valid 1;Alias Bd1.4793;Description Class_5;Note=protein_coding_gene
bHLH	Ta.10617.1.S1_at	Ta.10617.1	NA	NA	NA	NA	NA	NA	UniRef90_Q0JRC6	6e-43	Os01g0108400 protein n=4 Tax=Oryza sativa RepID=Q0JRC6_ORYSJ	LOC_Os01g01840.1	1e-05	1	454512	459716	cDNA helix-loop-helix DNA-binding domain containing protein, expressed	AT1G10586.1	3e-13	1	3497131	3499396	transcription regulator	Bradi2g00730.1	6e-58	2V	442650	444944	Status 12;Valid 1;Alias Bd2.66;Description Class_2;Note=protein_coding_gene
bHLH	Ta.26134.1.A1_at	Ta.26134.1	NA	NA	NA	NA	NA	NA	UniRef90_Q0KKX2	2e-51	Basic helix-loop-helix protein n=1 Tax=Hordeum vulgare RepID=Q0KKX2_HORVU	LOC_Os01g72370.2	1e-34	1	41977365	41970401	cDNA helix-loop-helix DNA-binding domain containing protein, expressed	AT3G56970.1	5e-24	3	21084204	21085094	BHLH038; DNA binding / transcription factor	Bradi3g43250.1	3e-53	3V	44594500	44595334	Status 12;Valid 1;Alias Bd3.4312;Description Class_5;Note=protein_coding_gene
bHLH	Ta.6937.1.S1_at	Ta.6937.1	Aem12	Aen15	Amn4	Rem9	Ren12	Rmn16	UniRef90_Q6ZKI8	2e-94	Os08g0138500 protein n=4 Tax=Oryza sativa RepID=Q6ZKI8_ORYSJ	LOC_Os08g04390.2	1e-117	8	2150534	2147786	cDNA basic helix-loop-helix DND-binding domain containing protein, expressed	AT5G54680.1	3e-44	5	22217270	22218993	ILR3 (iaa-leucine resistant3); DNA binding / transcription factor	Bradi3g14590.1	1e-103	3V	12957911	12960902	Status 12;Valid 1;Alias Bd3.1493;Description Class_5;Note=protein_coding_gene
bHLH	Ta.8006.1.S1_a_at	Ta.8006.2|Ta.8006.1	Aem13	Aen1	Amn7	Rem1	Ren1	Rmn12	UniRef90_Q7XXQ5	1e-104	BHLH transcription factor n=2 Tax=Oryza sativa RepID=Q7XXQ5_ORYSJ	LOC_Os07g35870.1	1e-124	7	21468864	21465743	cDNA basic helix-loop-helix DND-binding domain containing protein, expressed	AT5G54680.1	5e-60	5	22217270	22218993	ILR3 (iaa-leucine resistant3); DNA binding / transcription factor	Bradi1g25470.1	1e-128	1V	20684981	20687970	Status 12;Valid 1;Alias Bd1.2710;Description Class_4;Note=protein_coding_gene
bHLH	Ta.8006.1.S1_x_at	Ta.8006.1	Aem13	Aen1	Amn7	Rem4	Ren4	Rmn8	UniRef90_Q7XXQ5	1e-104	BHLH transcription factor n=2 Tax=Oryza sativa RepID=Q7XXQ5_ORYSJ	LOC_Os07g35870.1	1e-124	7	21468864	21465743	cDNA basic helix-loop-helix DND-binding domain containing protein, expressed	AT5G54680.1	5e-60	5	22217270	22218993	ILR3 (iaa-leucine resistant3); DNA binding / transcription factor	Bradi1g25470.1	1e-128	1V	20684981	20687970	Status 12;Valid 1;Alias Bd1.2710;Description Class_4;Note=protein_coding_gene
bHLH	Ta.8188.1.S1_at	Ta.8188.1	NA	NA	NA	NA	NA	NA	UniRef90_Q6ZIP1	2e-98	Putative uncharacterized protein n=2 Tax=Oryza sativa RepID=Q6ZIP1_ORYSJ	LOC_Os07g39940.1	3e-70	7	23957274	23956022	cDNA helix-loop-helix DNA-binding domain containing protein	AT2G14760.1	6e-37	2	6321840	6323312	basic helix-loop-helix protein / bHLH protein	Bradi1g22960.1	1e-109	1V	18442319	18443680	Status 12;Valid 1;Alias Bd1.2437;Description Class_5;Note=protein_coding_gene
bHLH	TaAffx.12752.1.S1_at	TaAffx.12752.1	NA	Aen2	Amn7	Rem1	Ren2	Rmn8	UniRef90_B2CZS4	1e-135	ICE41 n=1 Tax=Triticum aestivum RepID=B2CZS4_WHEAT	LOC_Os01g70310.2	2e-98	1	40716136	40713102	cDNA inducer of CBF expression 2, putative, expressed	AT3G26744.4	6e-75	3	9832953	9834790	ICE1 (INDUCER OF CBF EXPRESSION 1); DNA binding / transcription activator/ transcription factor	Bradi2g59500.1	3e-99	2V	57180189	57183197	Status 12;Valid 1;Alias Bd2.6007;Description Class_3;Note=protein_coding_gene
bHLH	TaAffx.12752.1.S1_s_at	TaAffx.12752.1|TaAffx.12752.2	NA	Aen2	Amn7	NA	Ren2	Rmn7	UniRef90_B2CZS4	1e-135	ICE41 n=1 Tax=Triticum aestivum RepID=B2CZS4_WHEAT	LOC_Os01g70310.2	2e-98	1	40716136	40713102	cDNA inducer of CBF expression 2, putative, expressed	AT3G26744.4	6e-75	3	9832953	9834790	ICE1 (INDUCER OF CBF EXPRESSION 1); DNA binding / transcription activator/ transcription factor	Bradi2g59500.1	3e-99	2V	57180189	57183197	Status 12;Valid 1;Alias Bd2.6007;Description Class_3;Note=protein_coding_gene
bHLH	TaAffx.7108.1.S1_at	TaAffx.7108.1	Aem11	Aen10	Amn14	Rem9	Ren11	Rmn10	UniRef90_C5YZ70	1e-105	Putative uncharacterized protein Sb09g022280 n=2 Tax=Andropogoneae RepID=C5YZ70_SORBI	LOC_Os05g38140.1	1e-136	5	22308646	22311010	cDNA basic helix-loop-helix DND-binding domain containing protein, expressed	AT5G54680.1	1e-44	5	22217270	22218993	ILR3 (iaa-leucine resistant3); DNA binding / transcription factor	Bradi2g23520.1	1e-109	2V	21063975	21065878	Status 12;Valid 1;Alias Bd2.2495;Description Class_5;Note=protein_coding_gene
bHLH	TaAffx.72045.1.A1_at	TaAffx.72045.1	NA	NA	NA	NA	NA	NA	UniRef90_Q58GE3	3e-86	Undeveloped tapetum 1 n=2 Tax=Oryza sativa Japonica Group RepID=Q58GE3_ORYSJ	LOC_Os07g36460.1	1e-117	7	21813241	21815056	cDNA helix-loop-helix DNA-binding domain containing protein, expressed	AT2G16910.1	3e-14	2	7331721	7334077	AMS (ABORTED MICROSPORES); DNA binding / transcription factor	Bradi1g25230.1	1e-102	1V	20478462	20479999	Alias Bd1.2685;Description Class_5;Note=protein_coding_gene
bHLH	TaAffx.86884.1.S1_at	TaAffx.86884.1	NA	NA	NA	NA	NA	NA	UniRef90_B6TPA8	8e-53	Helix-loop-helix DNA-binding domain containing protein n=4 Tax=Zea mays RepID=B6TPA8_MAIZE	LOC_Os02g02820.1	2e-51	2	1076776	1073551	cDNA helix-loop-helix DNA-binding domain containing protein, expressed	AT2G16910.1	2e-23	2	7331721	7334077	AMS (ABORTED MICROSPORES); DNA binding / transcription factor	Bradi3g01900.1	4e-57	3V	1149910	1154379	Status 12;Valid 1;Alias Bd3.178;Description Class_2;Note=protein_coding_gene
bZIP	Ta.808.1.S1_at	Ta.808.1	Aem16	Aen14	Amn4	Rem13	Ren9	Rmn1	UniRef90_P23923	1e-146	Transcription factor HBP-1b(c38) n=4 Tax=Poaceae RepID=HBP1B_WHEAT	LOC_Os01g17260.2	0	1	9927842	9934957	cDNA transcription factor, putative, expressed	AT5G06950.4	1e-104	5	2152323	2154174	AHBP-1B; DNA binding / transcription activator/ transcription factor/ transcription repressor	Bradi2g10830.1	1e-135	2V	9048037	9053559	Status 12;Valid 1;Alias Bd2.1157;Description Class_5;Note=protein_coding_gene
bZIP	Ta.161.1.S1_at	Ta.161.1	Aem1	Aen4	Amn12	Rem1	Ren2	Rmn13	UniRef90_P23922	0	Transcription factor HBP-1a n=1 Tax=Triticum aestivum RepID=HBP1A_WHEAT	LOC_Os02g03580.3	1e-115	2	1457113	1461449	cDNA transcription factor, putative, expressed	AT2G35530.1	6e-72	2	14923280	14926025	bZIP transcription factor family protein	Bradi3g02730.1	1e-179	3V	1672435	1677861	Status 12;Valid 1;Alias Bd3.267;Description Class_5;Note=protein_coding_gene
bZIP	Ta.10054.1.S1_at	Ta.10054.1	Aem10	Aen9	Amn10	Rem12	Ren15	Rmn10	UniRef90_Q8LK78	0	ABA response element binding factor n=4 Tax=Triticum RepID=Q8LK78_WHEAT	LOC_Os01g64000.1	1e-132	1	37173504	37175507	cDNA bZIP transcription factor, putative, expressed	AT2G36270.1	8e-55	2	15204980	15206571	ABI5 (ABA INSENSITIVE 5); DNA binding / transcription activator/ transcription factor	Bradi2g55550.1	1e-117	2V	54161519	54163078	Alias Bd2.5580;Description Class_4;Note=protein_coding_gene
bZIP	Ta.23671.1.S1_x_at	Ta.23671.1	Aem10	Aen10	Amn16	Rem12	Ren12	Rmn15	UniRef90_Q8LK78	1e-173	ABA response element binding factor n=4 Tax=Triticum RepID=Q8LK78_WHEAT	LOC_Os01g64000.1	1e-44	1	37173504	37175507	cDNA bZIP transcription factor, putative, expressed	AT2G36270.1	1e-44	2	15204980	15206571	ABI5 (ABA INSENSITIVE 5); DNA binding / transcription activator/ transcription factor	Bradi2g55550.1	1e-104	2V	54161519	54163078	Alias Bd2.5580;Description Class_4;Note=protein_coding_gene
bZIP	Ta.29331.1.S1_a_at	Ta.29331.1|Ta.29331.2	Aem1	Aen2	Amn12	Rem1	Ren2	Rmn8	UniRef90_A1XXJ1	1e-132	ABA responsive element binding factor 3 n=2 Tax=Triticeae RepID=A1XXJ1_HORVD	LOC_Os01g59760.1	1e-13	1	34567247	34564249	cDNA bZIP transcription factor, putative, expressed	AT3G56850.1	8e-29	3	21046554	21047894	AREB3 (ABA-RESPONSIVE ELEMENT BINDING PROTEIN 3); DNA binding / transcription activator/ transcription factor	Bradi4g43850.1	1e-112	4V	47446799	47450282	Status 12;Valid 1;Alias Bd4.4528.1;Note=protein_coding_gene
bZIP	Ta.29331.1.S1_at	Ta.29331.1	Aem1	Aen2	Amn1	Rem1	Ren16	Rmn1	UniRef90_A1XXJ1	1e-132	ABA responsive element binding factor 3 n=2 Tax=Triticeae RepID=A1XXJ1_HORVD	LOC_Os01g59760.1	1e-13	1	34567247	34564249	cDNA bZIP transcription factor, putative, expressed	AT3G56850.1	8e-29	3	21046554	21047894	AREB3 (ABA-RESPONSIVE ELEMENT BINDING PROTEIN 3); DNA binding / transcription activator/ transcription factor	Bradi4g43850.1	1e-112	4V	47446799	47450282	Status 12;Valid 1;Alias Bd4.4528.1;Note=protein_coding_gene
bZIP	Ta.5410.1.S1_at	Ta.5410.1	Aem15	Aen8	Amn10	Rem12	Ren15	Rmn10	UniRef90_Q7X993	1e-163	Os07g0687700 protein n=9 Tax=Poaceae RepID=Q7X993_ORYSJ	LOC_Os03g20310.4	0	3	11479984	11474616	cDNA transcription factor HBP-1b, putative, expressed	AT5G06950.4	1e-135	5	2152323	2154174	AHBP-1B; DNA binding / transcription activator/ transcription factor/ transcription repressor	Bradi1g64060.1	1e-179	1V	63261797	63266448	Status 12;Valid 1;Alias Bd1.6696;Description Class_5;Note=protein_coding_gene
bZIP	Ta.1612.1.S1_at	Ta.1612.1	Aem1	Aen14	Amn1	Rem7	Ren7	Rmn3	UniRef90_Q41556	0	Transcription factor HBP-1a(C14) n=1 Tax=Triticum aestivum RepID=Q41556_WHEAT	LOC_Os03g13614.3	0	3	7368640	7357088	cDNA transcription factor, putative, expressed	AT2G35530.1	2e-68	2	14923280	14926025	bZIP transcription factor family protein	Bradi1g68560.3	0	1V	67117639	67124647	Status 12;Valid 1;Alias Bd1.7174;Description Class_5;Note=protein_coding_gene
bZIP	Ta.23670.1.A1_at	Ta.23670.1	NA	NA	NA	NA	NA	NA	UniRef90_Q41558	0	Transcription factor HBP-1b(c1) (Fragment) n=1 Tax=Triticum aestivum RepID=HBP1C_WHEAT	LOC_Os01g59350.1	0	1	34312276	34305471	cDNA transcription factor, putative, expressed	AT5G06950.4	1e-133	5	2152323	2154174	AHBP-1B; DNA binding / transcription activator/ transcription factor/ transcription repressor	Bradi2g52860.1	0	2V	52116507	52122329	Status 12;Valid 1;Alias Bd2.5290;Description Class_5;Note=protein_coding_gene
bZIP	Ta.4604.1.S1_at	Ta.4604.1	Aem1	Aen13	Amn1	Rem1	Ren6	Rmn1	UniRef90_Q0D3L8	5e-93	Os07g0679500 protein (Fragment) n=1 Tax=Oryza sativa Japonica Group RepID=Q0D3L8_ORYSJ	LOC_Os07g48180.1	1e-105	7	28782945	28778893	cDNA bZIP transcription factor domain containing protein, expressed	AT1G06850.1	3e-47	1	2105233	2106518	AtbZIP52 (Arabidopsis thaliana basic leucine zipper 52); DNA binding / transcription factor	Bradi1g17700.1	2e-97	1V	14275458	14280913	Status 12;Valid 1;Alias Bd1.1868;Description Class_3;Note=protein_coding_gene
bZIP	Ta.6518.1.S1_at	Ta.6518.1|Ta.6518.2	Aem1	Aen14	Amn6	Rem1	Ren17	Rmn7	UniRef90_B6SSU4	0	DNA binding protein n=2 Tax=Zea mays RepID=B6SSU4_MAIZE	LOC_Os08g43090.1	0	8	27234570	27238733	cDNA bZIP family transcription factor, putative, expressed	AT4G38900.3	2e-80	4	18139564	18141520	bZIP protein	Bradi3g41980.1	0	3V	43755511	43759060	Status 12;Valid 1;Alias Bd3.4175;Description Class_4;Note=protein_coding_gene
bZIP	TaAffx.24695.1.S1_at	TaAffx.24695.1	Aem15	Aen2	Amn7	Rem6	Ren3	Rmn8	UniRef90_B6T330	1e-95	BZO2H2 n=2 Tax=Zea mays RepID=B6T330_MAIZE	LOC_Os02g07840.1	4e-63	2	4109767	4112881	cDNA bZIP transcription factor domain containing protein, expressed	AT5G24800.1	5e-35	5	8515259	8516541	BZIP9 (BASIC LEUCINE ZIPPER 9); DNA binding / protein heterodimerization/ transcription factor	Bradi3g05580.1	4e-68	3V	3939830	3941151	Status 12;Valid 1;Alias Bd3.820;Description Class_3;Note=protein_coding_gene
bZIP	TaAffx.88821.1.S1_at	TaAffx.88821.1	Aem15	Aen9	Amn13	Rem13	Ren13	Rmn11	UniRef90_Q7X993	1e-124	Os07g0687700 protein n=9 Tax=Poaceae RepID=Q7X993_ORYSJ	LOC_Os07g48820.2	0	7	29212431	29216419	cDNA transcription factor, putative, expressed	AT5G06950.4	1e-101	5	2152323	2154174	AHBP-1B; DNA binding / transcription activator/ transcription factor/ transcription repressor	Bradi1g17210.1	1e-130	1V	13798686	13802930	Status 12;Valid 1;Alias Bd1.1808;Description Class_5;Note=protein_coding_gene
bZIP	Ta.100.1.S1_at	Ta.100.1	Aem10	Aen10	Amn5	Rem9	Ren12	Rmn4	UniRef90_Q41557	0	HALF-1 n=1 Tax=Triticum aestivum RepID=Q41557_WHEAT	LOC_Os07g10890.1	0	7	5950436	5954715	cDNA transcription factor, putative, expressed	AT4G36730.1	1e-35	4	17309850	17311752	GBF1; sequence-specific DNA binding / transcription factor	Bradi1g54180.1	1e-178	1V	52574019	52579115	Status 12;Valid 1;Alias Bd1.5616.1;Note=protein_coding_gene
bZIP	Ta.13267.1.S1_at	Ta.13267.1	NA	NA	NA	Rem10	NA	Rmn5	UniRef90_Q5Z8P6	1e-78	Os06g0716800 protein n=3 Tax=Oryza sativa RepID=Q5Z8P6_ORYSJ	LOC_Os06g50310.1	1e-08	6	30455224	30451440	cDNA E2F-related protein, putative, expressed	AT4G35040.1	1e-43	4	16680821	16681805	bZIP transcription factor family protein	Bradi1g30140.1	7e-82	1V	25546820	25549746	Status 12;Valid 1;Alias Bd1.3198;Description Class_5;Note=protein_coding_gene
bZIP	Ta.13357.2.S1_at	Ta.13357.2	Aem6	Aen1	Amn2	Rem5	Ren16	Rmn2	UniRef90_Q6AUN3	1e-118	Os05g0569300 protein n=2 Tax=Oryza sativa RepID=Q6AUN3_ORYSJ	LOC_Os05g49420.1	1e-90	5	28272100	28276961	cDNA transcription factor, putative, expressed	AT2G46270.1	6e-48	2	19000859	19002901	GBF3 (G-BOX BINDING FACTOR 3); sequence-specific DNA binding / transcription factor	Bradi2g15940.1	1e-126	2V	14078936	14084078	Status 12;Valid 1;Alias Bd2.1681;Description Class_5;Note=protein_coding_gene
bZIP	Ta.140.1.S1_at	Ta.140.1	Aem5	Aen11	Amn16	Rem5	Ren7	Rmn14	UniRef90_P25032	1e-170	DNA-binding protein EMBP-1 n=2 Tax=Triticum aestivum RepID=EMBP1_WHEAT	LOC_Os03g59460.1	1e-20	3	33835705	33838079	cDNA transcription factor, putative	AT4G36730.1	3e-27	4	17309850	17311752	GBF1; sequence-specific DNA binding / transcription factor	Bradi1g54180.1	9e-78	1V	52574019	52579115	Status 12;Valid 1;Alias Bd1.5616.1;Note=protein_coding_gene
bZIP	Ta.19597.1.S1_at	Ta.19597.1	Aem14	Aen8	Amn16	Rem12	Ren9	Rmn10	UniRef90_B1Q3K3	1e-126	Basic region leucine zipper protein n=5 Tax=Triticeae RepID=B1Q3K3_WHEAT	LOC_Os09g28310.1	9e-70	9	17188975	17193012	cDNA bZIP transcription factor, putative, expressed	AT1G45249.1	1e-35	1	17165420	17167415	ABF2 (ABSCISIC ACID RESPONSIVE ELEMENTS-BINDING FACTOR 2); DNA binding / protein binding / transcription activator/ transcripti	Bradi4g32090.1	1e-102	4V	37815661	37819266	Status 12;Valid 1;Alias Bd4.3259;Description Class_5;Note=protein_coding_gene
bZIP	Ta.19597.1.S1_x_at	Ta.19597.1	Aem14	Aen10	Amn10	Rem14	Ren18	Rmn12	UniRef90_B1Q3K3	1e-126	Basic region leucine zipper protein n=5 Tax=Triticeae RepID=B1Q3K3_WHEAT	LOC_Os09g28310.1	9e-70	9	17188975	17193012	cDNA bZIP transcription factor, putative, expressed	AT1G45249.1	1e-35	1	17165420	17167415	ABF2 (ABSCISIC ACID RESPONSIVE ELEMENTS-BINDING FACTOR 2); DNA binding / protein binding / transcription activator/ transcripti	Bradi4g32090.1	1e-102	4V	37815661	37819266	Status 12;Valid 1;Alias Bd4.3259;Description Class_5;Note=protein_coding_gene
bZIP	Ta.23670.1.S1_at	Ta.23670.1	Aem1	NA	Amn6	Rem1	NA	Rmn1	UniRef90_Q41558	0	Transcription factor HBP-1b(c1) (Fragment) n=1 Tax=Triticum aestivum RepID=HBP1C_WHEAT	LOC_Os01g59350.1	0	1	34312276	34305471	cDNA transcription factor, putative, expressed	AT5G06950.4	1e-133	5	2152323	2154174	AHBP-1B; DNA binding / transcription activator/ transcription factor/ transcription repressor	Bradi2g52860.1	0	2V	52116507	52122329	Status 12;Valid 1;Alias Bd2.5290;Description Class_5;Note=protein_coding_gene
bZIP	Ta.25454.1.S1_at	Ta.25454.1	Aem1	NA	Amn1	Rem2	NA	Rmn2	UniRef90_C5XZ10	5e-91	Putative uncharacterized protein Sb04g008840 n=1 Tax=Sorghum bicolor RepID=C5XZ10_SORBI	LOC_Os02g14910.1	1e-90	2	8323890	8325790	cDNA bZIP transcription factor family protein, putative, expressed	AT2G42380.2	1e-49	2	17647205	17648660	bZIP transcription factor family protein	Bradi3g09340.1	1e-102	3V	7459853	7462181	Status 12;Valid 1;Alias Bd3.988;Description Class_4;Note=protein_coding_gene
bZIP	Ta.28910.1.S1_s_at	Ta.28910.1|Ta.7421.1	Aem3	Aen4	Amn2	Rem7	Ren6	Rmn3	UniRef90_B6E107	1e-144	BZip type transcription factor bZIP1 n=1 Tax=Triticum aestivum RepID=B6E107_WHEAT	LOC_Os12g13170.2	0	12	7335516	7329478	cDNA transcription factor, putative, expressed	AT2G35530.1	2e-64	2	14923280	14926025	bZIP transcription factor family protein	Bradi4g39630.1	1e-124	4V	44284132	44289289	Status 12;Valid 1;Alias Bd4.4072;Description Class_5;Note=protein_coding_gene
bZIP	Ta.6443.2.S1_at	Ta.6443.2	Aem8	Aen12	Amn3	Rem7	Ren13	Rmn15	UniRef90_Q6AU90	0	Putative uncharacterized protein n=2 Tax=Oryza sativa RepID=Q6AU90_ORYSJ	LOC_Os05g34050.1	1e-176	5	20054578	20050275	cDNA bZIP transcription factor domain containing protein, expressed	AT2G40950.1	7e-62	2	17087823	17090326	BZIP17; DNA binding / transcription activator/ transcription factor	Bradi2g25400.1	0	2V	23426305	23429795	Status 12;Valid 1;Alias Bd2.2691;Description Class_5;Note=protein_coding_gene
bZIP	Ta.6919.1.S1_at	Ta.6919.1	Aem11	Aen9	Amn13	Rem9	Ren13	Rmn4	UniRef90_C7EDN2	0	BZIP type transcription factor n=1 Tax=Triticum aestivum RepID=C7EDN2_WHEAT	LOC_Os11g11100.1	2e-99	11	6138783	6142373	cDNA bZIP transcription factor domain containing protein, expressed	AT1G58110.2	6e-60	1	21515919	21517374	bZIP family transcription factor	Bradi4g22130.1	1e-168	4V	26176810	26180896	Status 12;Valid 1;Alias Bd4.2199;Description Class_5;Note=protein_coding_gene
bZIP	Ta.893.1.S1_at	Ta.893.1	NA	Aen2	Amn8	NA	Ren3	Rmn8	UniRef90_C1KV19	0	Storage protein activator n=2 Tax=Triticeae RepID=C1KV19_AEGSP	LOC_Os07g08420.1	1e-11	7	4325709	4321232	cDNA bZIP transcription factor domain containing protein, expressed	AT5G28770.1	1e-30	5	10796648	10798147	BZO2H3; DNA binding / protein heterodimerization/ transcription factor	Bradi1g55450.1	6e-72	1V	53892906	53896870	Alias Bd1.5760;Description Class_2;Note=protein_coding_gene
C2H2	Ta.12747.1.S1_at	Ta.12747.1	Aem1	Aen15	Amn1	Rem2	Ren18	Rmn1	UniRef90_C1IC98	0	Histone deacetylase HD2 isoform 2 n=1 Tax=Hordeum vulgare RepID=C1IC98_HORVU	LOC_Os01g68104.1	1e-08	1	39587226	39590196	cDNA ZOS1-21 - C2H2 zinc finger protein, expressed	AT5G22650.2	6e-27	5	7534120	7536054	HD2B (HISTONE DEACETYLASE 2B); histone deacetylase	Bradi2g58250.1	6e-94	2V	56213822	56218781	Status 12;Valid 1;Alias Bd2.5867.1;Note=protein_coding_gene
C2H2	Ta.27378.1.S1_s_at	Ta.27378.1|Ta.8573.1	Aem1	Aen9	Amn6	Rem1	NA	Rmn6	UniRef90_C5XNS2	1e-155	Putative uncharacterized protein Sb03g025790 n=1 Tax=Sorghum bicolor RepID=C5XNS2_SORBI	LOC_Os01g39110.1	0	1	21991827	21996000	cDNA ZOS1-10 - C2H2 zinc finger protein, expressed	AT1G55110.1	2e-91	1	20560406	20562625	AtIDD7 (Arabidopsis thaliana Indeterminate(ID)-Domain 7); nucleic acid binding / transcription factor/ zinc ion binding	Bradi2g41550.1	1e-163	2V	41810710	41814911	Status 12;Valid 1;Alias Bd2.4099;Description Class_3;Note=protein_coding_gene
C2H2	Ta.6484.1.S1_at	Ta.6484.1	Aem12	Aen10	Amn16	Rem10	Ren12	Rmn16	UniRef90_Q6YXC5	6e-98	Os02g0572900 protein n=2 Tax=Oryza sativa Japonica Group RepID=Q6YXC5_ORYSJ	LOC_Os02g36360.3	1e-120	2	21954254	21950719	cDNA ZOS2-11 - C2H2 zinc finger protein, expressed	AT1G34370.1	1e-48	1	12551002	12552501	STOP1 (sensitive to proton rhizotoxicity 1); nucleic acid binding / transcription factor/ zinc ion binding	Bradi3g46570.1	2e-86	3V	48392041	48395587	Status 12;Valid 1;Alias Bd3.4670;Description Class_5;Note=protein_coding_gene
C2H2	Ta.9820.1.S1_at	Ta.9820.1	Aem2	Aen2	Amn12	Rem2	Ren6	Rmn9	UniRef90_Q6EU15	1e-110	Os02g0672100 protein n=2 Tax=Oryza sativa RepID=Q6EU15_ORYSJ	LOC_Os02g45054.1	4e-51	2	27310151	27319794	cDNA ZOS2-15 - C2H2 zinc finger protein, expressed	AT4G13340.1	3e-09	4	7758610	7760892	leucine-rich repeat family protein / extensin family protein	Bradi3g51090.1	1e-111	3V	52204973	52212689	Status 12;Valid 1;Alias Bd3.5161;Description Class_4;Note=protein_coding_gene
C2H2	Ta.24118.1.S1_at	Ta.24118.1	Aem15	Aen15	Amn5	Rem14	Ren15	Rmn4	UniRef90_Q6K653	1e-127	Os02g0504500 protein n=5 Tax=Poaceae RepID=Q6K653_ORYSJ	LOC_Os02g30180.1	0	2	17924817	17930547	cDNA ZOS2-07 - C2H2 zinc finger protein, expressed	AT1G04850.1	1e-101	1	1365311	1368706	ubiquitin-associated (UBA)/TS-N domain-containing protein	Bradi3g43900.1	1e-135	3V	45577789	45584657	Status 12;Valid 1;Alias Bd3.4384;Description Class_5;Note=protein_coding_gene
C2H2	Ta.4652.1.S1_at	Ta.4652.1	NA	Aen16	Amn11	NA	NA	NA	UniRef90_C5Z5T1	5e-98	Putative uncharacterized protein Sb10g024040 n=1 Tax=Sorghum bicolor RepID=C5Z5T1_SORBI	LOC_Os06g40960.1	1e-175	6	24452134	24455498	cDNA ZOS6-05 - C2H2 zinc finger protein, expressed	AT3G57670.1	1e-86	3	21370936	21373121	NTT (NO TRANSMITTING TRACT); nucleic acid binding / transcription factor/ zinc ion binding	Bradi1g36070.1	3e-98	1V	31704833	31706896	Status 12;Valid 1;Alias Bd1.3872;Description Class_3;Note=protein_coding_gene
C2H2	Ta.7394.1.S1_at	Ta.7394.1	Aem12	Aen10	Amn13	Rem10	Ren12	Rmn16	UniRef90_Q0E0H1	1e-154	Os02g0551900 protein n=3 Tax=Oryza sativa RepID=Q0E0H1_ORYSJ	LOC_Os02g34680.1	1e-149	2	20795085	20798606	cDNA ZOS2-09 - C2H2 zinc finger protein, expressed	AT4G06634.1	3e-99	4	3764499	3766439	zinc finger (C2H2 type) family protein	Bradi3g45590.1	1e-164	3V	47621111	47625065	Status 12;Valid 1;Alias Bd3.4569.1;Note=protein_coding_gene
C2H2	TaAffx.130052.1.S1_at	TaAffx.130052.1	NA	Aen2	Amn7	Rem10	Ren3	Rmn8	UniRef90_B0ZYZ0	1e-66	C2H2 zinc finger protein n=1 Tax=Triticum aestivum RepID=B0ZYZ0_WHEAT	LOC_Os03g60560.1	1e-27	3	34417050	34417974	cDNA ZOS3-21 - C2H2 zinc finger protein, expressed	AT2G28200.1	3e-14	2	12024321	12025181	nucleic acid binding / transcription factor/ zinc ion binding	Bradi1g03790.1	1e-51	1V	2542710	2543502	Status 12;Valid 1;Alias Bd1.401;Description Class_3;Note=protein_coding_gene
C3H	Ta.6080.1.S1_at	Ta.6080.1	Aem10	Aen9	Amn5	Rem12	Ren13	Rmn4	UniRef90_B6TVM8	1e-136	Zinc finger C-x8-C-x5-C-x3-H type family protein n=4 Tax=Zea mays RepID=B6TVM8_MAIZE	LOC_Os06g41384.2	1e-151	6	24810963	24807760	cDNA zinc finger C-x8-C-x5-C-x3-H type family protein, expressed	AT3G12130.1	3e-60	3	3864486	3866406	KH domain-containing protein / zinc finger (CCCH type) family protein	Bradi1g35920.1	1e-152	1V	31541337	31544535	Status 12;Valid 1;Alias Bd1.3853;Description Class_4;Note=protein_coding_gene
C3H	Ta.2231.1.S1_at	Ta.2231.1	Aem5	Aen10	Amn15	Rem7	Ren11	Rmn15	UniRef90_Q5NAV3	0	Zinc finger CCCH domain-containing protein 5 n=3 Tax=Oryza sativa Japonica Group RepID=C3H5_ORYSJ	LOC_Os01g15350.1	6e-85	1	8598448	8592788	cDNA zinc finger C-x8-C-x5-C-x3-H type family protein, expressed	AT2G47850.3	1e-108	2	19595953	19598119	zinc finger (CCCH-type) family protein	Bradi2g09340.1	0	2V	7620784	7626251	Status 12;Valid 1;Alias Bd2.998;Description Class_5;Note=protein_coding_gene
C3H	TaAffx.117638.1.S1_at	TaAffx.117638.1	Aem7	Aen1	Amn6	Rem5	Ren1	Rmn2	UniRef90_C0PBI7	1e-84	Putative uncharacterized protein n=1 Tax=Zea mays RepID=C0PBI7_MAIZE	LOC_Os01g42970.2	1e-40	1	24477387	24470882	cDNA zinc finger C-x8-C-x5-C-x3-H type family protein, expressed	AT3G12680.1	8e-61	3	4025276	4028999	HUA1 (ENHANCER OF AG-4 1); RNA binding	Bradi2g43600.1	1e-114	2V	44068801	44072843	Status 12;Valid 1;Alias Bd2.4322;Description Class_3;Note=protein_coding_gene
C3H	Ta.1678.1.S1_at	Ta.1678.1	Aem11	Aen9	Amn16	Rem12	Ren13	Rmn16	UniRef90_Q7XPK1	1e-132	Zinc finger CCCH domain-containing protein 31 n=4 Tax=Oryza sativa RepID=C3H31_ORYSJ	LOC_Os04g57010.1	1e-114	4	33797846	33801144	cDNA zinc finger C-x8-C-x5-C-x3-H type family protein, expressed	AT5G06770.1	2e-55	5	2090937	2092787	KH domain-containing protein / zinc finger (CCCH type) family protein	Bradi5g25340.1	1e-132	5V	26695212	26698379	Status 12;Valid 1;Alias Bd5.2411;Description Class_5;Note=protein_coding_gene
C3H	Ta.3387.1.A1_at	Ta.3387.1	Aem7	Aen3	Amn3	Rem3	Ren6	Rmn9	UniRef90_C5WPI7	4e-58	Putative uncharacterized protein Sb01g011590 n=1 Tax=Sorghum bicolor RepID=C5WPI7_SORBI							AT3G12680.1	7e-31	3	4025276	4028999	HUA1 (ENHANCER OF AG-4 1); RNA binding	Bradi2g14130.1	1e-54	2V	12791485	12794022	Status 12;Valid 1;Alias Bd2.1503;Description Class_1;Note=protein_coding_gene
C3H	TaAffx.128545.1.S1_at	TaAffx.128545.1	Aem8	Aen12	Amn3	Rem8	Ren9	Rmn3	UniRef90_Q5ZA07	0	E3 ubiquitin-protein ligase makorin n=3 Tax=Oryza sativa RepID=C3H41_ORYSJ	LOC_Os06g21390.4	0	6	12351311	12357105	cDNA Zinc finger C-x8-C-x5-C-x3-H type domain containing protein, expressed	AT3G08505.1	1e-115	3	2580603	2582043	zinc finger (CCCH-type/C3HC4-type RING finger) family protein	Bradi1g42720.3	0	1V	40029902	40034752	Status 12;Valid 1;Alias Bd1.4331.2;Note=protein_coding_gene
C3H	Ta.10239.1.S1_at	Ta.10239.1	Aem7	Aen6	Amn9	Rem7	Ren7	Rmn9	UniRef90_Q5ZA07	1e-123	E3 ubiquitin-protein ligase makorin n=3 Tax=Oryza sativa RepID=C3H41_ORYSJ	LOC_Os06g21390.3	1e-25	6	12351311	12357105	cDNA Zinc finger C-x8-C-x5-C-x3-H type domain containing protein, expressed	AT3G08505.1	5e-99	3	2580603	2582043	zinc finger (CCCH-type/C3HC4-type RING finger) family protein	Bradi1g42720.3	1e-122	1V	40029902	40034752	Status 12;Valid 1;Alias Bd1.4331.2;Note=protein_coding_gene
C3H	Ta.24988.1.S1_s_at	Ta.24988.1|TaAffx.128556.1|TaAffx.128556.2	Aem2	Aen3	Amn8	Rem14	Ren14	Rmn9	UniRef90_C5YZ58	0	Putative uncharacterized protein Sb09g002390 n=1 Tax=Sorghum bicolor RepID=C5YZ58_SORBI	LOC_Os05g03760.1	1e-177	5	1662005	1664422	cDNA zinc finger family protein, putative, expressed	AT5G58620.1	2e-91	5	23693959	23695782	zinc finger (CCCH-type) family protein	Bradi2g38250.1	1e-127	2V	38594814	38595945	Status 12;Valid 1;Alias Bd2.3765;Description Class_3;Note=protein_coding_gene
C3H	Ta.458.1.S1_at	Ta.458.1	Aem11	Aen9	Amn13	Rem9	Ren13	Rmn16	UniRef90_B4FE66	1e-171	Putative uncharacterized protein n=1 Tax=Zea mays RepID=B4FE66_MAIZE	LOC_Os08g06330.1	9e-86	8	3511010	3507754	cDNA zinc finger C-x8-C-x5-C-x3-H type family protein, expressed	AT1G32360.1	1e-104	1	11673325	11675162	zinc finger (CCCH-type) family protein	Bradi3g16380.1	0	3V	14566987	14573596	Status 12;Valid 1;Alias Bd3.1693;Description Class_2;Note=protein_coding_gene
C3H	Ta.4738.1.A1_at	Ta.4738.1	Aem10	Aen15	Amn6	Rem10	Ren15	Rmn4	UniRef90_B9F1S6	1e-117	Putative uncharacterized protein n=1 Tax=Oryza sativa Japonica Group RepID=B9F1S6_ORYSJ	LOC_Os02g45480.4	0	2	27656549	27661487	cDNA nucleic acid binding protein, putative, expressed	AT5G51980.1	2e-96	5	21113650	21115902	WD-40 repeat family protein / zfwd2 protein (ZFWD2), putative	Bradi3g51650.1	1e-124	3V	52692625	52703352	Status 12;Valid 1;Alias Bd3.5220;Description Class_5;Note=protein_coding_gene
C3H	Ta.5934.1.S1_at	Ta.5934.1	Aem11	Aen16	Amn5	Rem10	Ren17	Rmn5	UniRef90_UPI0000DD8DD0	1e-180	Os01g0834700 n=1 Tax=Oryza sativa Japonica Group RepID=UPI0000DD8DD0	LOC_Os01g61830.1	0	1	35766539	35771334	cDNA zinc finger C-x8-C-x5-C-x3-H type family protein, expressed	AT2G20280.1	1e-147	2	8740054	8742349	zinc finger (CCCH-type) family protein	Bradi2g54220.1	0	2V	53152072	53156629	Status 12;Valid 1;Alias Bd2.5437;Description Class_5;Note=protein_coding_gene
C3H	Ta.6536.1.S1_s_at	Ta.6536.1|Ta.6536.2|Ta.6536.3	Aem1	Aen1	Amn1	Rem1	Ren16	Rmn1	UniRef90_C5Y3L7	1e-118	Putative uncharacterized protein Sb05g001540 n=1 Tax=Sorghum bicolor RepID=C5Y3L7_SORBI	LOC_Os03g21160.2	3e-64	3	12066793	12070617	cDNA RNA-binding zinc finger protein, putative, expressed	AT3G21100.2	8e-43	3	7399162	7401870	RNA binding / nucleic acid binding / nucleotide binding	Bradi4g44040.1	1e-141	4V	47573256	47577545	Status 12;Valid 1;Alias Bd4.4548;Description Class_3;Note=protein_coding_gene
C3H	TaAffx.128545.1.S1_s_at	Ta.992.1|Ta.992.2|TaAffx.128545.1	Aem9	Aen10	Amn5	Rem8	Ren11	Rmn4	UniRef90_Q5ZA07	0	E3 ubiquitin-protein ligase makorin n=3 Tax=Oryza sativa RepID=C3H41_ORYSJ	LOC_Os06g21390.4	0	6	12351311	12357105	cDNA Zinc finger C-x8-C-x5-C-x3-H type domain containing protein, expressed	AT3G08505.1	1e-115	3	2580603	2582043	zinc finger (CCCH-type/C3HC4-type RING finger) family protein	Bradi1g42720.3	0	1V	40029902	40034752	Status 12;Valid 1;Alias Bd1.4331.2;Note=protein_coding_gene
CAMTA	Ta.7452.1.S1_at	Ta.7452.1	Aem3	Aen2	Amn12	Rem3	Ren6	Rmn14	UniRef90_Q0DUE4	0	Os03g0191000 protein n=2 Tax=Oryza sativa Japonica Group RepID=Q0DUE4_ORYSJ	LOC_Os03g09100.1	0	3	4733013	4725141	cDNA calmodulin-binding transcription activator, putative, expressed	AT2G22300.2	1e-132	2	9471599	9476472	SR1 (SIGNAL RESPONSIVE 1); calmodulin binding / transcription regulator	Bradi1g71810.2	0	1V	69738566	69745888	Status 12;Valid 1;Alias Bd1.7521;Description Class_5;Note=protein_coding_gene
CAMTA	Ta.27936.1.S1_at	Ta.27936.1	Aem7	Aen2	Amn7	Rem11	Ren14	Rmn9	UniRef90_C5X2I2	1e-114	Putative uncharacterized protein Sb02g039710 n=1 Tax=Sorghum bicolor RepID=C5X2I2_SORBI	LOC_Os07g43030.1	1e-116	7	25782380	25775204	cDNA calmodulin-binding transcription activator, putative, expressed	AT2G22300.2	1e-60	2	9471599	9476472	SR1 (SIGNAL RESPONSIVE 1); calmodulin binding / transcription regulator	Bradi1g60820.2	1e-101	1V	60186384	60194425	Status 12;Valid 1;Alias Bd1.6347.1;Note=protein_coding_gene
CAMTA	Ta.8770.2.S1_at	Ta.8770.2	Aem7	Aen12	Amn3	Rem3	Ren12	Rmn15	UniRef90_Q7XHR2	0	Os07g0490200 protein n=4 Tax=Oryza sativa RepID=Q7XHR2_ORYSJ	LOC_Os07g30774.1	1e-147	7	18217197	18204283	cDNA calmodulin-binding transcription activator 5, putative, expressed	AT4G16150.1	1e-121	4	9148225	9153048	calmodulin binding / transcription regulator	Bradi1g27170.1	0	1V	22256468	22265504	Status 12;Valid 1;Alias Bd1.2893;Description Class_5;Note=protein_coding_gene
CO-like	Ta.1249.1.S1_at	Ta.1249.1	NA	NA	NA	NA	NA	NA	UniRef90_Q8LKZ3	1e-92	CONSTANS-like protein n=1 Tax=Hordeum vulgare subsp. vulgare RepID=Q8LKZ3_HORVD	LOC_Os09g06464.1	3e-64	9	3063571	3047020	cDNA CCT/B-box zinc finger protein, putative, expressed	AT3G02380.1	3e-24	3	487438	488624	COL2 (constans-like 2); transcription factor/ zinc ion binding	Bradi1g43670.1	2e-28	1V	41483406	41486564	Status 12;Valid 1;Alias Bd1.4450;Description Class_3;Note=protein_coding_gene
CO-like	TaAffx.877.1.S1_at	TaAffx.877.1	Aem16	Aen6	Amn8	Rem9	NA	Rmn16	UniRef90_Q8LGM4	1e-159	CONSTANS-like protein CO5 n=1 Tax=Hordeum vulgare subsp. vulgare RepID=Q8LGM4_HORVD	LOC_Os02g39710.1	1e-124	2	23983881	23985424	cDNA CCT/B-box zinc finger protein, putative, expressed	AT5G24930.1	2e-54	5	8589325	8590949	zinc finger (B-box type) family protein	Bradi3g48450.1	1e-115	3V	49878450	49879830	Status 12;Valid 1;Alias Bd3.4880;Description Class_4;Note=protein_coding_gene
CO-like	Ta.1672.1.S1_x_at	Ta.1672.1	NA	Aen2	Amn7	NA	Ren2	Rmn7	UniRef90_Q8L4X3	1e-174	CONSTANS-like protein n=1 Tax=Hordeum vulgare subsp. vulgare RepID=Q8L4X3_HORVD	LOC_Os04g42020.1	1e-180	4	24704844	24706348	cDNA CCT/B-box zinc finger protein, putative, expressed	AT5G24930.1	8e-61	5	8589325	8590949	zinc finger (B-box type) family protein	Bradi5g14600.1	1e-132	5V	18046920	18048730	Status 12;Valid 1;Alias Bd5.1275;Description Class_4;Note=protein_coding_gene
CO-like	Ta.28255.1.A1_at	Ta.28255.1	NA	Aen5	Amn8	NA	Ren4	Rmn8	UniRef90_A3BAG5	3e-74	Putative uncharacterized protein n=2 Tax=Oryza sativa RepID=A3BAG5_ORYSJ	LOC_Os06g15330.1	2e-73	6	8703832	8705950	cDNA CCT/B-box zinc finger protein, putative, expressed	AT1G25440.1	7e-38	1	8933939	8935284	zinc finger (B-box type) family protein	Bradi1g43990.1	6e-83	1V	41909639	41911589	Status 12;Valid 1;Alias Bd1.4483;Description Class_4;Note=protein_coding_gene
CO-like	Ta.28785.1.S1_at	Ta.28785.1	NA	NA	NA	NA	NA	NA	UniRef90_Q76K64	0	Hd1-like protein n=4 Tax=Triticeae RepID=Q76K64_WHEAT	LOC_Os06g16370.1	1e-32	6	9335360	9337644	cDNA CCT/B-box zinc finger protein, putative, expressed	AT3G02380.1	3e-70	3	487438	488624	COL2 (constans-like 2); transcription factor/ zinc ion binding	Bradi3g56260.1	1e-167	3V	56219290	56221877	Status 12;Valid 1;Alias Bd3.5709;Description Class_3;Note=protein_coding_gene
CPP	Ta.7505.1.S1_at	Ta.7505.1	Aem1	Aen2	Amn7	Rem1	Ren3	Rmn13	UniRef90_Q2QMG6	0	Os12g0605500 protein n=2 Tax=Oryza sativa RepID=Q2QMG6_ORYSJ	LOC_Os12g41230.3	1e-122	12	25535447	25528145	cDNA tesmin/TSO1-like CXC domain containing protein, expressed	AT4G14770.1	7e-73	4	8481522	8484825	TCX2 (TESMIN/TSO1-LIKE CXC 2); transcription factor	Bradi4g02390.2	0	4V	1564982	1571311	Status 12;Valid 1;Alias Bd4.232.1;Note=protein_coding_gene
DBB	Ta.27094.1.S1_at	Ta.27094.1	Aem15	Aen10	Amn16	Rem9	Ren12	Rmn16	UniRef90_B6TXF7	1e-108	Salt tolerance-like protein n=4 Tax=Andropogoneae RepID=B6TXF7_MAIZE	LOC_Os04g41560.4	1e-114	4	24464258	24462763	cDNA B-box zinc finger family protein, putative, expressed	AT1G06040.1	9e-57	1	1828662	1829659	STO (SALT TOLERANCE); DNA binding / protein binding / transcription factor/ zinc ion binding	Bradi3g48180.1	1e-126	3V	49677419	49678624	Status 12;Valid 1;Alias Bd3.4850;Description Class_5;Note=protein_coding_gene
DBB	Ta.5600.2.S1_a_at	Ta.5600.1|Ta.5600.2	Aem12	Aen12	Amn10	Rem9	Ren12	Rmn11	UniRef90_O82115	3e-64	Os02g0606200 protein n=3 Tax=Oryza sativa RepID=O82115_ORYSJ	LOC_Os04g41560.4	1e-131	4	24464258	24462763	cDNA B-box zinc finger family protein, putative, expressed	AT1G06040.1	2e-50	1	1828662	1829659	STO (SALT TOLERANCE); DNA binding / protein binding / transcription factor/ zinc ion binding	Bradi5g14280.1	2e-52	5V	17712355	17713552	Status 12;Valid 1;Alias Bd5.1237;Description Class_3;Note=protein_coding_gene
DBB	Ta.26984.1.S1_at	Ta.26984.1	Aem15	Aen9	Amn13	Rem9	Ren13	Rmn16	UniRef90_O82116	1e-136	Os06g0152200 protein n=2 Tax=Oryza sativa RepID=O82116_ORYSJ	LOC_Os06g05890.1	1e-63	6	2694461	2698504	cDNA B-box zinc finger family protein, putative, expressed	AT1G78600.1	7e-52	1	29567370	29568662	LZF1 (LIGHT-REGULATED ZINC FINGER PROTEIN 1); transcription factor/ zinc ion binding	Bradi1g49260.1	1e-169	1V	48014263	48018866	Status 12;Valid 1;Alias Bd1.5085;Description Class_5;Note=protein_coding_gene
DBB	Ta.7442.1.S1_at	Ta.7442.1	Aem16	Aen12	Amn4	Rem13	Ren13	Rmn5	UniRef90_Q651Z9	3e-90	Os09g0527900 protein n=2 Tax=Oryza sativa RepID=Q651Z9_ORYSJ	LOC_Os09g35880.1	1e-109	9	20649512	20645916	cDNA B-box zinc finger family protein, putative, expressed	AT4G38960.1	4e-56	4	18161576	18163045	zinc finger (B-box type) family protein	Bradi4g35950.1	9e-99	4V	41215132	41218558	Status 12;Valid 1;Alias Bd4.3672;Description Class_5;Note=protein_coding_gene
Dof	TaAffx.121145.1.S1_at	TaAffx.121145.1	Aem1	Aen4	Amn1	Rem1	Ren2	Rmn1	UniRef90_Q84PD2	1e-99	Os07g0685000 protein n=2 Tax=Oryza sativa RepID=Q84PD2_ORYSJ	LOC_Os07g48570.1	8e-67	7	29080187	29076204	cDNA expressed protein	AT5G39660.2	3e-40	5	15878920	15880712	CDF2 (CYCLING DOF FACTOR 2); DNA binding / protein binding / transcription factor	Bradi1g17410.1	1e-97	1V	13941790	13944490	Status 12;Valid 1;Alias Bd1.1836;Description Class_5;Note=protein_coding_gene
Dof	Ta.23689.1.S1_at	Ta.23689.1	NA	Aen2	Amn7	NA	Ren2	Rmn7	UniRef90_Q6RK62	0	Dof DNA-binding protein n=2 Tax=Triticum aestivum RepID=Q6RK62_WHEAT	LOC_Os06g17410.1	1e-34	6	10100313	10101740	cDNA dof zinc finger domain containing protein, putative, expressed	AT5G60200.1	3e-30	5	24241078	24241951	Dof-type zinc finger domain-containing protein	Bradi1g03710.1	8e-33	1V	2505000	2506728	Status 12;Valid 1;Alias Bd1.393;Description Class_2;Note=protein_coding_gene
EIL	Ta.9677.2.S1_at	Ta.9677.2	Aem10	Aen12	Amn11	Rem10	Ren13	Rmn11	UniRef90_Q8W3M0	0	Ethylene-insensitive-3-like protein n=5 Tax=Oryza sativa RepID=Q8W3M0_ORYSJ	LOC_Os03g20790.1	0	3	11774804	11776726	cDNA ethylene-insensitive 3, putative	AT2G27050.1	1e-138	2	11546314	11548068	EIL1 (ETHYLENE-INSENSITIVE3-LIKE 1); transcription factor/ transcription regulator	Bradi1g63780.1	0	1V	62983635	62987724	Status 12;Valid 1;Alias Bd1.6662;Description Class_5;Note=protein_coding_gene
EIL	Ta.9677.2.S1_x_at	Ta.9677.2	Aem9	Aen12	Amn10	Rem10	Ren12	Rmn16	UniRef90_Q8W3M0	0	Ethylene-insensitive-3-like protein n=5 Tax=Oryza sativa RepID=Q8W3M0_ORYSJ	LOC_Os03g20790.1	0	3	11774804	11776726	cDNA ethylene-insensitive 3, putative	AT2G27050.1	1e-138	2	11546314	11548068	EIL1 (ETHYLENE-INSENSITIVE3-LIKE 1); transcription factor/ transcription regulator	Bradi1g63780.1	0	1V	62983635	62987724	Status 12;Valid 1;Alias Bd1.6662;Description Class_5;Note=protein_coding_gene
ERF	Ta.27144.1.S1_a_at	Ta.27144.1|Ta.27144.3	Aem1	NA	Amn1	Rem1	NA	Rmn1	UniRef90_Q4F8A4	1e-130	Root abundant factor n=1 Tax=Hordeum vulgare RepID=Q4F8A4_HORVU	LOC_Os03g08470.3	1e-37	3	4349543	4347672	cDNA AP2 domain containing protein, expressed	AT3G14230.3	2e-32	3	4737616	4739000	RAP2.2; DNA binding / transcription factor	Bradi1g72450.1	6e-36	1V	70182711	70183727	Alias Bd1.7587;Description Class_3;Note=protein_coding_gene
ERF	Ta.6735.1.S1_at	Ta.6735.1	Aem9	Aen9	Amn15	Rem12	Ren12	Rmn15	UniRef90_Q9LGB6	5e-95	AP2 domain containing protein n=2 Tax=Oryza sativa RepID=Q9LGB6_ORYSJ	LOC_Os01g04020.1	7e-69	1	1745416	1747549	cDNA AP2 domain containing protein, expressed	AT1G68550.2	2e-14	1	25725810	25726784	AP2 domain-containing transcription factor, putative	Bradi2g02100.1	1e-87	2V	1434535	1436793	Status 12;Valid 1;Alias Bd2.217;Description Class_4;Note=protein_coding_gene
ERF	Ta.1136.1.S1_at	Ta.1136.1	Aem2	Aen14	Amn12	Rem1	Ren1	Rmn7	UniRef90_Q2TN80	1e-160	Ethylene-responsive element binding protein 1 n=5 Tax=Triticum aestivum RepID=Q2TN80_WHEAT	LOC_Os02g54160.2	5e-57	2	33196815	33193935	cDNA AP2 domain containing protein, expressed	AT1G53910.2	2e-39	1	20135242	20136581	RAP2.12; DNA binding / transcription factor	Bradi1g46690.3	1e-115	1V	45270114	45272465	Status 12;Valid 1;Alias Bd1.4792.1;Note=protein_coding_gene
ERF	Ta.14604.1.S1_at	Ta.14604.1	Aem5	Aen3	Amn2	Rem5	Ren6	Rmn14	UniRef90_Q4U0C8	1e-148	Dehydration responsive element binding protein W73 n=5 Tax=Triticeae RepID=Q4U0C8_WHEAT	LOC_Os01g07120.2	1e-57	1	3355383	3360204	cDNA AP2 domain containing protein, expressed	AT5G05410.2	1e-39	5	1602650	1603657	DREB2A; DNA binding / transcription activator/ transcription factor	Bradi2g04000.1	1e-120	2V	2818870	2820722	Status 12;Valid 1;Alias Bd2.421;Description Class_5;Note=protein_coding_gene
ERF	Ta.14074.1.S1_a_at	Ta.14074.1|Ta.14074.3	Aem1	Aen13	Amn9	Rem3	Ren8	Rmn9	UniRef90_C0LIG0	1e-140	Putative ethylene responsive element binding protein n=1 Tax=Dasypyrum villosum RepID=C0LIG0_9POAL	LOC_Os02g54160.2	1e-112	2	33196815	33193935	cDNA AP2 domain containing protein, expressed	AT1G53910.2	1e-34	1	20135242	20136581	RAP2.12; DNA binding / transcription factor	Bradi3g60120.3	3e-75	3V	59149405	59152513	Status 12;Valid 1;Alias Bd3.6112;Description Class_3;Note=protein_coding_gene
ERF	Ta.21124.1.S1_x_at	Ta.21124.1	NA	NA	NA	NA	NA	NA	UniRef90_Q2TN79	1e-142	Ethylene-responsive element binding protein 2 n=1 Tax=Triticum aestivum RepID=Q2TN79_WHEAT	LOC_Os03g08490.1	1e-44	3	4367401	4366119	cDNA AP2 domain containing protein, expressed	AT1G72360.3	3e-25	1	27241904	27242777	ethylene-responsive element-binding protein, putative	Bradi1g72450.1	9e-55	1V	70182711	70183727	Alias Bd1.7587;Description Class_3;Note=protein_coding_gene
ERF	Ta.25843.1.A1_at	Ta.25843.1	Aem16	NA	Amn4	Rem14	NA	Rmn16	UniRef90_A0MPL7	1e-118	CBFIVc-14.3 n=4 Tax=Triticeae RepID=A0MPL7_WHEAT	LOC_Os09g35010.1	1e-41	9	20395724	20394743	cDNA dehydration-responsive element-binding protein, putative, expressed	AT4G25480.1	2e-33	4	13018353	13019003	DREB1A (DEHYDRATION RESPONSE ELEMENT B1A); DNA binding / transcription activator/ transcription factor	Bradi4g35610.1	9e-44	4V	40959730	40960464	Alias Bd4.3637;Description Class_2;Note=protein_coding_gene
ERF	Ta.5255.1.S1_at	Ta.5255.1	Aem3	Aen15	Amn6	Rem11	Ren9	Rmn3	UniRef90_A7X9Z8	1e-159	Drought-responsive factor-like transcription factor DRFL1a n=2 Tax=Triticum aestivum RepID=A7X9Z8_WHEAT	LOC_Os09g20350.1	1e-127	9	12215431	12217345	cDNA ethylene-responsive transcription factor, putative, expressed	AT1G78080.1	1e-51	1	29364790	29365794	RAP2.4 (related to AP2 4); DNA binding / transcription factor	Bradi4g29010.1	1e-145	4V	34421980	34423859	Status 12;Valid 1;Alias Bd4.2923;Description Class_3;Note=protein_coding_gene
ERF	TaAffx.70539.1.A1_at	TaAffx.70539.1	Aem2	Aen14	Amn1	Rem2	Ren1	Rmn1	UniRef90_Q69PH3	1e-105	Os09g0434500 protein n=5 Tax=Oryza sativa RepID=Q69PH3_ORYSJ	LOC_Os09g26420.5	5e-65	9	15958323	15961974	cDNA AP2 domain containing protein, expressed	AT1G53910.3	1e-36	1	20135242	20136581	RAP2.12; DNA binding / transcription factor	Bradi4g31040.1	1e-108	4V	36772794	36775742	Status 12;Valid 1;Alias Bd4.3142;Description Class_5;Note=protein_coding_gene
FAR1	Ta.30646.1.A1_at	Ta.30646.1	NA	NA	NA	NA	NA	NA	UniRef90_Q70JP6	0	Putative Zn-finger protein (Putative swim protein) (Fragment) n=1 Tax=Triticum aestivum RepID=Q70JP6_WHEAT	LOC_Os06g42520.1	4e-56	6	25571397	25577529	cDNA transposon protein, putative, unclassified	AT4G38180.1	1e-32	4	17906702	17909404	FRS5 (FAR1-related sequence 5); zinc ion binding	Bradi4g14280.1	2e-58	4V	14752312		14753204|Note=protein_coding_gene
FAR1	Ta.30646.1.S1_at	Ta.30646.1	NA	NA	NA	NA	NA	NA	UniRef90_Q70JP6	0	Putative Zn-finger protein (Putative swim protein) (Fragment) n=1 Tax=Triticum aestivum RepID=Q70JP6_WHEAT	LOC_Os06g42520.1	4e-56	6	25571397	25577529	cDNA transposon protein, putative, unclassified	AT4G38180.1	1e-32	4	17906702	17909404	FRS5 (FAR1-related sequence 5); zinc ion binding	Bradi4g14280.1	2e-58	4V	14752312		14753204|Note=protein_coding_gene
FAR1	Ta.3415.1.S1_at	Ta.3415.1	Aem3	Aen13	Amn2	Rem3	Ren14	Rmn2	UniRef90_Q5ZD68	2e-30	Putative uncharacterized protein P0009G03.32 n=1 Tax=Oryza sativa Japonica Group RepID=Q5ZD68_ORYSJ							AT2G27110.3	2e-09	2	11576969	11580259	FRS3 (FAR1-related sequence 3); zinc ion binding	Bradi2g07910.1	1e-47	2V	6277828	6280922	Alias Bd2.838;Description Class_2;Note=protein_coding_gene
FAR1	Ta.6365.1.A1_s_at	Ta.6365.1|TaAffx.16042.1	Aem8	NA	Amn3	Rem8	Ren10	Rmn3	UniRef90_C5Y207	6e-20	Putative uncharacterized protein Sb05g009983 (Fragment) n=1 Tax=Sorghum bicolor RepID=C5Y207_SORBI							AT2G27110.3	2e-06	2	11576969	11580259	FRS3 (FAR1-related sequence 3); zinc ion binding	Bradi1g51600.1	2e-49	1V	50038933	50042692	Alias Bd1.5340;Description Class_2;Note=protein_coding_gene
FAR1	Ta.6365.1.A1_x_at	Ta.6365.1	Aem8	Aen9	Amn3	Rem6	Ren10	Rmn3	UniRef90_C5Y207	6e-20	Putative uncharacterized protein Sb05g009983 (Fragment) n=1 Tax=Sorghum bicolor RepID=C5Y207_SORBI							AT2G27110.3	2e-06	2	11576969	11580259	FRS3 (FAR1-related sequence 3); zinc ion binding	Bradi1g51600.1	2e-49	1V	50038933	50042692	Alias Bd1.5340;Description Class_2;Note=protein_coding_gene
FAR1	TaAffx.120915.1.S1_at	TaAffx.120915.1	Aem9	Aen9	Amn3	Rem8	Ren15	Rmn15	UniRef90_Q70JP6	7e-65	Putative Zn-finger protein (Putative swim protein) (Fragment) n=1 Tax=Triticum aestivum RepID=Q70JP6_WHEAT							AT4G15090.1	7e-26	4	8614806	8617870	FAR1 (FAR-RED IMPAIRED RESPONSE 1); transcription activator/ transcription factor	Bradi4g14280.1	1e-62	4V	14752312		14753204|Note=protein_coding_gene
FAR1	TaAffx.23747.1.S1_at	TaAffx.23747.1	NA	NA	NA	NA	NA	NA	UniRef90_Q70JP6	7e-36	Putative Zn-finger protein (Putative swim protein) (Fragment) n=1 Tax=Triticum aestivum RepID=Q70JP6_WHEAT	LOC_Os01g19050.1	3e-25	1	10776921	10771964	cDNA transposon protein, putative, unclassified	AT4G15090.1	1e-12	4	8614806	8617870	FAR1 (FAR-RED IMPAIRED RESPONSE 1); transcription activator/ transcription factor	Bradi4g14280.1	2e-57	4V	14752312		14753204|Note=protein_coding_gene
FAR1	TaAffx.94692.1.S1_at	TaAffx.94692.1	NA	NA	NA	Rem2	NA	Rmn13	UniRef90_Q70JP6	4e-56	Putative Zn-finger protein (Putative swim protein) (Fragment) n=1 Tax=Triticum aestivum RepID=Q70JP6_WHEAT							AT4G38180.1	9e-18	4	17906702	17909404	FRS5 (FAR1-related sequence 5); zinc ion binding	Bradi4g14280.1	1e-56	4V	14752312		14753204|Note=protein_coding_gene
FAR1	TaAffx.77616.1.S1_at	TaAffx.77616.1	Aem6	NA	Amn3	Rem6	NA	Rmn6	UniRef90_C5Y207	7e-49	Putative uncharacterized protein Sb05g009983 (Fragment) n=1 Tax=Sorghum bicolor RepID=C5Y207_SORBI	LOC_Os09g10380.1	9e-41	9	5680749	5680007	cDNA transposon protein, putative, unclassified	AT4G38180.1	9e-31	4	17906702	17909404	FRS5 (FAR1-related sequence 5); zinc ion binding	Bradi4g40020.1	8e-32	4V	44514754	44517193	Status 12;Valid 1;Alias Bd4.4118;Description Class_5;Note=protein_coding_gene
FAR1	TaAffx.92527.1.S1_at	TaAffx.92527.1	Aem5	NA	Amn2	Rem11	NA	Rmn3	UniRef90_C5Y207	2e-54	Putative uncharacterized protein Sb05g009983 (Fragment) n=1 Tax=Sorghum bicolor RepID=C5Y207_SORBI	LOC_Os06g42420.1	3e-49	6	25496511	25492397	cDNA transposon protein, putative, unclassified	AT4G38180.1	1e-31	4	17906702	17909404	FRS5 (FAR1-related sequence 5); zinc ion binding	Bradi4g40020.1	4e-36	4V	44514754	44517193	Status 12;Valid 1;Alias Bd4.4118;Description Class_5;Note=protein_coding_gene
G2-like	TaAffx.104550.2.S1_at	TaAffx.104550.2	Aem3	NA	Amn2	Rem13	NA	Rmn5	UniRef90_Q6Z156	1e-134	Os07g0438800 protein n=3 Tax=Oryza sativa RepID=Q6Z156_ORYSJ	LOC_Os07g25710.3	1e-118	7	14752760	14758382	cDNA myb-like DNA-binding domain containing protein, expressed	AT4G28610.1	2e-40	4	14133164	14134951	PHR1 (PHOSPHATE STARVATION RESPONSE 1); transcription factor	Bradi1g28920.3	1e-156	1V	24271083	24278623	Status 12;Valid 1;Alias Bd1.3066.2;Note=protein_coding_gene
G2-like	Ta.5798.1.S1_at	Ta.5798.1	Aem14	Aen10	Amn13	Rem13	Ren13	Rmn6	UniRef90_B9G2Q6	3e-88	Putative uncharacterized protein n=1 Tax=Oryza sativa Japonica Group RepID=B9G2Q6_ORYSJ	LOC_Os09g12750.1	1e-124	9	7315075	7321324	cDNA Myb-like DNA-binding domain containing protein, putative, expressed	AT3G24120.1	1e-38	3	8705925	8708148	myb family transcription factor	Bradi4g27610.1	1e-108	4V	32789793	32796386	Status 12;Valid 1;Alias Bd4.2761;Description Class_3;Note=protein_coding_gene
G2-like	Ta.11195.1.S1_a_at	Ta.11195.2|Ta.11195.1	Aem1	Aen5	Amn1	Rem1	Ren14	Rmn13	UniRef90_Q2QMY1	1e-112	Os12g0586300 protein n=2 Tax=Oryza sativa RepID=Q2QMY1_ORYSJ	LOC_Os12g39640.1	1e-47	12	24441550	24444297	cDNA MYB family transcription factor, putative, expressed	AT1G49560.1	1e-32	1	18342725	18344101	myb family transcription factor	Bradi4g03160.1	2e-81	4V	2509302	2511534	Status 12;Valid 1;Alias Bd4.315;Description Class_3;Note=protein_coding_gene
G2-like	Ta.11195.1.S1_x_at	Ta.11195.1	Aem1	Aen5	Amn12	Rem1	Ren3	Rmn13	UniRef90_Q2QMY1	1e-112	Os12g0586300 protein n=2 Tax=Oryza sativa RepID=Q2QMY1_ORYSJ	LOC_Os12g39640.1	1e-47	12	24441550	24444297	cDNA MYB family transcription factor, putative, expressed	AT1G49560.1	1e-32	1	18342725	18344101	myb family transcription factor	Bradi4g03160.1	2e-81	4V	2509302	2511534	Status 12;Valid 1;Alias Bd4.315;Description Class_3;Note=protein_coding_gene
G2-like	Ta.6895.1.S1_at	Ta.6895.1	Aem7	Aen8	Amn15	Rem7	Ren10	Rmn15	UniRef90_C0P483	1e-148	Putative uncharacterized protein n=1 Tax=Zea mays RepID=C0P483_MAIZE	LOC_Os03g21240.1	1e-131	3	12124960	12130061	cDNA myb-like DNA-binding domain containing protein, expressed	AT4G28610.1	2e-59	4	14133164	14134951	PHR1 (PHOSPHATE STARVATION RESPONSE 1); transcription factor	Bradi1g63530.2	0	1V	62678400	62684176	Status 12;Valid 1;Alias Bd1.6636;Description Class_5;Note=protein_coding_gene
G2-like	Ta.25941.2.S1_at	Ta.25941.2	NA	NA	NA	NA	NA	NA	UniRef90_C5X809	2e-60	Putative uncharacterized protein Sb02g001600 n=1 Tax=Sorghum bicolor RepID=C5X809_SORBI	LOC_Os07g02800.4	1e-44	7	1045017	1047052	cDNA MYB family transcription factor, putative, expressed	AT4G37180.1	6e-09	4	17504648	17506107	myb family transcription factor	Bradi1g58830.1	1e-46	1V	57911394	57913447	Status 12;Valid 1;Alias Bd1.6135;Description Class_2;Note=protein_coding_gene
G2-like	Ta.3270.1.S1_at	Ta.3270.1	Aem8	Aen12	Amn3	Rem11	Ren15	Rmn3	UniRef90_UPI0000DF08E0	3e-82	Os02g0814500 n=1 Tax=Oryza sativa Japonica Group RepID=UPI0000DF08E0	LOC_Os02g56940.4	1e-14	2	34895759	34898034	cDNA expressed protein	AT4G28610.1	8e-32	4	14133164	14134951	PHR1 (PHOSPHATE STARVATION RESPONSE 1); transcription factor	Bradi3g55120.1	1e-104	3V	55457686	55461263	Status 12;Valid 1;Alias Bd3.5591;Description Class_3;Note=protein_coding_gene
G2-like	Ta.4603.1.S1_at	Ta.4603.1	Aem11	Aen4	Amn4	Rem9	Ren5	Rmn5	UniRef90_Q69TN6	1e-119	Os09g0299200 protein n=3 Tax=Oryza sativa RepID=Q69TN6_ORYSJ	LOC_Os09g12770.2	1e-130	9	7328540	7332290	cDNA Myb-like DNA-binding domain containing protein, putative, expressed	AT2G01060.1	2e-72	2	73456	74902	myb family transcription factor	Bradi4g27620.1	1e-139	4V	32800072	32804453	Status 12;Valid 1;Alias Bd4.2762;Description Class_5;Note=protein_coding_gene
GATA	Ta.1552.1.S1_at	Ta.1552.1	Aem10	Aen15	Amn5	Rem4	Ren18	Rmn6	UniRef90_Q5Z4U5	3e-98	Putative zinc-finger protein n=2 Tax=Oryza sativa Japonica Group RepID=Q5Z4U5_ORYSJ	LOC_Os06g48534.1	1e-144	6	29369368	29364983	cDNA GATA transcription factor 25, putative, expressed	AT1G51600.2	7e-58	1	19133176	19135252	TIFY2A; sequence-specific DNA binding / transcription factor/ zinc ion binding	Bradi1g33980.1	1e-110	1V	29597134	29605387	Alias Bd1.3646;Description Class_5;Note=protein_coding_gene
GATA	Ta.9618.1.S1_at	Ta.9618.1	Aem8	Aen4	Amn12	Rem5	Ren2	Rmn2	UniRef90_Q2QLX6	8e-85	GATA zinc finger protein n=2 Tax=Oryza sativa RepID=Q2QLX6_ORYSJ	LOC_Os12g42970.1	1e-39	12	26659915	26662912	cDNA GATA zinc finger domain containing protein, expressed	AT3G60530.1	3e-30	3	22373348	22374147	zinc finger (GATA type) family protein	Bradi4g01140.1	1e-108	4V	727064	730009	Status 12;Valid 1;Alias Bd4.103;Description Class_3;Note=protein_coding_gene
GeBP	Ta.6514.1.S1_at	Ta.6514.1	Aem6	Aen9	Amn3	Rem7	Ren13	Rmn3	UniRef90_Q6ZHH2	4e-58	Os02g0771200 protein n=2 Tax=Oryza sativa RepID=Q6ZHH2_ORYSJ	LOC_Os02g53150.1	1e-12	2	32531029	32529506	cDNA expressed protein	AT4G00610.1	3e-09	4	256957	257943	DNA-binding storekeeper protein-related	Bradi3g57640.1	2e-71	3V	57340558	57341917	Status 12;Valid 1;Alias Bd3.5870;Description Class_3;Note=protein_coding_gene
GeBP	TaAffx.25238.2.S1_at	TaAffx.25238.2	Aem9	Aen5	Amn5	Rem12	Ren5	Rmn4	UniRef90_Q6ZHH2	2e-69	Os02g0771200 protein n=2 Tax=Oryza sativa RepID=Q6ZHH2_ORYSJ	LOC_Os02g53150.1	1e-08	2	32531029	32529506	cDNA expressed protein	AT4G00610.1	6e-12	4	256957	257943	DNA-binding storekeeper protein-related	Bradi3g57640.1	8e-77	3V	57340558	57341917	Status 12;Valid 1;Alias Bd3.5870;Description Class_3;Note=protein_coding_gene
GRAS	Ta.5671.1.S1_at	Ta.5671.1	Aem2	Aen4	Amn8	Rem3	Ren14	Rmn8	UniRef90_Q1WBS8	0	Putative chitin-inducible gibberellin-responsive protein n=1 Tax=Bambusa ventricosa RepID=Q1WBS8_9POAL	LOC_Os07g39470.1	0	7	23649532	23653080	cDNA gibberellin response modulator protein, putative, expressed	AT1G50600.1	1e-142	1	18737398	18739547	SCL5; transcription factor	Bradi1g23350.1	0	1V	18721745	18725428	Status 12;Valid 1;Alias Bd1.2476;Description Class_5;Note=protein_coding_gene
GRAS	Ta.19128.1.S1_a_at	Ta.19128.2|Ta.19128.1	Aem6	Aen10	Amn15	Rem2	Ren12	Rmn6	UniRef90_Q53MB0	1e-137	GRAS family transcription factor containing protein, expressed n=2 Tax=Oryza sativa RepID=Q53MB0_ORYSJ	LOC_Os12g38490.1	0	12	23601128	23604134	cDNA SCARECROW, putative, expressed	AT2G37650.1	1e-116	2	15792623	15794779	scarecrow-like transcription factor 9 (SCL9)	Bradi2g52230.1	1e-146	2V	51665623	51667732	Status 12;Valid 1;Alias Bd2.5224;Description Class_3;Note=protein_coding_gene
GRAS	Ta.23183.1.S1_at	Ta.23183.1	Aem2	Aen5	Amn8	Rem2	Ren6	Rmn9	UniRef90_Q10QK3	1e-123	Os03g0193000 protein n=2 Tax=Oryza sativa RepID=Q10QK3_ORYSJ	LOC_Os03g09280.3	0	3	4846123	4852834	cDNA gibberellin response modulator protein, putative, expressed	AT5G48150.2	2e-97	5	19522497	19524053	PAT1 (phytochrome a signal transduction 1); signal transducer/ transcription factor	Bradi3g24210.2	1e-117	3V	23715107	23719485	Status 12;Valid 1;Alias Bd3.2470.1;Note=protein_coding_gene
GRAS	Ta.23691.1.A1_at	Ta.23691.1	Aem5	Aen11	Amn2	Rem7	Ren6	Rmn14	UniRef90_Q7XLZ1	1e-104	Os04g0590400 protein n=2 Tax=Oryza sativa RepID=Q7XLZ1_ORYSJ	LOC_Os04g50060.2	1e-39	4	29672408	29675429	cDNA GRAS family transcription factor domain containing protein, expressed	AT2G37650.1	3e-82	2	15792623	15794779	scarecrow-like transcription factor 9 (SCL9)	Bradi1g03620.1	1e-111	1V	2398465	2400645	Status 12;Valid 1;Alias Bd1.383;Description Class_4;Note=protein_coding_gene
GRAS	Ta.4968.1.S1_at	Ta.4968.1	Aem5	Aen3	Amn8	Rem4	Ren14	Rmn9	UniRef90_Q8RZQ6	1e-112	Os01g0881500 protein n=1 Tax=Oryza sativa Japonica Group RepID=Q8RZQ6_ORYSJ	LOC_Os01g65900.1	1e-155	1	38264466	38260793	cDNA chitin-inducible gibberellin-responsive protein, putative, expressed	AT1G21450.1	1e-73	1	7509721	7511502	SCL1 (SCARECROW-LIKE 1); transcription factor	Bradi2g56910.1	1e-118	2V	55160738	55164572	Status 12;Valid 1;Alias Bd2.5718;Description Class_5;Note=protein_coding_gene
GRAS	Ta.19474.1.S1_at	Ta.19474.1	Aem3	Aen7	Amn2	Rem2	Ren9	Rmn2	UniRef90_Q6H6L3	1e-110	Scl1 protein n=3 Tax=Oryza sativa RepID=Q6H6L3_ORYSJ	LOC_Os02g44370.1	1e-121	2	26846210	26849195	cDNA scarecrow, putative, expressed	AT4G00150.1	3e-46	4	57429	59105	scarecrow-like transcription factor 6 (SCL6)	Bradi3g50930.1	1e-124	3V	52057936	52060629	Status 12;Valid 1;Alias Bd3.5142;Description Class_5;Note=protein_coding_gene
GRAS	Ta.6780.1.S1_at	Ta.6780.1	Aem1	NA	Amn1	Rem1	NA	Rmn1	UniRef90_Q2QYF3	1e-110	Protein SCARECROW 2 n=5 Tax=Oryza sativa RepID=SCR2_ORYSJ	LOC_Os12g02870.1	1e-114	12	1042533	1046118	cDNA GRAS family transcription factor domain containing protein, expressed	AT3G54220.1	3e-95	3	20070550	20072625	SCR (SCARECROW); protein binding / protein homodimerization/ sequence-specific DNA binding / transcription factor	Bradi4g44090.1	1e-105	4V	47611399	47613223	Status 12;Valid 1;Alias Bd4.4553;Description Class_3;Note=protein_coding_gene
GRAS	TaAffx.143995.10.S1_at	TaAffx.143995.10	NA	NA	NA	NA	NA	NA	UniRef90_Q9ST59	0	DELLA protein RHT-1 n=2 Tax=Triticeae RepID=RHT1_WHEAT	LOC_Os03g49990.1	0	3	28505678	28508232	cDNA GRAS family transcription factor domain containing protein, expressed	AT2G01570.1	1e-174	2	255581	257344	RGA1 (REPRESSOR OF GA1-3 1); protein binding / transcription factor	Bradi1g11090.1	0	1V	8185615	8188209	Status 12;Valid 1;Alias Bd1.1181;Description Class_5;Note=protein_coding_gene
GRAS	TaAffx.143995.10.S1_x_at	TaAffx.143995.10	NA	NA	NA	NA	NA	NA	UniRef90_Q9ST59	0	DELLA protein RHT-1 n=2 Tax=Triticeae RepID=RHT1_WHEAT	LOC_Os03g49990.1	0	3	28505678	28508232	cDNA GRAS family transcription factor domain containing protein, expressed	AT2G01570.1	1e-174	2	255581	257344	RGA1 (REPRESSOR OF GA1-3 1); protein binding / transcription factor	Bradi1g11090.1	0	1V	8185615	8188209	Status 12;Valid 1;Alias Bd1.1181;Description Class_5;Note=protein_coding_gene
GRAS	TaAffx.92165.1.S1_at	TaAffx.92165.1	Aem11	Aen8	Amn14	Rem9	Ren9	Rmn10	UniRef90_Q53MB4	2e-92	GRAS family transcription factor containing protein, expressed n=2 Tax=Oryza sativa RepID=Q53MB4_ORYSJ	LOC_Os11g47900.1	1e-10	11	28368023	28370307	cDNA SCARECROW, putative, expressed	AT2G37650.1	5e-67	2	15792623	15794779	scarecrow-like transcription factor 9 (SCL9)	Bradi4g09180.1	1e-119	4V	8492743	8495019	Status 12;Valid 1;Alias Bd4.980;Description Class_3;Note=protein_coding_gene
GRF	Ta.23254.1.S1_at	Ta.23254.1	Aem10	Aen9	Amn13	Rem14	Ren13	Rmn16	UniRef90_Q6AWX8	1e-104	Os07g0467500 protein n=2 Tax=Oryza sativa RepID=Q6AWX8_ORYSJ	LOC_Os07g28430.1	0	7	16621554	16624299	cDNA growth regulating factor protein, putative, expressed	AT3G13960.1	6e-24	3	4608526	4610160	AtGRF5 (GROWTH-REGULATING FACTOR 5); transcription activator	Bradi1g28400.1	1e-119	1V	23635036	23639109	Status 12;Valid 1;Alias Bd1.3006;Description Class_5;Note=protein_coding_gene
HB-	Ta.7033.1.S1_at	Ta.7033.1	Aem11	Aen9	Amn13	Rem10	Ren13	Rmn16	UniRef90_B0LX55	1e-140	Homeobox-like resistance n=1 Tax=Triticum aestivum RepID=B0LX55_WHEAT	LOC_Os06g29020.2	1e-128	6	16542382	16537095	cDNA retrotransposon protein, putative, unclassified, expressed	AT3G18380.1	3e-88	3	6311002	6313181	sequence-specific DNA binding / transcription factor	Bradi1g42040.1	1e-148	1V	38860110	38867145	Status 12;Valid 1;Alias Bd1.4271;Description Class_3;Note=protein_coding_gene
HB-	Ta.7033.1.S1_x_at	Ta.7033.1	Aem11	Aen9	Amn13	Rem9	Ren13	Rmn16	UniRef90_B0LX55	1e-140	Homeobox-like resistance n=1 Tax=Triticum aestivum RepID=B0LX55_WHEAT	LOC_Os06g29020.2	1e-128	6	16542382	16537095	cDNA retrotransposon protein, putative, unclassified, expressed	AT3G18380.1	3e-88	3	6311002	6313181	sequence-specific DNA binding / transcription factor	Bradi1g42040.1	1e-148	1V	38860110	38867145	Status 12;Valid 1;Alias Bd1.4271;Description Class_3;Note=protein_coding_gene
HB-other	Ta.29549.1.S1_at	Ta.29549.1	Aem2	Aen14	Amn12	Rem4	NA	Rmn13	UniRef90_Q69XL0	8e-96	Os06g0601000 protein n=2 Tax=Oryza sativa RepID=Q69XL0_ORYSJ	LOC_Os06g39906.1	6e-56	6	23731558	23733539	cDNA homeobox domain containing protein, expressed	AT5G11270.1	8e-47	5	3595557	3597076	OCP3 (OVEREXPRESSOR OF CATIONIC PEROXIDASE 3); transcription factor	Bradi1g36770.1	1e-110	1V	32439987	32443076	Status 12;Valid 1;Alias Bd1.3949;Description Class_5;Note=protein_coding_gene
HD-	Ta.6436.1.S1_at	Ta.6436.1	Aem1	Aen8	Amn16	Rem2	Ren15	Rmn1	UniRef90_C5YGI2	1e-110	Putative uncharacterized protein Sb06g029270 n=1 Tax=Sorghum bicolor RepID=C5YGI2_SORBI	LOC_Os04g53540.4	1e-155	4	31722017	31714613	cDNA homeobox and START domains containing protein, putative, expressed	AT1G05230.2	1e-99	1	1513388	1517024	HDG2 (HOMEODOMAIN GLABROUS 2); DNA binding / transcription factor	Bradi5g22570.2	1e-113	5V	24894546	24901133	Status 12;Valid 1;Alias Bd5.2114;Description Class_4;Note=protein_coding_gene
HD-ZIP	Ta.5284.1.S1_x_at	Ta.5284.1	Aem5	Aen7	Amn2	Rem11	Ren9	Rmn14	UniRef90_Q6YWR4	1e-109	Homeobox-leucine zipper protein HOX16 n=3 Tax=Oryza sativa RepID=HOX16_ORYSJ	LOC_Os02g49700.1	1e-119	2	30375434	30377792	cDNA homeobox associated leucine zipper, putative, expressed	AT3G01470.1	2e-40	3	182648	184034	ATHB-1 (ARABIDOPSIS THALIANA HOMEOBOX 1); DNA binding / protein homodimerization/ sequence-specific DNA binding / transcription act	Bradi3g56180.1	4e-95	3V	56178156	56179983	Status 12;Valid 1;Alias Bd3.5701;Description Class_5;Note=protein_coding_gene
HD-ZIP	Ta.7670.1.S1_at	Ta.7670.1	Aem1	NA	Amn1	Rem1	NA	Rmn1	UniRef90_Q2QM96	1e-94	Homeobox-leucine zipper protein HOX33 n=4 Tax=Oryza sativa RepID=HOX33_ORYSJ	LOC_Os12g41860.1	1e-117	12	25893747	25887033	cDNA START domain containing protein, expressed	AT2G34710.1	1e-66	2	14639548	14643993	PHB (PHABULOSA); DNA binding / transcription factor	Bradi4g01890.1	1e-105	4V	1238331	1244318	Status 12;Valid 1;Alias Bd4.180;Description Class_5;Note=protein_coding_gene
HD-ZIP	TaAffx.105257.1.S1_at	TaAffx.105257.1	NA	NA	NA	NA	NA	NA	UniRef90_Q2QM96	8e-93	Homeobox-leucine zipper protein HOX33 n=4 Tax=Oryza sativa RepID=HOX33_ORYSJ	LOC_Os12g41860.1	2e-94	12	25893747	25887033	cDNA START domain containing protein, expressed	AT2G34710.1	1e-68	2	14639548	14643993	PHB (PHABULOSA); DNA binding / transcription factor	Bradi4g01890.2	7e-98	4V	1238331	1244318	Status 12;Valid 1;Alias Bd4.180.1;Note=protein_coding_gene
HSF	Ta.13964.1.S1_at	Ta.13964.1	Aem4	Aen10	Amn16	Rem6	Ren10	Rmn15	UniRef90_Q6EUG4	3e-75	Heat stress transcription factor C-2a n=4 Tax=Oryza sativa RepID=HFC2A_ORYSJ	LOC_Os02g13800.1	2e-62	2	7463932	7465506	cDNA HSF-type DNA-binding domain containing protein, expressed	AT3G24520.1	1e-50	3	8941455	8942531	AT-HSFC1; DNA binding / transcription factor	Bradi3g08870.1	7e-88	3V	6966824	6968528	Status 12;Valid 1;Alias Bd3.937;Description Class_3;Note=protein_coding_gene
LSD	TaAffx.12909.1.S1_at	TaAffx.12909.1	Aem14	NA	Amn14	NA	NA	NA	UniRef90_B2CR51	2e-13	LSD1-like protein n=1 Tax=Hordeum vulgare subsp. vulgare RepID=B2CR51_HORVD							AT1G32540.3	1e-08	1	11768043	11769591	LOL1 (LSD ONE LIKE 1); DNA binding	Bradi1g13970.4	3e-11	1V	10825311	10829238	Status 12;Valid 1;Alias Bd1.1498;Description Class_4;Note=protein_coding_gene
MIKC	Ta.2890.1.S1_at	Ta.2890.1	NA	NA	NA	NA	NA	NA	UniRef90_A9J1W7	4e-82	MIKC-type MADS-box transcription factor WM4 n=1 Tax=Triticum aestivum RepID=A9J1W7_WHEAT	LOC_Os03g11614.1	7e-67	3	6060369	6051750	cDNA OsMADS1 - MADS-box family gene with MIKCc type-box, expressed	AT3G02310.1	2e-35	3	464554	466687	SEP2 (SEPALLATA 2); DNA binding / protein binding / transcription factor	Bradi1g69890.2	4e-86	1V	68331615	68343920	Status 25;Valid 1;Alias Bd1.7317;Description Class_3;Note=protein_coding_gene
MIKC	Ta.3395.1.S1_at	Ta.3395.1	NA	Aen5	Amn8	NA	Ren8	Rmn9	UniRef90_A9J1Z7	1e-113	MIKC-type MADS-box transcription factor WM20 n=3 Tax=Triticum aestivum RepID=A9J1Z7_WHEAT	LOC_Os06g06750.1	1e-121	6	3168416	3161802	cDNA OsMADS5 - MADS-box family gene with MIKCc type-box, expressed	AT1G24260.1	1e-56	1	8593790	8595862	SEP3 (SEPALLATA3); DNA binding / protein binding / transcription factor	Bradi1g48520.1	1e-105	1V	47125930	47132843	Status 12;Valid 1;Alias Bd1.5004;Description Class_5;Note=protein_coding_gene
MIKC	Ta.12700.1.S1_at	Ta.12700.1	Aem12	Aen2	Amn7	Rem8	Ren3	Rmn8	UniRef90_A9J1W2	1e-140	MIKC-type MADS-box transcription factor WM2 n=3 Tax=Triticeae RepID=A9J1W2_WHEAT	LOC_Os05g11414.2	1e-136	5	6458040	6446824	cDNA OsMADS58 - MADS-box family gene with MIKCc type-box, expressed	AT4G18960.1	9e-72	4	10383917	10388272	AG (AGAMOUS); DNA binding / transcription factor	Bradi2g32910.1	1e-125	2V	32919118	32926764	Status 12;Valid 1;Alias Bd2.3191.2;Note=protein_coding_gene
MIKC	Ta.13865.1.S1_at	Ta.13865.1	NA	Aen2	Amn7	NA	Ren14	Rmn8	UniRef90_A9J1Y2	1e-139	MIKC-type MADS-box transcription factor WM10A n=4 Tax=Triticeae RepID=A9J1Y2_WHEAT	LOC_Os09g32948.1	1e-152	9	19652979	19659356	cDNA OsMADS8 - MADS-box family gene with MIKCc type-box, expressed	AT1G24260.1	3e-72	1	8593790	8595862	SEP3 (SEPALLATA3); DNA binding / protein binding / transcription factor	Bradi4g34680.1	1e-124	4V	40216558	40223604	Status 12;Valid 1;Alias Bd4.3545;Description Class_5;Note=protein_coding_gene
MIKC	Ta.14469.3.S1_a_at	Ta.14469.3|Ta.14469.1	NA	Aen2	Amn7	Rem7	Ren14	Rmn8	UniRef90_Q1G180	1e-132	MADS-box transcription factor TaAGL28 n=9 Tax=Pooideae RepID=Q1G180_WHEAT	LOC_Os08g41950.2	1e-171	8	26504466	26509547	cDNA OsMADS7 - MADS-box family gene with MIKCc type-box, expressed	AT1G24260.1	4e-68	1	8593790	8595862	SEP3 (SEPALLATA3); DNA binding / protein binding / transcription factor	Bradi3g41260.1	1e-130	3V	43213035	43218434	Status 12;Valid 1;Alias Bd3.4093;Description Class_5;Note=protein_coding_gene
MIKC	Ta.26215.1.S1_at	Ta.26215.1	NA	NA	NA	NA	NA	NA	UniRef90_Q0J8G8	1e-93	MADS-box transcription factor 26 n=5 Tax=BEP clade RepID=MAD26_ORYSJ	LOC_Os08g02070.1	0	8	678358	680739	cDNA OsMADS26 - MADS-box family gene with MIKCc type-box, expressed	AT1G71692.1	2e-43	1	26952903	26954939	AGL12 (AGAMOUS-LIKE 12); transcription factor	Bradi3g13570.1	5e-94	3V	12093446	12095701	Status 12;Valid 1;Alias Bd3.1385;Description Class_5;Note=protein_coding_gene
MIKC	Ta.4889.1.S1_at	Ta.4889.1	NA	Aen4	Amn4	NA	NA	NA	UniRef90_A9J1Y8	1e-112	MIKC-type MADS-box transcription factor WM15 n=4 Tax=Triticum aestivum RepID=A9J1Y8_WHEAT	LOC_Os01g66030.1	0	1	38323031	38319742	cDNA OsMADS2 - MADS-box family gene with MIKCc type-box, expressed	AT5G20240.1	1e-54	5	6829203	6831208	PI (PISTILLATA); DNA binding / transcription factor	Bradi2g57000.1	1e-105	2V	55205436	55207950	Status 12;Valid 1;Alias Bd2.5737;Description Class_5;Note=protein_coding_gene
MIKC	Ta.6743.1.S1_at	Ta.6743.1	Aem11	Aen9	Amn16	Rem10	Ren13	Rmn16	UniRef90_A9J204	1e-116	MIKC-type MADS-box transcription factor WM22A n=5 Tax=Poaceae RepID=A9J204_WHEAT	LOC_Os02g52340.1	1e-155	2	32033033	32039261	cDNA OsMADS22 - MADS-box family gene with MIKCc type-box, expressed	AT2G22540.1	2e-59	2	9580417	9583603	SVP (SHORT VEGETATIVE PHASE); transcription factor/ translation repressor, nucleic acid binding	Bradi3g58220.1	1e-113	3V	57739426	57746077	Status 12;Valid 1;Alias Bd3.5928;Description Class_5;Note=protein_coding_gene
MIKC	Ta.7339.1.S1_at	Ta.7339.1	Aem11	NA	Amn4	Rem10	NA	Rmn5	UniRef90_Q9LEI5	1e-108	MADS box protein 1 n=7 Tax=Pooideae RepID=Q9LEI5_HORVU	LOC_Os03g08754.2	2e-89	3	4524780	4518407	cDNA OsMADS47 - MADS-box family gene with MIKCc type-box, expressed	AT2G22540.1	2e-58	2	9580417	9583603	SVP (SHORT VEGETATIVE PHASE); transcription factor/ translation repressor, nucleic acid binding	Bradi1g72150.5	1e-107	1V	69952452	69959186	Status 12;Valid 1;Alias Bd1.7556.2;Note=protein_coding_gene
MIKC	Ta.7339.1.S1_x_at	Ta.7339.1	Aem10	NA	Amn5	Rem9	NA	Rmn5	UniRef90_Q9LEI5	1e-108	MADS box protein 1 n=7 Tax=Pooideae RepID=Q9LEI5_HORVU	LOC_Os03g08754.2	2e-89	3	4524780	4518407	cDNA OsMADS47 - MADS-box family gene with MIKCc type-box, expressed	AT2G22540.1	2e-58	2	9580417	9583603	SVP (SHORT VEGETATIVE PHASE); transcription factor/ translation repressor, nucleic acid binding	Bradi1g72150.5	1e-107	1V	69952452	69959186	Status 12;Valid 1;Alias Bd1.7556.2;Note=protein_coding_gene
MIKC	Ta.14090.1.S1_at	Ta.14090.1	Aem13	Aen2	Amn8	Rem1	Ren3	Rmn8	UniRef90_Q6QHI2	1e-109	PISTILLATA-like protein n=3 Tax=Triticeae RepID=Q6QHI2_HORVD	LOC_Os05g34940.2	1e-180	5	20696887	20700103	cDNA OsMADS4 - MADS-box family gene with MIKCc type-box, expressed	AT5G20240.1	5e-53	5	6829203	6831208	PI (PISTILLATA); DNA binding / transcription factor	Bradi2g24940.2	1e-101	2V	22735211	22738604	Status 12;Valid 1;Alias Bd2.2638;Description Class_5;Note=protein_coding_gene
MIKC	Ta.143.1.S1_at	Ta.143.1	Aem13	NA	Amn1	NA	NA	NA	UniRef90_Q6QHI3	1e-125	APETALA3-like protein n=4 Tax=Triticeae RepID=Q6QHI3_HORVD	LOC_Os06g49840.2	0	6	30177068	30172487	cDNA OsMADS16 - MADS-box family gene with MIKCc type-box, expressed	AT3G54340.1	9e-52	3	20119428	20121087	AP3 (APETALA 3); DNA binding / transcription factor	Bradi1g35000.1	1e-122	1V	30524687	30531322	Status 12;Valid 1;Alias Bd1.3756;Description Class_5;Note=protein_coding_gene
MIKC	Ta.25343.1.A1_at	Ta.25343.1	NA	NA	NA	NA	NA	NA	UniRef90_A9J1V8	1e-112	MIKC-type MADS-box transcription factor WM1A n=3 Tax=Triticum aestivum RepID=A9J1V8_WHEAT	LOC_Os10g39130.1	2e-95	10	20791431	20802276	cDNA OsMADS56 - MADS-box family gene with MIKCc type-box, expressed	AT2G45660.1	4e-54	2	18807799	18810193	AGL20 (AGAMOUS-LIKE 20); transcription factor	Bradi3g32090.1	8e-83	3V	34310420	34320352	Status 25;Valid 1;Alias Bd3.3084;Description Class_3;Note=protein_coding_gene
MIKC	Ta.27776.1.S1_at	Ta.27776.1	Aem12	Aen4	Amn8	Rem10	Ren14	Rmn8	UniRef90_A9J1W5	1e-126	MIKC-type MADS-box transcription factor WM3B n=4 Tax=Triticum aestivum RepID=A9J1W5_WHEAT	LOC_Os12g10540.4	1e-168	12	5583579	5589271	cDNA OsMADS13 - MADS-box family gene with MIKCc type-box, expressed	AT2G42830.1	6e-63	2	17820602	17823806	SHP2 (SHATTERPROOF 2); protein binding / transcription factor	Bradi4g40350.1	1e-118	4V	44746819	44750517	Status 12;Valid 1;Alias Bd4.4148;Description Class_4;Note=protein_coding_gene
MIKC	Ta.3854.1.S1_at	Ta.3854.1	Aem5	Aen15	Amn9	Rem11	Ren5	Rmn14	UniRef90_A9J1W7	1e-127	MIKC-type MADS-box transcription factor WM4 n=1 Tax=Triticum aestivum RepID=A9J1W7_WHEAT	LOC_Os03g11614.1	1e-110	3	6060369	6051750	cDNA OsMADS1 - MADS-box family gene with MIKCc type-box, expressed	AT5G15800.1	2e-56	5	5151594	5153767	SEP1 (SEPALLATA1); DNA binding / transcription factor	Bradi1g69890.2	1e-102	1V	68331615	68343920	Status 25;Valid 1;Alias Bd1.7317;Description Class_3;Note=protein_coding_gene
MIKC	Ta.777.1.S1_at	Ta.777.1	NA	Aen1	Amn7	NA	Ren1	Rmn7	UniRef90_Q6QHI1	1e-136	AGAMOUS LIKE6-like protein n=9 Tax=Pooideae RepID=Q6QHI1_HORVD	LOC_Os02g45770.1	1e-169	2	27870110	27878210	cDNA OsMADS6 - MADS-box family gene with MIKCc type-box, expressed	AT2G45650.1	5e-70	2	18804453	18806291	AGL6 (AGAMOUS-LIKE 6); DNA binding / transcription factor	Bradi3g51800.2	1e-126	3V	52807748	52815050	Status 12;Valid 1;Alias Bd3.5236;Description Class_5;Note=protein_coding_gene
MIKC	TaAffx.143995.17.A1_at	TaAffx.143995.17	NA	Aen9	Amn14	NA	Ren18	Rmn12	UniRef90_O82128	1e-130	MADS box transcription factor n=15 Tax=Triticeae RepID=O82128_WHEAT	LOC_Os03g54160.2	1e-111	3	31034456	31024033	cDNA OsMADS14 - MADS-box family gene with MIKCc type-box, expressed	AT1G69120.1	7e-73	1	25982576	25986102	AP1 (APETALA1); DNA binding / protein binding / protein heterodimerization/ transcription activator/ transcription factor	Bradi1g08340.1	1e-116	1V	5868920	5878755	Status 12;Valid 1;Alias Bd1.882;Description Class_5;Note=protein_coding_gene
MIKC	TaAffx.143995.17.S1_s_at	Ta.142.1|Ta.30607.1|TaAffx.143995.17	Aem12	Aen9	Amn5	Rem14	Ren10	Rmn4	UniRef90_O82128	1e-130	MADS box transcription factor n=15 Tax=Triticeae RepID=O82128_WHEAT	LOC_Os03g54160.2	1e-178	3	31034456	31024033	cDNA OsMADS14 - MADS-box family gene with MIKCc type-box, expressed	AT1G69120.1	7e-73	1	25982576	25986102	AP1 (APETALA1); DNA binding / protein binding / protein heterodimerization/ transcription activator/ transcription factor	Bradi1g08340.1	1e-116	1V	5868920	5878755	Status 12;Valid 1;Alias Bd1.882;Description Class_5;Note=protein_coding_gene
MIKC	TaAffx.143995.19.A1_at	TaAffx.143995.19	NA	NA	NA	NA	NA	NA	UniRef90_Q84JE1	1e-133	AGLG1 n=4 Tax=Triticum RepID=Q84JE1_TRIMO	LOC_Os03g54170.1	7e-93	3	31047906	31041238	cDNA OsMADS34 - MADS-box family gene with MIKCc type-box, expressed	AT5G15800.2	9e-56	5	5151594	5153767	SEP1 (SEPALLATA1); DNA binding / transcription factor	Bradi1g08330.1	1e-101	1V	5853959	5861592	Status 12;Valid 1;Alias Bd1.881;Description Class_3;Note=protein_coding_gene
MIKC	TaAffx.143995.19.S1_at	TaAffx.143995.19	NA	NA	NA	NA	Ren17	Rmn12	UniRef90_Q84JE1	1e-133	AGLG1 n=4 Tax=Triticum RepID=Q84JE1_TRIMO	LOC_Os03g54170.1	7e-93	3	31047906	31041238	cDNA OsMADS34 - MADS-box family gene with MIKCc type-box, expressed	AT5G15800.2	9e-56	5	5151594	5153767	SEP1 (SEPALLATA1); DNA binding / transcription factor	Bradi1g08330.1	1e-101	1V	5853959	5861592	Status 12;Valid 1;Alias Bd1.881;Description Class_3;Note=protein_coding_gene
MIKC	TaAffx.19661.1.S1_at	TaAffx.19661.1	NA	Aen1	Amn7	NA	Ren1	Rmn12	UniRef90_A4UXS0	1e-112	MADS-box transcription factor n=5 Tax=Triticum aestivum RepID=A4UXS0_WHEAT	LOC_Os03g03100.1	4e-75	3	1299382	1297068	cDNA OsMADS50 - MADS-box family gene with MIKCc type-box, expressed	AT2G45660.1	9e-50	2	18807799	18810193	AGL20 (AGAMOUS-LIKE 20); transcription factor	Bradi1g77020.1	1e-65	1V	73408022	73416537	Status 12;Valid 1;Alias Bd1.8040;Description Class_3;Note=protein_coding_gene
MYB	Ta.18675.1.S1_at	Ta.18675.1	NA	NA	NA	NA	NA	NA	UniRef90_Q2AAT5	1e-140	Myb-related protein n=1 Tax=Triticum aestivum RepID=Q2AAT5_WHEAT	LOC_Os05g46610.1	1e-97	5	26924690	26926433	cDNA myb-like DNA-binding domain containing protein, putative, expressed	AT5G26660.1	2e-56	5	9331775	9333044	ATMYB86 (MYB DOMAIN PROTEIN 86); specific transcriptional repressor/ transcription repressor	Bradi2g47590.1	2e-97	2V	47978477	47979886	Status 12;Valid 1;Alias Bd2.4741;Description Class_5;Note=protein_coding_gene
MYB	Ta.24098.1.S1_at	Ta.24098.1	Aem8	Aen14	Amn11	Rem8	Ren13	Rmn12	UniRef90_Q96464	0	GAMyb protein n=12 Tax=Pooideae RepID=Q96464_HORVU	LOC_Os01g59660.3	0	1	34507321	34511738	cDNA MYB family transcription factor, putative, expressed	AT3G11440.1	2e-69	3	3603056	3604929	MYB65 (MYB DOMAIN PROTEIN 65); DNA binding / transcription factor	Bradi2g53010.1	0	2V	52243055	52246938	Status 12;Valid 1;Alias Bd2.5305;Description Class_5;Note=protein_coding_gene
MYB	TaAffx.106568.1.S1_at	TaAffx.106568.1	NA	NA	NA	NA	NA	NA	UniRef90_C6JS71	3e-46	Putative uncharacterized protein Sb0088s002210 n=1 Tax=Sorghum bicolor RepID=C6JS71_SORBI	LOC_Os01g74590.1	1e-53	1	43193852	43192976	cDNA MYB family transcription factor, putative, expressed	AT2G23290.1	1e-36	2	9904895	9905824	AtMYB70 (myb domain protein 70); DNA binding / transcription factor	Bradi2g28910.1	3e-38	2V	28220886	28221954	Status 12;Valid 1;Alias Bd2.3011;Description Class_2;Note=protein_coding_gene
MYB	Ta.24098.1.S1_s_at	Ta.24098.1	Aem8	Aen9	Amn10	Rem8	Ren13	Rmn11	UniRef90_Q96464	0	GAMyb protein n=12 Tax=Pooideae RepID=Q96464_HORVU	LOC_Os01g59660.3	0	1	34507321	34511738	cDNA MYB family transcription factor, putative, expressed	AT3G11440.1	2e-69	3	3603056	3604929	MYB65 (MYB DOMAIN PROTEIN 65); DNA binding / transcription factor	Bradi2g53010.1	0	2V	52243055	52246938	Status 12;Valid 1;Alias Bd2.5305;Description Class_5;Note=protein_coding_gene
MYB	Ta.25268.1.S1_at	Ta.25268.1	Aem11	Aen9	Amn10	Rem10	Ren13	Rmn11	UniRef90_Q8S0Z6	8e-87	Myb-related transcription factor LBM2-like n=2 Tax=Oryza sativa RepID=Q8S0Z6_ORYSJ	LOC_Os01g49160.1	1e-143	1	28248876	28250472	cDNA MYB family transcription factor, putative, expressed	AT3G49690.1	1e-53	3	18427941	18429100	MYB84 (MYB DOMAIN PROTEIN 84); DNA binding / transcription factor	Bradi2g46770.1	7e-90	2V	47198889	47200712	Status 12;Valid 1;Alias Bd2.4644;Description Class_2;Note=protein_coding_gene
MYB	Ta.27429.1.S1_at	Ta.27429.1	NA	NA	NA	NA	Ren4	Rmn8	UniRef90_Q2QZJ8	5e-95	Expressed protein n=3 Tax=Oryza sativa RepID=Q2QZJ8_ORYSJ	LOC_Os12g37690.1	9e-98	12	23103812	23101516	cDNA MYB family transcription factor, putative, expressed	AT5G49620.1	2e-65	5	20137491	20139384	AtMYB78 (myb domain protein 78); DNA binding / transcription factor	Bradi4g09900.1	1e-86	4V	9365958	9367720	Status 12;Valid 1;Alias Bd4.1058;Description Class_1;Note=protein_coding_gene
MYB	Ta.3031.2.S1_at	Ta.3031.2	NA	NA	NA	NA	NA	NA	UniRef90_C5YZM0	1e-150	Putative uncharacterized protein Sb09g003100 n=1 Tax=Sorghum bicolor RepID=C5YZM0_SORBI	LOC_Os05g04820.1	0	5	2311371	2315419	cDNA MYB family transcription factor, putative, expressed	AT1G09540.1	8e-70	1	3086333	3087689	MYB61 (MYB DOMAIN PROTEIN 61); DNA binding / transcription factor	Bradi2g36730.1	1e-130	2V	37046325	37048694	Status 12;Valid 1;Alias Bd2.3585.1;Note=protein_coding_gene
MYB	Ta.4965.1.S1_x_at	Ta.4965.1	Aem9	Aen8	Amn3	Rem12	Ren12	Rmn4	UniRef90_B9FSW7	1e-119	Putative uncharacterized protein n=2 Tax=Oryza sativa RepID=B9FSW7_ORYSJ	LOC_Os06g19980.1	4e-64	6	11452024	11460167	cDNA MYB family transcription factor, putative, expressed	AT5G41020.1	9e-82	5	16425883	16427649	myb family transcription factor	Bradi1g33410.1	1e-123	1V	28952938	28960991	Status 12;Valid 1;Alias Bd1.3578;Description Class_2;Note=protein_coding_gene
MYB	Ta.7314.1.S1_a_at	?	Aem11	Aen12	Amn14	Rem10	Ren1	Rmn12
MYB	Ta.7314.1.S1_at	Ta.7314.1	Aem11	Aen9	Amn14	Rem10	Ren13	Rmn16	UniRef90_Q2AAT3	1e-149	Myb-related protein n=2 Tax=Triticum aestivum RepID=Q2AAT3_WHEAT	LOC_Os04g43680.1	1e-126	4	25659778	25657904	cDNA MYB family transcription factor, putative, expressed	AT3G23250.1	2e-65	3	8309492	8310624	MYB15 (MYB DOMAIN PROTEIN 15); DNA binding / transcription factor	Bradi5g15760.1	1e-103	5V	19175348	19177561	Status 12;Valid 1;Alias Bd5.1398;Description Class_4;Note=protein_coding_gene
MYB	Ta.7356.2.S1_at	Ta.7356.2	Aem4	Aen1	Amn6	Rem5	Ren8	Rmn2	UniRef90_C5Y003	4e-51	Putative uncharacterized protein Sb04g010313 (Fragment) n=1 Tax=Sorghum bicolor RepID=C5Y003_SORBI	LOC_Os02g17190.1	1e-15	2	9848197	9852415	cDNA MYB family transcription factor, putative, expressed	AT5G11510.2	4e-34	5	3680452	3683633	MYB3R-4 (myb domain protein 3R-4); DNA binding / transcription coactivator/ transcription factor	Bradi3g10070.1	3e-59	3V	8225765	8230536	Alias Bd3.1074;Description Class_3;Note=protein_coding_gene
MYB	TaAffx.117149.1.S1_at	TaAffx.117149.1	Aem8	Aen9	Amn10	Rem12	Ren11	Rmn10	UniRef90_Q6IX76	3e-94	Transcription factor Myb3 (Fragment) n=1 Tax=Triticum aestivum RepID=Q6IX76_WHEAT	LOC_Os01g59660.4	1e-41	1	34507321	34511738	cDNA MYB family transcription factor, putative, expressed	AT5G06100.3	2e-44	5	1838555	1840386	MYB33 (MYB DOMAIN PROTEIN 33); DNA binding / transcription factor	Bradi2g53010.1	7e-93	2V	52243055	52246938	Status 12;Valid 1;Alias Bd2.5305;Description Class_5;Note=protein_coding_gene
MYB	TaAffx.121889.1.S1_at	TaAffx.121889.1	Aem8	NA	Amn3	Rem7	Ren15	Rmn3	UniRef90_Q8W149	1e-179	CDC5 protein n=4 Tax=Poaceae RepID=Q8W149_MAIZE	LOC_Os04g28090.1	0	4	16407910	16415223	cDNA MYB family transcription factor, putative, expressed	AT1G09770.1	1e-128	1	3162002	3165122	ATCDC5 (ARABIDOPSIS THALIANA CELL DIVISION CYCLE 5); DNA binding / transcription factor	Bradi4g07110.1	0	4V	5987837	5993530	Alias Bd4.747;Description Class_5;Note=protein_coding_gene
MYB	TaAffx.2616.1.S1_at	TaAffx.2616.1	Aem9	Aen10	Amn5	Rem12	Ren11	Rmn4	UniRef90_C5YEQ0	5e-66	Putative uncharacterized protein Sb06g013250 n=1 Tax=Sorghum bicolor RepID=C5YEQ0_SORBI	LOC_Os04g30890.1	1e-26	4	18287301	18285598	cDNA MYB family transcription factor, putative, expressed	AT5G06110.1	4e-36	5	1841009	1843000	DNAJ heat shock N-terminal domain-containing protein / cell division protein-related	Bradi5g07300.1	6e-83	5V	9749740	9752087	Status 12;Valid 1;Alias Bd5.513;Description Class_5;Note=protein_coding_gene
MYB	TaAffx.36896.1.A1_at	TaAffx.36896.1	Aem14	NA	Amn5	Rem13	Ren10	Rmn6	UniRef90_Q8S9F8	1e-94	Transcriptional adaptor n=2 Tax=Zea mays RepID=Q8S9F8_MAIZE	LOC_Os03g53960.1	2e-96	3	30935894	30928473	cDNA transcriptional adaptor, putative, expressed	AT4G16420.1	3e-43	4	9262805	9265775	ADA2B (HOMOLOG OF YEAST ADA2 2B); DNA binding / transcription coactivator/ transcription factor	Bradi1g08470.1	1e-100	1V	5984891	5989396	Status 12;Valid 1;Alias Bd1.897;Description Class_5;Note=protein_coding_gene
MYB	TaAffx.39516.1.S1_at	TaAffx.39516.1	NA	Aen6	Amn11	NA	Ren14	Rmn8	UniRef90_Q2QNI6	9e-93	Putative uncharacterized protein n=2 Tax=Oryza sativa RepID=Q2QNI6_ORYSJ	LOC_Os12g37690.1	1e-115	12	23103812	23101516	cDNA MYB family transcription factor, putative, expressed	AT5G49620.1	2e-64	5	20137491	20139384	AtMYB78 (myb domain protein 78); DNA binding / transcription factor	Bradi4g09900.1	2e-68	4V	9365958	9367720	Status 12;Valid 1;Alias Bd4.1058;Description Class_1;Note=protein_coding_gene
MYB	Ta.25919.1.S1_at	Ta.25919.1	NA	Aen2	Amn7	Rem2	Ren8	Rmn9	UniRef90_A2ZLS5	1e-111	Putative uncharacterized protein n=1 Tax=Oryza sativa Indica Group RepID=A2ZLS5_ORYSI	LOC_Os12g37970.3	0	12	23293515	23291986	cDNA MYB family transcription factor, putative, expressed	AT5G59780.3	5e-57	5	24082425	24083350	MYB59 (MYB DOMAIN PROTEIN 59); DNA binding / transcription factor	Bradi4g04050.1	1e-109	4V	3274239	3275690	Status 12;Valid 1;Alias Bd4.410;Description Class_5;Note=protein_coding_gene
MYB	Ta.26049.1.S1_a_at	Ta.26049.1|Ta.26049.2	Aem11	Aen10	Amn4	Rem9	Ren13	Rmn5	UniRef90_P20026	1e-125	Myb-related protein Hv1 n=2 Tax=Triticeae RepID=MYB1_HORVU	LOC_Os09g36730.1	1e-125	9	21190257	21188900	cDNA MYB family transcription factor, putative, expressed	AT4G38620.1	3e-71	4	18053866	18054876	MYB4; DNA binding / transcription factor	Bradi4g36460.1	1e-100	4V	41684926	41686189	Status 12;Valid 1;Alias Bd4.3731;Description Class_3;Note=protein_coding_gene
MYB	Ta.27501.1.S1_at	Ta.27501.1	Aem7	Aen10	Amn10	Rem7	Ren12	Rmn10	UniRef90_Q7E198	1e-117	Putative myb protein n=2 Tax=Oryza sativa RepID=Q7E198_ORYSJ	LOC_Os07g43580.1	1e-139	7	26076160	26074305	cDNA MYB family transcription factor, putative, expressed	AT3G28910.1	2e-78	3	10911443	10912856	MYB30 (MYB DOMAIN PROTEIN 30); DNA binding / transcription factor	Bradi1g20540.1	1e-104	1V	16434420	16435772	Status 12;Valid 1;Alias Bd1.2177;Description Class_3;Note=protein_coding_gene
MYB_related	Ta.4504.1.S1_at	Ta.4504.1	Aem11	Aen10	Amn13	Rem10	Ren12	Rmn4	UniRef90_Q8GUA0	7e-99	Os01g0708000 protein n=4 Tax=Oryza sativa RepID=Q8GUA0_ORYSJ	LOC_Os01g51154.3	2e-86	1	29404578	29410331	cDNA single myb histone, putative, expressed	AT1G17520.1	4e-39	1	6024959	6027224	DNA-binding protein, putative	Bradi2g47820.1	1e-116	2V	48190322	48196505	Status 12;Valid 1;Alias Bd2.4767;Description Class_5;Note=protein_coding_gene
MYB_related	Ta.27337.1.S1_at	Ta.27337.1	Aem12	Aen10	Amn13	Rem9	Ren12	Rmn16	UniRef90_Q5VS69	2e-94	Os06g0105800 protein n=1 Tax=Oryza sativa Japonica Group RepID=Q5VS69_ORYSJ	LOC_Os06g01670.1	5e-75	6	402494	397591	cDNA myb-like DNA-binding domain containing protein, expressed	AT5G52660.2	5e-62	5	21359423	21362037	myb family transcription factor	Bradi1g32330.2	5e-83	1V	27662203	27667795	Status 12;Valid 1;Alias Bd1.3447;Description Class_4;Note=protein_coding_gene
MYB_related	Ta.7524.2.A1_a_at	Ta.7524.2|Ta.7524.3	Aem2	Aen1	Amn2	Rem1	Ren9	Rmn1	UniRef90_Q0J7W9	1e-137	Os08g0157600 protein n=3 Tax=Oryza sativa RepID=Q0J7W9_ORYSJ	LOC_Os08g06110.5	1e-103	8	3364733	3372437	cDNA MYB family transcription factor, putative, expressed	AT1G01060.4	3e-32	1	33992	37061	LHY (LATE ELONGATED HYPOCOTYL); DNA binding / transcription factor	Bradi3g16510.1	1e-156	3V	14660215	14662870	Alias Bd3.1707;Description Class_5;Note=protein_coding_gene
MYB_related	Ta.7524.2.A1_x_at	Ta.7524.2	Aem2	Aen1	Amn2	Rem1	Ren9	Rmn1	UniRef90_Q0J7W9	1e-137	Os08g0157600 protein n=3 Tax=Oryza sativa RepID=Q0J7W9_ORYSJ	LOC_Os08g06110.5	1e-103	8	3364733	3372437	cDNA MYB family transcription factor, putative, expressed	AT1G01060.4	3e-32	1	33992	37061	LHY (LATE ELONGATED HYPOCOTYL); DNA binding / transcription factor	Bradi3g16510.1	1e-156	3V	14660215	14662870	Alias Bd3.1707;Description Class_5;Note=protein_coding_gene
MYB_related	TaAffx.111358.1.S1_at	TaAffx.111358.1	Aem12	Aen12	Amn5	Rem10	Ren12	Rmn4	UniRef90_Q2QM89	9e-95	Os12g0613300 protein n=2 Tax=Oryza sativa Japonica Group RepID=Q2QM89_ORYSJ	LOC_Os12g41920.3	1e-72	12	25954381	25950892	cDNA single myb histone, putative, expressed	AT1G49950.1	1e-49	1	18494439	18496713	DNA-binding protein, putative	Bradi4g01770.1	1e-105	4V	1161062	1164694	Status 12;Valid 1;Alias Bd4.167;Description Class_4;Note=protein_coding_gene
MYB_related	Ta.12834.1.S1_s_at	Ta.12834.1	NA	NA	NA	NA	NA	NA	UniRef90_UPI0000E12306	1e-39	Os05g0114700 n=1 Tax=Oryza sativa Japonica Group RepID=UPI0000E12306	LOC_Os05g02420.2	1e-31	5	801069	803446	cDNA expressed protein	AT5G59780.3	4e-36	5	24082425	24083350	MYB59 (MYB DOMAIN PROTEIN 59); DNA binding / transcription factor	Bradi2g62510.1	8e-56	2V	59109453	59110845	Status 12;Valid 1;Alias Bd2.6338;Description Class_1;Note=protein_coding_gene
MYB_related	Ta.13545.1.S1_at	Ta.13545.1	Aem1	NA	Amn1	Rem4	NA	Rmn6	UniRef90_B4FK82	1e-96	Myb-like DNA-binding domain, SHAQKYF class family protein n=1 Tax=Zea mays RepID=B4FK82_MAIZE	LOC_Os08g05510.1	1e-125	8	2933789	2939200	cDNA MYB family transcription factor, putative, expressed	AT5G47390.1	9e-29	5	19227001	19228546	myb family transcription factor	Bradi3g17170.1	1e-108	3V	15267932	15273217	Status 12;Valid 1;Alias Bd3.1778;Description Class_4;Note=protein_coding_gene
MYB_related	Ta.13811.1.S1_at	Ta.13811.1	Aem5	Aen15	Amn2	Rem8	Ren15	Rmn4	UniRef90_Q6ZHD2	1e-107	Os02g0685200 protein n=2 Tax=Oryza sativa RepID=Q6ZHD2_ORYSJ	LOC_Os02g46030.1	2e-57	2	28038280	28035246	cDNA MYB family transcription factor, putative, expressed	AT5G17300.1	4e-31	5	5690435	5692435	myb family transcription factor	Bradi3g51960.1	1e-151	3V	52927834	52930767	Status 12;Valid 1;Alias Bd3.5252;Description Class_4;Note=protein_coding_gene
MYB_related	Ta.1654.1.S1_at	Ta.1654.1	Aem3	Aen2	Amn8	Rem5	Ren14	Rmn8	UniRef90_Q2PBP1	1e-113	Mcb1 protein n=2 Tax=Hordeum vulgare RepID=Q2PBP1_HORVU	LOC_Os10g41260.1	5e-66	10	22105162	22103055	cDNA MYB family transcription factor, putative, expressed	AT1G70000.1	2e-27	1	26363674	26364635	DNA-binding family protein	Bradi3g33440.4	2e-39	3V	35811276	35813046	Status 25;Valid 1;Alias Bd3.3241.1.1;Note=protein_coding_gene
MYB_related	Ta.1654.1.S1_x_at	Ta.1654.1	Aem3	Aen2	Amn8	Rem5	Ren3	Rmn8	UniRef90_Q2PBP1	1e-113	Mcb1 protein n=2 Tax=Hordeum vulgare RepID=Q2PBP1_HORVU	LOC_Os10g41260.1	5e-66	10	22105162	22103055	cDNA MYB family transcription factor, putative, expressed	AT1G70000.1	2e-27	1	26363674	26364635	DNA-binding family protein	Bradi3g33440.4	2e-39	3V	35811276	35813046	Status 25;Valid 1;Alias Bd3.3241.1.1;Note=protein_coding_gene
MYB_related	Ta.19783.1.S1_x_at	Ta.19783.1	NA	NA	NA	Rem12	NA	Rmn4	UniRef90_C5YYM1	2e-71	Putative uncharacterized protein Sb09g001590 n=1 Tax=Sorghum bicolor RepID=C5YYM1_SORBI	LOC_Os05g02420.2	4e-51	5	801069	803446	cDNA expressed protein	AT3G46130.1	6e-52	3	16945433	16946376	MYB111 (MYB DOMAIN PROTEIN 111); DNA binding / transcription factor	Bradi2g62510.1	2e-55	2V	59109453	59110845	Status 12;Valid 1;Alias Bd2.6338;Description Class_1;Note=protein_coding_gene
MYB_related	Ta.4060.1.S1_at	Ta.4060.1	Aem5	Aen2	Amn7	Rem3	Ren6	Rmn9	UniRef90_Q6YZ61	0	Os02g0776700 protein n=2 Tax=Oryza sativa RepID=Q6YZ61_ORYSJ	LOC_Os02g53670.4	3e-65	2	32821972	32826905	cDNA MYB family transcription factor, putative, expressed	AT1G72650.1	5e-67	1	27350253	27353483	TRFL6 (TRF-LIKE 6); DNA binding / transcription factor	Bradi3g57300.1	0	3V	56947386	56953632	Status 12;Valid 1;Alias Bd3.5821;Description Class_5;Note=protein_coding_gene
MYB_related	Ta.4993.1.A1_at	Ta.4993.1	Aem16	Aen9	Amn11	Rem13	Ren11	Rmn12	UniRef90_A2WRZ9	1e-92	Putative uncharacterized protein n=1 Tax=Oryza sativa Indica Group RepID=A2WRZ9_ORYSI	LOC_Os01g40670.2	9e-83	1	22987185	22991424	cDNA single myb histone, putative, expressed	AT1G49950.1	8e-54	1	18494439	18496713	DNA-binding protein, putative	Bradi2g42240.1	1e-108	2V	42727240	42731345	Status 12;Valid 1;Alias Bd2.4176;Description Class_5;Note=protein_coding_gene
MYB_related	Ta.7818.1.S1_at	Ta.7818.1	Aem10	Aen10	Amn10	Rem12	Ren12	Rmn10	UniRef90_Q6ZDM0	1e-111	Myb transcription factor n=2 Tax=Oryza sativa RepID=Q6ZDM0_ORYSJ	LOC_Os08g04840.1	1e-47	8	2432790	2435916	cDNA MYB family transcription factor, putative, expressed	AT5G47390.1	2e-41	5	19227001	19228546	myb family transcription factor	Bradi3g14830.1	1e-139	3V	13140880	13143892	Status 12;Valid 1;Alias Bd3.1520;Description Class_4;Note=protein_coding_gene
MYB_related	Ta.8565.1.S1_at	Ta.8565.1	Aem8	Aen2	Amn7	Rem11	Ren7	Rmn9	UniRef90_Q10G93	0	DIRP family protein, expressed n=3 Tax=Oryza sativa Japonica Group RepID=Q10G93_ORYSJ	LOC_Os03g43800.1	1e-115	3	24515500	24532678	cDNA DIRP family protein, putative, expressed	AT3G21430.2	1e-82	3	7544800	7552841	DNA binding	Bradi3g01340.4	0	3V	850498	864188	Status 12;Valid 1;Alias Bd3.125;Description Class_5;Note=protein_coding_gene
MYB_related	Ta.11849.1.S1_at	Ta.11849.1	Aem2	Aen5	Amn8	Rem1	Ren1	Rmn13	UniRef90_B5AEI9	1e-100	Myb transcription factor n=3 Tax=Oryza sativa RepID=B5AEI9_ORYSJ	LOC_Os06g51260.1	8e-62	6	31028134	31024939	cDNA MYB family transcription factor, putative, expressed	AT5G17300.1	5e-25	5	5690435	5692435	myb family transcription factor	Bradi1g29680.1	1e-128	1V	25223589	25226887	Status 12;Valid 1;Alias Bd1.3147;Description Class_5;Note=protein_coding_gene
MYB_related	Ta.27013.1.S1_at	Ta.27013.1	Aem3	Aen2	Amn12	Rem13	Ren16	Rmn6	UniRef90_B9F1T8	1e-136	Putative uncharacterized protein n=2 Tax=Oryza sativa RepID=B9F1T8_ORYSJ	LOC_Os02g45670.1	0	2	27775574	27770584	cDNA myb-like DNA-binding domain containing protein, expressed	AT5G52660.2	3e-84	5	21359423	21362037	myb family transcription factor	Bradi3g51760.2	1e-128	3V	52769962	52775216	Status 12;Valid 1;Alias Bd3.5232;Description Class_5;Note=protein_coding_gene
MYB_related	Ta.3242.2.S1_at	Ta.3242.2	Aem12	Aen12	Amn4	Rem10	Ren17	Rmn5	UniRef90_B9FQF0	1e-115	Putative uncharacterized protein n=2 Tax=Oryza sativa RepID=B9FQF0_ORYSJ	LOC_Os06g45840.2	9e-83	6	27739733	27733724	cDNA MYB transcription factor, putative, expressed	AT5G52660.2	2e-79	5	21359423	21362037	myb family transcription factor	Bradi1g32330.1	1e-125	1V	27662203	27667795	Status 12;Valid 1;Alias Bd1.3447.1;Note=protein_coding_gene
MYB_related	Ta.4436.1.S1_at	Ta.4436.1	Aem2	Aen14	Amn2	Rem3	Ren9	Rmn2	UniRef90_Q10PA6	3e-83	Os03g0241100 protein n=2 Tax=Oryza sativa RepID=Q10PA6_ORYSJ	LOC_Os03g56234.2	1e-65	3	32033811	32027542	cDNA myb/SANT domain protein, putative, expressed	AT2G36960.2	9e-21	2	15523552	15527245	TKI1 (TSL-kinase interacting protein 1); DNA binding / transcription factor	Bradi1g68510.2	1e-85	1V	67074791	67080280	Status 12;Valid 1;Alias Bd1.7169.1;Description Class_3;Note=protein_coding_gene
MYB_related	Ta.7266.1.S1_at	Ta.7266.1	Aem8	Aen10	Amn3	Rem8	Ren12	Rmn15	UniRef90_Q14SM5	1e-176	Mybst1 protein n=1 Tax=Hordeum vulgare RepID=Q14SM5_HORVU	LOC_Os10g41200.1	0	10	22060143	22056913	cDNA MYB family transcription factor, putative, expressed	AT5G47390.1	2e-92	5	19227001	19228546	myb family transcription factor	Bradi3g33400.1	1e-119	3V	35760830	35764866	Status 12;Valid 1;Alias Bd3.3237;Description Class_3;Note=protein_coding_gene
MYB_related	Ta.8661.1.S1_at	Ta.8661.1	NA	NA	NA	NA	NA	NA	UniRef90_Q9AVV5	1e-129	MCB2 protein n=1 Tax=Hordeum vulgare RepID=Q9AVV5_HORVU	LOC_Os01g41900.1	1e-104	1	23759303	23761456	cDNA Myb transcription factor, putative, expressed	AT3G16350.1	6e-45	3	5547828	5549397	myb family transcription factor	Bradi2g42870.1	1e-123	2V	43315564	43317076	Status 12;Valid 1;Alias Bd2.4243;Description Class_4;Note=protein_coding_gene
NAC	Ta.5127.1.S1_x_at	Ta.5127.1	NA	Aen3	Amn8	NA	Ren16	Rmn8	UniRef90_Q653V8	1e-104	Os06g0675600 protein n=3 Tax=Oryza sativa RepID=Q653V8_ORYSJ	LOC_Os06g46270.1	2e-89	6	28036571	28040911	cDNA no apical meristem protein, putative, expressed	AT1G56010.2	3e-45	1	20946852	20949144	NAC1; transcription factor	Bradi1g32660.1	1e-119	1V	28084948	28088779	Status 12;Valid 1;Alias Bd1.3489;Description Class_3;Note=protein_coding_gene
NAC	Ta.7046.1.S1_at	Ta.7046.1	NA	NA	NA	NA	NA	NA	UniRef90_Q10S65	2e-87	Os03g0133000 protein n=2 Tax=Oryza sativa RepID=Q10S65_ORYSJ	LOC_Os03g04070.1	1e-148	3	1863241	1861348	cDNA no apical meristem protein, putative, expressed	AT2G17040.1	3e-59	2	7407123	7408120	anac036 (Arabidopsis NAC domain containing protein 36); transcription factor	Bradi1g76210.1	1e-87	1V	72865783	72867284	Status 12;Valid 1;Alias Bd1.7951;Description Class_3;Note=protein_coding_gene
NAC	Ta.384.1.S1_at	Ta.384.1	Aem9	Aen11	Amn10	Rem9	Ren13	Rmn12	UniRef90_Q6K6Z3	3e-86	Os02g0822400 protein n=3 Tax=Oryza sativa RepID=Q6K6Z3_ORYSJ	LOC_Os02g57650.1	1e-07	2	35297324	35301411	cDNA No apical meristem protein, putative, expressed							Bradi3g56080.1	1e-122	3V	56089955	56094152	Status 12;Valid 1;Alias Bd3.5691;Description Class_5;Note=protein_coding_gene
NAC	Ta.9497.1.S1_at	Ta.9497.1	NA	Aen4	Amn8	Rem1	Ren1	Rmn7	UniRef90_A4HRC0	1e-127	Putative NAC transcription factor n=1 Tax=Hordeum vulgare subsp. vulgare RepID=A4HRC0_HORVD	LOC_Os01g60020.1	1e-126	1	34693348	34691787	cDNA NAC domain transcription factor, putative, expressed	AT1G77450.1	1e-63	1	29100029	29100981	anac032 (Arabidopsis NAC domain containing protein 32); transcription factor	Bradi2g53260.1	1e-134	2V	52406772	52408444	Status 12;Valid 1;Alias Bd2.5331;Description Class_4;Note=protein_coding_gene
NAC	Ta.4698.1.S1_at	Ta.4698.1	Aem5	Aen4	Amn8	Rem5	Ren14	Rmn9	UniRef90_Q7GCL7	1e-134	NAC domain-containing protein 74 n=3 Tax=Oryza sativa RepID=NAC74_ORYSJ	LOC_Os01g15640.1	1e-129	1	8796363	8791646	cDNA no apical meristem protein, putative, expressed	AT3G17730.1	8e-55	3	6064379	6065813	anac057 (Arabidopsis NAC domain containing protein 57); transcription factor	Bradi2g09530.1	0	2V	7794945	7800537	Status 12;Valid 1;Alias Bd2.1016;Description Class_4;Note=protein_coding_gene
NAC	Ta.5367.1.S1_s_at	Ta.28539.1|Ta.5367.1	Aem10	Aen10	Amn16	Rem14	Ren15	Rmn10	UniRef90_B5A4B4	1e-126	NAC domain-containing protein 67 n=2 Tax=Andropogoneae RepID=B5A4B4_MAIZE	LOC_Os03g60080.1	1e-134	3	34158969	34160416	cDNA NAC domain-containing protein 67, putative, expressed	AT1G01720.1	4e-70	1	268471	269514	ATAF1; transcription activator/ transcription factor	Bradi1g04150.1	1e-97	1V	2816863	2818853	Status 12;Valid 1;Alias Bd1.438;Description Class_5;Note=protein_coding_gene
NAC	Ta.9136.1.S1_at	Ta.9136.1	Aem3	Aen2	Amn12	Rem2	Ren14	Rmn13	UniRef90_Q6YYW2	0	Os08g0562200 protein n=2 Tax=Oryza sativa RepID=Q6YYW2_ORYSJ	LOC_Os08g44820.5	1e-126	8	28146558	28141867	cDNA no apical meristem protein, putative, expressed	AT3G10500.1	1e-73	3	3271718	3273887	anac053 (Arabidopsis NAC domain containing protein 53); transcription factor	Bradi3g12470.1	0	3V	11159469	11164207	Status 12;Valid 1;Alias Bd3.1261;Description Class_5;Note=protein_coding_gene
NAC	Ta.12767.1.S1_at	Ta.12767.1	Aem1	Aen13	Amn6	Rem1	Ren1	Rmn1	UniRef90_B6UC12	2e-36	ANAC075 n=3 Tax=Andropogoneae RepID=B6UC12_MAIZE	LOC_Os01g09550.4	1e-10	1	4884949	4878207	cDNA no apical meristem protein, putative, expressed	AT4G28500.1	6e-33	4	14083014	14084266	ANAC073 (ARABIDOPSIS NAC DOMAIN CONTAINING PROTEIN 73); transcription activator/ transcription factor	Bradi2g05700.1	5e-39	2V	4175212	4181247	Status 12;Valid 1;Alias Bd2.597.1.1;Note=protein_coding_gene
NAC	Ta.13164.1.S1_at	Ta.13164.1	NA	NA	NA	NA	NA	NA	UniRef90_Q9ZRZ3	1e-153	GRAB1 protein n=1 Tax=Triticum sp. RepID=Q9ZRZ3_9POAL	LOC_Os07g12340.1	1e-99	7	6967004	6968316	cDNA NAC domain-containing protein 67, putative, expressed	AT1G77450.1	6e-65	1	29100029	29100981	anac032 (Arabidopsis NAC domain containing protein 32); transcription factor	Bradi1g53770.1	1e-122	1V	52132562	52133711	Status 12;Valid 1;Alias Bd1.5567;Description Class_4;Note=protein_coding_gene
NAC	Ta.25258.1.S1_at	Ta.25258.1	Aem2	Aen2	Amn8	Rem2	Ren3	Rmn8	UniRef90_Q5VNK1	1e-65	NAC protein n=4 Tax=Oryza sativa RepID=Q5VNK1_ORYSJ	LOC_Os01g01470.1	1e-35	1	240641	242468	cDNA no apical meristem protein, putative, expressed	AT3G18400.1	5e-62	3	6318745	6320593	anac058 (Arabidopsis NAC domain containing protein 58); transcription factor	Bradi1g63630.1	1e-59	1V	62806356	62808358	Status 12;Valid 1;Alias Bd1.6647;Description Class_3;Note=protein_coding_gene
NAC	Ta.25611.1.S1_at	Ta.25611.1	Aem3	Aen3	Amn8	Rem6	Ren3	Rmn8	UniRef90_Q9ZRZ2	1e-148	GRAB2 protein n=1 Tax=Triticum sp. RepID=Q9ZRZ2_9POAL	LOC_Os07g48550.1	6e-78	7	29041305	29039441	cDNA no apical meristem protein, putative, expressed	AT5G39610.1	6e-61	5	15858591	15859650	ATNAC6 (ARABIDOPSIS NAC DOMAIN CONTAINING PROTEIN 6); protein heterodimerization/ protein homodimerization/ transcription facto	Bradi1g63630.1	2e-76	1V	62806356	62808358	Status 12;Valid 1;Alias Bd1.6647;Description Class_3;Note=protein_coding_gene
NAC	TaAffx.122104.1.S1_at	TaAffx.122104.1	NA	NA	NA	NA	NA	NA	UniRef90_Q4U0D4	0	NAC domain transcription factor n=3 Tax=Triticum aestivum RepID=Q4U0D4_WHEAT	LOC_Os11g03300.2	7e-99	11	1232929	1235053	cDNA NAC domain transcription factor, putative, expressed	AT1G69490.1	7e-55	1	26122233	26123222	NAP (NAC-like, activated by AP3/PI); transcription factor	Bradi4g44000.1	1e-102	4V	47551431	47553131	Status 12;Valid 1;Alias Bd4.4544;Description Class_2;Note=protein_coding_gene
NAC	TaAffx.122104.1.S1_s_at	TaAffx.122104.1|Ta.11117.1	NA	NA	NA	NA	NA	NA	UniRef90_Q4U0D4	0	NAC domain transcription factor n=3 Tax=Triticum aestivum RepID=Q4U0D4_WHEAT	LOC_Os11g03300.2	7e-99	11	1232929	1235053	cDNA NAC domain transcription factor, putative, expressed	AT1G69490.1	7e-55	1	26122233	26123222	NAP (NAC-like, activated by AP3/PI); transcription factor	Bradi4g44000.1	1e-102	4V	47551431	47553131	Status 12;Valid 1;Alias Bd4.4544;Description Class_2;Note=protein_coding_gene
NAC	Ta.12537.1.A1_at	Ta.12537.1	NA	Aen2	Amn7	NA	Ren2	Rmn8	UniRef90_A4HRC2	1e-143	NAC transcription factor n=1 Tax=Hordeum vulgare subsp. vulgare RepID=A4HRC2_HORVD	LOC_Os12g41680.1	1e-124	12	25767338	25772947	cDNA No apical meristem protein, putative, expressed	AT1G56010.2	4e-53	1	20946852	20949144	NAC1; transcription factor	Bradi4g02060.1	1e-127	4V	1344421	1349156	Status 12;Valid 1;Alias Bd4.197;Description Class_3;Note=protein_coding_gene
NAC	Ta.18638.1.S1_at	Ta.18638.1	NA	NA	NA	NA	NA	NA	UniRef90_Q7XV60	3e-85	Os04g0437000 protein n=4 Tax=Oryza sativa RepID=Q7XV60_ORYSJ	LOC_Os04g35660.1	4e-78	4	21561673	21562759	cDNA no apical meristem protein, putative, expressed	AT5G64530.1	3e-53	5	25795360	25796699	XND1; transcription factor	Bradi5g10640.1	4e-99	5V	13907138	13908372	Status 12;Valid 1;Alias Bd5.855;Description Class_5;Note=protein_coding_gene
NAC	TaAffx.11509.1.S1_at	TaAffx.11509.1	NA	Aen2	Amn8	NA	Ren3	Rmn8	UniRef90_Q5VNK1	8e-64	NAC protein n=4 Tax=Oryza sativa RepID=Q5VNK1_ORYSJ	LOC_Os01g29840.1	1e-42	1	16721591	16719478	cDNA no apical meristem protein, putative, expressed	AT5G18270.1	6e-60	5	6041241	6042743	ANAC087; transcription factor	Bradi3g46900.1	2e-55	3V	48633124	48634980	Status 12;Valid 1;Alias Bd3.4702;Description Class_2;Note=protein_coding_gene
NAC	TaAffx.45961.1.S1_at	TaAffx.45961.1	Aem3	NA	Amn2	Rem11	Ren5	Rmn2	UniRef90_B5TMG0	8e-54	Dehydration responsive element binding protein n=1 Tax=Leymus chinensis RepID=B5TMG0_9POAL													Bradi2g29960.4	1e-30	2V	29508803	29511743	Status 12;Valid 1;Alias Bd2.3104.3;Note=protein_coding_gene
NF-	Ta.10047.1.S1_s_at	Ta.10047.2|Ta.10047.1|Ta.29451.1	Aem1	Aen2	Amn12	Rem1	Ren2	Rmn13	UniRef90_Q6Q1B8	1e-132	CCAAT-box transcription factor complex WHAP13 n=10 Tax=Triticum aestivum RepID=Q6Q1B8_WHEAT	LOC_Os03g07880.1	1e-102	3	4004424	4000991	cDNA nuclear transcription factor Y subunit, putative, expressed	AT3G20910.1	2e-36	3	7326495	7328369	NF-YA9 (NUCLEAR FACTOR Y, SUBUNIT A9); specific transcriptional repressor/ transcription factor	Bradi1g72960.1	1e-114	1V	70563802	70566470	Status 12;Valid 1;Alias Bd1.7643;Description Class_5;Note=protein_coding_gene
NF-	Ta.29451.1.A1_at	Ta.29451.1	Aem1	Aen2	Amn12	Rem1	Ren2	Rmn13	UniRef90_Q6Q1B8	1e-131	CCAAT-box transcription factor complex WHAP13 n=10 Tax=Triticum aestivum RepID=Q6Q1B8_WHEAT	LOC_Os03g07880.1	1e-102	3	4004424	4000991	cDNA nuclear transcription factor Y subunit, putative, expressed	AT3G20910.1	2e-36	3	7326495	7328369	NF-YA9 (NUCLEAR FACTOR Y, SUBUNIT A9); specific transcriptional repressor/ transcription factor	Bradi1g72960.1	1e-114	1V	70563802	70566470	Status 12;Valid 1;Alias Bd1.7643;Description Class_5;Note=protein_coding_gene
NF-X1	Ta.3028.1.A1_at	Ta.3028.1	Aem2	Aen1	Amn2	Rem2	Ren10	Rmn2	UniRef90_B9T565	1e-95	Nuclear transcription factor, X-box binding, putative n=1 Tax=Ricinus communis RepID=B9T565_RICCO	LOC_Os01g06550.1	1e-149	1	3089887	3084406	cDNA NF-X1-type zinc finger protein, putative, expressed	AT5G05660.1	8e-93	5	1691113	1695464	ATNFXL2; protein binding / transcription factor/ zinc ion binding	Bradi2g00230.3	1e-139	2V	19023	31532	Alias Bd2.5;Description Class_5;Note=protein_coding_gene
NF-X1	Ta.11647.2.S1_at	Ta.11647.2	NA	NA	NA	NA	NA	NA	UniRef90_Q652W3	0	Putative TF-like protein n=1 Tax=Oryza sativa Japonica Group RepID=Q652W3_ORYSJ	LOC_Os06g14190.1	0	6	7923038	7919480	cDNA NF-X1-type zinc finger protein, putative, expressed	AT1G10170.1	1e-172	1	3333925	3337491	ATNFXL1 (ARABIDOPSIS THALIANA NF-X-LIKE 1); protein binding / transcription factor/ zinc ion binding	Bradi1g44270.1	0	1V	42378893	42382582	Status 12;Valid 1;Alias Bd1.4521;Description Class_4;Note=protein_coding_gene
NF-YA	Ta.27414.1.S1_at	Ta.27414.1	Aem14	NA	Amn4	Rem13	NA	Rmn6	UniRef90_B6SYP8	8e-81	Nuclear transcription factor Y subunit A-10 n=2 Tax=Zea mays RepID=B6SYP8_MAIZE	LOC_Os03g44540.1	1e-23	3	25072784	25067141	cDNA nuclear transcription factor Y subunit, putative, expressed	AT3G05690.1	8e-24	3	1676922	1678324	NF-YA2 (NUCLEAR FACTOR Y, SUBUNIT A2); transcription factor	Bradi1g13680.1	1e-127	1V	10532732	10537089	Status 12;Valid 1;Alias Bd1.1469;Description Class_3;Note=protein_coding_gene
NF-YA	Ta.1817.1.S1_at	Ta.1817.1	Aem1	Aen2	Amn1	Rem1	Ren2	Rmn1	UniRef90_Q0D4R9	2e-76	Os07g0608200 protein n=3 Tax=Oryza sativa RepID=Q0D4R9_ORYSJ	LOC_Os07g41720.2	5e-87	7	25000226	24995730	cDNA nuclear transcription factor Y subunit, putative, expressed	AT1G54160.1	5e-30	1	20217581	20218706	NF-YA5 (NUCLEAR FACTOR Y, SUBUNIT A5); specific transcriptional repressor/ transcription factor	Bradi1g21760.6	6e-72	1V	17494985	17500457	Status 12;Valid 1;Alias Bd1.2298.3;Note=protein_coding_gene
NF-YA	Ta.27574.1.S1_at	Ta.27574.1	Aem1	NA	Amn1	Rem1	NA	Rmn1	UniRef90_B9F3I4	9e-82	Putative uncharacterized protein n=2 Tax=Oryza sativa RepID=B9F3I4_ORYSJ	LOC_Os02g53620.1	1e-42	2	32792476	32788356	cDNA nuclear transcription factor Y subunit, putative, expressed	AT1G54160.1	8e-30	1	20217581	20218706	NF-YA5 (NUCLEAR FACTOR Y, SUBUNIT A5); specific transcriptional repressor/ transcription factor	Bradi3g57320.1	1e-100	3V	56963796	56967591	Status 12;Valid 1;Alias Bd3.5823;Description Class_5;Note=protein_coding_gene
NF-YB	Ta.2790.1.S1_at	Ta.2790.1	Aem1	Aen2	Amn7	Rem13	Ren2	Rmn13	UniRef90_Q8W0W8	1e-143	Repressor protein n=1 Tax=Triticum aestivum RepID=Q8W0W8_WHEAT	LOC_Os08g29500.1	1e-112	8	18084851	18089294	cDNA histone-like transcription factor and archaeal histone, putative, expressed	AT5G08190.2	2e-55	5	2636204	2637125	NF-YB12 (NUCLEAR FACTOR Y, SUBUNIT B12); DNA binding / transcription factor	Bradi3g34930.1	3e-93	3V	37311423	37316244	Status 12;Valid 1;Alias Bd3.3395;Description Class_3;Note=protein_coding_gene
NF-YC	Ta.10021.1.S1_at	Ta.10021.1	Aem1	Aen4	Amn8	Rem1	Ren3	Rmn8	UniRef90_Q5Z8C9	1e-28	Hap5 protein-like n=1 Tax=Oryza sativa Japonica Group RepID=Q5Z8C9_ORYSJ							AT1G56170.2	1e-17	1	21025118	21025717	NF-YC2 (NUCLEAR FACTOR Y, SUBUNIT C2); DNA binding / transcription activator/ transcription factor	Bradi3g39280.1	9e-20	3V	41640358	41641409	Status 12;Valid 1;Alias Bd3.3885;Description Class_5;Note=protein_coding_gene
NF-YC	Ta.8971.1.S1_at	Ta.8971.1	Aem12	Aen10	Amn4	Rem10	Ren15	Rmn4	UniRef90_B6SI55	2e-69	Repressor protein n=4 Tax=Andropogoneae RepID=B6SI55_MAIZE	LOC_Os11g34200.1	1e-149	11	19559890	19563575	cDNA histone-like transcription factor and archaeal histone, putative, expressed	AT3G12480.1	2e-43	3	3958065	3960278	NF-YC11 (NUCLEAR FACTOR Y, SUBUNIT C11); DNA binding / transcription factor	Bradi4g16840.1	2e-76	4V	17641975	17647177	Status 12;Valid 1;Alias Bd4.1762;Description Class_5;Note=protein_coding_gene
Nin-like	Ta.30334.1.S1_at	Ta.30334.1	Aem9	NA	Amn5	Rem5	Ren10	Rmn6	UniRef90_Q0JP39	1e-87	Os01g0246500 protein n=1 Tax=Oryza sativa Japonica Group RepID=Q0JP39_ORYSJ	LOC_Os01g14420.1	2e-49	1	8068095	8063796	cDNA RWP-RK domain-containing protein, putative, expressed	AT3G59580.2	1e-07	3	22009652	22012721	RWP-RK domain-containing protein	Bradi2g08600.1	8e-93	2V	6948583	6954821	Status 12;Valid 1;Alias Bd2.918;Description Class_3;Note=protein_coding_gene
Nin-like	Ta.18582.1.S1_at	Ta.18582.1	Aem2	Aen5	Amn12	Rem1	Ren12	Rmn1	UniRef90_Q7XQK5	5e-84	Os04g0564000 protein n=5 Tax=Oryza sativa RepID=Q7XQK5_ORYSJ	LOC_Os04g47640.1	4e-53	4	28090688	28088385	cDNA RWP-RK domain-containing protein, putative, expressed	AT4G35590.1	4e-41	4	16892909	16894865	RWP-RK domain-containing protein	Bradi5g18430.1	3e-87	5V	21451756	21454307	Alias Bd5.1692;Description Class_4;Note=protein_coding_gene
RAV	Ta.27316.1.S1_at	Ta.27316.1	NA	Aen4	Amn8	NA	NA	NA	UniRef90_B4FXX4	1e-130	Putative uncharacterized protein n=1 Tax=Zea mays RepID=B4FXX4_MAIZE	LOC_Os05g47650.1	3e-89	5	27240341	27241953	cDNA B3 DNA binding domain containing protein, expressed	AT1G68840.1	3e-74	1	25880442	25881500	RAV2 (REGULATOR OF THE ATPASE OF THE VACUOLAR MEMBRANE); DNA binding / transcription factor/ transcription repressor	Bradi2g47220.1	1e-111	2V	47558425	47559938	Status 12;Valid 1;Alias Bd2.4701;Description Class_5;Note=protein_coding_gene
SBP	Ta.6980.1.S1_x_at	Ta.6980.1	Aem5	Aen2	Amn2	Rem11	Ren14	Rmn14	UniRef90_Q6Z8M8	0	Squamosa promoter-binding-like protein 15 n=3 Tax=Oryza sativa RepID=SPL15_ORYSJ	LOC_Os08g40260.1	0	8	25479205	25484831	cDNA OsSPL15 - SBP-box gene family member, expressed	AT1G76580.1	1e-155	1	28734600	28738451	transcription factor	Bradi3g40240.1	0	3V	42427821	42432953	Status 12;Valid 1;Alias Bd3.3985;Description Class_5;Note=protein_coding_gene
SBP	Ta.25510.1.S1_s_at	Ta.25510.1|Ta.29595.1	Aem3	Aen4	Amn7	Rem11	Ren6	Rmn9	UniRef90_Q75LH6	1e-124	Squamosa promoter-binding-like protein 6 n=3 Tax=Oryza sativa RepID=SPL6_ORYSJ	LOC_Os03g61760.1	1e-106	3	35008600	35000871	cDNA OsSPL6 - SBP-box gene family member, expressed	AT2G47070.1	6e-41	2	19337144	19340552	SPL1 (SQUAMOSA PROMOTER BINDING PROTEIN-LIKE 1); DNA binding / transcription factor	Bradi1g02760.1	1e-145	1V	1858041	1864236	Status 12;Valid 1;Alias Bd1.281;Description Class_5;Note=protein_coding_gene
SBP	Ta.3711.1.S1_at	Ta.3711.1	NA	NA	NA	NA	NA	NA	UniRef90_A3A2Z8	1e-143	Squamosa promoter-binding-like protein 3 n=2 Tax=Oryza sativa RepID=SPL3_ORYSJ	LOC_Os02g04680.2	7e-93	2	2105726	2110544	cDNA OsSPL3 - SBP-box gene family member, expressed	AT5G43270.1	6e-49	5	17360527	17362143	SPL2 (SQUAMOSA PROMOTER BINDING PROTEIN-LIKE 2); DNA binding / transcription factor	Bradi3g03510.1	0	3V	2279990	2284027	Status 12;Valid 1;Alias Bd3.352;Description Class_3;Note=protein_coding_gene
SBP	Ta.7021.1.S1_at	Ta.7021.1	Aem14	NA	Amn5	Rem12	Ren11	Rmn4	UniRef90_C5XW64	1e-105	Putative uncharacterized protein Sb04g004940 n=3 Tax=Andropogoneae RepID=C5XW64_SORBI	LOC_Os02g07780.2	1e-90	2	4073880	4077946	cDNA OsSPL4 - SBP-box gene family member, expressed	AT5G43270.1	1e-35	5	17360527	17362143	SPL2 (SQUAMOSA PROMOTER BINDING PROTEIN-LIKE 2); DNA binding / transcription factor	Bradi3g05510.1	1e-128	3V	3895778	3899417	Status 12;Valid 1;Alias Bd3.578;Description Class_5;Note=protein_coding_gene
TALE	Ta.11023.1.S1_at	Ta.11023.1	Aem7	Aen9	Amn15	Rem8	Ren11	Rmn10	UniRef90_Q2QLM6	0	Os12g0636200 protein n=2 Tax=Oryza sativa RepID=Q2QLM6_ORYSJ	LOC_Os12g43950.4	0	12	27243182	27237929	cDNA homeobox domain containing protein, expressed	AT4G34610.2	6e-76	4	16530546	16532498	BLH6 (BELL1-LIKE HOMEODOMAIN 6); DNA binding / transcription factor	Bradi4g00740.3	0	4V	361995	367164	Status 12;Valid 1;Alias Bd4.59;Description Class_5;Note=protein_coding_gene
TALE	Ta.23792.1.S1_at	Ta.23792.1	Aem12	Aen9	Amn13	Rem10	Ren13	Rmn16	UniRef90_Q717U4	1e-117	Knotted 7 n=1 Tax=Hordeum vulgare RepID=Q717U4_HORVU	LOC_Os06g43860.1	1e-141	6	26413838	26410491	cDNA homeobox protein knotted-1, putative, expressed	AT5G11060.1	3e-95	5	3510408	3512967	KNAT4 (KNOTTED1-LIKE HOMEOBOX GENE 4); transcription activator/ transcription factor	Bradi1g30730.1	1e-122	1V	26095320	26098838	Status 12;Valid 1;Alias Bd1.3264.4;Note=protein_coding_gene
TALE	Ta.246.1.S1_at	Ta.246.1	Aem12	NA	Amn5	Rem10	NA	Rmn5	UniRef90_Q43484	0	Homeobox protein KNOX3 n=3 Tax=Triticeae RepID=KNOX3_HORVU	LOC_Os03g51690.2	0	3	29599901	29589317	cDNA Homeobox domain containing protein, expressed	AT4G08150.1	1e-102	4	5147969	5150610	KNAT1 (KNOTTED-LIKE FROM ARABIDOPSIS THALIANA); transcription factor	Bradi1g10050.1	1e-106	1V	7239279	7245458	Status 12;Valid 1;Alias Bd1.1065;Description Class_3;Note=protein_coding_gene
TALE	Ta.5632.1.S1_at	Ta.5632.1	Aem13	Aen13	Amn9	Rem12	Ren11	Rmn10	UniRef90_Q0E3C3	1e-149	Homeobox protein knotted-1-like 2 n=2 Tax=Oryza sativa Japonica Group RepID=KNOS2_ORYSJ	LOC_Os02g08544.2	0	2	4625392	4628865	cDNA homeobox protein knotted-1, putative, expressed	AT5G25220.2	1e-108	5	8736208	8738087	KNAT3 (KNOTTED1-LIKE HOMEOBOX GENE 3); transcription activator/ transcription factor	Bradi3g06170.1	1e-159	3V	4448312	4451927	Status 12;Valid 1;Alias Bd3.651.2;Note=protein_coding_gene
Trihelix	Ta.9858.1.S1_at	Ta.9858.1	Aem2	Aen2	Amn7	Rem3	Ren4	Rmn8	UniRef90_Q53PP7	1e-150	Os11g0163500 protein n=3 Tax=Oryza sativa RepID=Q53PP7_ORYSJ	LOC_Os11g06410.3	1e-105	11	3087416	3092226	cDNA homeodomain, putative, expressed	AT1G21200.1	3e-88	1	7421483	7422814	transcription factor	Bradi4g24750.2	1e-150	4V	29959612	29962716	Status 12;Valid 1;Alias Bd4.2472;Description Class_5;Note=protein_coding_gene
Trihelix	Ta.6709.1.S1_at	Ta.6709.1	Aem8	Aen10	Amn3	Rem5	Ren13	Rmn6	UniRef90_C5YFR6	1e-141	Putative uncharacterized protein Sb06g015280 n=1 Tax=Sorghum bicolor RepID=C5YFR6_SORBI	LOC_Os04g33300.1	0	4	19966920	19969906	cDNA amino acid kinase, putative, expressed	AT3G10030.1	8e-84	3	3092277	3094831	aspartate/glutamate/uridylate kinase family protein	Bradi5g08980.1	1e-152	5V	12087140	12090819	Status 12;Valid 1;Alias Bd5.680;Description Class_5;Note=protein_coding_gene
Trihelix	TaAffx.20223.1.S1_at	TaAffx.20223.1	Aem2	Aen13	Amn9	Rem11	Ren8	Rmn9	UniRef90_B8A0E1	1e-120	Putative uncharacterized protein n=1 Tax=Zea mays RepID=B8A0E1_MAIZE	LOC_Os04g45750.2	1e-88	4	26895467	26892239	cDNA expressed protein	AT1G33240.1	3e-75	1	12051859	12054320	AT-GTL1 (GT2-LIKE 1); DNA binding / transcription factor	Bradi5g17150.1	1e-131	5V	20398032	20401710	Status 12;Valid 1;Alias Bd5.1548;Description Class_4;Note=protein_coding_gene
Trihelix	Ta.27220.1.S1_at	Ta.27220.1	Aem3	Aen2	Amn6	Rem1	Ren6	Rmn6	UniRef90_C5XX00	1e-168	Putative uncharacterized protein Sb04g005900 n=1 Tax=Sorghum bicolor RepID=C5XX00_SORBI	LOC_Os02g33610.2	1e-126	2	20000085	20007984	cDNA metallo-beta-lactamase, putative, expressed	AT5G63420.1	1e-109	5	25400515	25405807	emb2746 (embryo defective 2746); DNA binding / catalytic/ hydrolase	Bradi3g45230.1	0	3V	47182035	47190039	Status 12;Valid 1;Alias Bd3.4525;Description Class_5;Note=protein_coding_gene
Trihelix	Ta.3053.1.S1_at	Ta.3053.1	Aem3	Aen9	Amn15	Rem6	Ren11	Rmn15	UniRef90_Q7XUC2	4e-95	Os04g0486400 protein n=2 Tax=Oryza sativa RepID=Q7XUC2_ORYSJ	LOC_Os04g40930.1	1e-108	4	24111311	24116072	cDNA MYB family transcription factor, putative, expressed	AT1G13450.1	1e-68	1	4612999	4615115	DNA binding protein GT-1	Bradi5g13900.1	1e-106	5V	17331293	17336010	Status 12;Valid 1;Alias Bd5.1199;Description Class_5;Note=protein_coding_gene
VOZ	TaAffx.12873.1.S1_at	TaAffx.12873.1	Aem11	Aen9	Amn14	Rem10	Ren13	Rmn16	UniRef90_Q5JMX2	0	Putative vascular plant one zinc finger protein n=1 Tax=Oryza sativa Japonica Group RepID=Q5JMX2_ORYSJ	LOC_Os01g54930.1	0	1	31596338	31591079	cDNA one zinc finger protein, putative, expressed	AT1G28520.2	1e-99	1	10029713	10031479	VOZ1 (VASCULAR PLANT ONE ZINC FINGER PROTEIN); transcription activator	Bradi2g50070.1	0	2V	50026007	50030775	Status 12;Valid 1;Alias Bd2.5002;Description Class_3;Note=protein_coding_gene
Whirly	Ta.1371.1.S1_a_at	Ta.1371.1|Ta.1371.2	Aem13	Aen6	Amn6	Rem1	Ren7	Rmn6	UniRef90_A1YKH2	1e-118	Expressed protein n=1 Tax=Brachypodium sylvaticum RepID=A1YKH2_BRASY	LOC_Os06g05350.1	1e-158	6	2404410	2407753	cDNA whirly transcription factor domain containing protein, expressed	AT2G02740.2	1e-70	2	769389	770993	WHY3 (WHIRLY 3); DNA binding	Bradi1g51040.1	1e-121	1V	49472913	49476072	Status 12;Valid 1;Alias Bd1.5276;Description Class_5;Note=protein_coding_gene
WRKY	Ta.4725.1.S1_at	Ta.4725.1	NA	Aen2	Amn8	NA	Ren14	Rmn8	UniRef90_B3GAU5	0	WRKY14 transcription factor n=1 Tax=Triticum aestivum RepID=B3GAU5_WHEAT	LOC_Os05g27730.1	3e-83	5	16092750	16095231	cDNA OsWRKY53 - Superfamily of TFs having WRKY and zinc finger domains, expressed	AT2G38470.1	9e-88	2	16108476	16110539	WRKY33; transcription factor	Bradi4g01950.1	1e-135	4V	1276705	1278741	Status 12;Valid 1;Alias Bd4.186;Description Class_3;Note=protein_coding_gene
WRKY	Ta.4678.1.S1_at	Ta.4678.1	Aem16	Aen7	Amn9	Rem13	Ren8	Rmn9	UniRef90_B3GAV1	1e-179	WRKY4 transcription factor (Fragment) n=5 Tax=Triticeae RepID=B3GAV1_WHEAT	LOC_Os02g08440.2	6e-72	2	4542759	4544980	cDNA OsWRKY71 - Superfamily of TFs having WRKY and zinc finger domains, expressed	AT1G80840.1	4e-35	1	30383834	30385356	WRKY40; transcription factor	Bradi3g06070.1	6e-79	3V	4354442	4356174	Status 12;Valid 1;Alias Bd3.640;Description Class_3;Note=protein_coding_gene
WRKY	Ta.4678.1.S1_x_at	Ta.4678.1	Aem16	Aen13	Amn11	Rem13	Ren8	Rmn9	UniRef90_B3GAV1	1e-179	WRKY4 transcription factor (Fragment) n=5 Tax=Triticeae RepID=B3GAV1_WHEAT	LOC_Os02g08440.2	6e-72	2	4542759	4544980	cDNA OsWRKY71 - Superfamily of TFs having WRKY and zinc finger domains, expressed	AT1G80840.1	4e-35	1	30383834	30385356	WRKY40; transcription factor	Bradi3g06070.1	6e-79	3V	4354442	4356174	Status 12;Valid 1;Alias Bd3.640;Description Class_3;Note=protein_coding_gene
WRKY	Ta.13236.1.S1_at	Ta.13236.1	Aem7	Aen14	Amn7	Rem10	Ren17	Rmn16	UniRef90_B3GAU7	0	WRKY17 transcription factor n=2 Tax=Triticeae RepID=B3GAU7_WHEAT	LOC_Os07g39480.1	0	7	23658632	23653083	cDNA OsWRKY78 - Superfamily of TFs having WRKY and zinc finger domains, expressed	AT4G26640.2	1e-109	4	13437298	13440693	WRKY20; transcription factor	Bradi1g23340.1	0	1V	18715369	18721632	Status 12;Valid 1;Alias Bd1.2475;Description Class_5;Note=protein_coding_gene
WRKY	Ta.16082.1.A1_a_at	Ta.16082.1|Ta.16082.2	NA	Aen16	Amn11	NA	NA	NA	UniRef90_B3GAV2	1e-114	WRKY5 transcription factor (Fragment) n=1 Tax=Triticum aestivum RepID=B3GAV2_WHEAT	LOC_Os09g16510.1	1e-28	9	10127824	10130135	cDNA OsWRKY74 - Superfamily of TFs having WRKY and zinc finger domains, expressed	AT4G11070.1	6e-20	4	6759303	6760763	WRKY41; transcription factor	Bradi4g28280.1	6e-41	4V	33637416	33639506	Status 12;Valid 1;Alias Bd4.2843;Description Class_3;Note=protein_coding_gene
WRKY	Ta.16082.1.A1_at	Ta.16082.1	NA	NA	NA	NA	NA	NA	UniRef90_B3GAV2	1e-114	WRKY5 transcription factor (Fragment) n=1 Tax=Triticum aestivum RepID=B3GAV2_WHEAT	LOC_Os09g16510.1	1e-28	9	10127824	10130135	cDNA OsWRKY74 - Superfamily of TFs having WRKY and zinc finger domains, expressed	AT4G11070.1	6e-20	4	6759303	6760763	WRKY41; transcription factor	Bradi4g28280.1	6e-41	4V	33637416	33639506	Status 12;Valid 1;Alias Bd4.2843;Description Class_3;Note=protein_coding_gene
WRKY	Ta.4944.1.S1_at	Ta.4944.1	Aem12	Aen9	Amn10	Rem9	Ren12	Rmn10	UniRef90_B2KJ76	1e-105	WRKY transcription factor 34 (Fragment) n=3 Tax=Triticeae RepID=B2KJ76_HORVD	LOC_Os12g02420.2	4e-72	12	805097	801489	cDNA WRKY DNA-binding domain containing protein, expressed	AT2G40740.1	1e-16	2	16997177	16999276	WRKY55; transcription factor	Bradi4g25720.1	2e-39	4V	31075331	31076118	Status 12;Valid 1;Alias Bd4.2560;Description Class_3;Note=protein_coding_gene
WRKY	TaAffx.109191.1.S1_at	TaAffx.109191.1	NA	NA	NA	NA	NA	NA	UniRef90_A3FBG2	1e-116	WRKY transcription factor n=1 Tax=Triticum aestivum RepID=A3FBG2_WHEAT	LOC_Os01g46800.1	4e-53	1	26687372	26686333	cDNA OsWRKY15 - Superfamily of TFs having WRKY and zinc finger domains, expressed	AT4G23810.1	2e-22	4	12392666	12393739	WRKY53; DNA binding / protein binding / transcription activator/ transcription factor	Bradi2g45480.1	7e-40	2V	45857664	45858974	Status 12;Valid 1;Alias Bd2.4504;Description Class_2;Note=protein_coding_gene
WRKY	TaAffx.109191.1.S1_x_at	TaAffx.109191.1	NA	NA	NA	NA	NA	NA	UniRef90_A3FBG2	1e-116	WRKY transcription factor n=1 Tax=Triticum aestivum RepID=A3FBG2_WHEAT	LOC_Os01g46800.1	4e-53	1	26687372	26686333	cDNA OsWRKY15 - Superfamily of TFs having WRKY and zinc finger domains, expressed	AT4G23810.1	2e-22	4	12392666	12393739	WRKY53; DNA binding / protein binding / transcription activator/ transcription factor	Bradi2g45480.1	7e-40	2V	45857664	45858974	Status 12;Valid 1;Alias Bd2.4504;Description Class_2;Note=protein_coding_gene
WRKY	TaAffx.12156.1.A1_at	TaAffx.12156.1	NA	NA	NA	NA	NA	NA	UniRef90_B2KJ73	1e-40	WRKY transcription factor 31 (Fragment) n=1 Tax=Hordeum vulgare subsp. vulgare RepID=B2KJ73_HORVD	LOC_Os05g40060.1	1e-07	5	23467920	23466844	cDNA OsWRKY48 - Superfamily of TFs having WRKY and zinc finger domains, expressed	AT5G01900.1	2e-13	5	351136	352013	WRKY62; transcription factor	Bradi2g53520.1	2e-26	2V	52664751	52666466	Status 12;Valid 1;Alias Bd2.5361;Description Class_2;Note=protein_coding_gene
WRKY	TaAffx.64818.1.S1_at	TaAffx.64818.1	NA	NA	NA	NA	NA	NA	UniRef90_Q6IEN3	2e-48	WRKY transcription factor 48 n=1 Tax=Oryza sativa Indica Group RepID=Q6IEN3_ORYSI	LOC_Os05g40060.1	6e-58	5	23467920	23466844	cDNA OsWRKY48 - Superfamily of TFs having WRKY and zinc finger domains, expressed	AT3G56400.1	5e-17	3	20909082	20910409	WRKY70; transcription factor/ transcription repressor	Bradi2g53520.1	5e-22	2V	52664751	52666466	Status 12;Valid 1;Alias Bd2.5361;Description Class_2;Note=protein_coding_gene
YABBY	Ta.4352.2.S1_a_at	Ta.4352.1|Ta.4352.2	NA	Aen2	Amn7	NA	NA	NA	UniRef90_C5NS04	1e-112	DL related protein n=2 Tax=Triticum aestivum RepID=C5NS04_WHEAT	LOC_Os03g11600.1	1e-147	3	6040245	6047687	cDNA YABBY domain containing protein, putative, expressed	AT1G69180.1	5e-40	1	26007734	26008940	CRC (CRABS CLAW); transcription factor	Bradi1g69900.1	1e-109	1V	68347598	68352013	Status 12;Valid 1;Alias Bd1.7319.2;Note=protein_coding_gene
YABBY	Ta.678.1.S1_at	Ta.678.1	Aem1	NA	Amn1	Rem1	NA	Rmn1	UniRef90_Q6VS79	1e-169	YABBY protein n=1 Tax=Triticum aestivum RepID=Q6VS79_WHEAT	LOC_Os10g36420.1	1e-108	10	19403954	19399616	cDNA YABBY domain containing protein, putative, expressed	AT4G00180.1	5e-56	4	72804	75089	YAB3 (YABBY3); protein binding / transcription factor	Bradi3g30410.1	1e-117	3V	32528657	32532465	Alias Bd3.2949;Description Class_3;Note=protein_coding_gene
YABBY	Ta.7721.1.S1_at	Ta.7721.1	Aem13	Aen2	Amn7	Rem13	Ren2	Rmn13	UniRef90_B5KPW6	1e-100	YABBY2 n=1 Tax=Triticum aestivum RepID=B5KPW6_WHEAT	LOC_Os03g44710.2	1e-105	3	25195138	25205042	cDNA YABBY domain containing protein, putative, expressed	AT2G26580.2	5e-46	2	11303923	11306739	YAB5 (YABBY5); transcription factor	Bradi1g13570.1	4e-96	1V	10435385	10442014	Status 12;Valid 1;Alias Bd1.1459;Description Class_5;Note=protein_coding_gene
ZF-HD	Ta.12802.1.S1_at	Ta.12802.1	NA	Aen15	Amn11	NA	Ren9	Rmn12	UniRef90_B6TSC7	3e-54	ZF-HD homeobox protein n=1 Tax=Zea mays RepID=B6TSC7_MAIZE	LOC_Os05g50310.1	1e-13	5	28773129	28774224	cDNA ZF-HD protein dimerisation region containing protein, expressed	AT3G28920.1	2e-24	3	10940598	10941536	AtHB34 (ARABIDOPSIS THALIANA HOMEOBOX PROTEIN 34); DNA binding / transcription factor	Bradi4g30240.1	5e-49	4V	35948258	35949316	Alias Bd4.3057;Description Class_2;Note=protein_coding_gene

## Sheet: Number of expressed TF probe
	Number of expressed transcription factor probesets (determined by MAS5.0): 285 probesets
