# Supplementary material for: Seed maturation associated transcriptional programs and regulatory networks underlying genotypic difference in seed dormancy and size/weight in wheat (Triticum aestivum L.)
Source: BMC Plant Biol. 2017 Sep 16;17:154. doi: 10.1186/s12870-017-1104-5 (PMC5603048; doi:10.1186/s12870-017-1104-5)
Supplement: Supplementary file 11 — Table S5. Gene ontology enrichment of probesets overlapping between embryo clusters of AC Domain and RL4452. (XLS 2627 kb) [file 12870_2017_1104_MOESM11_ESM.xls]

## Sheet: Aem1Rem1Common probesets
Table S5. Gene ontology enrichment of probesets overlapping between embryo clusters of AC Domain and RL4452.
Probesets overlapping between Aem1 and Rem1 clusters
Probesets
Ta.1391.1.S1_x_at
Ta.6538.1.S1_at
Ta.14438.1.S1_at
Ta.4210.1.S1_a_at
Ta.28463.1.S1_a_at
Ta.6344.1.S1_at
Ta.6568.1.S1_x_at
TaAffx.29876.1.S1_at
Ta.10329.40.S1_x_at
TaAffx.36669.1.A1_s_at
Ta.6606.2.S1_x_at
Ta.7561.1.S1_x_at
Ta.3607.1.S1_at
Ta.15855.1.S1_at
TaAffx.128418.46.A1_at
Ta.24372.1.S1_at
Ta.7561.3.S1_a_at
Ta.6911.1.S1_at
Ta.10329.28.S1_at
Ta.28802.2.S1_at
Ta.8896.2.S1_a_at
Ta.3093.3.A1_at
Ta.7780.3.S1_x_at
Ta.3605.1.S1_x_at
Ta.14492.1.S1_at
Ta.18105.1.S1_at
Ta.23807.2.S1_s_at
Ta.28351.1.S1_at
Ta.3193.1.S1_at
Ta.9603.1.S1_s_at
Ta.24675.1.S1_at
TaAffx.131442.1.S1_s_at
Ta.4434.2.S1_at
Ta.19567.1.S1_at
Ta.1047.3.S1_a_at
Ta.30515.1.S1_x_at
Ta.7533.1.S1_a_at
TaAffx.29508.1.S1_at
Ta.6253.1.S1_a_at
Ta.7378.6.S1_at
Ta.2809.1.S1_s_at
Ta.6411.1.S1_at
Ta.4966.1.A1_at
TaAffx.37566.1.A1_at
TaAffx.118864.1.S1_s_at
Ta.28599.1.S1_at
TaAffx.113978.1.S1_at
Ta.16123.1.A1_at
TaAffx.111290.1.S1_at
Ta.2969.1.A1_x_at
Ta.22184.1.S1_at
TaAffx.37669.1.A1_at
Ta.10186.1.S1_at
Ta.7378.20.S1_x_at
Ta.12952.2.S1_at
Ta.7488.1.S1_a_at
Ta.4469.1.S1_at
Ta.24171.1.S1_s_at
Ta.18888.1.S1_at
TaAffx.7983.1.S1_at
Ta.11095.1.A1_at
Ta.13248.1.S1_at
TaAffx.106548.1.S1_at
Ta.21414.1.S1_at
Ta.7378.8.S1_x_at
Ta.3224.1.A1_at
Ta.3093.1.S1_a_at
Ta.7903.1.S1_at
TaAffx.124313.1.A1_at
Ta.14589.1.S1_at
Ta.27657.12.S1_at
Ta.7378.17.S1_x_at
Ta.10652.1.A1_at
Ta.7378.18.S1_at
Ta.5569.2.A1_at
TaAffx.132315.3.S1_x_at
Ta.9704.1.S1_at
TaAffx.4157.1.S1_at
Ta.18577.1.S1_x_at
Ta.1188.1.S1_at
TaAffx.79513.1.S1_at
Ta.10329.17.S1_x_at
Ta.27657.1.S1_at
Ta.25408.1.S1_at
Ta.27657.4.S1_x_at
Ta.10329.39.S1_at
Ta.27657.9.S1_x_at
Ta.7152.1.A1_at
Ta.10329.21.S1_x_at
TaAffx.59129.1.S1_at
Ta.29445.1.S1_at
Ta.28067.1.S1_x_at
Ta.6568.2.S1_x_at
Ta.18714.1.S1_at
Ta.28055.2.S1_a_at
Ta.4650.1.A1_at
Ta.5169.1.A1_at
Ta.7378.1.S1_x_at
Ta.7603.1.A1_at
TaAffx.64770.1.A1_at
Ta.1047.2.S1_a_at
Ta.10579.1.S1_at
Ta.28784.1.S1_x_at
Ta.3341.1.S1_at
TaAffx.106036.1.S1_at
Ta.7378.2.S1_x_at
Ta.6939.1.A1_at
Ta.20658.1.S1_a_at
Ta.28745.3.A1_x_at
Ta.7984.1.A1_at
Ta.6297.1.S1_a_at
Ta.6012.2.A1_x_at
Ta.22962.1.S1_x_at
Ta.10389.2.S1_at
Ta.10329.12.S1_x_at
Ta.14034.1.A1_at
Ta.4912.1.S1_at
Ta.6568.1.S1_a_at
Ta.23699.1.A1_a_at
TaAffx.5687.1.S1_at
Ta.28370.1.S1_at
Ta.740.1.S1_at
TaAffx.121145.1.S1_at
Ta.7378.25.S1_at
Ta.2300.1.S1_a_at
Ta.27657.2.S1_x_at
Ta.9381.1.S1_at
Ta.23665.1.S1_at
Ta.14293.1.S1_at
Ta.8290.1.S1_a_at
TaAffx.84388.1.S1_at
Ta.114.1.S1_at
Ta.2864.2.S1_a_at
Ta.9168.1.A1_at
Ta.24179.1.S1_a_at
Ta.27457.3.S1_x_at
Ta.4207.1.S1_a_at
Ta.28344.1.A1_x_at
Ta.16112.1.S1_at
Ta.7187.2.S1_at
Ta.28691.1.A1_x_at
Ta.651.1.S1_at
Ta.16100.1.S1_at
Ta.7903.1.S1_x_at
Ta.22153.1.S1_at
Ta.3072.1.S1_a_at
Ta.8710.1.A1_at
Ta.28745.1.S1_x_at
Ta.3093.1.S1_at
Ta.3844.1.A1_at
Ta.6536.1.S1_s_at
Ta.10107.1.S1_at
Ta.7023.1.S1_at
Ta.3072.1.S1_at
Ta.9769.1.A1_at
TaAffx.108904.1.S1_at
Ta.6274.1.S1_at
Ta.28853.1.S1_x_at
Ta.14537.3.S1_x_at
Ta.14898.1.S1_at
Ta.10329.37.S1_x_at
Ta.2876.2.A1_at
Ta.6876.1.A1_at
Ta.461.2.S1_at
Ta.11089.1.A1_at
TaAffx.4968.1.S1_at
Ta.24573.1.A1_at
TaAffx.86264.1.S1_s_at
Ta.2311.1.S1_a_at
Ta.9382.1.A1_x_at
Ta.7378.34.S1_at
Ta.15941.1.A1_at
Ta.10329.13.S1_a_at
Ta.806.1.A1_at
Ta.7378.21.S1_at
Ta.27589.1.S1_at
Ta.1998.2.S1_a_at
Ta.10329.15.S1_at
Ta.8288.1.S1_at
Ta.9867.1.S1_at
Ta.7488.2.S1_x_at
Ta.2429.1.S1_x_at
Ta.27657.5.S1_at
Ta.27657.14.S1_x_at
Ta.369.2.S1_x_at
Ta.5553.1.S1_at
TaAffx.68435.1.S1_at
Ta.5770.1.S1_at
Ta.6275.1.S1_at
Ta.2429.2.S1_a_at
Ta.27752.2.S1_at
Ta.5102.1.S1_s_at
TaAffx.9420.1.S1_s_at
Ta.7378.16.S1_x_at
Ta.9168.1.A1_x_at
Ta.10808.1.S1_at
Ta.2294.1.S1_at
Ta.9055.1.S1_at
Ta.4324.2.A1_a_at
Ta.10329.30.S1_x_at
Ta.14062.2.S1_a_at
TaAffx.128418.49.S1_at
Ta.2429.2.S1_x_at
Ta.9130.1.A1_x_at
Ta.11795.1.S1_at
Ta.4134.1.S1_at
Ta.12753.1.S1_at
Ta.20974.1.S1_x_at
TaAffx.107222.1.S1_at
Ta.750.1.S1_at
TaAffx.15429.1.A1_at
Ta.20540.3.S1_x_at
Ta.9272.1.S1_at
Ta.18225.1.A1_at
Ta.9466.2.S1_a_at
TaAffx.56549.1.S1_at
Ta.10329.36.S1_a_at
Ta.22317.1.S1_s_at
Ta.2429.3.S1_x_at
Ta.30870.1.A1_at
Ta.11342.1.A1_at
Ta.6536.3.S1_x_at
Ta.10230.1.S1_at
Ta.3093.2.A1_x_at
Ta.3093.2.A1_at
Ta.10329.24.S1_at
Ta.9148.1.S1_at
Ta.7683.1.S1_at
Ta.18977.1.S1_at
TaAffx.124202.1.S1_at
Ta.4324.3.A1_x_at
Ta.9463.1.S1_at
Ta.14365.1.S1_at
TaAffx.113624.1.S1_s_at
Ta.3427.2.S1_at
Ta.6017.2.S1_a_at
Ta.6054.1.S1_a_at
Ta.9685.1.S1_at
Ta.1953.3.S1_a_at
Ta.18982.1.S1_at
Ta.2886.1.S1_at
Ta.6492.2.A1_x_at
Ta.13936.1.S1_s_at
Ta.7352.2.A1_a_at
TaAffx.117504.1.S1_at
Ta.6292.1.S1_x_at
Ta.8413.1.A1_at
Ta.18238.1.S1_at
Ta.3037.2.A1_s_at
Ta.9501.1.S1_at
Ta.18709.1.S1_at
Ta.23810.1.S1_a_at
Ta.7738.1.S1_at
Ta.3072.2.S1_x_at
Ta.9543.3.S1_a_at
Ta.2864.2.S1_at
TaAffx.107294.1.S1_at
Ta.24675.1.S1_a_at
Ta.9261.1.S1_at
Ta.7561.1.S1_at
Ta.10329.17.S1_at
Ta.10329.1.S1_x_at
Ta.27657.6.S1_x_at
Ta.21154.1.S1_x_at
TaAffx.79226.1.S1_at
Ta.21998.1.A1_x_at
Ta.10517.1.A1_at
Ta.11148.1.S1_at
Ta.3164.2.S1_s_at
Ta.25342.1.S1_at
Ta.998.1.A1_at
Ta.23125.1.S1_at
TaAffx.36642.2.S1_at
Ta.10358.1.A1_at
Ta.30950.1.A1_x_at
Ta.7161.1.S1_at
Ta.10462.1.S1_x_at
TaAffx.16873.1.A1_at
Ta.16760.1.S1_at
TaAffx.93142.1.A1_at
Ta.9088.1.S1_at
TaAffx.8174.1.S1_s_at
Ta.9272.3.S1_a_at
Ta.1393.1.S1_at
Ta.7187.2.S1_s_at
Ta.6578.1.S1_at
Ta.25994.1.A1_at
Ta.7982.1.S1_s_at
Ta.27363.1.S1_at
Ta.7451.1.A1_at
Ta.10329.42.S1_at
Ta.13573.1.A1_s_at
Ta.7378.8.S1_at
Ta.11621.1.A1_at
Ta.24742.1.S1_x_at
TaAffx.132315.1.S1_at
Ta.12699.1.A1_at
Ta.7378.7.S1_at
Ta.15889.1.A1_a_at
Ta.27101.3.S1_at
Ta.13056.1.S1_at
Ta.18968.2.S1_x_at
Ta.29000.1.A1_at
Ta.9146.2.S1_at
Ta.10329.38.S1_x_at
Ta.9419.1.S1_s_at
Ta.1013.1.S1_at
Ta.7655.1.S1_at
TaAffx.69291.1.S1_at
Ta.9293.1.S1_at
Ta.4333.1.S1_s_at
Ta.10329.9.S1_a_at
Ta.14281.1.S1_at
Ta.7378.3.S1_at
Ta.3122.1.S1_a_at
Ta.22745.1.S1_at
TaAffx.70703.1.S1_at
Ta.1435.1.S1_at
Ta.7152.2.S1_at
Ta.7836.1.A1_at
Ta.21406.1.S1_at
Ta.7378.12.S1_x_at
Ta.1817.1.S1_at
Ta.27790.1.S1_s_at
Ta.6961.1.S1_at
Ta.20441.2.S1_a_at
TaAffx.128418.50.S1_at
Ta.25977.1.A1_at
Ta.7271.1.A1_at
Ta.7378.1.S1_at
Ta.7912.1.A1_at
TaAffx.32695.1.S1_s_at
Ta.4773.1.A1_at
Ta.2860.1.S1_at
TaAffx.129113.5.S1_at
Ta.23795.1.S1_at
TaAffx.37250.1.S1_at
Ta.27657.11.S1_x_at
Ta.7378.27.S1_at
Ta.24074.1.S1_at
Ta.27657.9.S1_at
Ta.7562.1.S1_at
Ta.2212.1.A1_at
Ta.806.2.A1_a_at
Ta.806.2.A1_x_at
Ta.1789.1.S1_at
Ta.6853.1.A1_at
TaAffx.29044.1.S1_at
TaAffx.64837.1.A1_at
TaAffx.29964.1.S1_at
Ta.6675.1.S1_at
Ta.7520.3.S1_a_at
Ta.29359.1.A1_s_at
Ta.9343.1.S1_at
Ta.13818.1.S1_at
Ta.4210.3.S1_at
Ta.28490.1.A1_s_at
Ta.3084.1.S1_at
Ta.10329.32.S1_at
TaAffx.130200.1.A1_x_at
Ta.3501.1.S1_at
Ta.2837.1.S1_s_at
Ta.7587.1.S1_a_at
Ta.2218.1.S1_at
Ta.25388.1.A1_at
Ta.14420.1.S1_at
Ta.18385.1.S1_at
Ta.10329.34.S1_x_at
Ta.10326.1.S1_at
Ta.8504.1.S1_at
Ta.29331.1.S1_at
Ta.3342.1.S1_at
TaAffx.11919.1.S1_at
Ta.10329.29.S1_x_at
Ta.27192.1.S1_at
Ta.22333.1.S1_at
Ta.8463.1.S1_s_at
Ta.21342.1.S1_x_at
Ta.5350.1.S1_at
Ta.20443.1.A1_at
Ta.9272.2.S1_x_at
Ta.28109.1.A1_at
Ta.6520.1.A1_x_at
TaAffx.111010.1.S1_at
Ta.2340.1.S1_at
Ta.3647.1.S1_at
Ta.14062.2.S1_x_at
Ta.23767.1.S1_a_at
Ta.3320.3.S1_a_at
Ta.4032.1.A1_at
Ta.19433.1.A1_at
Ta.7228.1.S1_at
Ta.7318.1.S1_at
Ta.8141.1.S1_x_at
TaAffx.113790.1.S1_at
Ta.8474.1.A1_at
Ta.210.1.S1_at
Ta.11817.1.A1_at
Ta.10329.20.S1_x_at
Ta.10329.43.S1_x_at
Ta.13256.1.A1_x_at
Ta.13256.1.A1_a_at
Ta.11195.1.S1_a_at
Ta.10800.1.A1_at
Ta.2419.1.S1_at
Ta.9839.1.S1_at
Ta.14293.1.S1_x_at
Ta.13705.2.S1_at
Ta.10329.19.S1_x_at
Ta.21998.1.A1_s_at
Ta.14149.1.S1_at
TaAffx.128583.1.S1_at
Ta.254.1.S1_s_at
Ta.14998.1.S1_at
Ta.6614.1.A1_x_at
Ta.24372.1.S1_x_at
Ta.21350.2.S1_at
Ta.1197.1.S1_at
Ta.1010.1.S1_at
Ta.16531.1.S1_at
Ta.7378.5.A1_at
Ta.9756.1.S1_at
Ta.4480.1.A1_at
Ta.23125.2.S1_a_at
Ta.14027.1.S1_at
Ta.7378.14.S1_at
Ta.10329.25.S1_x_at
Ta.10329.33.S1_x_at
Ta.9474.1.S1_a_at
Ta.307.1.S1_at
Ta.2864.2.S1_x_at
Ta.10329.8.S1_x_at
Ta.20658.3.S1_x_at
TaAffx.91387.1.A1_at
Ta.10329.44.S1_x_at
Ta.7366.1.S1_s_at
Ta.71.1.S1_at
TaAffx.56358.1.S1_at
Ta.23079.1.S1_x_at
TaAffx.128600.1.A1_s_at
Ta.25588.3.S1_x_at
TaAffx.31626.1.S1_at
Ta.27457.4.S1_x_at
Ta.3103.2.S1_s_at
Ta.22192.1.A1_at
Ta.7293.2.S1_at
Ta.7378.18.S1_x_at
Ta.1334.1.S1_at
Ta.1358.1.S1_at
Ta.26042.1.S1_at
Ta.7757.1.S1_at
Ta.6483.1.S1_at
Ta.7587.2.S1_x_at
Ta.27657.14.S1_s_at
Ta.5402.1.S1_at
Ta.24235.1.A1_at
Ta.28741.1.S1_at
Ta.12686.2.S1_at
Ta.212.1.S1_at
Ta.3443.3.S1_a_at
TaAffx.105917.1.S1_at
Ta.21536.1.S1_at
Ta.9146.2.S1_a_at
Ta.27657.5.S1_x_at
Ta.3569.1.A1_at
Ta.27101.10.S1_x_at
Ta.13564.1.S1_at
Ta.7378.35.S1_x_at
Ta.7378.28.S1_x_at
Ta.23052.1.S1_at
Ta.6247.2.S1_at
Ta.14537.3.S1_a_at
Ta.3645.1.S1_at
Ta.7378.30.S1_x_at
Ta.27657.7.S1_x_at
Ta.2864.1.S1_at
Ta.20534.1.S1_at
Ta.2076.1.S1_at
Ta.10329.41.S1_x_at
Ta.328.1.S1_at
TaAffx.70581.1.S1_at
Ta.23079.1.S1_a_at
Ta.7378.27.S1_x_at
Ta.18225.1.A1_x_at
Ta.27457.7.S1_x_at
Ta.9291.1.S1_a_at
TaAffx.31544.1.S1_at
Ta.455.1.S1_a_at
Ta.3664.1.S1_at
Ta.12820.1.S1_at
TaAffx.44615.1.A1_at
Ta.9742.2.A1_at
Ta.13979.2.S1_a_at
Ta.4815.1.S1_at
TaAffx.83772.2.A1_at
Ta.8132.1.S1_at
Ta.7378.12.S1_at
Ta.10329.28.S1_x_at
Ta.27101.2.S1_at
TaAffx.56641.1.A1_at
Ta.3397.1.S1_at
Ta.11157.1.A1_at
Ta.7318.1.S1_a_at
Ta.28157.1.S1_at
Ta.27101.3.S1_x_at
Ta.6247.1.A1_x_at
Ta.21881.1.S1_at
Ta.9965.1.S1_at
TaAffx.58971.1.S1_at
Ta.11096.1.A1_at
Ta.25901.1.A1_x_at
Ta.9334.1.S1_s_at
TaAffx.113263.16.S1_at
Ta.3224.2.S1_at
Ta.1953.1.S1_x_at
Ta.6538.2.S1_at
Ta.10941.1.A1_at
Ta.7750.1.A1_at
Ta.18577.1.S1_at
Ta.1653.1.S1_at
Ta.1934.3.S1_a_at
Ta.25342.1.S1_x_at
Ta.19455.1.S1_at
TaAffx.11970.3.S1_s_at
Ta.7351.2.S1_at
Ta.9382.1.A1_a_at
TaAffx.24477.1.S1_at
Ta.12852.1.A1_at
Ta.6292.2.S1_a_at
Ta.18983.1.S1_x_at
Ta.22283.1.S1_at
Ta.30685.1.S1_s_at
Ta.8024.1.A1_at
Ta.7108.1.S1_at
Ta.5177.1.A1_at
Ta.14340.1.A1_at
Ta.18962.1.S1_at
TaAffx.36669.1.A1_at
Ta.9142.1.A1_at
Ta.7378.37.S1_x_at
Ta.3605.3.S1_x_at
Ta.6719.1.S1_x_at
Ta.28052.1.S1_at
Ta.6316.1.S1_at
Ta.28328.2.S1_x_at
Ta.6690.1.S1_a_at
Ta.7675.1.A1_at
Ta.18919.1.A1_x_at
Ta.7028.1.A1_at
Ta.10556.1.A1_at
Ta.4622.1.S1_at
Ta.25247.1.A1_at
Ta.6897.2.A1_x_at
TaAffx.64626.1.A1_at
Ta.25594.1.S1_at
Ta.24179.1.S1_x_at
Ta.18276.2.A1_x_at
Ta.25241.1.S1_at
Ta.10329.27.S1_at
Ta.17277.1.S1_s_at
TaAffx.59437.1.S1_at
Ta.28802.3.S1_at
Ta.994.1.S1_at
Ta.20522.1.S1_at
TaAffx.66316.1.S1_at
TaAffx.92971.1.A1_at
Ta.6606.1.A1_a_at
Ta.5510.1.S1_at
Ta.10200.2.S1_x_at
Ta.14043.1.S1_at
Ta.10850.1.S1_at
Ta.7827.1.S1_at
TaAffx.88122.1.S1_s_at
Ta.28495.1.S1_x_at
Ta.3436.1.S1_at
Ta.6908.1.S1_at
Ta.11684.1.A1_at
Ta.19122.1.S1_at
Ta.12301.1.A1_at
Ta.25838.1.A1_at
TaAffx.16083.1.A1_at
Ta.12255.1.A1_at
Ta.30216.2.S1_x_at
Ta.14556.2.A1_at
Ta.20455.1.S1_a_at
Ta.23715.1.S1_at
Ta.22911.2.A1_at
TaAffx.14198.1.A1_at
TaAffx.113263.3.S1_at
TaAffx.31834.1.S1_s_at
TaAffx.121953.1.S1_at
Ta.3193.1.S1_x_at
TaAffx.5215.1.S1_at
TaAffx.29162.1.S1_at
Ta.1845.1.S1_at
Ta.10329.3.S1_at
Ta.7841.1.S1_a_at
Ta.1934.1.S1_at
Ta.13168.1.S1_a_at
TaAffx.69809.1.A1_at
Ta.8020.1.S1_at
TaAffx.33689.1.S1_s_at
Ta.7378.36.S1_at
Ta.2969.1.A1_at
Ta.20540.1.S1_x_at
Ta.13506.1.S1_at
Ta.10200.2.S1_at
Ta.3803.1.A1_at
Ta.493.1.A1_at
Ta.11231.1.A1_at
Ta.9334.1.S1_x_at
Ta.8834.1.S1_a_at
Ta.20894.1.A1_at
Ta.22962.1.S1_at
TaAffx.114926.1.S1_at
Ta.11423.1.A1_at
Ta.21998.2.S1_x_at
Ta.979.1.S1_at
TaAffx.111268.1.S1_at
Ta.6748.2.A1_a_at
Ta.4449.1.A1_at
Ta.21115.1.A1_at
Ta.18276.2.A1_a_at
Ta.3926.1.A1_at
Ta.23237.1.S1_at
TaAffx.63996.1.S1_at
Ta.1934.2.S1_x_at
Ta.11336.1.A1_at
TaAffx.113995.1.S1_at
TaAffx.105352.1.S1_at
Ta.29770.1.A1_at
Ta.11927.1.S1_at
Ta.6243.1.A1_at
TaAffx.98159.1.S1_s_at
Ta.25428.1.S1_at
Ta.856.1.S1_at
Ta.4207.1.S1_x_at
TaAffx.12868.1.A1_at
Ta.9420.1.S1_at
TaAffx.11970.1.S1_s_at
Ta.9325.1.S1_at
Ta.14556.1.S1_x_at
Ta.8036.1.A1_at
Ta.4341.1.S1_at
TaAffx.11817.1.A1_at
Ta.28055.2.S1_at
Ta.28486.1.A1_at
Ta.13771.1.S1_at
TaAffx.66658.1.A1_at
Ta.11160.1.S1_s_at
Ta.7780.2.S1_a_at
TaAffx.16971.1.A1_at
Ta.4790.1.S1_at
TaAffx.29549.1.A1_at
Ta.11783.1.A1_at
Ta.7378.22.S1_x_at
TaAffx.36870.1.A1_at
Ta.8141.2.S1_at
Ta.3618.1.S1_at
Ta.1953.2.S1_x_at
Ta.27101.7.S1_x_at
Ta.9552.1.A1_at
Ta.7378.33.A1_x_at
Ta.10574.1.S1_a_at
Ta.10623.1.A1_at
Ta.23685.1.A1_a_at
Ta.7707.1.A1_at
TaAffx.14219.1.S1_at
Ta.25901.1.A1_at
Ta.11990.1.A1_at
Ta.27101.5.S1_x_at
Ta.6690.2.A1_x_at
Ta.6311.1.S1_s_at
Ta.30726.1.S1_at
TaAffx.106023.1.S1_at
Ta.16541.2.S1_at
Ta.9343.2.S1_a_at
TaAffx.38725.2.A1_at
Ta.1672.3.S1_x_at
Ta.8012.1.A1_at
TaAffx.24425.1.S1_at
Ta.3031.1.A1_at
TaAffx.128418.42.S1_at
Ta.3580.2.S1_a_at
Ta.13526.1.S1_at
Ta.18037.1.S1_at
Ta.14556.2.A1_x_at
TaAffx.39337.1.A1_at
Ta.8623.1.A1_at
Ta.2954.1.A1_at
Ta.10658.1.S1_at
Ta.7387.1.A1_at
Ta.7378.36.S1_x_at
Ta.6748.1.A1_at
Ta.11256.1.A1_at
Ta.5169.1.A1_s_at
Ta.4938.1.S1_at
TaAffx.73807.1.A1_at
Ta.25342.2.S1_x_at
TaAffx.56871.1.S1_at
Ta.3330.2.A1_at
Ta.28055.2.S1_x_at
Ta.15889.3.A1_a_at
Ta.24603.1.A1_at
Ta.27000.1.A1_at
TaAffx.12575.1.A1_at
TaAffx.113353.1.S1_at
TaAffx.132315.3.S1_at
TaAffx.84212.1.S1_at
Ta.7207.1.A1_at
TaAffx.91428.1.S1_at
TaAffx.65937.1.A1_at
Ta.12761.1.A1_at
Ta.25933.2.S1_a_at
Ta.3573.3.S1_a_at
Ta.14540.1.A1_a_at
Ta.3651.1.S1_at
Ta.16541.1.S1_x_at
Ta.19516.1.S1_x_at
Ta.25933.2.S1_at
Ta.6708.1.A1_at
TaAffx.38875.1.S1_at
Ta.14328.1.S1_at
Ta.11175.1.A1_at
Ta.7353.1.A1_at
TaAffx.96878.2.S1_x_at
Ta.8834.1.S1_x_at
Ta.21383.1.S1_x_at
TaAffx.84381.1.S1_at
Ta.29542.1.S1_x_at
Ta.28454.1.S1_at
TaAffx.70582.1.S1_at
Ta.4200.1.A1_at
Ta.1835.1.S1_at
TaAffx.17141.1.S1_at
TaAffx.110893.1.S1_at
Ta.10329.43.S1_at
TaAffx.91381.1.A1_at
Ta.8020.2.S1_x_at
Ta.11282.1.S1_x_at
Ta.14871.1.S1_at
Ta.27144.1.S1_a_at
Ta.6382.1.A1_at
Ta.10982.1.A1_a_at
Ta.25856.1.S1_x_at
TaAffx.17425.1.A1_at
Ta.8020.1.S1_x_at
TaAffx.37698.1.S1_at
Ta.19461.1.S1_at
TaAffx.9293.1.S1_at
Ta.3357.1.A1_at
Ta.6239.1.S1_at
Ta.10329.6.S1_at
Ta.28368.2.S1_at
Ta.27041.1.S1_s_at
Ta.9966.1.S1_at
Ta.19224.1.S1_at
Ta.7344.1.A1_at
Ta.6614.1.A1_at
Ta.8802.1.A1_at
Ta.7378.29.S1_at
TaAffx.111405.1.S1_at
Ta.25984.1.S1_at
Ta.7533.1.S1_at
Ta.18748.1.S1_at
TaAffx.44362.1.A1_at
Ta.29424.1.A1_a_at
TaAffx.75697.2.A1_x_at
Ta.25342.2.S1_at
TaAffx.44208.1.S1_at
TaAffx.36894.2.S1_s_at
Ta.2826.1.S1_at
TaAffx.132315.2.S1_x_at
Ta.20540.3.S1_at
Ta.10982.1.A1_x_at
Ta.2952.1.S1_at
TaAffx.65959.1.S1_at
Ta.30383.1.A1_at
Ta.3580.1.A1_x_at
Ta.3246.1.S1_at
Ta.18368.1.S1_x_at
Ta.16793.1.S1_at
TaAffx.52495.1.A1_at
Ta.7785.2.A1_at
Ta.12704.1.S1_at
Ta.5435.1.S1_x_at
Ta.18480.2.S1_x_at
Ta.11809.1.S1_at
Ta.28319.1.S1_at
TaAffx.12907.1.A1_at
Ta.30515.1.S1_at
TaAffx.4888.1.S1_at
TaAffx.114052.1.A1_at
Ta.8073.1.S1_at
Ta.3862.1.S1_at
TaAffx.52342.1.S1_at
Ta.3576.1.S1_at
Ta.2157.1.A1_s_at
Ta.3199.1.S1_a_at
TaAffx.25107.1.S1_at
Ta.23137.1.S1_at
TaAffx.12279.1.S1_at
TaAffx.84713.1.S1_at
TaAffx.12939.1.S1_at
TaAffx.17141.1.S1_x_at
TaAffx.23712.1.S1_at
Ta.4830.2.A1_at
Ta.12936.1.S1_at
TaAffx.25652.1.S1_at
Ta.7934.2.S1_x_at
Ta.14164.1.S1_x_at
Ta.8746.1.S1_at
TaAffx.91311.1.A1_at
Ta.28139.1.S1_at
Ta.25933.1.S1_at
Ta.1953.3.S1_at
Ta.7378.37.S1_at
Ta.11282.1.S1_at
Ta.3651.3.S1_x_at
Ta.27101.7.S1_at
TaAffx.44666.1.S1_s_at
Ta.19239.1.S1_x_at
TaAffx.52653.1.A1_s_at
Ta.11050.1.S1_at
Ta.14587.1.S1_at
Ta.3427.1.A1_at
TaAffx.54727.1.S1_at
Ta.28162.1.S1_at
Ta.6237.1.A1_at
TaAffx.52819.1.S1_at
TaAffx.38477.1.A1_at
TaAffx.118567.1.A1_at
Ta.21825.1.S1_at
Ta.28741.1.S1_x_at
Ta.28888.1.S1_at
Ta.6390.1.A1_at
TaAffx.80108.1.S1_at
Ta.1751.3.S1_x_at
TaAffx.128686.3.A1_at
TaAffx.86713.1.S1_at
TaAffx.98159.1.S1_at
Ta.21003.2.S1_a_at
Ta.2955.2.A1_at
TaAffx.43576.1.A1_at
Ta.9578.2.S1_a_at
TaAffx.24652.1.S1_at
Ta.9528.1.A1_at
TaAffx.115199.1.S1_at
TaAffx.5549.1.S1_at
TaAffx.4871.1.S1_at
Ta.6274.1.S1_s_at
Ta.9143.1.S1_at
TaAffx.70471.1.A1_s_at
Ta.13724.1.S1_at
TaAffx.98024.1.A1_at
Ta.21659.1.A1_at
TaAffx.84188.1.S1_at
TaAffx.16144.1.S1_at
TaAffx.11852.1.A1_at
Ta.14176.1.S1_x_at
Ta.3023.1.S1_at
Ta.23739.1.A1_x_at
Ta.952.1.S1_s_at
TaAffx.130860.1.S1_s_at
Ta.4287.1.S1_at
Ta.13719.1.S1_at
TaAffx.96878.2.S1_at
Ta.25988.1.A1_at
Ta.21115.1.A1_x_at
Ta.3391.1.A1_s_at
Ta.12761.2.A1_x_at
Ta.3095.1.S1_at
Ta.16509.1.S1_at
Ta.25781.1.S1_at
TaAffx.27984.1.S1_at
Ta.11523.1.A1_at
Ta.8141.2.S1_x_at
Ta.29432.1.S1_at
Ta.4876.1.A1_x_at
Ta.4207.2.S1_at
Ta.7864.1.A1_at
Ta.10201.1.S1_x_at
TaAffx.128418.34.A1_at
TaAffx.135168.7.S1_at
TaAffx.5381.1.S1_at
Ta.23807.3.S1_a_at
Ta.4465.1.S1_at
Ta.16541.1.S1_at
Ta.6897.1.S1_at
Ta.8437.1.A1_at
Ta.1842.1.S1_a_at
Ta.18480.2.S1_at
Ta.6334.1.S1_at
Ta.6536.2.S1_at
Ta.15867.1.S1_at
TaAffx.11970.2.S1_at
Ta.16015.1.S1_at
Ta.11203.1.A1_at
Ta.2936.1.S1_x_at
TaAffx.38385.1.S1_at
TaAffx.110820.1.S1_at
Ta.8141.3.S1_a_at
Ta.3553.2.S1_x_at
TaAffx.111781.1.S1_at
TaAffx.16460.1.S1_at
TaAffx.27077.1.S1_at
Ta.3446.1.A1_at
Ta.7448.1.A1_at
Ta.20540.2.S1_a_at
Ta.3037.1.S1_at
Ta.3315.1.S1_at
Ta.13234.1.S1_at
Ta.8141.3.S1_x_at
TaAffx.70471.1.A1_x_at
Ta.23439.1.S1_at
Ta.6788.1.S1_at
Ta.7142.1.S1_at
Ta.21311.1.S1_at
TaAffx.79926.1.S1_at
TaAffx.91692.1.A1_at
Ta.5557.1.S1_x_at
Ta.9664.1.A1_at
Ta.30804.1.S1_x_at
Ta.7647.1.A1_at
Ta.11187.1.A1_at
Ta.7539.1.A1_at
TaAffx.75697.2.A1_at
Ta.9334.2.S1_at
Ta.13151.1.S1_x_at
TaAffx.89901.1.A1_at
Ta.28872.1.S1_at
Ta.23121.1.A1_at
Ta.28814.1.S1_a_at
TaAffx.121733.1.S1_at
Ta.6311.2.S1_a_at
Ta.7202.2.S1_at
Ta.6986.1.S1_at
Ta.6593.1.S1_at
Ta.6797.1.A1_at
Ta.18919.1.A1_s_at
Ta.7363.2.A1_at
Ta.3580.2.S1_at
Ta.22802.3.S1_x_at
Ta.6625.1.S1_at
Ta.7841.2.S1_at
Ta.25639.1.S1_at
Ta.4210.3.S1_x_at
Ta.7496.1.S1_a_at
Ta.11282.1.S1_a_at
Ta.6700.1.S1_at
Ta.1226.1.S1_at
Ta.25583.1.S1_at
Ta.15859.1.S1_at
Ta.15880.1.S1_at
TaAffx.65731.1.A1_at
Ta.23685.1.A1_x_at
Ta.3264.1.A1_at
Ta.25416.1.A1_at
Ta.7587.3.S1_x_at
Ta.6708.2.S1_at
Ta.7648.1.A1_at
Ta.6780.1.S1_at
Ta.7670.1.S1_at
Ta.6897.2.A1_at
Ta.20413.1.S1_x_at
Ta.16743.1.S1_at
Ta.6708.3.S1_at
Ta.994.1.S1_x_at
TaAffx.59880.1.S1_at
Ta.18606.1.S1_at
Ta.10650.1.A1_at
TaAffx.69305.1.S1_at
Ta.6297.3.A1_at
TaAffx.96486.1.S1_at
Ta.10442.1.A1_at
Ta.28320.1.S1_s_at
Ta.22181.1.A1_at
Ta.25856.1.S1_s_at
Ta.21373.1.S1_x_at
Ta.4345.1.A1_at
Ta.29457.1.S1_at
TaAffx.93470.1.S1_s_at
TaAffx.132315.2.S1_at
Ta.25953.1.A1_at
TaAffx.93209.1.A1_at
TaAffx.98064.1.A1_at
Ta.30216.1.S1_s_at
Ta.8010.1.S1_at
TaAffx.111048.1.S1_at
TaAffx.25097.1.S1_at
Ta.20927.1.S1_x_at
Ta.6670.1.A1_at
Ta.9317.1.A1_at
Ta.27041.1.S1_at
TaAffx.25652.1.S1_x_at
Ta.27574.1.S1_at
Ta.12761.3.S1_at
Ta.7378.22.S1_at
Ta.7595.1.A1_at
Ta.11587.1.S1_at
Ta.29779.1.A1_s_at
Ta.6253.1.S1_at
TaAffx.70432.1.A1_at
Ta.5553.2.S1_x_at
Ta.4007.1.A1_x_at
Ta.9660.1.S1_at
Ta.11426.1.A1_at
Ta.3605.2.S1_a_at
Ta.13374.1.A1_at
Ta.9681.1.S1_at
TaAffx.118786.1.A1_at
Ta.18660.1.S1_at
Ta.7207.3.S1_at
TaAffx.17152.2.S1_at
Ta.678.1.S1_at
Ta.21061.2.S1_at
TaAffx.23555.1.S1_at
TaAffx.93301.1.S1_at
TaAffx.7789.1.S1_at
TaAffx.24838.1.S1_at
TaAffx.29478.1.A1_at
Ta.18576.1.A1_at
TaAffx.91506.1.S1_s_at
Ta.6311.2.S1_at
Ta.3465.1.A1_at
TaAffx.119418.1.A1_at
Ta.9247.1.S1_at
Ta.1400.3.S1_a_at
Ta.4604.1.S1_at
Ta.5063.1.A1_at
Ta.14037.1.A1_at
Ta.6247.3.S1_x_at
Ta.3098.1.S1_at
TaAffx.12464.1.S1_at
TaAffx.28942.1.S1_at
TaAffx.92440.1.A1_at
Ta.25584.1.S1_at
Ta.9710.3.S1_x_at
Ta.9534.1.A1_at
Ta.6899.3.S1_a_at
Ta.9710.1.S1_a_at
TaAffx.91680.1.A1_at
Ta.1053.2.S1_x_at
Ta.28357.1.A1_s_at
TaAffx.70457.1.A1_x_at
Ta.993.3.S1_a_at
Ta.29331.1.S1_a_at
Ta.21752.1.S1_at
Ta.10308.3.S1_a_at
Ta.29451.1.A1_at
Ta.4274.1.S1_at
Ta.2955.1.A1_x_at
Ta.1521.1.S1_at
Ta.22821.1.S1_at
Ta.23276.1.A1_at
Ta.8128.2.S1_x_at
Ta.7758.1.S1_at
Ta.2441.1.S1_at
TaAffx.106421.1.S1_at
TaAffx.56018.1.S1_s_at
Ta.23696.2.S1_a_at
Ta.4062.1.S1_a_at
Ta.7290.1.S1_x_at
Ta.2592.1.S1_at
Ta.22683.1.S1_at
Ta.14436.2.S1_x_at
Ta.2789.2.S1_at
Ta.1920.1.S1_at
TaAffx.29250.1.S1_at
Ta.18244.1.A1_at
Ta.8613.1.A1_at
Ta.21998.3.A1_x_at
TaAffx.64958.1.S1_at
TaAffx.12605.1.A1_at
Ta.21236.1.S1_a_at
Ta.11295.1.A1_at
Ta.1453.2.S1_x_at
Ta.12794.1.A1_at
Ta.10204.2.A1_a_at
Ta.8829.1.S1_at
Ta.5029.1.S1_at
Ta.1744.1.S1_at
Ta.9654.1.S1_at
Ta.6684.1.S1_at
Ta.7225.3.S1_a_at
Ta.25514.1.S1_s_at
Ta.28779.1.S1_x_at
Ta.22802.2.A1_x_at
Ta.9684.1.S1_at
Ta.16711.1.S1_at
Ta.9274.1.S1_x_at
Ta.18076.1.S1_x_at
Ta.812.4.S1_at
Ta.9053.1.A1_at
Ta.25424.1.S1_at
Ta.14562.1.S1_x_at
Ta.18223.1.S1_at
TaAffx.29818.1.S1_at
Ta.7533.2.S1_at
TaAffx.114768.1.S1_at
Ta.1798.1.S1_at
TaAffx.97740.1.A1_at
TaAffx.97740.1.A1_x_at
Ta.10569.1.A1_at
TaAffx.68700.1.S1_s_at
Ta.11603.1.S1_at
Ta.9632.1.A1_a_at
Ta.8549.1.S1_s_at
TaAffx.56863.1.S1_x_at
TaAffx.107140.1.S1_s_at
TaAffx.90515.1.S1_s_at
Ta.13936.1.S1_at
Ta.10201.3.S1_at
TaAffx.36668.1.A1_at
Ta.6017.1.S1_at
Ta.15866.1.S1_at
Ta.3916.2.S1_x_at
Ta.4333.1.S1_at
Ta.28819.2.S1_a_at
Ta.23735.1.S1_at
Ta.14470.2.S1_a_at
Ta.15178.1.S1_at
TaAffx.106417.1.S1_at
Ta.3094.2.S1_at
Ta.1764.1.S1_at
Ta.1364.1.S1_at
Ta.23124.1.A1_at
Ta.2505.1.A1_x_at
Ta.2370.1.A1_at
TaAffx.56231.1.S1_at
Ta.9941.1.S1_at
Ta.23079.2.S1_x_at
Ta.7749.1.S1_s_at
Ta.9307.3.S1_x_at
Ta.10785.1.S1_at
Ta.22317.1.S1_at
Ta.23339.1.S1_at
TaAffx.94898.2.S1_s_at
Ta.23801.1.S1_at
Ta.2018.1.S1_at
Ta.9410.1.S1_at
Ta.4062.1.S1_x_at
Ta.23079.2.S1_at
Ta.23142.9.S1_at
Ta.9274.1.S1_at
Ta.4666.1.A1_at
Ta.11195.2.S1_at
TaAffx.98324.1.S1_at
Ta.3553.1.S1_x_at
Ta.29531.1.S1_x_at
Ta.11451.1.A1_x_at
Ta.28147.1.S1_s_at
Ta.2505.1.A1_at
TaAffx.122529.1.S1_at
Ta.21559.2.S1_at
Ta.10308.1.S1_at
TaAffx.100087.2.S1_at
TaAffx.94898.1.S1_at
Ta.18658.1.S1_at
Ta.628.1.S1_x_at
Ta.30353.2.S1_a_at
Ta.4432.1.S1_s_at
TaAffx.16055.1.A1_at
TaAffx.69291.1.S1_s_at
Ta.2311.3.S1_x_at
Ta.2950.1.A1_at
Ta.10859.2.A1_at
Ta.11195.1.S1_x_at
Ta.10204.3.S1_a_at
Ta.14438.1.S1_s_at
Ta.2311.2.S1_x_at
TaAffx.8275.1.S1_at
Ta.10348.1.S1_a_at
TaAffx.71051.1.S1_at
Ta.29483.1.A1_at
Ta.11921.1.S1_at
Ta.13564.1.S1_s_at
Ta.10204.2.A1_at
Ta.11438.1.S1_s_at
Ta.730.1.S1_at
Ta.4304.2.S1_a_at
Ta.6007.1.S1_at
Ta.11360.1.A1_at
TaAffx.30053.1.S1_at
TaAffx.132268.1.S1_at
Ta.22192.2.S1_at
Ta.10883.1.S1_x_at
TaAffx.9813.1.S1_at
Ta.23765.1.S1_at
Ta.23395.1.S1_a_at
Ta.3320.3.S1_x_at
TaAffx.111818.2.S1_at
Ta.9005.1.S1_s_at
TaAffx.111974.1.S1_at
Ta.25457.1.S1_at
Ta.28895.1.S1_s_at
TaAffx.46153.1.S1_at
Ta.6257.1.S1_at
TaAffx.11210.1.S1_x_at
Ta.9789.2.S1_a_at
Ta.9548.1.S1_a_at
Ta.9183.1.S1_at
Ta.4501.1.S1_at
Ta.25914.1.A1_at
Ta.9075.1.S1_at
Ta.20658.2.S1_x_at
Ta.6495.1.A1_at
Ta.8554.1.S1_at
Ta.4062.2.A1_at
Ta.6663.1.S1_s_at
Ta.27728.1.S1_at
Ta.23.1.S1_at
Ta.823.1.S1_at
Ta.23411.1.S1_at
TaAffx.88122.4.S1_at
Ta.22074.1.S1_at
Ta.10081.2.S1_at
Ta.24811.2.S1_x_at
Ta.6449.1.S1_at
Ta.4683.1.S1_at
Ta.7749.1.S1_at
Ta.18085.1.S1_s_at
Ta.5569.2.A1_a_at
Ta.9577.1.S1_at
Ta.6642.1.S1_a_at
Ta.9246.1.S1_x_at
Ta.10047.1.S1_s_at
Ta.18151.1.S1_x_at
Ta.9246.1.S1_at
Ta.11582.1.S1_at
Ta.161.1.S1_at
Ta.29366.1.A1_at
Ta.24423.1.S1_s_at
Ta.13782.1.S1_at
Ta.5221.1.S1_at
Ta.4853.1.A1_at
Ta.6646.1.A1_at
Ta.9670.1.A1_at
Ta.23349.1.S1_s_at
Ta.14324.3.S1_x_at
Ta.30358.1.S1_s_at
Ta.27378.1.S1_s_at
Ta.28670.1.S1_x_at
Ta.19550.1.A1_at
Ta.3013.1.A1_at
Ta.3070.2.S1_x_at
Ta.6270.1.A1_at
Ta.30768.3.S1_x_at
TaAffx.104036.1.A1_at
TaAffx.89901.2.S1_at
Ta.6366.1.S1_at
Ta.29362.1.S1_a_at
Ta.6558.1.S1_x_at
Ta.6137.1.S1_a_at
Ta.1945.1.S1_at
Ta.1323.1.S1_at
Ta.14324.1.S1_x_at
Ta.8664.1.A1_at
TaAffx.36748.1.S1_at
Ta.6137.2.S1_x_at
Ta.5903.1.S1_at
TaAffx.123483.1.S1_s_at
Ta.14351.1.S1_at
Ta.6283.1.S1_at
Ta.5419.2.S1_a_at
TaAffx.92374.1.S1_at
Ta.10651.1.S1_at
TaAffx.97533.1.S1_at
TaAffx.55626.1.S1_at
Ta.2985.1.A1_at
Ta.9623.1.S1_x_at
TaAffx.128616.2.S1_s_at
Ta.9085.2.S1_x_at
Ta.1580.1.A1_a_at
Ta.12222.1.S1_at
Ta.8513.1.A1_at
Ta.30768.2.S1_x_at
Ta.9623.1.S1_at
Ta.7202.1.S1_x_at
TaAffx.98080.1.A1_s_at
TaAffx.109361.1.A1_at
Ta.5909.1.S1_at
TaAffx.29005.1.S1_at
Ta.6489.1.S1_at
Ta.12270.1.S1_at
Ta.27038.1.S1_s_at
Ta.20438.2.A1_at
TaAffx.10194.1.S1_at
TaAffx.56692.1.S1_at
Ta.5558.1.S1_at
Ta.4587.1.S1_s_at
Ta.7584.1.S1_s_at
Ta.7404.1.A1_at
Ta.9760.1.A1_at
Ta.7371.1.S1_a_at
TaAffx.24026.1.S1_at
Ta.6825.1.S1_at
Ta.3344.1.S1_at
Ta.6109.3.S1_s_at
Ta.16961.1.S1_at
TaAffx.111565.1.S1_x_at
Ta.2983.1.S1_a_at
TaAffx.55948.1.S1_s_at
Ta.7074.1.S1_at
Ta.6688.2.S1_a_at
Ta.6674.1.S1_at
Ta.11955.1.S1_at
Ta.6536.2.S1_x_at
Ta.3044.2.S1_a_at
Ta.9117.3.A1_x_at
Ta.23670.1.S1_at
Ta.4015.1.A1_at
Ta.7181.1.S1_at
TaAffx.10194.2.S1_at
Ta.2983.3.S1_a_at
Ta.28822.1.S1_s_at
TaAffx.9519.1.S1_at
Ta.19626.1.S1_at
TaAffx.94040.1.A1_at
Ta.7427.2.A1_at
Ta.3310.1.S1_at
TaAffx.6499.1.A1_at
Ta.4587.1.S1_at
Ta.4884.1.A1_at
TaAffx.106257.1.S1_at
Ta.9393.1.S1_at
Ta.18414.1.S1_at
Ta.8605.1.A1_at
Ta.24774.1.S1_x_at
TaAffx.16088.1.A1_at
Ta.2961.2.S1_at
TaAffx.73208.1.S1_at
Ta.23088.1.S1_s_at
TaAffx.29142.1.S1_at
Ta.7486.1.A1_s_at
Ta.11451.2.A1_x_at
Ta.23114.1.S1_at
Ta.3780.3.S1_x_at
Ta.7324.1.S1_at
Ta.6427.1.S1_at
Ta.16566.1.S1_at
Ta.6520.1.A1_at
Ta.10582.1.S1_x_at
Ta.12767.1.S1_at
TaAffx.9504.1.S1_at
Ta.9642.2.S1_a_at
Ta.7526.2.A1_x_at
Ta.4991.1.S1_x_at
Ta.21203.1.S1_at
TaAffx.112444.1.S1_at
Ta.5609.2.S1_at
Ta.24206.1.A1_at
TaAffx.15276.1.S1_at
Ta.6878.1.A1_at
Ta.8327.1.A1_s_at
Ta.6957.1.S1_at
Ta.3271.1.A1_at
Ta.25883.1.A1_x_at
Ta.27603.1.S1_at
Ta.26853.1.A1_at
TaAffx.36651.1.A1_at
Ta.9154.2.S1_a_at
Ta.7982.1.S1_x_at
Ta.17530.1.S1_at
TaAffx.64621.1.A1_at
TaAffx.59182.1.S1_s_at
TaAffx.2991.1.S1_at
Ta.7426.1.S1_at
Ta.2840.1.S1_at
TaAffx.66400.1.S1_at
Ta.9593.1.S1_at
TaAffx.128795.16.S1_at
Ta.4809.1.A1_at
Ta.3070.1.S1_x_at
Ta.4776.1.A1_x_at
Ta.26027.1.A1_s_at
Ta.28922.1.S1_at
TaAffx.48415.1.S1_at
TaAffx.124118.1.S1_s_at
Ta.6137.3.S1_x_at
TaAffx.57618.1.S1_at
Ta.21743.1.S1_at
Ta.12723.1.S1_at
Ta.2170.1.S1_at
Ta.28140.1.A1_a_at
Ta.10797.1.S1_at
Ta.6518.1.S1_at
Ta.5055.1.A1_s_at
Ta.9145.1.S1_at
TaAffx.111474.1.S1_at
TaAffx.36908.1.A1_at
Ta.10114.1.S1_at
Ta.14470.1.S1_a_at
TaAffx.52381.1.S1_at
TaAffx.5390.1.S1_at
Ta.1683.1.S1_x_at
TaAffx.71016.1.A1_at
Ta.9280.1.S1_x_at
Ta.28312.1.S1_x_at
TaAffx.49829.1.S1_at
Ta.58.1.S1_at
Ta.160.2.S1_x_at
Ta.336.2.S1_at
Ta.23798.1.S1_s_at
TaAffx.128418.2.S1_x_at
Ta.1683.1.S1_at
Ta.23798.1.S1_at
TaAffx.55406.1.S1_at
Ta.10878.1.A1_at
Ta.1385.1.S1_at
Ta.8786.1.A1_at
TaAffx.54935.1.A1_s_at
TaAffx.31585.1.S1_at
Ta.840.1.S1_at
Ta.131.1.S1_at
TaAffx.91612.1.A1_at
Ta.27777.1.S2_s_at
Ta.160.1.S1_x_at
TaAffx.31957.2.A1_at
TaAffx.65341.1.A1_at
Ta.13666.1.S1_x_at
Ta.4755.1.S1_s_at
Ta.16251.1.S1_at
TaAffx.71941.1.A1_at
Ta.21166.1.S1_at
Ta.18757.1.S1_at
Ta.160.3.S1_x_at
Ta.28726.1.A1_at
TaAffx.38532.1.S1_at
TaAffx.9249.1.S1_at
TaAffx.78444.3.S1_at
TaAffx.28808.1.S1_at
Ta.5022.3.A1_at
Ta.8612.1.S1_at
Ta.9233.2.S1_a_at
Ta.28389.1.A1_at
Ta.3677.1.S1_at
TaAffx.132299.1.S1_s_at
Ta.28312.1.S1_at
Ta.1385.2.A1_x_at
Ta.1385.1.S1_x_at
Ta.11147.1.A1_at
Ta.5003.1.S1_s_at
Ta.117.1.S1_at
TaAffx.12752.2.S1_at
Ta.1550.1.S1_at
Ta.2678.1.S1_x_at
Ta.9329.1.S1_at
Ta.1867.2.S1_x_at
Ta.2415.1.S1_at
Ta.20456.1.S1_at
TaAffx.9195.1.S1_at
Ta.28376.1.S1_at
Ta.25822.1.A1_at
Ta.25822.1.A1_x_at
Ta.7771.1.A1_s_at
Ta.5313.1.S1_at
Ta.14421.1.S1_at
Ta.18714.2.S1_at
TaAffx.97290.1.S1_at
Ta.6205.1.S1_at
Ta.10021.1.S1_at
Ta.29463.1.S1_x_at
Ta.28337.2.S1_x_at
Ta.6301.1.S1_at
Ta.28524.1.A1_a_at
Ta.14173.1.S1_x_at
Ta.913.1.S1_at
Ta.1101.1.S1_x_at
Ta.2678.3.S1_a_at
Ta.16251.3.S1_x_at
Ta.13160.1.S1_at
Ta.1465.1.S1_at
TaAffx.96410.1.S1_at
Ta.913.1.S1_x_at
TaAffx.63706.1.A1_at
Ta.2471.1.S1_x_at
Ta.27005.1.S1_at
Ta.2891.2.S1_at
TaAffx.84178.1.A1_s_at
Ta.7022.1.S1_x_at
Ta.1385.1.S1_a_at
Ta.6072.1.S1_s_at
Ta.10204.1.S1_at
Ta.6794.2.A1_a_at
Ta.22563.1.S1_x_at
Ta.28081.1.S1_at
Ta.30869.1.S1_at
Ta.9697.1.S1_s_at
Ta.7022.1.S1_at
Ta.2471.2.A1_a_at
Ta.23112.1.S1_x_at
Ta.1411.1.S1_s_at
Ta.7389.2.A1_x_at
TaAffx.118875.1.S1_at
Ta.7022.2.S1_x_at
Ta.5099.1.S1_a_at
Ta.6642.2.S1_a_at
Ta.7752.1.S1_x_at
Ta.8094.1.A1_a_at
Ta.6301.2.S1_a_at
Ta.6301.2.S1_x_at
Ta.2471.3.S1_x_at
Ta.10896.2.S1_x_at
Ta.18968.1.S1_x_at
Ta.10896.1.S1_x_at
Ta.2471.3.S1_a_at
Ta.22563.1.S1_at
Ta.27227.1.S1_at
TaAffx.91297.1.A1_at
Ta.10020.1.S1_at
TaAffx.113329.2.S1_at
TaAffx.91297.1.A1_x_at
Ta.2936.2.A1_a_at
Ta.8486.1.S1_at
Ta.29215.1.S1_at
TaAffx.38448.1.S1_at
TaAffx.41467.2.S1_at
TaAffx.112612.1.S1_at
Ta.11358.2.A1_x_at
Ta.28022.1.S1_x_at
Ta.7752.2.S1_a_at
Ta.29531.2.S1_x_at
TaAffx.31957.1.S1_at
Ta.3918.3.S1_x_at
Ta.242.2.S1_at
Ta.30565.2.S1_at
Ta.28833.1.S1_at
Ta.7785.1.S1_at
Ta.6642.3.S1_a_at
Ta.28600.3.S1_x_at
Ta.25890.1.S1_at
TaAffx.90042.1.S1_at
Ta.22895.1.S1_at
Ta.27098.1.S1_at
Ta.14790.1.S1_at
Ta.1997.2.S1_a_at
Ta.25596.1.A1_at
Ta.13580.1.A1_at
Ta.9821.1.S1_at
Ta.1322.1.S1_at
TaAffx.91363.1.A1_s_at
Ta.28518.1.S1_at
Ta.20429.2.S1_at
Ta.9405.1.S1_x_at
Ta.7542.1.S1_at
Ta.21091.1.S1_s_at
Ta.5516.3.S1_a_at
TaAffx.75735.1.A1_at
Ta.1325.1.S1_at
TaAffx.113489.3.S1_at
Ta.250.1.S1_at
TaAffx.102989.1.A1_at
Ta.3005.1.S1_a_at
Ta.7022.1.S1_s_at
Ta.1988.3.S1_x_at
Ta.5056.1.A1_a_at
Ta.13634.1.S1_at
Ta.28325.1.S1_x_at
Ta.14076.1.S1_at
Ta.15913.1.A1_at
Ta.21020.1.S1_at
Ta.27911.1.S1_at
TaAffx.45277.1.S1_x_at
Ta.1997.1.S1_at
Ta.13292.1.S1_s_at
Ta.6794.3.S1_x_at
Ta.6214.1.S1_x_at
Ta.10308.3.S1_x_at
Ta.26034.1.A1_at
Ta.3312.1.A1_x_at
Ta.30504.1.A1_at
TaAffx.56637.1.S1_at
Ta.11463.2.S1_at
Ta.10156.1.A1_s_at
Ta.28304.1.S1_x_at
Ta.506.2.A1_at
Ta.4840.1.S1_at
Ta.30937.1.A1_at
Ta.1322.1.S1_x_at
Ta.10108.2.A1_a_at
Ta.6635.1.S1_at
Ta.1988.3.S1_at
Ta.13669.1.S1_at
Ta.10330.1.S1_a_at
Ta.4936.1.S1_at
Ta.28304.2.S1_x_at
Ta.242.1.S1_at
Ta.9380.2.S1_a_at
TaAffx.3910.2.A1_at
Ta.9052.1.S1_at
Ta.6794.2.A1_at
Ta.7151.1.S1_x_at
TaAffx.128570.1.S1_at
Ta.1227.1.A1_at
Ta.10896.1.S1_a_at
Ta.14435.1.S1_at
Ta.368.1.S1_x_at
TaAffx.38431.1.S1_at
Ta.2789.1.S1_a_at
TaAffx.88904.1.S1_x_at
TaAffx.10350.1.S1_x_at
Ta.7225.3.S1_at
TaAffx.9510.1.S1_at
Ta.14436.1.S1_s_at
Ta.11844.1.A1_at
Ta.27095.1.S1_at
Ta.1982.1.A1_s_at
Ta.8031.1.A1_at
Ta.3278.2.A1_at
TaAffx.3910.2.A1_x_at
Ta.13209.1.S1_at
Ta.2789.2.S1_x_at
Ta.19139.1.A1_at
Ta.506.1.S1_a_at
Ta.24573.1.A1_s_at
Ta.7625.1.S1_x_at
Ta.92.1.S1_s_at
Ta.30353.3.S1_a_at
Ta.27562.1.S1_at
Ta.9452.1.A1_at
Ta.10183.1.S1_at
Ta.30797.1.S1_at
Ta.1098.1.S1_at
Ta.120.2.S1_at
Ta.1088.1.A1_at
TaAffx.63920.1.A1_x_at
TaAffx.98376.1.S1_at
Ta.13281.1.S1_at
AFFX-Ta_Sucsyn_3_at
Ta.9641.1.A1_a_at
Ta.9074.1.A1_s_at
Ta.3094.2.S1_x_at
Ta.28714.1.S1_at
Ta.3258.1.S1_at
TaAffx.79992.1.S1_at
Ta.10534.2.S1_x_at
Ta.7225.3.S1_x_at
Ta.9132.3.S1_s_at
Ta.3373.2.S1_at
Ta.10883.2.S1_at
Ta.10534.1.S1_a_at
Ta.93.1.S1_at
Ta.771.1.S1_at
Ta.7238.1.S1_at
Ta.1522.1.S1_at
TaAffx.111231.1.S1_x_at
Ta.12039.1.A1_at
Ta.9258.3.S1_a_at
Ta.13275.1.S1_at
Ta.20469.1.S1_at
Ta.6052.3.S1_at
Ta.4050.1.S1_at
Ta.28558.1.S1_at
Ta.812.3.S1_x_at
TaAffx.105916.1.S1_at
Ta.7953.1.A1_s_at
Ta.7505.1.S1_at
Ta.2892.2.A1_a_at
TaAffx.105924.1.S1_at
Ta.15964.1.S1_at
Ta.9344.1.S1_at
TaAffx.1073.1.S1_at
Ta.1453.1.S1_a_at
Ta.30752.1.S1_at
Ta.21998.3.A1_at
Ta.8094.1.A1_at
Ta.23834.1.S1_at
Ta.3914.1.A1_s_at
Ta.2863.1.S1_s_at
Ta.25569.1.S1_at
Ta.22210.1.S1_at
Ta.24592.1.A1_x_at
Ta.1996.1.S1_s_at
Ta.13537.1.S1_a_at
Ta.2907.1.S1_at
Ta.6794.1.S1_x_at
Ta.27026.1.S1_s_at
Ta.16251.2.S1_x_at
Ta.10826.1.A1_a_at
TaAffx.36600.1.A1_at
Ta.25334.1.A1_at
Ta.10329.23.S1_at
Ta.19155.1.S1_s_at
Ta.16251.1.S1_a_at
Ta.8094.2.S1_at
Ta.4593.1.A1_at
Ta.30795.1.S1_at
Ta.1403.1.S1_s_at
Ta.23339.3.S1_a_at
Ta.18968.3.S1_x_at
Ta.24987.1.S1_at
TaAffx.4219.1.S1_at
Ta.13023.1.A1_s_at
TaAffx.12725.1.A1_at
TaAffx.106853.1.S1_at
Ta.1621.2.A1_a_at
Ta.7608.2.A1_x_at
Ta.3918.1.S1_x_at
Ta.9531.1.A1_at
Ta.10695.1.S1_at
TaAffx.112991.1.S1_at
Ta.7983.1.A1_at
Ta.7903.2.S1_x_at
Ta.25548.1.S1_at
Ta.28600.2.S1_a_at
Ta.14543.3.S1_x_at
Ta.28853.1.S1_at
TaAffx.128418.43.S1_at
Ta.9352.1.S1_at
Ta.7969.1.S1_at
TaAffx.56718.1.S1_at
Ta.7883.1.S1_x_at
Ta.12541.1.S1_at
Ta.16590.1.S1_at
Ta.9451.2.S1_x_at
TaAffx.91386.1.A1_at
TaAffx.113313.1.S1_at
TaAffx.111108.1.S1_at
Ta.3214.1.S1_x_at
TaAffx.64258.1.A1_at
Ta.2925.1.S1_s_at
TaAffx.23118.1.S1_at
Ta.2925.1.S1_x_at
Ta.1400.2.S1_a_at
Ta.7067.1.S1_x_at
TaAffx.132315.4.S1_at
Ta.28608.1.S1_at
Ta.3130.1.S1_at
TaAffx.83722.1.S1_at
Ta.14543.1.S1_x_at
Ta.23695.3.S1_a_at
Ta.21273.1.S1_s_at
Ta.2024.1.A1_at
Ta.18670.1.S1_at
Ta.14543.1.S1_a_at
Ta.5133.3.S1_a_at
TaAffx.93425.1.S1_at
Ta.19784.1.A1_at
TaAffx.113545.1.S1_at
TaAffx.30373.1.S1_at
Ta.1785.1.A1_at
Ta.28293.1.S1_at
Ta.29794.1.A1_x_at
Ta.4804.2.S1_a_at
Ta.10852.1.S1_at
Ta.14485.1.S1_at
Ta.21586.1.S1_x_at
Ta.3530.2.S1_at
Ta.22902.2.S1_at
Ta.10498.1.S1_a_at
Ta.4834.1.S1_at
TaAffx.87042.1.S1_at
Ta.24307.1.S1_at
Ta.13810.1.S1_at
TaAffx.99272.1.A1_at
Ta.4009.1.S1_at
TaAffx.128870.1.S1_at
Ta.22207.1.S1_at
TaAffx.76007.1.S1_at
Ta.3663.1.A1_a_at
Ta.16599.1.S1_x_at
TaAffx.73741.1.S1_at
Ta.16599.1.S1_at
TaAffx.55533.1.S1_at
TaAffx.97935.1.S1_at
TaAffx.91609.2.S1_at
Ta.11778.1.A1_at

## Sheet: Aem1Rem1Common GO term
Go terms enriched in probesets overlapping between Aem1 and Rem1 clusters
GO_acc	term_type	Term	queryitem	querytotal	bgitem	bgtotal	pvalue	FDR	entries
GO:0032993	C	protein-DNA complex	48	1299	97	34647	6e-33	2.4e-30	// Ta.10329.17.S1_x_at // Ta.10329.29.S1_x_at // Ta.10329.44.S1_x_at // Ta.10329.1.S1_x_at // Ta.7378.18.S1_at // Ta.24742.1.S1_x_at // TaAffx.128686.3.A1_at // Ta.10329.43.S1_at // Ta.7378.16.S1_x_at // Ta.10329.33.S1_x_at // Ta.10329.15.S1_at // Ta.22962.1.S1_at // TaAffx.132315.3.S1_x_at // Ta.7378.8.S1_at // Ta.10329.23.S1_at // Ta.7378.18.S1_x_at // Ta.10329.12.S1_x_at // Ta.7378.17.S1_x_at …
GO:0006323	P	DNA packaging	52	1299	131	34647	7.1e-32	1.6e-28	// Ta.10329.17.S1_x_at // Ta.10329.29.S1_x_at // Ta.10329.44.S1_x_at // Ta.10329.1.S1_x_at // Ta.7378.18.S1_at // Ta.24742.1.S1_x_at // TaAffx.128686.3.A1_at // Ta.10329.43.S1_at // Ta.7378.16.S1_x_at // Ta.10329.33.S1_x_at // Ta.10329.15.S1_at // Ta.22962.1.S1_at // TaAffx.132315.3.S1_x_at // Ta.27657.11.S1_x_at // Ta.7378.8.S1_at // Ta.10329.23.S1_at // Ta.7378.18.S1_x_at // Ta.10329.12.S1_x_at…
GO:0000786	C	nucleosome	45	1299	92	34647	8.4e-31	1.7e-28	// Ta.10329.17.S1_x_at // Ta.10329.29.S1_x_at // Ta.10329.44.S1_x_at // Ta.10329.1.S1_x_at // Ta.7378.18.S1_at // Ta.24742.1.S1_x_at // TaAffx.128686.3.A1_at // Ta.10329.43.S1_at // Ta.7378.16.S1_x_at // Ta.10329.33.S1_x_at // Ta.10329.15.S1_at // Ta.22962.1.S1_at // TaAffx.132315.3.S1_x_at // Ta.7378.8.S1_at // Ta.10329.23.S1_at // Ta.7378.18.S1_x_at // Ta.10329.12.S1_x_at // Ta.7378.17.S1_x_at …
GO:0044427	C	chromosomal part	57	1299	191	34647	1.8e-29	1.8e-27	// Ta.7202.2.S1_at // Ta.10329.17.S1_x_at // Ta.10329.29.S1_x_at // Ta.10329.44.S1_x_at // Ta.15889.3.A1_a_at // Ta.10329.1.S1_x_at // Ta.7378.18.S1_at // Ta.24742.1.S1_x_at // TaAffx.128686.3.A1_at // Ta.30768.2.S1_x_at // Ta.10329.43.S1_at // Ta.7378.16.S1_x_at // Ta.10329.33.S1_x_at // Ta.10329.15.S1_at // Ta.7363.2.A1_at // Ta.22962.1.S1_at // TaAffx.132315.3.S1_x_at // Ta.2441.1.S1_at // Ta.…
GO:0005694	C	chromosome	61	1299	225	34647	1.5e-29	1.8e-27	// Ta.7202.2.S1_at // Ta.10329.17.S1_x_at // Ta.10329.29.S1_x_at // Ta.10329.44.S1_x_at // Ta.15889.3.A1_a_at // Ta.10329.1.S1_x_at // Ta.7378.18.S1_at // Ta.24742.1.S1_x_at // TaAffx.128686.3.A1_at // Ta.30768.2.S1_x_at // Ta.10329.43.S1_at // Ta.7378.16.S1_x_at // Ta.7603.1.A1_at // Ta.10329.33.S1_x_at // Ta.10329.15.S1_at // Ta.7363.2.A1_at // Ta.22962.1.S1_at // TaAffx.132315.3.S1_x_at // Ta.…
GO:0000785	C	chromatin	52	1299	158	34647	1.1e-28	8.9e-27	// Ta.10329.17.S1_x_at // Ta.10329.29.S1_x_at // Ta.10329.44.S1_x_at // Ta.15889.3.A1_a_at // Ta.10329.1.S1_x_at // Ta.7378.18.S1_at // Ta.24742.1.S1_x_at // TaAffx.128686.3.A1_at // Ta.30768.2.S1_x_at // Ta.10329.43.S1_at // Ta.7378.16.S1_x_at // Ta.10329.33.S1_x_at // Ta.10329.15.S1_at // Ta.22962.1.S1_at // TaAffx.132315.3.S1_x_at // Ta.2441.1.S1_at // Ta.7378.8.S1_at // Ta.10329.23.S1_at // T…
GO:0065004	P	protein-DNA complex assembly	49	1299	128	34647	1.6e-29	1.8e-26	// Ta.10329.17.S1_x_at // Ta.10329.29.S1_x_at // Ta.10329.44.S1_x_at // Ta.10329.1.S1_x_at // Ta.7378.18.S1_at // Ta.24742.1.S1_x_at // TaAffx.128686.3.A1_at // Ta.10329.43.S1_at // Ta.7378.16.S1_x_at // Ta.10329.33.S1_x_at // Ta.10329.15.S1_at // Ta.22962.1.S1_at // TaAffx.132315.3.S1_x_at // Ta.27657.11.S1_x_at // Ta.7378.8.S1_at // Ta.10329.23.S1_at // Ta.7378.18.S1_x_at // Ta.10329.12.S1_x_at…
GO:0006334	P	nucleosome assembly	47	1299	122	34647	1.8e-28	1.4e-25	// Ta.10329.17.S1_x_at // Ta.10329.29.S1_x_at // Ta.10329.44.S1_x_at // Ta.10329.1.S1_x_at // Ta.7378.18.S1_at // Ta.24742.1.S1_x_at // TaAffx.128686.3.A1_at // Ta.10329.43.S1_at // Ta.7378.16.S1_x_at // Ta.10329.33.S1_x_at // Ta.10329.15.S1_at // Ta.22962.1.S1_at // TaAffx.132315.3.S1_x_at // Ta.27657.11.S1_x_at // Ta.7378.8.S1_at // Ta.10329.23.S1_at // Ta.7378.18.S1_x_at // Ta.10329.12.S1_x_at…
GO:0034728	P	nucleosome organization	47	1299	123	34647	2.4e-28	1.4e-25	// Ta.10329.17.S1_x_at // Ta.10329.29.S1_x_at // Ta.10329.44.S1_x_at // Ta.10329.1.S1_x_at // Ta.7378.18.S1_at // Ta.24742.1.S1_x_at // TaAffx.128686.3.A1_at // Ta.10329.43.S1_at // Ta.7378.16.S1_x_at // Ta.10329.33.S1_x_at // Ta.10329.15.S1_at // Ta.22962.1.S1_at // TaAffx.132315.3.S1_x_at // Ta.27657.11.S1_x_at // Ta.7378.8.S1_at // Ta.10329.23.S1_at // Ta.7378.18.S1_x_at // Ta.10329.12.S1_x_at…
GO:0031497	P	chromatin assembly	47	1299	125	34647	4.2e-28	1.9e-25	// Ta.10329.17.S1_x_at // Ta.10329.29.S1_x_at // Ta.10329.44.S1_x_at // Ta.10329.1.S1_x_at // Ta.7378.18.S1_at // Ta.24742.1.S1_x_at // TaAffx.128686.3.A1_at // Ta.10329.43.S1_at // Ta.7378.16.S1_x_at // Ta.10329.33.S1_x_at // Ta.10329.15.S1_at // Ta.22962.1.S1_at // TaAffx.132315.3.S1_x_at // Ta.27657.11.S1_x_at // Ta.7378.8.S1_at // Ta.10329.23.S1_at // Ta.7378.18.S1_x_at // Ta.10329.12.S1_x_at…
GO:0006333	P	chromatin assembly or disassembly	51	1299	158	34647	7.9e-28	3e-25	// Ta.10329.17.S1_x_at // Ta.10329.29.S1_x_at // Ta.10329.44.S1_x_at // Ta.6897.1.S1_at // Ta.10329.1.S1_x_at // Ta.7378.18.S1_at // Ta.24742.1.S1_x_at // TaAffx.128686.3.A1_at // Ta.30768.2.S1_x_at // Ta.10329.43.S1_at // Ta.7378.16.S1_x_at // Ta.10329.33.S1_x_at // Ta.10329.15.S1_at // Ta.22962.1.S1_at // TaAffx.132315.3.S1_x_at // Ta.27657.11.S1_x_at // Ta.7378.8.S1_at // Ta.10329.23.S1_at // …
GO:0051276	P	chromosome organization	60	1299	245	34647	4.5e-27	1.4e-24	// Ta.10329.17.S1_x_at // Ta.10329.29.S1_x_at // Ta.10329.44.S1_x_at // Ta.15889.3.A1_a_at // Ta.6897.1.S1_at // Ta.10329.1.S1_x_at // Ta.7378.18.S1_at // Ta.24742.1.S1_x_at // TaAffx.128686.3.A1_at // Ta.30768.2.S1_x_at // Ta.10329.43.S1_at // Ta.7378.16.S1_x_at // Ta.10329.33.S1_x_at // Ta.10329.15.S1_at // Ta.22962.1.S1_at // TaAffx.132315.3.S1_x_at // Ta.27657.11.S1_x_at // Ta.7378.8.S1_at //…
GO:0005634	C	nucleus	191	1299	2186	34647	8.1e-26	5.4e-24	// Ta.7378.2.S1_x_at // Ta.10329.27.S1_at // Ta.3031.1.A1_at // Ta.10329.40.S1_x_at // TaAffx.128418.50.S1_at // TaAffx.128686.3.A1_at // Ta.7505.1.S1_at // TaAffx.44615.1.A1_at // Ta.1325.1.S1_at // Ta.10047.1.S1_s_at // Ta.21414.1.S1_at // Ta.10329.15.S1_at // Ta.10329.28.S1_x_at // Ta.7378.18.S1_x_at // Ta.2441.1.S1_at // Ta.7378.8.S1_at // Ta.3093.2.A1_at // Ta.7378.36.S1_at // TaAffx.115199.…
GO:0006325	P	chromatin organization	53	1299	214	34647	2.9e-24	8.3e-22	// Ta.10329.17.S1_x_at // Ta.10329.29.S1_x_at // Ta.10329.44.S1_x_at // Ta.15889.3.A1_a_at // Ta.6897.1.S1_at // Ta.10329.1.S1_x_at // Ta.7378.18.S1_at // Ta.24742.1.S1_x_at // TaAffx.128686.3.A1_at // Ta.30768.2.S1_x_at // Ta.10329.43.S1_at // Ta.7378.16.S1_x_at // Ta.10329.33.S1_x_at // Ta.10329.15.S1_at // Ta.22962.1.S1_at // TaAffx.132315.3.S1_x_at // Ta.27657.11.S1_x_at // Ta.7378.8.S1_at //…
GO:0034622	P	cellular macromolecular complex assembly	56	1299	265	34647	1.1e-22	2.8e-20	// Ta.10329.17.S1_x_at // Ta.10329.29.S1_x_at // Ta.10329.44.S1_x_at // TaAffx.59880.1.S1_at // Ta.10329.1.S1_x_at // Ta.7378.18.S1_at // Ta.24742.1.S1_x_at // TaAffx.128686.3.A1_at // Ta.10329.43.S1_at // Ta.7378.16.S1_x_at // Ta.10329.33.S1_x_at // Ta.10329.15.S1_at // Ta.22962.1.S1_at // TaAffx.132315.3.S1_x_at // Ta.27657.11.S1_x_at // Ta.7378.8.S1_at // Ta.10329.23.S1_at // Ta.7378.18.S1_x_a…
GO:0034621	P	cellular macromolecular complex subunit organization	57	1299	290	34647	9.7e-22	2.2e-19	// Ta.10329.17.S1_x_at // Ta.10329.12.S1_x_at // Ta.10329.29.S1_x_at // Ta.10329.44.S1_x_at // TaAffx.59880.1.S1_at // Ta.10329.1.S1_x_at // Ta.7378.18.S1_at // Ta.24742.1.S1_x_at // TaAffx.128686.3.A1_at // Ta.10329.43.S1_at // Ta.7378.16.S1_x_at // Ta.10329.33.S1_x_at // Ta.10329.15.S1_at // Ta.22962.1.S1_at // TaAffx.132315.3.S1_x_at // Ta.27657.11.S1_x_at // Ta.7378.8.S1_at // Ta.10329.23.S1_…
GO:0006996	P	organelle organization	77	1299	530	34647	1.1e-21	2.2e-19	// Ta.7202.2.S1_at // Ta.23142.9.S1_at // Ta.22184.1.S1_at // Ta.15889.3.A1_a_at // Ta.10329.29.S1_x_at // Ta.10329.44.S1_x_at // TaAffx.59880.1.S1_at // Ta.7152.2.S1_at // Ta.10329.1.S1_x_at // Ta.6675.1.S1_at // Ta.24742.1.S1_x_at // TaAffx.128686.3.A1_at // Ta.30768.2.S1_x_at // Ta.7378.18.S1_at // Ta.10329.43.S1_at // Ta.7378.16.S1_x_at // Ta.10329.33.S1_x_at // Ta.10329.15.S1_at // Ta.22962.…
GO:0065003	P	macromolecular complex assembly	56	1299	319	34647	2.2e-19	4.2e-17	// Ta.10329.17.S1_x_at // Ta.10329.29.S1_x_at // Ta.10329.44.S1_x_at // TaAffx.59880.1.S1_at // Ta.10329.1.S1_x_at // Ta.7378.18.S1_at // Ta.24742.1.S1_x_at // TaAffx.128686.3.A1_at // Ta.10329.43.S1_at // Ta.7378.16.S1_x_at // Ta.10329.33.S1_x_at // Ta.10329.15.S1_at // Ta.22962.1.S1_at // TaAffx.132315.3.S1_x_at // Ta.27657.11.S1_x_at // Ta.7378.8.S1_at // Ta.10329.23.S1_at // Ta.7378.18.S1_x_a…
GO:0022607	P	cellular component assembly	57	1299	336	34647	4.3e-19	7.6e-17	// Ta.10329.17.S1_x_at // Ta.10329.29.S1_x_at // Ta.10329.44.S1_x_at // TaAffx.59880.1.S1_at // Ta.7152.2.S1_at // Ta.10329.1.S1_x_at // Ta.7378.18.S1_at // Ta.24742.1.S1_x_at // TaAffx.128686.3.A1_at // Ta.10329.43.S1_at // Ta.7378.16.S1_x_at // Ta.10329.33.S1_x_at // Ta.10329.15.S1_at // Ta.22962.1.S1_at // TaAffx.132315.3.S1_x_at // Ta.27657.11.S1_x_at // Ta.7378.8.S1_at // Ta.10329.23.S1_at /…
GO:0043933	P	macromolecular complex subunit organization	57	1299	344	34647	1.1e-18	1.8e-16	// Ta.10329.17.S1_x_at // Ta.10329.12.S1_x_at // Ta.10329.29.S1_x_at // Ta.10329.44.S1_x_at // TaAffx.59880.1.S1_at // Ta.10329.1.S1_x_at // Ta.7378.18.S1_at // Ta.24742.1.S1_x_at // TaAffx.128686.3.A1_at // Ta.10329.43.S1_at // Ta.7378.16.S1_x_at // Ta.10329.33.S1_x_at // Ta.10329.15.S1_at // Ta.22962.1.S1_at // TaAffx.132315.3.S1_x_at // Ta.27657.11.S1_x_at // Ta.7378.8.S1_at // Ta.10329.23.S1_…
GO:0034641	P	cellular nitrogen compound metabolic process	89	1299	796	34647	4e-18	6e-16	// Ta.6292.1.S1_x_at // Ta.29359.1.A1_s_at // Ta.4884.1.A1_at // Ta.11295.1.A1_at // TaAffx.83772.2.A1_at // Ta.9154.2.S1_a_at // Ta.15889.1.A1_a_at // Ta.7757.1.S1_at // Ta.1842.1.S1_a_at // Ta.6301.2.S1_a_at // Ta.1047.3.S1_a_at // Ta.9577.1.S1_at // Ta.14420.1.S1_at // Ta.8613.1.A1_at // Ta.25901.1.A1_x_at // Ta.6825.1.S1_at // Ta.7022.2.S1_x_at // Ta.9466.2.S1_a_at // Ta.2907.1.S1_at // Ta.13…
GO:0016043	P	cellular component organization	89	1299	870	34647	5.6e-16	8e-14	// TaAffx.128686.3.A1_at // Ta.10329.15.S1_at // Ta.7378.18.S1_x_at // Ta.7378.8.S1_at // Ta.10329.12.S1_x_at // TaAffx.83772.2.A1_at // Ta.7561.3.S1_a_at // Ta.6897.1.S1_at // Ta.15889.1.A1_a_at // Ta.22962.1.S1_x_at // Ta.7378.20.S1_x_at // Ta.7757.1.S1_at // Ta.10329.34.S1_x_at // TaAffx.132315.3.S1_at // Ta.27657.9.S1_at // Ta.25933.2.S1_at // TaAffx.93301.1.S1_at // Ta.10329.13.S1_a_at // Ta…
GO:0009414	P	response to water deprivation	28	1299	118	34647	4.3e-13	5.8e-11	// Ta.10329.17.S1_x_at // Ta.10329.29.S1_x_at // Ta.10329.44.S1_x_at // Ta.10329.1.S1_x_at // Ta.10329.33.S1_x_at // Ta.10329.15.S1_at // TaAffx.29044.1.S1_at // TaAffx.132315.3.S1_x_at // Ta.10329.23.S1_at // Ta.10329.12.S1_x_at // Ta.10329.6.S1_at // Ta.1920.1.S1_at // Ta.2678.3.S1_a_at // Ta.10329.19.S1_x_at // Ta.10329.34.S1_x_at // TaAffx.132315.3.S1_at // Ta.10329.21.S1_x_at // Ta.2678.1.S1…
GO:0009415	P	response to water	28	1299	127	34647	2e-12	2.5e-10	// Ta.10329.17.S1_x_at // Ta.10329.29.S1_x_at // Ta.10329.44.S1_x_at // Ta.10329.1.S1_x_at // Ta.10329.33.S1_x_at // Ta.10329.15.S1_at // TaAffx.29044.1.S1_at // TaAffx.132315.3.S1_x_at // Ta.10329.23.S1_at // Ta.10329.12.S1_x_at // Ta.10329.6.S1_at // Ta.1920.1.S1_at // Ta.2678.3.S1_a_at // Ta.10329.19.S1_x_at // Ta.10329.34.S1_x_at // TaAffx.132315.3.S1_at // Ta.10329.21.S1_x_at // Ta.2678.1.S1…
GO:0003677	F	DNA binding	113	1299	1448	34647	2e-12	1.7e-09	// TaAffx.128686.3.A1_at // Ta.10047.1.S1_s_at // Ta.21414.1.S1_at // Ta.10329.15.S1_at // Ta.7378.18.S1_x_at // Ta.18983.1.S1_x_at // Ta.11451.1.A1_x_at // Ta.3098.1.S1_at // Ta.10329.12.S1_x_at // Ta.3130.1.S1_at // Ta.15889.1.A1_a_at // Ta.22962.1.S1_x_at // Ta.7378.20.S1_x_at // Ta.10329.34.S1_x_at // TaAffx.132315.3.S1_at // Ta.27657.9.S1_at // Ta.7561.1.S1_at // Ta.25856.1.S1_x_at // Ta.767…
GO:0043231	C	intracellular membrane-bounded organelle	678	1299	14934	34647	6.4e-11	3.6e-09	// Ta.6205.1.S1_at // Ta.10329.39.S1_at // Ta.1325.1.S1_at // Ta.27657.11.S1_x_at // Ta.21414.1.S1_at // Ta.10329.15.S1_at // Ta.20658.2.S1_x_at // Ta.21881.1.S1_at // TaAffx.68435.1.S1_at // Ta.7225.3.S1_a_at // TaAffx.12575.1.A1_at // TaAffx.38477.1.A1_at // TaAffx.84388.1.S1_at // Ta.7225.3.S1_x_at // Ta.10658.1.S1_at // Ta.9704.1.S1_at // Ta.15889.1.A1_a_at // Ta.1845.1.S1_at // Ta.3315.1.S1_…
GO:0043227	C	membrane-bounded organelle	678	1299	14944	34647	7.3e-11	3.6e-09	// Ta.6205.1.S1_at // Ta.10329.39.S1_at // Ta.1325.1.S1_at // Ta.27657.11.S1_x_at // Ta.21414.1.S1_at // Ta.10329.15.S1_at // Ta.20658.2.S1_x_at // Ta.21881.1.S1_at // TaAffx.68435.1.S1_at // Ta.7225.3.S1_a_at // TaAffx.12575.1.A1_at // TaAffx.38477.1.A1_at // TaAffx.84388.1.S1_at // Ta.7225.3.S1_x_at // Ta.10658.1.S1_at // Ta.9704.1.S1_at // Ta.15889.1.A1_a_at // Ta.1845.1.S1_at // Ta.3315.1.S1_…
GO:0044424	C	intracellular part	748	1299	17040	34647	1.5e-09	6.8e-08	// Ta.6205.1.S1_at // Ta.10329.39.S1_at // Ta.1325.1.S1_at // Ta.25342.2.S1_x_at // Ta.21414.1.S1_at // Ta.10329.15.S1_at // Ta.13209.1.S1_at // Ta.21881.1.S1_at // TaAffx.68435.1.S1_at // Ta.7225.3.S1_a_at // TaAffx.12575.1.A1_at // TaAffx.38477.1.A1_at // TaAffx.84388.1.S1_at // Ta.7225.3.S1_x_at // Ta.10658.1.S1_at // Ta.9704.1.S1_at // Ta.15889.1.A1_a_at // Ta.1845.1.S1_at // Ta.3315.1.S1_at …
GO:0005622	C	intracellular	753	1299	17204	34647	2.2e-09	8.9e-08	// Ta.6205.1.S1_at // Ta.10329.39.S1_at // Ta.1325.1.S1_at // Ta.25342.2.S1_x_at // Ta.21414.1.S1_at // Ta.10329.15.S1_at // Ta.13209.1.S1_at // Ta.21881.1.S1_at // TaAffx.68435.1.S1_at // Ta.7225.3.S1_a_at // TaAffx.12575.1.A1_at // TaAffx.38477.1.A1_at // TaAffx.84388.1.S1_at // Ta.7225.3.S1_x_at // Ta.10658.1.S1_at // Ta.9704.1.S1_at // Ta.15889.1.A1_a_at // Ta.1845.1.S1_at // Ta.3315.1.S1_at …
GO:0043229	C	intracellular organelle	699	1299	15812	34647	4.1e-09	1.5e-07	// Ta.6205.1.S1_at // Ta.10329.39.S1_at // Ta.1325.1.S1_at // Ta.27657.11.S1_x_at // Ta.21414.1.S1_at // Ta.10329.15.S1_at // Ta.20658.2.S1_x_at // Ta.21881.1.S1_at // TaAffx.68435.1.S1_at // Ta.7225.3.S1_a_at // TaAffx.12575.1.A1_at // TaAffx.38477.1.A1_at // TaAffx.84388.1.S1_at // Ta.7225.3.S1_x_at // Ta.10658.1.S1_at // Ta.9704.1.S1_at // Ta.15889.1.A1_a_at // Ta.1845.1.S1_at // Ta.3315.1.S1_…
GO:0043226	C	organelle	699	1299	15817	34647	4.4e-09	1.5e-07	// Ta.6205.1.S1_at // Ta.10329.39.S1_at // Ta.1325.1.S1_at // Ta.27657.11.S1_x_at // Ta.21414.1.S1_at // Ta.10329.15.S1_at // Ta.20658.2.S1_x_at // Ta.21881.1.S1_at // TaAffx.68435.1.S1_at // Ta.7225.3.S1_a_at // TaAffx.12575.1.A1_at // TaAffx.38477.1.A1_at // TaAffx.84388.1.S1_at // Ta.7225.3.S1_x_at // Ta.10658.1.S1_at // Ta.9704.1.S1_at // Ta.15889.1.A1_a_at // Ta.1845.1.S1_at // Ta.3315.1.S1_…
GO:0044464	C	cell part	853	1299	20005	34647	5.6e-09	1.6e-07	// Ta.6205.1.S1_at // Ta.10329.39.S1_at // Ta.5516.3.S1_a_at // TaAffx.96410.1.S1_at // Ta.1325.1.S1_at // Ta.25342.2.S1_x_at // Ta.21414.1.S1_at // Ta.10329.15.S1_at // Ta.13209.1.S1_at // Ta.7587.2.S1_x_at // Ta.21881.1.S1_at // Ta.4050.1.S1_at // TaAffx.68435.1.S1_at // Ta.7225.3.S1_a_at // TaAffx.12575.1.A1_at // TaAffx.38477.1.A1_at // TaAffx.84388.1.S1_at // Ta.3199.1.S1_a_at // Ta.7225.3.S…
GO:0005623	C	cell	853	1299	20005	34647	5.6e-09	1.6e-07	// Ta.6205.1.S1_at // Ta.10329.39.S1_at // Ta.5516.3.S1_a_at // TaAffx.96410.1.S1_at // Ta.1325.1.S1_at // Ta.25342.2.S1_x_at // Ta.21414.1.S1_at // Ta.10329.15.S1_at // Ta.13209.1.S1_at // Ta.7587.2.S1_x_at // Ta.21881.1.S1_at // Ta.4050.1.S1_at // TaAffx.68435.1.S1_at // Ta.7225.3.S1_a_at // TaAffx.12575.1.A1_at // TaAffx.38477.1.A1_at // TaAffx.84388.1.S1_at // Ta.3199.1.S1_a_at // Ta.7225.3.S…
GO:0006631	P	fatty acid metabolic process	41	1299	351	34647	1.4e-09	1.7e-07	// Ta.6568.2.S1_x_at // TaAffx.97935.1.S1_at // Ta.114.1.S1_at // Ta.750.1.S1_at // Ta.9307.3.S1_x_at // Ta.10114.1.S1_at // Ta.7488.1.S1_a_at // Ta.7488.2.S1_x_at // Ta.9146.2.S1_at // Ta.8504.1.S1_at // Ta.6568.1.S1_x_at // Ta.2212.1.A1_at // Ta.4210.1.S1_a_at // TaAffx.94898.2.S1_s_at // Ta.9704.1.S1_at // Ta.6899.3.S1_a_at // Ta.3651.1.S1_at // Ta.22683.1.S1_at // Ta.4210.3.S1_x_at // Ta.6247…
GO:0006633	P	fatty acid biosynthetic process	34	1299	256	34647	2e-09	2.3e-07	// Ta.6568.2.S1_x_at // TaAffx.97935.1.S1_at // Ta.114.1.S1_at // Ta.750.1.S1_at // Ta.10114.1.S1_at // Ta.7488.1.S1_a_at // Ta.7488.2.S1_x_at // Ta.9146.2.S1_at // Ta.6568.1.S1_x_at // Ta.2212.1.A1_at // Ta.4210.1.S1_a_at // TaAffx.94898.2.S1_s_at // Ta.9704.1.S1_at // Ta.6899.3.S1_a_at // TaAffx.52653.1.A1_s_at // Ta.22683.1.S1_at // Ta.4210.3.S1_x_at // Ta.6247.3.S1_x_at // Ta.8290.1.S1_a_at /…
GO:0043436	P	oxoacid metabolic process	129	1299	2086	34647	6e-08	6.2e-06	// Ta.7488.1.S1_a_at // Ta.23395.1.S1_a_at // Ta.24987.1.S1_at // Ta.6794.2.A1_a_at // Ta.6292.1.S1_x_at // Ta.29359.1.A1_s_at // Ta.4884.1.A1_at // Ta.11295.1.A1_at // Ta.13281.1.S1_at // TaAffx.83772.2.A1_at // Ta.9154.2.S1_a_at // TaAffx.84388.1.S1_at // Ta.9704.1.S1_at // Ta.15889.1.A1_a_at // Ta.6899.3.S1_a_at // Ta.7757.1.S1_at // Ta.8290.1.S1_a_at // Ta.6794.3.S1_x_at // TaAffx.94898.1.S1_…
GO:0019752	P	carboxylic acid metabolic process	129	1299	2086	34647	6e-08	6.2e-06	// Ta.7488.1.S1_a_at // Ta.23395.1.S1_a_at // Ta.24987.1.S1_at // Ta.6794.2.A1_a_at // Ta.6292.1.S1_x_at // Ta.29359.1.A1_s_at // Ta.4884.1.A1_at // Ta.11295.1.A1_at // Ta.13281.1.S1_at // TaAffx.83772.2.A1_at // Ta.9154.2.S1_a_at // TaAffx.84388.1.S1_at // Ta.9704.1.S1_at // Ta.15889.1.A1_a_at // Ta.6899.3.S1_a_at // Ta.7757.1.S1_at // Ta.8290.1.S1_a_at // Ta.6794.3.S1_x_at // TaAffx.94898.1.S1_…
GO:0006082	P	organic acid metabolic process	129	1299	2089	34647	6.5e-08	6.4e-06	// Ta.7488.1.S1_a_at // Ta.23395.1.S1_a_at // Ta.24987.1.S1_at // Ta.6794.2.A1_a_at // Ta.6292.1.S1_x_at // Ta.29359.1.A1_s_at // Ta.4884.1.A1_at // Ta.11295.1.A1_at // Ta.13281.1.S1_at // TaAffx.83772.2.A1_at // Ta.9154.2.S1_a_at // TaAffx.84388.1.S1_at // Ta.9704.1.S1_at // Ta.15889.1.A1_a_at // Ta.6899.3.S1_a_at // Ta.7757.1.S1_at // Ta.8290.1.S1_a_at // Ta.6794.3.S1_x_at // TaAffx.94898.1.S1_…
GO:0042180	P	cellular ketone metabolic process	131	1299	2135	34647	7.1e-08	6.5e-06	// Ta.7488.1.S1_a_at // Ta.23395.1.S1_a_at // Ta.24987.1.S1_at // Ta.6794.2.A1_a_at // Ta.6292.1.S1_x_at // Ta.29359.1.A1_s_at // Ta.4884.1.A1_at // Ta.11295.1.A1_at // Ta.13281.1.S1_at // TaAffx.83772.2.A1_at // Ta.9154.2.S1_a_at // TaAffx.84388.1.S1_at // Ta.9704.1.S1_at // Ta.15889.1.A1_a_at // Ta.6899.3.S1_a_at // Ta.7757.1.S1_at // Ta.8290.1.S1_a_at // Ta.6794.3.S1_x_at // TaAffx.94898.1.S1_…
GO:0032787	P	monocarboxylic acid metabolic process	66	1299	840	34647	7.1e-08	6.5e-06	// Ta.6568.2.S1_x_at // Ta.2218.1.S1_at // TaAffx.97935.1.S1_at // Ta.114.1.S1_at // Ta.3072.2.S1_x_at // Ta.14420.1.S1_at // Ta.8554.1.S1_at // Ta.750.1.S1_at // Ta.1683.1.S1_x_at // Ta.9307.3.S1_x_at // Ta.23395.1.S1_a_at // Ta.24987.1.S1_at // Ta.10114.1.S1_at // TaAffx.29044.1.S1_at // Ta.7488.1.S1_a_at // Ta.7488.2.S1_x_at // Ta.9146.2.S1_at // Ta.8504.1.S1_at // Ta.6568.1.S1_x_at // Ta.2942…
GO:0008610	P	lipid biosynthetic process	44	1299	469	34647	1.4e-07	1.2e-05	// Ta.6568.2.S1_x_at // Ta.28293.1.S1_at // TaAffx.97935.1.S1_at // Ta.114.1.S1_at // Ta.750.1.S1_at // Ta.6899.3.S1_a_at // Ta.10114.1.S1_at // TaAffx.29044.1.S1_at // Ta.7488.1.S1_a_at // Ta.7488.2.S1_x_at // Ta.9146.2.S1_at // Ta.6568.1.S1_x_at // Ta.2212.1.A1_at // Ta.4210.1.S1_a_at // Ta.2925.1.S1_x_at // TaAffx.94898.2.S1_s_at // Ta.9704.1.S1_at // Ta.2170.1.S1_at // TaAffx.10194.1.S1_at //…
GO:0042967	P	acyl-carrier-protein biosynthetic process	25	1299	190	34647	3.1e-07	2.6e-05	// Ta.6568.2.S1_x_at // TaAffx.29005.1.S1_at // Ta.23665.1.S1_at // Ta.3072.2.S1_x_at // Ta.24987.1.S1_at // Ta.7488.1.S1_a_at // Ta.6794.2.A1_a_at // Ta.7488.2.S1_x_at // Ta.6568.1.S1_x_at // Ta.6794.1.S1_x_at // TaAffx.97935.1.S1_at // Ta.3072.1.S1_at // Ta.9704.1.S1_at // Ta.22683.1.S1_at // Ta.1842.1.S1_a_at // Ta.27026.1.S1_s_at // Ta.6247.3.S1_x_at // Ta.6794.3.S1_x_at // Ta.3072.1.S1_a_at …
GO:0046394	P	carboxylic acid biosynthetic process	55	1299	678	34647	3.5e-07	2.7e-05	// Ta.4287.1.S1_at // Ta.6568.2.S1_x_at // TaAffx.97935.1.S1_at // Ta.114.1.S1_at // TaAffx.111048.1.S1_at // Ta.750.1.S1_at // Ta.14420.1.S1_at // Ta.10114.1.S1_at // TaAffx.29044.1.S1_at // Ta.7488.1.S1_a_at // Ta.6794.2.A1_a_at // Ta.6794.1.S1_x_at // Ta.1323.1.S1_at // Ta.4210.3.S1_x_at // Ta.9146.2.S1_at // Ta.6568.1.S1_x_at // Ta.7488.2.S1_x_at // Ta.2212.1.A1_at // Ta.9154.2.S1_a_at // Ta.…
GO:0016053	P	organic acid biosynthetic process	55	1299	678	34647	3.5e-07	2.7e-05	// Ta.4287.1.S1_at // Ta.6568.2.S1_x_at // TaAffx.97935.1.S1_at // Ta.114.1.S1_at // TaAffx.111048.1.S1_at // Ta.750.1.S1_at // Ta.14420.1.S1_at // Ta.10114.1.S1_at // TaAffx.29044.1.S1_at // Ta.7488.1.S1_a_at // Ta.6794.2.A1_a_at // Ta.6794.1.S1_x_at // Ta.1323.1.S1_at // Ta.4210.3.S1_x_at // Ta.9146.2.S1_at // Ta.6568.1.S1_x_at // Ta.7488.2.S1_x_at // Ta.2212.1.A1_at // Ta.9154.2.S1_a_at // Ta.…
GO:0006270	P	DNA replication initiation	8	1299	15	34647	8.6e-07	6.3e-05	// Ta.3618.1.S1_at // Ta.2860.1.S1_at // Ta.7561.3.S1_a_at // Ta.7366.1.S1_s_at // Ta.7561.1.S1_at // Ta.7561.1.S1_x_at // Ta.14537.3.S1_x_at // Ta.7363.2.A1_at
GO:0006629	P	lipid metabolic process	64	1299	867	34647	8.5e-07	6.3e-05	// Ta.6568.2.S1_x_at // Ta.2370.1.A1_at // Ta.28293.1.S1_at // Ta.2212.1.A1_at // Ta.114.1.S1_at // Ta.750.1.S1_at // Ta.1580.1.A1_a_at // Ta.9307.3.S1_x_at // Ta.20658.2.S1_x_at // TaAffx.29044.1.S1_at // Ta.7488.1.S1_a_at // Ta.7488.2.S1_x_at // Ta.4210.3.S1_x_at // Ta.9146.2.S1_at // Ta.8504.1.S1_at // Ta.6568.1.S1_x_at // Ta.29424.1.A1_a_at // Ta.3310.1.S1_at // TaAffx.97935.1.S1_at // Ta.556…
GO:0007018	P	microtubule-based movement	16	1299	87	34647	9e-07	6.4e-05	// Ta.6270.1.A1_at // Ta.15880.1.S1_at // Ta.25988.1.A1_at // Ta.7152.2.S1_at // Ta.23715.1.S1_at // Ta.5903.1.S1_at // Ta.2157.1.A1_s_at // Ta.8288.1.S1_at // Ta.812.3.S1_x_at // Ta.7750.1.A1_at // TaAffx.111010.1.S1_at // Ta.4341.1.S1_at // Ta.7539.1.A1_at // Ta.2837.1.S1_s_at // TaAffx.4871.1.S1_at // Ta.16123.1.A1_at
GO:0009820	P	alkaloid metabolic process	22	1299	173	34647	2.6e-06	0.00018	// Ta.7022.1.S1_x_at // TaAffx.111048.1.S1_at // Ta.1683.1.S1_x_at // Ta.1465.1.S1_at // Ta.12952.2.S1_at // Ta.4210.1.S1_a_at // Ta.21559.2.S1_at // Ta.6957.1.S1_at // Ta.7022.1.S1_at // Ta.20429.2.S1_at // Ta.4210.3.S1_x_at // TaAffx.45277.1.S1_x_at // Ta.4210.3.S1_at // Ta.9577.1.S1_at // Ta.1683.1.S1_at // Ta.6825.1.S1_at // Ta.23411.1.S1_at // Ta.7022.2.S1_x_at // Ta.506.2.A1_at // Ta.993.3.…
GO:0044255	P	cellular lipid metabolic process	53	1299	719	34647	7.6e-06	0.0005	// Ta.6568.2.S1_x_at // Ta.28293.1.S1_at // TaAffx.97935.1.S1_at // Ta.114.1.S1_at // Ta.750.1.S1_at // Ta.1580.1.A1_a_at // Ta.9307.3.S1_x_at // Ta.10114.1.S1_at // TaAffx.29044.1.S1_at // Ta.7488.1.S1_a_at // Ta.7488.2.S1_x_at // Ta.9146.2.S1_at // Ta.8504.1.S1_at // Ta.6568.1.S1_x_at // Ta.29424.1.A1_a_at // Ta.2212.1.A1_at // Ta.5569.2.A1_at // Ta.4210.1.S1_a_at // Ta.2925.1.S1_x_at // TaAffx…
GO:0051726	P	regulation of cell cycle	11	1299	50	34647	1e-05	0.00068	// Ta.3436.1.S1_at // Ta.6253.1.S1_at // Ta.7202.1.S1_x_at // Ta.10941.1.A1_at // Ta.6675.1.S1_at // TaAffx.83772.2.A1_at // Ta.7655.1.S1_at // Ta.1010.1.S1_at // Ta.7202.2.S1_at // Ta.6911.1.S1_at // Ta.210.1.S1_at
GO:0006261	P	DNA-dependent DNA replication	9	1299	32	34647	1.3e-05	0.00079	// Ta.14537.3.S1_x_at // Ta.2860.1.S1_at // Ta.7561.3.S1_a_at // Ta.7366.1.S1_s_at // Ta.3618.1.S1_at // Ta.7561.1.S1_at // Ta.7561.1.S1_x_at // TaAffx.128583.1.S1_at // Ta.7363.2.A1_at
GO:0016023	C	cytoplasmic membrane-bounded vesicle	222	1299	4545	34647	3.6e-05	0.00088	// Ta.6205.1.S1_at // Ta.18368.1.S1_x_at // Ta.28140.1.A1_a_at // TaAffx.69809.1.A1_at // TaAffx.7983.1.S1_at // TaAffx.102989.1.A1_at // Ta.3465.1.A1_at // Ta.5569.2.A1_at // Ta.24811.2.S1_x_at // Ta.21881.1.S1_at // Ta.10201.1.S1_x_at // TaAffx.100087.2.S1_at // TaAffx.11919.1.S1_at // TaAffx.92440.1.A1_at // Ta.4333.1.S1_s_at // Ta.7225.3.S1_a_at // TaAffx.12575.1.A1_at // TaAffx.38477.1.A1_at…
GO:0043232	C	intracellular non-membrane-bounded organelle	90	1299	1533	34647	4.1e-05	0.00088	// TaAffx.128686.3.A1_at // Ta.10329.15.S1_at // Ta.7378.18.S1_x_at // Ta.2441.1.S1_at // Ta.7378.8.S1_at // Ta.14324.1.S1_x_at // Ta.10329.12.S1_x_at // Ta.15889.1.A1_a_at // Ta.22962.1.S1_x_at // Ta.7378.20.S1_x_at // Ta.7757.1.S1_at // Ta.1842.1.S1_a_at // Ta.10329.34.S1_x_at // TaAffx.132315.3.S1_at // Ta.27657.9.S1_at // Ta.2429.3.S1_x_at // TaAffx.70457.1.A1_x_at // Ta.10329.13.S1_a_at // T…
GO:0043228	C	non-membrane-bounded organelle	90	1299	1533	34647	4.1e-05	0.00088	// TaAffx.128686.3.A1_at // Ta.10329.15.S1_at // Ta.7378.18.S1_x_at // Ta.2441.1.S1_at // Ta.7378.8.S1_at // Ta.14324.1.S1_x_at // Ta.10329.12.S1_x_at // Ta.15889.1.A1_a_at // Ta.22962.1.S1_x_at // Ta.7378.20.S1_x_at // Ta.7757.1.S1_at // Ta.1842.1.S1_a_at // Ta.10329.34.S1_x_at // TaAffx.132315.3.S1_at // Ta.27657.9.S1_at // Ta.2429.3.S1_x_at // TaAffx.70457.1.A1_x_at // Ta.10329.13.S1_a_at // T…
GO:0031982	C	vesicle	222	1299	4561	34647	4.4e-05	0.00088	// Ta.6205.1.S1_at // Ta.18368.1.S1_x_at // Ta.28140.1.A1_a_at // TaAffx.69809.1.A1_at // TaAffx.7983.1.S1_at // TaAffx.102989.1.A1_at // Ta.3465.1.A1_at // Ta.5569.2.A1_at // Ta.24811.2.S1_x_at // Ta.21881.1.S1_at // Ta.10201.1.S1_x_at // TaAffx.100087.2.S1_at // TaAffx.11919.1.S1_at // TaAffx.92440.1.A1_at // Ta.4333.1.S1_s_at // Ta.7225.3.S1_a_at // TaAffx.12575.1.A1_at // TaAffx.38477.1.A1_at…
GO:0031988	C	membrane-bounded vesicle	222	1299	4545	34647	3.6e-05	0.00088	// Ta.6205.1.S1_at // Ta.18368.1.S1_x_at // Ta.28140.1.A1_a_at // TaAffx.69809.1.A1_at // TaAffx.7983.1.S1_at // TaAffx.102989.1.A1_at // Ta.3465.1.A1_at // Ta.5569.2.A1_at // Ta.24811.2.S1_x_at // Ta.21881.1.S1_at // Ta.10201.1.S1_x_at // TaAffx.100087.2.S1_at // TaAffx.11919.1.S1_at // TaAffx.92440.1.A1_at // Ta.4333.1.S1_s_at // Ta.7225.3.S1_a_at // TaAffx.12575.1.A1_at // TaAffx.38477.1.A1_at…
GO:0031410	C	cytoplasmic vesicle	222	1299	4561	34647	4.4e-05	0.00088	// Ta.6205.1.S1_at // Ta.18368.1.S1_x_at // Ta.28140.1.A1_a_at // TaAffx.69809.1.A1_at // TaAffx.7983.1.S1_at // TaAffx.102989.1.A1_at // Ta.3465.1.A1_at // Ta.5569.2.A1_at // Ta.24811.2.S1_x_at // Ta.21881.1.S1_at // Ta.10201.1.S1_x_at // TaAffx.100087.2.S1_at // TaAffx.11919.1.S1_at // TaAffx.92440.1.A1_at // Ta.4333.1.S1_s_at // Ta.7225.3.S1_a_at // TaAffx.12575.1.A1_at // TaAffx.38477.1.A1_at…
GO:0007049	P	cell cycle	22	1299	199	34647	1.9e-05	0.0012	// Ta.7202.2.S1_at // Ta.15889.3.A1_a_at // Ta.7152.2.S1_at // Ta.6675.1.S1_at // Ta.6911.1.S1_at // Ta.10941.1.A1_at // TaAffx.59880.1.S1_at // TaAffx.83772.2.A1_at // Ta.11523.1.A1_at // Ta.14537.3.S1_x_at // Ta.210.1.S1_at // Ta.3436.1.S1_at // Ta.7202.1.S1_x_at // Ta.7561.3.S1_a_at // Ta.7655.1.S1_at // Ta.1010.1.S1_at // Ta.20443.1.A1_at // Ta.6253.1.S1_a_at // TaAffx.128583.1.S1_at // Ta.62…
GO:0030261	P	chromosome condensation	5	1299	6	34647	2.4e-05	0.0014	// Ta.6708.3.S1_at // Ta.25933.2.S1_a_at // Ta.25933.1.S1_at // Ta.20443.1.A1_at // Ta.25933.2.S1_at
GO:0007017	P	microtubule-based process	19	1299	163	34647	3.6e-05	0.0021	// Ta.6270.1.A1_at // Ta.2837.1.S1_s_at // Ta.15880.1.S1_at // Ta.25988.1.A1_at // TaAffx.59880.1.S1_at // Ta.7152.2.S1_at // Ta.23715.1.S1_at // Ta.5903.1.S1_at // Ta.2157.1.A1_s_at // Ta.8288.1.S1_at // Ta.812.3.S1_x_at // TaAffx.70457.1.A1_x_at // Ta.7750.1.A1_at // TaAffx.111010.1.S1_at // Ta.4341.1.S1_at // Ta.7539.1.A1_at // Ta.16123.1.A1_at // TaAffx.4871.1.S1_at // Ta.10358.1.A1_at
GO:0005975	P	carbohydrate metabolic process	81	1299	1347	34647	4.7e-05	0.0027	// Ta.92.1.S1_s_at // Ta.29794.1.A1_x_at // Ta.13818.1.S1_at // TaAffx.16460.1.S1_at // Ta.2789.2.S1_at // Ta.18225.1.A1_x_at // Ta.9577.1.S1_at // Ta.2864.2.S1_x_at // Ta.23395.1.S1_a_at // TaAffx.69809.1.A1_at // Ta.1580.1.A1_a_at // TaAffx.4157.1.S1_at // Ta.242.1.S1_at // Ta.12952.2.S1_at // Ta.24987.1.S1_at // Ta.1683.1.S1_x_at // Ta.6794.2.A1_a_at // Ta.6794.1.S1_x_at // Ta.10204.3.S1_a_at …
GO:0009628	P	response to abiotic stimulus	44	1299	617	34647	8.9e-05	0.0049	// Ta.10329.17.S1_x_at // Ta.19155.1.S1_s_at // Ta.10329.29.S1_x_at // Ta.10329.44.S1_x_at // Ta.10329.1.S1_x_at // Ta.10329.33.S1_x_at // Ta.10329.15.S1_at // TaAffx.29044.1.S1_at // Ta.6794.2.A1_a_at // TaAffx.132315.3.S1_x_at // Ta.9055.1.S1_at // Ta.20894.1.A1_at // Ta.2441.1.S1_at // Ta.10329.23.S1_at // Ta.6646.1.A1_at // Ta.6794.1.S1_x_at // Ta.10329.12.S1_x_at // Ta.8554.1.S1_at // Ta.287…
GO:0042221	P	response to chemical stimulus	73	1299	1218	34647	0.00012	0.0065	// Ta.10329.17.S1_x_at // Ta.9334.1.S1_x_at // Ta.10329.29.S1_x_at // Ta.10329.44.S1_x_at // Ta.11684.1.A1_at // Ta.10329.1.S1_x_at // Ta.23079.2.S1_x_at // Ta.455.1.S1_a_at // Ta.29359.1.A1_s_at // Ta.4938.1.S1_at // TaAffx.64258.1.A1_at // TaAffx.29044.1.S1_at // Ta.10329.43.S1_x_at // Ta.10329.33.S1_x_at // Ta.10329.15.S1_at // Ta.29531.2.S1_x_at // Ta.14435.1.S1_at // Ta.6700.1.S1_at // Ta.67…
GO:0044262	P	cellular carbohydrate metabolic process	54	1299	830	34647	0.00014	0.0075	// Ta.92.1.S1_s_at // Ta.250.1.S1_at // TaAffx.36894.2.S1_s_at // TaAffx.124202.1.S1_at // Ta.3072.2.S1_x_at // Ta.23395.1.S1_a_at // Ta.1580.1.A1_a_at // TaAffx.4157.1.S1_at // Ta.242.1.S1_at // Ta.24987.1.S1_at // Ta.1683.1.S1_x_at // Ta.6794.2.A1_a_at // Ta.6794.1.S1_x_at // Ta.10204.3.S1_a_at // Ta.14589.1.S1_at // TaAffx.17141.1.S1_x_at // Ta.13281.1.S1_at // TaAffx.106257.1.S1_at // Ta.2366…
GO:0006098	P	pentose-phosphate shunt	15	1299	124	34647	0.00016	0.0079	// Ta.6957.1.S1_at // Ta.1683.1.S1_at // Ta.6825.1.S1_at // Ta.23411.1.S1_at // Ta.20429.2.S1_at // Ta.4210.3.S1_x_at // Ta.12952.2.S1_at // Ta.4210.1.S1_a_at // Ta.4210.3.S1_at // Ta.506.2.A1_at // Ta.9577.1.S1_at // Ta.1683.1.S1_x_at // Ta.993.3.S1_a_at // Ta.13669.1.S1_at // Ta.21559.2.S1_at
GO:0006739	P	NADP metabolic process	15	1299	124	34647	0.00016	0.0079	// Ta.6957.1.S1_at // Ta.1683.1.S1_at // Ta.6825.1.S1_at // Ta.23411.1.S1_at // Ta.20429.2.S1_at // Ta.4210.3.S1_x_at // Ta.12952.2.S1_at // Ta.4210.1.S1_a_at // Ta.4210.3.S1_at // Ta.506.2.A1_at // Ta.9577.1.S1_at // Ta.1683.1.S1_x_at // Ta.993.3.S1_a_at // Ta.13669.1.S1_at // Ta.21559.2.S1_at
GO:0006740	P	NADPH regeneration	15	1299	124	34647	0.00016	0.0079	// Ta.6957.1.S1_at // Ta.1683.1.S1_at // Ta.6825.1.S1_at // Ta.23411.1.S1_at // Ta.20429.2.S1_at // Ta.4210.3.S1_x_at // Ta.12952.2.S1_at // Ta.4210.1.S1_a_at // Ta.4210.3.S1_at // Ta.506.2.A1_at // Ta.9577.1.S1_at // Ta.1683.1.S1_x_at // Ta.993.3.S1_a_at // Ta.13669.1.S1_at // Ta.21559.2.S1_at
GO:0000280	P	nuclear division	9	1299	48	34647	0.00019	0.0089	// Ta.7202.2.S1_at // Ta.7202.1.S1_x_at // Ta.6675.1.S1_at // Ta.7655.1.S1_at // Ta.6708.3.S1_at // Ta.20443.1.A1_at // Ta.6911.1.S1_at // Ta.11523.1.A1_at // Ta.210.1.S1_at
GO:0000087	P	M phase of mitotic cell cycle	9	1299	48	34647	0.00019	0.0089	// Ta.7202.2.S1_at // Ta.7202.1.S1_x_at // Ta.6675.1.S1_at // Ta.7655.1.S1_at // Ta.6708.3.S1_at // Ta.20443.1.A1_at // Ta.6911.1.S1_at // Ta.11523.1.A1_at // Ta.210.1.S1_at
GO:0007067	P	mitosis	9	1299	48	34647	0.00019	0.0089	// Ta.7202.2.S1_at // Ta.7202.1.S1_x_at // Ta.6675.1.S1_at // Ta.7655.1.S1_at // Ta.6708.3.S1_at // Ta.20443.1.A1_at // Ta.6911.1.S1_at // Ta.11523.1.A1_at // Ta.210.1.S1_at
GO:0008415	F	acyltransferase activity	22	1299	203	34647	2.5e-05	0.009	// Ta.7488.1.S1_a_at // TaAffx.29005.1.S1_at // Ta.6247.1.A1_x_at // Ta.23665.1.S1_at // Ta.3072.2.S1_x_at // Ta.24987.1.S1_at // Ta.6794.2.A1_a_at // Ta.7488.2.S1_x_at // Ta.6794.1.S1_x_at // TaAffx.97935.1.S1_at // Ta.3072.1.S1_at // Ta.9704.1.S1_at // Ta.22683.1.S1_at // Ta.1842.1.S1_a_at // Ta.27026.1.S1_s_at // Ta.6247.3.S1_x_at // Ta.6794.3.S1_x_at // Ta.3072.1.S1_a_at // Ta.8613.1.A1_at //…
GO:0016746	F	transferase activity, transferring acyl groups	28	1299	303	34647	3.2e-05	0.009	// Ta.7488.1.S1_a_at // TaAffx.29005.1.S1_at // Ta.28293.1.S1_at // Ta.6247.1.A1_x_at // Ta.23665.1.S1_at // Ta.3072.2.S1_x_at // Ta.24987.1.S1_at // Ta.6794.2.A1_a_at // Ta.6794.1.S1_x_at // Ta.14589.1.S1_at // Ta.7488.2.S1_x_at // TaAffx.97935.1.S1_at // Ta.2925.1.S1_x_at // Ta.12753.1.S1_at // Ta.3072.1.S1_at // Ta.9704.1.S1_at // Ta.22683.1.S1_at // Ta.1842.1.S1_a_at // Ta.27026.1.S1_s_at // …
GO:0046496	P	nicotinamide nucleotide metabolic process	15	1299	128	34647	0.00022	0.0099	// Ta.6957.1.S1_at // Ta.1683.1.S1_at // Ta.6825.1.S1_at // Ta.23411.1.S1_at // Ta.20429.2.S1_at // Ta.4210.3.S1_x_at // Ta.12952.2.S1_at // Ta.4210.1.S1_a_at // Ta.4210.3.S1_at // Ta.506.2.A1_at // Ta.9577.1.S1_at // Ta.1683.1.S1_x_at // Ta.993.3.S1_a_at // Ta.13669.1.S1_at // Ta.21559.2.S1_at
GO:0044275	P	cellular carbohydrate catabolic process	27	1299	326	34647	0.00023	0.01	// Ta.3072.2.S1_x_at // Ta.23395.1.S1_a_at // Ta.1580.1.A1_a_at // Ta.24987.1.S1_at // Ta.1683.1.S1_x_at // Ta.13281.1.S1_at // Ta.12952.2.S1_at // Ta.4210.1.S1_a_at // TaAffx.84388.1.S1_at // Ta.3072.1.S1_at // Ta.21559.2.S1_at // Ta.6957.1.S1_at // Ta.20429.2.S1_at // Ta.4210.3.S1_x_at // Ta.3072.1.S1_a_at // Ta.4210.3.S1_at // Ta.9577.1.S1_at // Ta.14420.1.S1_at // Ta.1683.1.S1_at // Ta.6825.1…
GO:0016052	P	carbohydrate catabolic process	32	1299	418	34647	0.00025	0.011	// Ta.29794.1.A1_x_at // Ta.3072.2.S1_x_at // Ta.23395.1.S1_a_at // TaAffx.69809.1.A1_at // Ta.1580.1.A1_a_at // Ta.24987.1.S1_at // Ta.1683.1.S1_x_at // Ta.13281.1.S1_at // Ta.12952.2.S1_at // Ta.4210.1.S1_a_at // Ta.13818.1.S1_at // TaAffx.84388.1.S1_at // Ta.3072.1.S1_at // Ta.21559.2.S1_at // Ta.6957.1.S1_at // Ta.20429.2.S1_at // Ta.4210.3.S1_x_at // TaAffx.128418.43.S1_at // Ta.23411.1.S1_a…
GO:0048285	P	organelle fission	11	1299	74	34647	0.00024	0.011	// Ta.7202.2.S1_at // Ta.307.1.S1_at // Ta.7202.1.S1_x_at // Ta.6675.1.S1_at // Ta.7655.1.S1_at // Ta.6708.3.S1_at // Ta.5903.1.S1_at // Ta.20443.1.A1_at // Ta.6911.1.S1_at // Ta.11523.1.A1_at // Ta.210.1.S1_at
GO:0006007	P	glucose catabolic process	26	1299	310	34647	0.00025	0.011	// Ta.3072.2.S1_x_at // Ta.23395.1.S1_a_at // Ta.24987.1.S1_at // Ta.1683.1.S1_x_at // Ta.13281.1.S1_at // Ta.12952.2.S1_at // Ta.4210.1.S1_a_at // TaAffx.84388.1.S1_at // Ta.3072.1.S1_at // Ta.21559.2.S1_at // Ta.6957.1.S1_at // Ta.20429.2.S1_at // Ta.4210.3.S1_x_at // Ta.3072.1.S1_a_at // Ta.4210.3.S1_at // Ta.9577.1.S1_at // Ta.14420.1.S1_at // Ta.1683.1.S1_at // Ta.6825.1.S1_at // Ta.23411.1.…
GO:0019320	P	hexose catabolic process	26	1299	311	34647	0.00026	0.011	// Ta.3072.2.S1_x_at // Ta.23395.1.S1_a_at // Ta.24987.1.S1_at // Ta.1683.1.S1_x_at // Ta.13281.1.S1_at // Ta.12952.2.S1_at // Ta.4210.1.S1_a_at // TaAffx.84388.1.S1_at // Ta.3072.1.S1_at // Ta.21559.2.S1_at // Ta.6957.1.S1_at // Ta.20429.2.S1_at // Ta.4210.3.S1_x_at // Ta.3072.1.S1_a_at // Ta.4210.3.S1_at // Ta.9577.1.S1_at // Ta.14420.1.S1_at // Ta.1683.1.S1_at // Ta.6825.1.S1_at // Ta.23411.1.…
GO:0006769	P	nicotinamide metabolic process	15	1299	132	34647	0.0003	0.012	// Ta.6957.1.S1_at // Ta.1683.1.S1_at // Ta.6825.1.S1_at // Ta.23411.1.S1_at // Ta.20429.2.S1_at // Ta.4210.3.S1_x_at // Ta.12952.2.S1_at // Ta.4210.1.S1_a_at // Ta.4210.3.S1_at // Ta.506.2.A1_at // Ta.9577.1.S1_at // Ta.1683.1.S1_x_at // Ta.993.3.S1_a_at // Ta.13669.1.S1_at // Ta.21559.2.S1_at
GO:0051301	P	cell division	14	1299	119	34647	0.00034	0.013	// Ta.9593.1.S1_at // Ta.6253.1.S1_at // TaAffx.59880.1.S1_at // Ta.10941.1.A1_at // Ta.6675.1.S1_at // Ta.15889.3.A1_a_at // Ta.7655.1.S1_at // Ta.6253.1.S1_a_at // Ta.6780.1.S1_at // Ta.20443.1.A1_at // Ta.6911.1.S1_at // Ta.7202.2.S1_at // Ta.6483.1.S1_at // Ta.210.1.S1_at
GO:0006006	P	glucose metabolic process	28	1299	354	34647	0.00036	0.014	// Ta.3072.2.S1_x_at // Ta.23395.1.S1_a_at // Ta.242.1.S1_at // Ta.24987.1.S1_at // Ta.1683.1.S1_x_at // Ta.13281.1.S1_at // Ta.23665.1.S1_at // Ta.12952.2.S1_at // Ta.4210.1.S1_a_at // TaAffx.84388.1.S1_at // Ta.3072.1.S1_at // Ta.21559.2.S1_at // Ta.6957.1.S1_at // Ta.20429.2.S1_at // Ta.4210.3.S1_x_at // Ta.3072.1.S1_a_at // Ta.4210.3.S1_at // Ta.9577.1.S1_at // Ta.14420.1.S1_at // Ta.1683.1.S…
GO:0009821	P	alkaloid biosynthetic process	8	1299	42	34647	0.0004	0.015	// Ta.7022.1.S1_at // Ta.7022.1.S1_x_at // Ta.7022.2.S1_x_at // Ta.1465.1.S1_at // TaAffx.111048.1.S1_at // TaAffx.45277.1.S1_x_at // Ta.7022.1.S1_s_at // Ta.13669.1.S1_at
GO:0000279	P	M phase	11	1299	81	34647	0.00049	0.018	// Ta.7202.2.S1_at // Ta.6675.1.S1_at // Ta.7202.1.S1_x_at // Ta.7152.2.S1_at // TaAffx.59880.1.S1_at // Ta.7655.1.S1_at // Ta.6708.3.S1_at // Ta.20443.1.A1_at // Ta.6911.1.S1_at // Ta.11523.1.A1_at // Ta.210.1.S1_at
GO:0006260	P	DNA replication	20	1299	220	34647	0.00049	0.018	// Ta.14537.3.S1_a_at // Ta.2876.2.A1_at // Ta.25584.1.S1_at // Ta.2860.1.S1_at // Ta.7561.3.S1_a_at // Ta.7366.1.S1_s_at // Ta.3618.1.S1_at // Ta.7561.1.S1_at // Ta.7561.1.S1_x_at // Ta.6274.1.S1_s_at // TaAffx.44615.1.A1_at // TaAffx.37250.1.S1_at // Ta.1010.1.S1_at // Ta.3093.1.S1_a_at // Ta.14537.3.S1_x_at // Ta.14340.1.A1_at // Ta.3093.1.S1_at // TaAffx.128583.1.S1_at // Ta.7363.2.A1_at // T…
GO:0044085	P	cellular component biogenesis	65	1299	1111	34647	0.00051	0.019	// Ta.10329.17.S1_x_at // Ta.4432.1.S1_s_at // Ta.10329.29.S1_x_at // Ta.10329.44.S1_x_at // TaAffx.59880.1.S1_at // Ta.7152.2.S1_at // Ta.10329.1.S1_x_at // Ta.7378.18.S1_at // Ta.24742.1.S1_x_at // TaAffx.128686.3.A1_at // Ta.10329.43.S1_at // Ta.7378.16.S1_x_at // Ta.10329.33.S1_x_at // Ta.10329.15.S1_at // Ta.22962.1.S1_at // Ta.2429.2.S1_x_at // Ta.2429.2.S1_a_at // TaAffx.132315.3.S1_x_at /…
GO:0019362	P	pyridine nucleotide metabolic process	15	1299	141	34647	0.00056	0.02	// Ta.6957.1.S1_at // Ta.1683.1.S1_at // Ta.6825.1.S1_at // Ta.23411.1.S1_at // Ta.20429.2.S1_at // Ta.4210.3.S1_x_at // Ta.12952.2.S1_at // Ta.4210.1.S1_a_at // Ta.4210.3.S1_at // Ta.506.2.A1_at // Ta.9577.1.S1_at // Ta.1683.1.S1_x_at // Ta.993.3.S1_a_at // Ta.13669.1.S1_at // Ta.21559.2.S1_at
GO:0046164	P	alcohol catabolic process	27	1299	346	34647	0.00055	0.02	// Ta.3072.2.S1_x_at // Ta.23395.1.S1_a_at // Ta.1580.1.A1_a_at // Ta.24987.1.S1_at // Ta.1683.1.S1_x_at // Ta.13281.1.S1_at // Ta.12952.2.S1_at // Ta.4210.1.S1_a_at // TaAffx.84388.1.S1_at // Ta.3072.1.S1_at // Ta.21559.2.S1_at // Ta.6957.1.S1_at // Ta.20429.2.S1_at // Ta.4210.3.S1_x_at // Ta.3072.1.S1_a_at // Ta.4210.3.S1_at // Ta.9577.1.S1_at // Ta.14420.1.S1_at // Ta.1683.1.S1_at // Ta.6825.1…
GO:0019439	P	aromatic compound catabolic process	8	1299	45	34647	0.00059	0.021	// Ta.7022.1.S1_at // Ta.7022.1.S1_x_at // Ta.7022.2.S1_x_at // TaAffx.45277.1.S1_x_at // Ta.1465.1.S1_at // Ta.1047.3.S1_a_at // Ta.7022.1.S1_s_at // Ta.29359.1.A1_s_at
GO:0009074	P	aromatic amino acid family catabolic process	7	1299	34	34647	0.00061	0.021	// Ta.7022.1.S1_at // Ta.7022.1.S1_x_at // Ta.7022.2.S1_x_at // Ta.1465.1.S1_at // TaAffx.45277.1.S1_x_at // Ta.7022.1.S1_s_at // Ta.29359.1.A1_s_at
GO:0043603	P	cellular amide metabolic process	15	1299	149	34647	0.00094	0.032	// Ta.6957.1.S1_at // Ta.1683.1.S1_at // Ta.6825.1.S1_at // Ta.23411.1.S1_at // Ta.20429.2.S1_at // Ta.4210.3.S1_x_at // Ta.12952.2.S1_at // Ta.4210.1.S1_a_at // Ta.4210.3.S1_at // Ta.506.2.A1_at // Ta.9577.1.S1_at // Ta.1683.1.S1_x_at // Ta.993.3.S1_a_at // Ta.13669.1.S1_at // Ta.21559.2.S1_at
GO:0005875	C	microtubule associated complex	6	1299	30	34647	0.0017	0.032	// Ta.7152.2.S1_at // Ta.23715.1.S1_at // Ta.7750.1.A1_at // Ta.7539.1.A1_at // Ta.23121.1.A1_at // TaAffx.9293.1.S1_at
GO:0046365	P	monosaccharide catabolic process	26	1299	342	34647	0.00099	0.033	// Ta.3072.2.S1_x_at // Ta.23395.1.S1_a_at // Ta.24987.1.S1_at // Ta.1683.1.S1_x_at // Ta.13281.1.S1_at // Ta.12952.2.S1_at // Ta.4210.1.S1_a_at // TaAffx.84388.1.S1_at // Ta.3072.1.S1_at // Ta.21559.2.S1_at // Ta.6957.1.S1_at // Ta.20429.2.S1_at // Ta.4210.3.S1_x_at // Ta.3072.1.S1_a_at // Ta.4210.3.S1_at // Ta.9577.1.S1_at // Ta.14420.1.S1_at // Ta.1683.1.S1_at // Ta.6825.1.S1_at // Ta.23411.1.…
GO:0045548	F	phenylalanine ammonia-lyase activity	6	1299	21	34647	0.00034	0.036	// Ta.7022.1.S1_at // Ta.7022.1.S1_x_at // Ta.7022.2.S1_x_at // Ta.1465.1.S1_at // TaAffx.45277.1.S1_x_at // Ta.7022.1.S1_s_at
GO:0016747	F	transferase activity, transferring acyl groups other than amino-acyl groups	23	1299	256	34647	0.00023	0.036	// Ta.7488.1.S1_a_at // TaAffx.29005.1.S1_at // Ta.6247.1.A1_x_at // Ta.23665.1.S1_at // Ta.3072.2.S1_x_at // Ta.24987.1.S1_at // Ta.6794.2.A1_a_at // Ta.7488.2.S1_x_at // Ta.6794.1.S1_x_at // TaAffx.97935.1.S1_at // Ta.12753.1.S1_at // Ta.3072.1.S1_at // Ta.9704.1.S1_at // Ta.22683.1.S1_at // Ta.1842.1.S1_a_at // Ta.27026.1.S1_s_at // Ta.6247.3.S1_x_at // Ta.6794.3.S1_x_at // Ta.3072.1.S1_a_at /…
GO:0031177	F	phosphopantetheine binding	5	1299	12	34647	0.00026	0.036	// Ta.2218.1.S1_at // Ta.6568.1.S1_x_at // Ta.6568.2.S1_x_at // Ta.28157.1.S1_at // Ta.2864.2.S1_x_at
GO:0004738	F	pyruvate dehydrogenase activity	6	1299	21	34647	0.00034	0.036	// Ta.4210.3.S1_x_at // Ta.28745.1.S1_x_at // Ta.4210.1.S1_a_at // Ta.4210.3.S1_at // Ta.14420.1.S1_at // Ta.28745.3.A1_x_at
GO:0004739	F	pyruvate dehydrogenase (acetyl-transferring) activity	6	1299	21	34647	0.00034	0.036	// Ta.4210.3.S1_x_at // Ta.28745.1.S1_x_at // Ta.4210.1.S1_a_at // Ta.4210.3.S1_at // Ta.14420.1.S1_at // Ta.28745.3.A1_x_at
GO:0022403	P	cell cycle phase	11	1299	91	34647	0.0012	0.038	// Ta.7202.2.S1_at // Ta.6675.1.S1_at // Ta.7202.1.S1_x_at // Ta.7152.2.S1_at // TaAffx.59880.1.S1_at // Ta.7655.1.S1_at // Ta.6708.3.S1_at // Ta.20443.1.A1_at // Ta.6911.1.S1_at // Ta.11523.1.A1_at // Ta.210.1.S1_at
GO:0044454	C	nuclear chromosome part	5	1299	21	34647	0.0021	0.039	// Ta.7561.3.S1_a_at // Ta.7647.1.A1_at // Ta.11523.1.A1_at // Ta.7363.2.A1_at // Ta.7202.2.S1_at
GO:0006559	P	L-phenylalanine catabolic process	6	1299	28	34647	0.0012	0.04	// Ta.7022.1.S1_at // Ta.7022.1.S1_x_at // Ta.7022.2.S1_x_at // Ta.1465.1.S1_at // TaAffx.45277.1.S1_x_at // Ta.7022.1.S1_s_at
GO:0016417	F	S-acyltransferase activity	5	1299	14	34647	0.00047	0.044	// Ta.7488.2.S1_x_at // Ta.3072.2.S1_x_at // Ta.3072.1.S1_a_at // Ta.7488.1.S1_a_at // Ta.3072.1.S1_at
GO:0034637	P	cellular carbohydrate biosynthetic process	27	1299	370	34647	0.0014	0.045	// Ta.250.1.S1_at // Ta.3072.2.S1_x_at // Ta.23395.1.S1_a_at // Ta.242.1.S1_at // Ta.6794.2.A1_a_at // Ta.6794.1.S1_x_at // Ta.13281.1.S1_at // Ta.23665.1.S1_at // Ta.4210.1.S1_a_at // TaAffx.84388.1.S1_at // Ta.3072.1.S1_at // TaAffx.118567.1.A1_at // Ta.1988.3.S1_x_at // Ta.6957.1.S1_at // Ta.20429.2.S1_at // Ta.4210.3.S1_x_at // Ta.6794.3.S1_x_at // Ta.3072.1.S1_a_at // Ta.4210.3.S1_at // Ta.1…
GO:0018130	P	heterocycle biosynthetic process	15	1299	157	34647	0.0015	0.048	// Ta.25901.1.A1_x_at // Ta.4287.1.S1_at // Ta.7785.1.S1_at // Ta.3258.1.S1_at // TaAffx.111048.1.S1_at // Ta.1453.2.S1_x_at // Ta.5553.2.S1_x_at // Ta.29424.1.A1_a_at // Ta.11148.1.S1_at // TaAffx.29044.1.S1_at // Ta.13209.1.S1_at // Ta.9055.1.S1_at // Ta.1364.1.S1_at // Ta.1323.1.S1_at // Ta.4200.1.A1_at
GO:0016841	F	ammonia-lyase activity	6	1299	24	34647	0.00062	0.052	// Ta.7022.1.S1_at // Ta.7022.1.S1_x_at // Ta.7022.2.S1_x_at // Ta.1465.1.S1_at // TaAffx.45277.1.S1_x_at // Ta.7022.1.S1_s_at
GO:0006000	P	fructose metabolic process	11	1299	96	34647	0.0017	0.053	// Ta.6957.1.S1_at // Ta.6825.1.S1_at // Ta.20429.2.S1_at // Ta.6794.3.S1_x_at // Ta.29424.1.A1_a_at // Ta.506.2.A1_at // Ta.9577.1.S1_at // Ta.993.3.S1_a_at // Ta.6794.2.A1_a_at // Ta.13669.1.S1_at // Ta.6794.1.S1_x_at
GO:0022402	P	cell cycle process	13	1299	128	34647	0.0019	0.057	// Ta.7202.2.S1_at // TaAffx.59880.1.S1_at // Ta.7152.2.S1_at // Ta.6675.1.S1_at // Ta.15889.3.A1_a_at // Ta.7202.1.S1_x_at // Ta.6708.3.S1_at // Ta.20443.1.A1_at // Ta.6911.1.S1_at // Ta.7655.1.S1_at // Ta.11523.1.A1_at // TaAffx.128583.1.S1_at // Ta.210.1.S1_at
GO:0044106	P	cellular amine metabolic process	72	1299	1332	34647	0.002	0.059	// TaAffx.83772.2.A1_at // Ta.4287.1.S1_at // Ta.7022.1.S1_x_at // Ta.9261.1.S1_at // Ta.28293.1.S1_at // Ta.15889.3.A1_a_at // Ta.4936.1.S1_at // Ta.6675.1.S1_at // TaAffx.111048.1.S1_at // TaAffx.71016.1.A1_at // TaAffx.29250.1.S1_at // Ta.22683.1.S1_at // Ta.4434.2.S1_at // TaAffx.29044.1.S1_at // Ta.1842.1.S1_a_at // Ta.6911.1.S1_at // Ta.2907.1.S1_at // Ta.29359.1.A1_s_at // Ta.3005.1.S1_a_a…
GO:0019318	P	hexose metabolic process	32	1299	481	34647	0.0022	0.061	// Ta.3072.2.S1_x_at // Ta.23395.1.S1_a_at // Ta.242.1.S1_at // Ta.24987.1.S1_at // Ta.1683.1.S1_x_at // Ta.6794.2.A1_a_at // Ta.6794.1.S1_x_at // Ta.13281.1.S1_at // Ta.23665.1.S1_at // Ta.12952.2.S1_at // Ta.4210.1.S1_a_at // TaAffx.84388.1.S1_at // Ta.3072.1.S1_at // Ta.21559.2.S1_at // Ta.6957.1.S1_at // Ta.20429.2.S1_at // Ta.4210.3.S1_x_at // Ta.6794.3.S1_x_at // Ta.3072.1.S1_a_at // Ta.421…
GO:0006090	P	pyruvate metabolic process	23	1299	306	34647	0.0021	0.061	// Ta.114.1.S1_at // Ta.3072.2.S1_x_at // Ta.23395.1.S1_a_at // Ta.24987.1.S1_at // Ta.13281.1.S1_at // Ta.8554.1.S1_at // Ta.4210.1.S1_a_at // TaAffx.84388.1.S1_at // Ta.3072.1.S1_at // Ta.6957.1.S1_at // Ta.20429.2.S1_at // Ta.4210.3.S1_x_at // Ta.6247.3.S1_x_at // Ta.3072.1.S1_a_at // Ta.4210.3.S1_at // Ta.14420.1.S1_at // Ta.16760.1.S1_at // Ta.506.2.A1_at // Ta.11148.1.S1_at // Ta.29424.1.A1…
GO:0000278	P	mitotic cell cycle	9	1299	70	34647	0.0022	0.061	// Ta.7202.2.S1_at // Ta.7202.1.S1_x_at // Ta.6675.1.S1_at // Ta.7655.1.S1_at // Ta.6708.3.S1_at // Ta.20443.1.A1_at // Ta.6911.1.S1_at // Ta.11523.1.A1_at // Ta.210.1.S1_at
GO:0009310	P	amine catabolic process	15	1299	163	34647	0.0021	0.061	// Ta.7022.1.S1_at // Ta.22683.1.S1_at // Ta.7022.2.S1_x_at // Ta.28293.1.S1_at // Ta.1465.1.S1_at // Ta.23112.1.S1_x_at // Ta.6247.3.S1_x_at // Ta.7022.1.S1_x_at // Ta.27589.1.S1_at // Ta.2925.1.S1_x_at // TaAffx.45277.1.S1_x_at // Ta.9246.1.S1_x_at // Ta.7022.1.S1_s_at // Ta.29359.1.A1_s_at // Ta.4834.1.S1_at
GO:0009063	P	cellular amino acid catabolic process	15	1299	163	34647	0.0021	0.061	// Ta.7022.1.S1_at // Ta.22683.1.S1_at // Ta.7022.2.S1_x_at // Ta.28293.1.S1_at // Ta.1465.1.S1_at // Ta.23112.1.S1_x_at // Ta.6247.3.S1_x_at // Ta.7022.1.S1_x_at // Ta.27589.1.S1_at // Ta.2925.1.S1_x_at // TaAffx.45277.1.S1_x_at // Ta.9246.1.S1_x_at // Ta.7022.1.S1_s_at // Ta.29359.1.A1_s_at // Ta.4834.1.S1_at
GO:0006013	P	mannose metabolic process	11	1299	99	34647	0.0021	0.061	// Ta.6957.1.S1_at // Ta.6825.1.S1_at // Ta.20429.2.S1_at // Ta.6794.3.S1_x_at // Ta.29424.1.A1_a_at // Ta.506.2.A1_at // Ta.9577.1.S1_at // Ta.993.3.S1_a_at // Ta.6794.2.A1_a_at // Ta.13669.1.S1_at // Ta.6794.1.S1_x_at
GO:0006558	P	L-phenylalanine metabolic process	13	1299	132	34647	0.0024	0.066	// Ta.7022.1.S1_at // Ta.7022.1.S1_x_at // Ta.7022.2.S1_x_at // TaAffx.45277.1.S1_x_at // Ta.1465.1.S1_at // TaAffx.111048.1.S1_at // Ta.1453.2.S1_x_at // Ta.29424.1.A1_a_at // Ta.1047.3.S1_a_at // Ta.4287.1.S1_at // Ta.7022.1.S1_s_at // Ta.11148.1.S1_at // Ta.4200.1.A1_at
GO:0009308	P	amine metabolic process	77	1299	1458	34647	0.0025	0.068	// TaAffx.83772.2.A1_at // Ta.4287.1.S1_at // Ta.7022.1.S1_x_at // Ta.24307.1.S1_at // Ta.9261.1.S1_at // Ta.28293.1.S1_at // Ta.15889.3.A1_a_at // Ta.4936.1.S1_at // Ta.6675.1.S1_at // TaAffx.111048.1.S1_at // TaAffx.71016.1.A1_at // TaAffx.29250.1.S1_at // Ta.22683.1.S1_at // Ta.4434.2.S1_at // TaAffx.29044.1.S1_at // Ta.1842.1.S1_a_at // Ta.6911.1.S1_at // Ta.2907.1.S1_at // Ta.29359.1.A1_s_at…
GO:0006520	P	cellular amino acid metabolic process	71	1299	1332	34647	0.0029	0.078	// TaAffx.83772.2.A1_at // Ta.4287.1.S1_at // Ta.7022.1.S1_x_at // Ta.9261.1.S1_at // Ta.28293.1.S1_at // Ta.15889.3.A1_a_at // Ta.4936.1.S1_at // Ta.6675.1.S1_at // TaAffx.111048.1.S1_at // TaAffx.71016.1.A1_at // TaAffx.29250.1.S1_at // Ta.22683.1.S1_at // TaAffx.29044.1.S1_at // Ta.4434.2.S1_at // Ta.6911.1.S1_at // Ta.2907.1.S1_at // Ta.29359.1.A1_s_at // Ta.3005.1.S1_a_at // Ta.1323.1.S1_at …
GO:0019748	P	secondary metabolic process	29	1299	431	34647	0.0029	0.078	// Ta.7022.1.S1_x_at // TaAffx.111048.1.S1_at // Ta.1683.1.S1_x_at // TaAffx.29044.1.S1_at // Ta.2955.2.A1_at // Ta.1465.1.S1_at // Ta.12952.2.S1_at // Ta.4210.1.S1_a_at // Ta.21559.2.S1_at // Ta.6957.1.S1_at // Ta.7022.1.S1_at // Ta.20429.2.S1_at // Ta.4210.3.S1_x_at // Ta.2955.1.A1_x_at // TaAffx.45277.1.S1_x_at // Ta.4210.3.S1_at // Ta.9577.1.S1_at // Ta.9055.1.S1_at // Ta.30216.2.S1_x_at // T…
GO:0015630	C	microtubule cytoskeleton	13	1299	145	34647	0.005	0.086	// Ta.7757.1.S1_at // TaAffx.59880.1.S1_at // Ta.7152.2.S1_at // Ta.23715.1.S1_at // Ta.5903.1.S1_at // Ta.812.3.S1_x_at // Ta.7750.1.A1_at // TaAffx.70457.1.A1_x_at // Ta.7539.1.A1_at // Ta.25977.1.A1_at // Ta.2837.1.S1_s_at // Ta.23121.1.A1_at // TaAffx.9293.1.S1_at
GO:0006733	P	oxidoreduction coenzyme metabolic process	16	1299	189	34647	0.0033	0.088	// Ta.6957.1.S1_at // Ta.1683.1.S1_at // Ta.6825.1.S1_at // Ta.23411.1.S1_at // Ta.20429.2.S1_at // Ta.4210.3.S1_x_at // Ta.3342.1.S1_at // Ta.12952.2.S1_at // Ta.4210.1.S1_a_at // Ta.4210.3.S1_at // Ta.506.2.A1_at // Ta.9577.1.S1_at // Ta.1683.1.S1_x_at // Ta.993.3.S1_a_at // Ta.13669.1.S1_at // Ta.21559.2.S1_at
GO:0005835	C	fatty acid synthase complex	5	1299	27	34647	0.0055	0.09	// Ta.7488.2.S1_x_at // Ta.23125.2.S1_a_at // Ta.23125.1.S1_at // Ta.7488.1.S1_a_at // Ta.9704.1.S1_at
GO:0016840	F	carbon-nitrogen lyase activity	7	1299	39	34647	0.0012	0.093	// Ta.7022.1.S1_at // Ta.7022.1.S1_x_at // Ta.7022.2.S1_x_at // Ta.1465.1.S1_at // TaAffx.45277.1.S1_x_at // Ta.3344.1.S1_at // Ta.7022.1.S1_s_at
GO:0003676	F	nucleic acid binding	134	1299	2735	34647	0.0013	0.093	// TaAffx.128686.3.A1_at // Ta.10047.1.S1_s_at // Ta.21414.1.S1_at // Ta.10329.15.S1_at // TaAffx.105917.1.S1_at // Ta.7378.18.S1_x_at // Ta.22192.2.S1_at // Ta.18983.1.S1_x_at // Ta.11451.1.A1_x_at // Ta.3098.1.S1_at // Ta.10329.12.S1_x_at // TaAffx.92374.1.S1_at // Ta.3130.1.S1_at // Ta.15889.1.A1_a_at // Ta.22962.1.S1_x_at // Ta.7378.20.S1_x_at // Ta.10329.13.S1_a_at // Ta.3580.2.S1_at // TaAf…
GO:0006066	P	alcohol metabolic process	39	1299	649	34647	0.0041	0.11	// Ta.3072.2.S1_x_at // Ta.23395.1.S1_a_at // Ta.1580.1.A1_a_at // TaAffx.4157.1.S1_at // Ta.242.1.S1_at // Ta.24987.1.S1_at // Ta.1683.1.S1_x_at // Ta.20429.2.S1_at // Ta.6794.2.A1_a_at // Ta.6794.1.S1_x_at // Ta.10204.3.S1_a_at // Ta.13281.1.S1_at // Ta.23665.1.S1_at // Ta.12952.2.S1_at // Ta.5569.2.A1_at // Ta.4210.1.S1_a_at // TaAffx.84388.1.S1_at // Ta.3072.1.S1_at // TaAffx.128583.1.S1_at /…
GO:0046395	P	carboxylic acid catabolic process	16	1299	195	34647	0.0044	0.11	// Ta.7022.1.S1_at // Ta.22683.1.S1_at // Ta.7022.2.S1_x_at // Ta.28293.1.S1_at // Ta.1465.1.S1_at // Ta.23112.1.S1_x_at // Ta.6247.3.S1_x_at // Ta.7022.1.S1_x_at // Ta.27589.1.S1_at // TaAffx.45277.1.S1_x_at // Ta.2925.1.S1_x_at // Ta.9307.3.S1_x_at // Ta.9246.1.S1_x_at // Ta.7022.1.S1_s_at // Ta.29359.1.A1_s_at // Ta.4834.1.S1_at
GO:0016054	P	organic acid catabolic process	16	1299	195	34647	0.0044	0.11	// Ta.7022.1.S1_at // Ta.22683.1.S1_at // Ta.7022.2.S1_x_at // Ta.28293.1.S1_at // Ta.1465.1.S1_at // Ta.23112.1.S1_x_at // Ta.6247.3.S1_x_at // Ta.7022.1.S1_x_at // Ta.27589.1.S1_at // TaAffx.45277.1.S1_x_at // Ta.2925.1.S1_x_at // Ta.9307.3.S1_x_at // Ta.9246.1.S1_x_at // Ta.7022.1.S1_s_at // Ta.29359.1.A1_s_at // Ta.4834.1.S1_at
GO:0006094	P	gluconeogenesis	18	1299	232	34647	0.0045	0.11	// Ta.6957.1.S1_at // Ta.20429.2.S1_at // Ta.4210.3.S1_x_at // Ta.13281.1.S1_at // Ta.3072.2.S1_x_at // Ta.16760.1.S1_at // Ta.23395.1.S1_a_at // Ta.4210.1.S1_a_at // Ta.29424.1.A1_a_at // TaAffx.84388.1.S1_at // Ta.3072.1.S1_a_at // Ta.4210.3.S1_at // Ta.506.2.A1_at // Ta.14420.1.S1_at // Ta.993.3.S1_a_at // Ta.13669.1.S1_at // Ta.11148.1.S1_at // Ta.3072.1.S1_at
GO:0016624	F	oxidoreductase activity, acting on the aldehyde or oxo group of donors, disulfide as acceptor	6	1299	30	34647	0.0017	0.11	// Ta.4210.3.S1_x_at // Ta.28745.1.S1_x_at // Ta.4210.1.S1_a_at // Ta.4210.3.S1_at // Ta.14420.1.S1_at // Ta.28745.3.A1_x_at
GO:0006096	P	glycolysis	19	1299	252	34647	0.0048	0.12	// Ta.6957.1.S1_at // Ta.20429.2.S1_at // Ta.4210.3.S1_x_at // Ta.13281.1.S1_at // Ta.3072.2.S1_x_at // Ta.16760.1.S1_at // Ta.23395.1.S1_a_at // Ta.4210.1.S1_a_at // Ta.29424.1.A1_a_at // TaAffx.84388.1.S1_at // Ta.3072.1.S1_a_at // Ta.4210.3.S1_at // Ta.506.2.A1_at // Ta.24987.1.S1_at // Ta.14420.1.S1_at // Ta.993.3.S1_a_at // Ta.13669.1.S1_at // Ta.11148.1.S1_at // Ta.3072.1.S1_at
GO:0005996	P	monosaccharide metabolic process	34	1299	552	34647	0.005	0.12	// Ta.3072.2.S1_x_at // Ta.23395.1.S1_a_at // TaAffx.4157.1.S1_at // Ta.242.1.S1_at // Ta.24987.1.S1_at // Ta.1683.1.S1_x_at // Ta.6794.2.A1_a_at // Ta.6794.1.S1_x_at // Ta.10204.3.S1_a_at // Ta.13281.1.S1_at // Ta.23665.1.S1_at // Ta.12952.2.S1_at // Ta.4210.1.S1_a_at // TaAffx.84388.1.S1_at // Ta.3072.1.S1_at // Ta.21559.2.S1_at // Ta.6957.1.S1_at // Ta.20429.2.S1_at // Ta.4210.3.S1_x_at // Ta.…
GO:0000228	C	nuclear chromosome	5	1299	30	34647	0.0081	0.13	// Ta.7561.3.S1_a_at // Ta.7647.1.A1_at // Ta.11523.1.A1_at // Ta.7363.2.A1_at // Ta.7202.2.S1_at
GO:0004091	F	carboxylesterase activity	15	1299	169	34647	0.0029	0.17	// Ta.18223.1.S1_at // Ta.9142.1.A1_at // Ta.18076.1.S1_x_at // TaAffx.130860.1.S1_s_at // TaAffx.36894.2.S1_s_at // Ta.21559.2.S1_at // Ta.4207.1.S1_x_at // Ta.23237.1.S1_at // Ta.4912.1.S1_at // Ta.8094.1.A1_a_at // Ta.4207.2.S1_at // Ta.4207.1.S1_a_at // Ta.18244.1.A1_at // Ta.3310.1.S1_at // Ta.2370.1.A1_at
GO:0004312	F	fatty-acid synthase activity	5	1299	23	34647	0.003	0.17	// Ta.7488.2.S1_x_at // Ta.23125.2.S1_a_at // Ta.23125.1.S1_at // Ta.7488.1.S1_a_at // Ta.9704.1.S1_at
GO:0006573	P	valine metabolic process	11	1299	118	34647	0.0072	0.18	// Ta.22683.1.S1_at // Ta.4210.3.S1_x_at // Ta.28293.1.S1_at // Ta.6247.3.S1_x_at // Ta.2907.1.S1_at // Ta.4210.1.S1_a_at // Ta.2925.1.S1_x_at // Ta.4210.3.S1_at // Ta.9246.1.S1_x_at // Ta.14420.1.S1_at // Ta.27589.1.S1_at
GO:0044271	P	cellular nitrogen compound biosynthetic process	32	1299	527	34647	0.0076	0.18	// Ta.4287.1.S1_at // Ta.7022.1.S1_x_at // TaAffx.111048.1.S1_at // Ta.13209.1.S1_at // TaAffx.29044.1.S1_at // Ta.1323.1.S1_at // Ta.4210.3.S1_x_at // Ta.1465.1.S1_at // Ta.9154.2.S1_a_at // Ta.4210.1.S1_a_at // Ta.1385.1.S1_x_at // Ta.7022.1.S1_at // Ta.7785.1.S1_at // Ta.27026.1.S1_s_at // Ta.1385.2.A1_x_at // TaAffx.45277.1.S1_x_at // Ta.4210.3.S1_at // Ta.14420.1.S1_at // Ta.9055.1.S1_at // …
GO:0019319	P	hexose biosynthetic process	18	1299	246	34647	0.0079	0.19	// Ta.6957.1.S1_at // Ta.20429.2.S1_at // Ta.4210.3.S1_x_at // Ta.13281.1.S1_at // Ta.3072.2.S1_x_at // Ta.16760.1.S1_at // Ta.23395.1.S1_a_at // Ta.4210.1.S1_a_at // Ta.29424.1.A1_a_at // TaAffx.84388.1.S1_at // Ta.3072.1.S1_a_at // Ta.4210.3.S1_at // Ta.506.2.A1_at // Ta.14420.1.S1_at // Ta.993.3.S1_a_at // Ta.13669.1.S1_at // Ta.11148.1.S1_at // Ta.3072.1.S1_at
GO:0046364	P	monosaccharide biosynthetic process	18	1299	246	34647	0.0079	0.19	// Ta.6957.1.S1_at // Ta.20429.2.S1_at // Ta.4210.3.S1_x_at // Ta.13281.1.S1_at // Ta.3072.2.S1_x_at // Ta.16760.1.S1_at // Ta.23395.1.S1_a_at // Ta.4210.1.S1_a_at // Ta.29424.1.A1_a_at // TaAffx.84388.1.S1_at // Ta.3072.1.S1_a_at // Ta.4210.3.S1_at // Ta.506.2.A1_at // Ta.14420.1.S1_at // Ta.993.3.S1_a_at // Ta.13669.1.S1_at // Ta.11148.1.S1_at // Ta.3072.1.S1_at
GO:0019852	P	L-ascorbic acid metabolic process	7	1299	57	34647	0.0082	0.19	// Ta.3094.2.S1_x_at // Ta.23079.2.S1_x_at // Ta.6794.3.S1_x_at // Ta.23079.1.S1_a_at // Ta.23079.1.S1_x_at // Ta.6794.2.A1_a_at // Ta.6794.1.S1_x_at
GO:0006555	P	methionine metabolic process	8	1299	72	34647	0.0083	0.19	// Ta.9261.1.S1_at // Ta.1385.2.A1_x_at // Ta.15889.3.A1_a_at // TaAffx.29250.1.S1_at // Ta.1521.1.S1_at // Ta.1385.1.S1_x_at // Ta.15889.1.A1_a_at // Ta.23112.1.S1_x_at
GO:0016407	F	acetyltransferase activity	7	1299	48	34647	0.0035	0.19	// Ta.27026.1.S1_s_at // Ta.6247.3.S1_x_at // Ta.3072.2.S1_x_at // Ta.3072.1.S1_a_at // Ta.3072.1.S1_at // Ta.27589.1.S1_at // Ta.8613.1.A1_at
GO:0006570	P	tyrosine metabolic process	13	1299	157	34647	0.0091	0.21	// Ta.7022.1.S1_at // Ta.7022.1.S1_x_at // Ta.7022.2.S1_x_at // Ta.1465.1.S1_at // TaAffx.111048.1.S1_at // Ta.1453.2.S1_x_at // Ta.29424.1.A1_a_at // TaAffx.45277.1.S1_x_at // Ta.4287.1.S1_at // Ta.7022.1.S1_s_at // Ta.29359.1.A1_s_at // Ta.11148.1.S1_at // Ta.4200.1.A1_at
GO:0009250	P	glucan biosynthetic process	9	1299	89	34647	0.0091	0.21	// Ta.250.1.S1_at // Ta.23665.1.S1_at // Ta.6794.3.S1_x_at // Ta.242.1.S1_at // TaAffx.118567.1.A1_at // Ta.9055.1.S1_at // Ta.6794.1.S1_x_at // Ta.6794.2.A1_a_at // Ta.1988.3.S1_x_at
GO:0019842	F	vitamin binding	14	1299	159	34647	0.0042	0.21	// Ta.6568.1.S1_x_at // Ta.30795.1.S1_at // Ta.13281.1.S1_at // Ta.114.1.S1_at // TaAffx.111048.1.S1_at // Ta.18968.1.S1_x_at // Ta.8327.1.A1_s_at // Ta.2218.1.S1_at // Ta.28157.1.S1_at // Ta.2864.2.S1_x_at // Ta.1197.1.S1_at // Ta.4834.1.S1_at // Ta.23112.1.S1_x_at // Ta.6568.2.S1_x_at
GO:0046165	P	alcohol biosynthetic process	18	1299	253	34647	0.01	0.23	// Ta.6957.1.S1_at // Ta.20429.2.S1_at // Ta.4210.3.S1_x_at // Ta.13281.1.S1_at // Ta.3072.2.S1_x_at // Ta.16760.1.S1_at // Ta.23395.1.S1_a_at // Ta.4210.1.S1_a_at // Ta.29424.1.A1_a_at // TaAffx.84388.1.S1_at // Ta.3072.1.S1_a_at // Ta.4210.3.S1_at // Ta.506.2.A1_at // Ta.14420.1.S1_at // Ta.993.3.S1_a_at // Ta.13669.1.S1_at // Ta.11148.1.S1_at // Ta.3072.1.S1_at
GO:0006259	P	DNA metabolic process	36	1299	625	34647	0.01	0.23	// Ta.9261.1.S1_at // Ta.15889.3.A1_a_at // Ta.11684.1.A1_at // Ta.7366.1.S1_s_at // Ta.7561.1.S1_x_at // TaAffx.44615.1.A1_at // TaAffx.98080.1.A1_s_at // Ta.14340.1.A1_at // Ta.2860.1.S1_at // Ta.7271.1.A1_at // Ta.6635.1.S1_at // Ta.25584.1.S1_at // TaAffx.128418.46.A1_at // Ta.15889.1.A1_a_at // Ta.14537.3.S1_x_at // Ta.6489.1.S1_at // Ta.6719.1.S1_x_at // Ta.6274.1.S1_s_at // Ta.7561.3.S1_a_…
GO:0016051	P	carbohydrate biosynthetic process	28	1299	457	34647	0.011	0.24	// Ta.250.1.S1_at // Ta.3072.2.S1_x_at // Ta.23395.1.S1_a_at // Ta.242.1.S1_at // Ta.6794.2.A1_a_at // Ta.6794.1.S1_x_at // Ta.13281.1.S1_at // Ta.23665.1.S1_at // Ta.4210.1.S1_a_at // TaAffx.84388.1.S1_at // Ta.3072.1.S1_at // TaAffx.118567.1.A1_at // Ta.1988.3.S1_x_at // Ta.6957.1.S1_at // Ta.20429.2.S1_at // Ta.4210.3.S1_x_at // Ta.6794.3.S1_x_at // Ta.3072.1.S1_a_at // Ta.4210.3.S1_at // Ta.1…
GO:0009081	P	branched chain family amino acid metabolic process	11	1299	126	34647	0.011	0.24	// Ta.22683.1.S1_at // Ta.4210.3.S1_x_at // Ta.28293.1.S1_at // Ta.6247.3.S1_x_at // Ta.2907.1.S1_at // Ta.4210.1.S1_a_at // Ta.2925.1.S1_x_at // Ta.4210.3.S1_at // Ta.9246.1.S1_x_at // Ta.14420.1.S1_at // Ta.27589.1.S1_at
GO:0005856	C	cytoskeleton	19	1299	286	34647	0.016	0.24	// Ta.26027.1.A1_s_at // Ta.23142.9.S1_at // Ta.10358.1.A1_at // Ta.7757.1.S1_at // TaAffx.59880.1.S1_at // Ta.7152.2.S1_at // Ta.23715.1.S1_at // Ta.5903.1.S1_at // Ta.9291.1.S1_a_at // Ta.9501.1.S1_at // Ta.812.3.S1_x_at // Ta.1098.1.S1_at // Ta.7750.1.A1_at // TaAffx.70457.1.A1_x_at // Ta.7539.1.A1_at // Ta.25977.1.A1_at // Ta.2837.1.S1_s_at // Ta.23121.1.A1_at // TaAffx.9293.1.S1_at
GO:0019252	P	starch biosynthetic process	5	1299	33	34647	0.011	0.25	// Ta.23665.1.S1_at // Ta.9055.1.S1_at // Ta.242.1.S1_at // Ta.1988.3.S1_x_at // Ta.250.1.S1_at
GO:0006519	P	cellular amino acid and derivative metabolic process	81	1299	1655	34647	0.012	0.25	// TaAffx.83772.2.A1_at // Ta.4287.1.S1_at // Ta.7022.1.S1_x_at // Ta.9261.1.S1_at // Ta.28293.1.S1_at // Ta.15889.3.A1_a_at // Ta.4936.1.S1_at // Ta.6675.1.S1_at // TaAffx.111048.1.S1_at // TaAffx.71016.1.A1_at // TaAffx.29250.1.S1_at // Ta.22683.1.S1_at // Ta.14420.1.S1_at // TaAffx.29044.1.S1_at // Ta.1842.1.S1_a_at // Ta.6911.1.S1_at // Ta.2907.1.S1_at // Ta.29359.1.A1_s_at // Ta.3005.1.S1_a_…
GO:0005874	C	microtubule	9	1299	100	34647	0.017	0.26	// TaAffx.59880.1.S1_at // Ta.7152.2.S1_at // Ta.23715.1.S1_at // Ta.5903.1.S1_at // Ta.812.3.S1_x_at // Ta.7750.1.A1_at // TaAffx.70457.1.A1_x_at // Ta.7539.1.A1_at // Ta.2837.1.S1_s_at
GO:0016211	F	ammonia ligase activity	6	1299	40	34647	0.006	0.27	// Ta.7022.1.S1_at // Ta.7022.1.S1_x_at // Ta.7022.2.S1_x_at // Ta.1465.1.S1_at // TaAffx.45277.1.S1_x_at // Ta.7022.1.S1_s_at
GO:0016880	F	acid-ammonia (or amide) ligase activity	6	1299	40	34647	0.006	0.27	// Ta.7022.1.S1_at // Ta.7022.1.S1_x_at // Ta.7022.2.S1_x_at // Ta.1465.1.S1_at // TaAffx.45277.1.S1_x_at // Ta.7022.1.S1_s_at
GO:0033692	P	cellular polysaccharide biosynthetic process	9	1299	95	34647	0.013	0.28	// Ta.250.1.S1_at // Ta.23665.1.S1_at // Ta.6794.3.S1_x_at // Ta.242.1.S1_at // TaAffx.118567.1.A1_at // Ta.9055.1.S1_at // Ta.6794.1.S1_x_at // Ta.6794.2.A1_a_at // Ta.1988.3.S1_x_at
GO:0006551	P	leucine metabolic process	10	1299	113	34647	0.014	0.29	// Ta.22683.1.S1_at // Ta.4210.3.S1_x_at // Ta.28293.1.S1_at // Ta.6247.3.S1_x_at // Ta.9246.1.S1_x_at // Ta.4210.1.S1_a_at // Ta.2925.1.S1_x_at // Ta.4210.3.S1_at // Ta.14420.1.S1_at // Ta.27589.1.S1_at
GO:0006549	P	isoleucine metabolic process	10	1299	113	34647	0.014	0.29	// Ta.22683.1.S1_at // Ta.4210.3.S1_x_at // Ta.28293.1.S1_at // Ta.6247.3.S1_x_at // Ta.9246.1.S1_x_at // Ta.4210.1.S1_a_at // Ta.2925.1.S1_x_at // Ta.4210.3.S1_at // Ta.14420.1.S1_at // Ta.27589.1.S1_at
GO:0008094	F	DNA-dependent ATPase activity	5	1299	29	34647	0.0071	0.3	// Ta.7561.3.S1_a_at // Ta.14537.3.S1_x_at // Ta.7561.1.S1_at // Ta.7561.1.S1_x_at // Ta.2860.1.S1_at
GO:0043565	F	sequence-specific DNA binding	15	1299	189	34647	0.0075	0.3	// Ta.10021.1.S1_at // Ta.7670.1.S1_at // Ta.23670.1.S1_at // TaAffx.66316.1.S1_at // TaAffx.9813.1.S1_at // Ta.13724.1.S1_at // TaAffx.104036.1.A1_at // Ta.25856.1.S1_x_at // Ta.20441.2.S1_a_at // Ta.6780.1.S1_at // Ta.4853.1.A1_at // Ta.7363.2.A1_at // Ta.161.1.S1_at // Ta.6411.1.S1_at // Ta.25856.1.S1_s_at
GO:0006725	P	cellular aromatic compound metabolic process	40	1299	737	34647	0.017	0.35	// Ta.4287.1.S1_at // Ta.7022.1.S1_x_at // Ta.24307.1.S1_at // Ta.12794.1.A1_at // TaAffx.111048.1.S1_at // Ta.23395.1.S1_a_at // Ta.2471.3.S1_a_at // Ta.2955.2.A1_at // Ta.29359.1.A1_s_at // Ta.1465.1.S1_at // Ta.9154.2.S1_a_at // Ta.1521.1.S1_at // Ta.25584.1.S1_at // Ta.23810.1.S1_a_at // Ta.7022.1.S1_at // Ta.22683.1.S1_at // Ta.7785.1.S1_at // Ta.6274.1.S1_s_at // Ta.6247.3.S1_x_at // Ta.113…
GO:0009072	P	aromatic amino acid family metabolic process	17	1299	251	34647	0.018	0.38	// Ta.7022.1.S1_at // Ta.7022.1.S1_x_at // Ta.7022.2.S1_x_at // TaAffx.45277.1.S1_x_at // Ta.1465.1.S1_at // Ta.6247.3.S1_x_at // TaAffx.111048.1.S1_at // Ta.1453.2.S1_x_at // Ta.9154.2.S1_a_at // Ta.29424.1.A1_a_at // Ta.1047.3.S1_a_at // Ta.11148.1.S1_at // Ta.4287.1.S1_at // Ta.7022.1.S1_s_at // Ta.29359.1.A1_s_at // Ta.27589.1.S1_at // Ta.4200.1.A1_at
GO:0044446	C	intracellular organelle part	116	1299	2576	34647	0.027	0.39	// Ta.1997.2.S1_a_at // TaAffx.128686.3.A1_at // Ta.10047.1.S1_s_at // Ta.13979.2.S1_a_at // Ta.10329.15.S1_at // Ta.7378.18.S1_x_at // Ta.2441.1.S1_at // Ta.7378.8.S1_at // TaAffx.114768.1.S1_at // Ta.2837.1.S1_s_at // Ta.10329.12.S1_x_at // TaAffx.114052.1.A1_at // Ta.15889.1.A1_a_at // Ta.22962.1.S1_x_at // Ta.25594.1.S1_at // Ta.7757.1.S1_at // Ta.10329.34.S1_x_at // TaAffx.132315.3.S1_at // …
GO:0044422	C	organelle part	116	1299	2581	34647	0.029	0.39	// Ta.1997.2.S1_a_at // TaAffx.128686.3.A1_at // Ta.10047.1.S1_s_at // Ta.13979.2.S1_a_at // Ta.10329.15.S1_at // Ta.7378.18.S1_x_at // Ta.2441.1.S1_at // Ta.7378.8.S1_at // TaAffx.114768.1.S1_at // Ta.2837.1.S1_s_at // Ta.10329.12.S1_x_at // TaAffx.114052.1.A1_at // Ta.15889.1.A1_a_at // Ta.22962.1.S1_x_at // Ta.25594.1.S1_at // Ta.7757.1.S1_at // Ta.10329.34.S1_x_at // TaAffx.132315.3.S1_at // …
GO:0006753	P	nucleoside phosphate metabolic process	24	1299	398	34647	0.02	0.41	// Ta.14485.1.S1_at // Ta.1683.1.S1_x_at // TaAffx.24838.1.S1_at // Ta.25584.1.S1_at // Ta.12952.2.S1_at // Ta.4210.1.S1_a_at // Ta.6274.1.S1_s_at // Ta.23810.1.S1_a_at // Ta.21559.2.S1_at // Ta.6957.1.S1_at // Ta.20429.2.S1_at // Ta.4210.3.S1_x_at // Ta.6109.3.S1_s_at // Ta.1010.1.S1_at // Ta.4210.3.S1_at // Ta.22821.1.S1_at // Ta.9577.1.S1_at // Ta.1683.1.S1_at // Ta.6825.1.S1_at // Ta.23411.1.…
GO:0009117	P	nucleotide metabolic process	24	1299	398	34647	0.02	0.41	// Ta.14485.1.S1_at // Ta.1683.1.S1_x_at // TaAffx.24838.1.S1_at // Ta.25584.1.S1_at // Ta.12952.2.S1_at // Ta.4210.1.S1_a_at // Ta.6274.1.S1_s_at // Ta.23810.1.S1_a_at // Ta.21559.2.S1_at // Ta.6957.1.S1_at // Ta.20429.2.S1_at // Ta.4210.3.S1_x_at // Ta.6109.3.S1_s_at // Ta.1010.1.S1_at // Ta.4210.3.S1_at // Ta.22821.1.S1_at // Ta.9577.1.S1_at // Ta.1683.1.S1_at // Ta.6825.1.S1_at // Ta.23411.1.…
GO:0000096	P	sulfur amino acid metabolic process	10	1299	121	34647	0.021	0.41	// Ta.9261.1.S1_at // Ta.1385.2.A1_x_at // Ta.15889.3.A1_a_at // TaAffx.29250.1.S1_at // Ta.1521.1.S1_at // Ta.1385.1.S1_x_at // Ta.15889.1.A1_a_at // Ta.8613.1.A1_at // Ta.23112.1.S1_x_at // Ta.27026.1.S1_s_at
GO:0008652	P	cellular amino acid biosynthetic process	20	1299	319	34647	0.023	0.45	// Ta.4287.1.S1_at // Ta.7785.1.S1_at // Ta.27026.1.S1_s_at // Ta.1385.2.A1_x_at // Ta.8327.1.A1_s_at // TaAffx.111048.1.S1_at // Ta.1453.2.S1_x_at // Ta.5553.2.S1_x_at // Ta.4210.1.S1_a_at // Ta.29424.1.A1_a_at // Ta.1385.1.S1_x_at // Ta.4210.3.S1_at // Ta.4200.1.A1_at // TaAffx.29044.1.S1_at // Ta.14420.1.S1_at // Ta.4210.3.S1_x_at // Ta.9154.2.S1_a_at // Ta.11148.1.S1_at // Ta.1323.1.S1_at // …
GO:0044248	P	cellular catabolic process	55	1299	1098	34647	0.023	0.45	// Ta.3072.2.S1_x_at // Ta.7022.1.S1_x_at // Ta.5056.1.A1_a_at // Ta.28293.1.S1_at // Ta.11684.1.A1_at // Ta.9577.1.S1_at // Ta.23079.1.S1_x_at // Ta.23395.1.S1_a_at // Ta.1580.1.A1_a_at // Ta.9307.3.S1_x_at // Ta.24987.1.S1_at // Ta.1683.1.S1_x_at // Ta.29359.1.A1_s_at // Ta.29424.1.A1_a_at // Ta.14589.1.S1_at // Ta.13281.1.S1_at // Ta.2925.1.S1_x_at // Ta.12952.2.S1_at // Ta.5569.2.A1_at // Ta.…
GO:0030695	F	GTPase regulator activity	6	1299	47	34647	0.012	0.46	// Ta.2441.1.S1_at // TaAffx.12725.1.A1_at // TaAffx.68700.1.S1_s_at // Ta.2892.2.A1_a_at // TaAffx.36870.1.A1_at // Ta.11095.1.A1_at
GO:0006807	P	nitrogen compound metabolic process	183	1299	4247	34647	0.029	0.55	// TaAffx.44615.1.A1_at // Ta.10047.1.S1_s_at // Ta.21414.1.S1_at // Ta.7271.1.A1_at // TaAffx.100087.2.S1_at // Ta.29359.1.A1_s_at // TaAffx.91387.1.A1_at // Ta.4884.1.A1_at // Ta.9710.1.S1_a_at // Ta.11295.1.A1_at // Ta.14435.1.S1_at // TaAffx.83772.2.A1_at // Ta.1088.1.A1_at // Ta.9154.2.S1_a_at // Ta.7561.3.S1_a_at // TaAffx.117504.1.S1_at // TaAffx.128418.46.A1_at // Ta.15889.1.A1_a_at // Ta…
GO:0046912	F	transferase activity, transferring acyl groups, acyl groups converted into alkyl on transfer	5	1299	36	34647	0.016	0.55	// Ta.9055.1.S1_at // Ta.2925.1.S1_s_at // Ta.2925.1.S1_x_at // Ta.28293.1.S1_at // Ta.14589.1.S1_at
GO:0031406	F	carboxylic acid binding	8	1299	81	34647	0.015	0.55	// Ta.6568.1.S1_x_at // Ta.6568.2.S1_x_at // Ta.114.1.S1_at // Ta.2864.2.S1_x_at // Ta.1334.1.S1_at // Ta.2218.1.S1_at // Ta.28157.1.S1_at // Ta.3072.1.S1_at
GO:0009410	P	response to xenobiotic stimulus	10	1299	129	34647	0.03	0.57	// Ta.21342.1.S1_x_at // Ta.6247.3.S1_x_at // TaAffx.128418.43.S1_at // Ta.23395.1.S1_a_at // TaAffx.100087.2.S1_at // Ta.1047.3.S1_a_at // TaAffx.64258.1.A1_at // Ta.22683.1.S1_at // Ta.29359.1.A1_s_at // Ta.27589.1.S1_at
GO:0006805	P	xenobiotic metabolic process	10	1299	129	34647	0.03	0.57	// Ta.21342.1.S1_x_at // Ta.6247.3.S1_x_at // TaAffx.128418.43.S1_at // Ta.23395.1.S1_a_at // TaAffx.100087.2.S1_at // Ta.1047.3.S1_a_at // TaAffx.64258.1.A1_at // Ta.22683.1.S1_at // Ta.29359.1.A1_s_at // Ta.27589.1.S1_at
GO:0042537	P	benzene and derivative metabolic process	6	1299	60	34647	0.032	0.6	// Ta.22683.1.S1_at // Ta.6247.3.S1_x_at // Ta.23395.1.S1_a_at // Ta.1047.3.S1_a_at // Ta.29359.1.A1_s_at // Ta.27589.1.S1_at
GO:0048869	P	cellular developmental process	14	1299	209	34647	0.033	0.61	// Ta.23142.9.S1_at // Ta.6427.1.S1_at // Ta.1998.2.S1_a_at // TaAffx.24477.1.S1_at // Ta.4062.1.S1_x_at // Ta.7683.1.S1_at // Ta.4434.2.S1_at // TaAffx.83772.2.A1_at // Ta.7655.1.S1_at // Ta.678.1.S1_at // Ta.18709.1.S1_at // Ta.9528.1.A1_at // Ta.307.1.S1_at // TaAffx.93301.1.S1_at
GO:0009526	C	plastid envelope	8	1299	103	34647	0.048	0.64	// Ta.1997.2.S1_a_at // Ta.3224.1.A1_at // TaAffx.114052.1.A1_at // Ta.23.1.S1_at // Ta.9145.1.S1_at // Ta.3224.2.S1_at // TaAffx.38448.1.S1_at // Ta.1920.1.S1_at
GO:0009110	P	vitamin biosynthetic process	8	1299	96	34647	0.035	0.65	// Ta.7785.1.S1_at // Ta.9760.1.A1_at // TaAffx.111048.1.S1_at // Ta.6794.3.S1_x_at // Ta.5553.2.S1_x_at // Ta.3094.2.S1_x_at // Ta.6794.2.A1_a_at // Ta.6794.1.S1_x_at
GO:0055086	P	nucleobase, nucleoside and nucleotide metabolic process	29	1299	532	34647	0.036	0.66	// Ta.14485.1.S1_at // Ta.6274.1.S1_s_at // Ta.1683.1.S1_x_at // TaAffx.24838.1.S1_at // Ta.12952.2.S1_at // Ta.4210.1.S1_a_at // Ta.25584.1.S1_at // Ta.23810.1.S1_a_at // Ta.21559.2.S1_at // Ta.6957.1.S1_at // Ta.20429.2.S1_at // Ta.4210.3.S1_x_at // Ta.6109.3.S1_s_at // Ta.1010.1.S1_at // Ta.4210.3.S1_at // Ta.22821.1.S1_at // Ta.9577.1.S1_at // Ta.13209.1.S1_at // Ta.1683.1.S1_at // Ta.6825.1.…
GO:0060589	F	nucleoside-triphosphatase regulator activity	6	1299	53	34647	0.019	0.66	// Ta.2441.1.S1_at // TaAffx.12725.1.A1_at // TaAffx.68700.1.S1_s_at // Ta.2892.2.A1_a_at // TaAffx.36870.1.A1_at // Ta.11095.1.A1_at
GO:0016676	F	oxidoreductase activity, acting on heme group of donors, oxygen as acceptor	5	1299	42	34647	0.027	0.69	// TaAffx.111231.1.S1_x_at // Ta.2311.3.S1_x_at // Ta.2311.1.S1_a_at // Ta.2311.2.S1_x_at // Ta.2340.1.S1_at
GO:0016597	F	amino acid binding	5	1299	41	34647	0.025	0.69	// Ta.2218.1.S1_at // Ta.6568.1.S1_x_at // Ta.6568.2.S1_x_at // Ta.28157.1.S1_at // Ta.2864.2.S1_x_at
GO:0015002	F	heme-copper terminal oxidase activity	5	1299	42	34647	0.027	0.69	// TaAffx.111231.1.S1_x_at // Ta.2311.3.S1_x_at // Ta.2311.1.S1_a_at // Ta.2311.2.S1_x_at // Ta.2340.1.S1_at
GO:0004129	F	cytochrome-c oxidase activity	5	1299	42	34647	0.027	0.69	// TaAffx.111231.1.S1_x_at // Ta.2311.3.S1_x_at // Ta.2311.1.S1_a_at // Ta.2311.2.S1_x_at // Ta.2340.1.S1_at
GO:0003682	F	chromatin binding	6	1299	57	34647	0.026	0.69	// Ta.2441.1.S1_at // Ta.15889.3.A1_a_at // Ta.7561.3.S1_a_at // Ta.2300.1.S1_a_at // Ta.30768.2.S1_x_at // Ta.15889.1.A1_a_at
GO:0016675	F	oxidoreductase activity, acting on heme group of donors	5	1299	42	34647	0.027	0.69	// TaAffx.111231.1.S1_x_at // Ta.2311.3.S1_x_at // Ta.2311.1.S1_a_at // Ta.2311.2.S1_x_at // Ta.2340.1.S1_at
GO:0005083	F	small GTPase regulator activity	5	1299	41	34647	0.025	0.69	// TaAffx.12725.1.A1_at // TaAffx.68700.1.S1_s_at // Ta.11095.1.A1_at // Ta.2892.2.A1_a_at // TaAffx.36870.1.A1_at
GO:0043176	F	amine binding	5	1299	41	34647	0.025	0.69	// Ta.2218.1.S1_at // Ta.6568.1.S1_x_at // Ta.6568.2.S1_x_at // Ta.28157.1.S1_at // Ta.2864.2.S1_x_at
GO:0000271	P	polysaccharide biosynthetic process	9	1299	120	34647	0.045	0.81	// Ta.250.1.S1_at // Ta.23665.1.S1_at // Ta.6794.3.S1_x_at // Ta.242.1.S1_at // TaAffx.118567.1.A1_at // Ta.9055.1.S1_at // Ta.6794.1.S1_x_at // Ta.6794.2.A1_a_at // Ta.1988.3.S1_x_at
GO:0005976	P	polysaccharide metabolic process	25	1299	455	34647	0.045	0.81	// Ta.29794.1.A1_x_at // Ta.250.1.S1_at // TaAffx.16460.1.S1_at // TaAffx.124202.1.S1_at // TaAffx.69809.1.A1_at // Ta.4134.1.S1_at // Ta.242.1.S1_at // Ta.6794.2.A1_a_at // Ta.6794.1.S1_x_at // Ta.13818.1.S1_at // TaAffx.17141.1.S1_x_at // Ta.23665.1.S1_at // Ta.93.1.S1_at // TaAffx.36894.2.S1_s_at // TaAffx.118567.1.A1_at // Ta.1988.3.S1_x_at // TaAffx.128418.43.S1_at // Ta.6794.3.S1_x_at // Ta…
GO:0030234	F	enzyme regulator activity	17	1299	270	34647	0.033	0.81	// Ta.2441.1.S1_at // Ta.117.1.S1_at // TaAffx.44615.1.A1_at // Ta.1998.2.S1_a_at // TaAffx.12725.1.A1_at // Ta.21350.2.S1_at // TaAffx.36870.1.A1_at // Ta.23798.1.S1_s_at // TaAffx.68700.1.S1_s_at // Ta.2892.2.A1_a_at // Ta.10462.1.S1_x_at // Ta.23798.1.S1_at // Ta.11095.1.A1_at // Ta.58.1.S1_at // Ta.2876.2.A1_at // Ta.840.1.S1_at // Ta.1550.1.S1_at
GO:0051258	P	protein polymerization	5	1299	50	34647	0.048	0.87	// Ta.10358.1.A1_at // Ta.812.3.S1_x_at // Ta.2837.1.S1_s_at // Ta.5903.1.S1_at // TaAffx.59880.1.S1_at
GO:0044430	C	cytoskeletal part	13	1299	213	34647	0.068	0.87	// Ta.7757.1.S1_at // Ta.10358.1.A1_at // TaAffx.59880.1.S1_at // Ta.7152.2.S1_at // Ta.23715.1.S1_at // Ta.5903.1.S1_at // Ta.812.3.S1_x_at // Ta.7750.1.A1_at // TaAffx.70457.1.A1_x_at // Ta.7539.1.A1_at // Ta.2837.1.S1_s_at // Ta.23121.1.A1_at // TaAffx.9293.1.S1_at
GO:0044042	P	glucan metabolic process	20	1299	352	34647	0.052	0.91	// Ta.250.1.S1_at // Ta.6825.1.S1_at // TaAffx.17141.1.S1_x_at // TaAffx.36894.2.S1_s_at // TaAffx.124202.1.S1_at // TaAffx.118567.1.A1_at // Ta.23665.1.S1_at // Ta.93.1.S1_at // Ta.6794.3.S1_x_at // Ta.4274.1.S1_at // TaAffx.16460.1.S1_at // Ta.4134.1.S1_at // Ta.242.1.S1_at // Ta.9577.1.S1_at // Ta.30950.1.A1_x_at // Ta.6794.2.A1_a_at // Ta.6794.1.S1_x_at // Ta.9055.1.S1_at // Ta.1988.3.S1_x_at…
GO:0006073	P	cellular glucan metabolic process	20	1299	352	34647	0.052	0.91	// Ta.250.1.S1_at // Ta.6825.1.S1_at // TaAffx.17141.1.S1_x_at // TaAffx.36894.2.S1_s_at // TaAffx.124202.1.S1_at // TaAffx.118567.1.A1_at // Ta.23665.1.S1_at // Ta.93.1.S1_at // Ta.6794.3.S1_x_at // Ta.4274.1.S1_at // TaAffx.16460.1.S1_at // Ta.4134.1.S1_at // Ta.242.1.S1_at // Ta.9577.1.S1_at // Ta.30950.1.A1_x_at // Ta.6794.2.A1_a_at // Ta.6794.1.S1_x_at // Ta.9055.1.S1_at // Ta.1988.3.S1_x_at…
GO:0019751	P	polyol metabolic process	7	1299	86	34647	0.051	0.91	// Ta.20429.2.S1_at // Ta.5569.2.A1_a_at // Ta.29424.1.A1_a_at // Ta.506.2.A1_at // Ta.5569.2.A1_at // Ta.1580.1.A1_a_at // Ta.13669.1.S1_at
GO:0018874	P	benzoate metabolic process	5	1299	52	34647	0.055	0.95	// Ta.22683.1.S1_at // Ta.1047.3.S1_a_at // Ta.27589.1.S1_at // Ta.23395.1.S1_a_at // Ta.6247.3.S1_x_at
GO:0005215	F	transporter activity	57	1299	1185	34647	0.04	0.96	// Ta.11358.2.A1_x_at // Ta.1997.2.S1_a_at // Ta.14485.1.S1_at // Ta.6568.2.S1_x_at // Ta.7587.1.S1_a_at // Ta.7587.3.S1_x_at // Ta.2936.2.A1_a_at // Ta.9272.3.S1_a_at // Ta.3677.1.S1_at // Ta.2311.1.S1_a_at // Ta.27728.1.S1_at // Ta.9148.1.S1_at // Ta.7587.2.S1_x_at // TaAffx.112612.1.S1_at // Ta.25953.1.A1_at // Ta.7625.1.S1_x_at // Ta.6568.1.S1_x_at // Ta.2340.1.S1_at // TaAffx.114926.1.S1_at …
GO:0022621	P	shoot system development	6	1299	114	34647	0.27	1	// Ta.7670.1.S1_at // Ta.6427.1.S1_at // TaAffx.24477.1.S1_at // Ta.6780.1.S1_at // Ta.9055.1.S1_at // TaAffx.93301.1.S1_at
GO:0009698	P	phenylpropanoid metabolic process	11	1299	172	34647	0.069	1	// Ta.11147.1.A1_at // Ta.7022.1.S1_at // Ta.7022.1.S1_x_at // Ta.7022.2.S1_x_at // Ta.1465.1.S1_at // TaAffx.14219.1.S1_at // Ta.2955.1.A1_x_at // TaAffx.45277.1.S1_x_at // Ta.7022.1.S1_s_at // Ta.2955.2.A1_at // Ta.30216.2.S1_x_at
GO:0009699	P	phenylpropanoid biosynthetic process	6	1299	145	34647	0.47	1	// Ta.11147.1.A1_at // Ta.1465.1.S1_at // TaAffx.14219.1.S1_at // Ta.2955.1.A1_x_at // Ta.2955.2.A1_at // Ta.30216.2.S1_x_at
GO:0051716	P	cellular response to stimulus	23	1299	428	34647	0.063	1	// Ta.19155.1.S1_s_at // Ta.11684.1.A1_at // Ta.23395.1.S1_a_at // Ta.7271.1.A1_at // TaAffx.100087.2.S1_at // Ta.29359.1.A1_s_at // TaAffx.98080.1.A1_s_at // Ta.6635.1.S1_at // TaAffx.128418.46.A1_at // Ta.6489.1.S1_at // Ta.22683.1.S1_at // Ta.6247.3.S1_x_at // Ta.7561.3.S1_a_at // TaAffx.128418.43.S1_at // Ta.1047.3.S1_a_at // Ta.23079.1.S1_x_at // TaAffx.64258.1.A1_at // Ta.21342.1.S1_x_at //…
GO:0000003	P	reproduction	15	1299	457	34647	0.73	1	// Ta.7670.1.S1_at // TaAffx.31626.1.S1_at // Ta.6427.1.S1_at // TaAffx.128418.49.S1_at // Ta.18709.1.S1_at // Ta.7683.1.S1_at // Ta.8290.1.S1_a_at // Ta.15889.3.A1_a_at // Ta.3005.1.S1_a_at // Ta.678.1.S1_at // Ta.10186.1.S1_at // Ta.4434.2.S1_at // Ta.1621.2.A1_a_at // Ta.9055.1.S1_at // Ta.25569.1.S1_at
GO:0000162	P	tryptophan biosynthetic process	6	1299	83	34647	0.1	1	// Ta.4287.1.S1_at // TaAffx.111048.1.S1_at // Ta.1453.2.S1_x_at // Ta.29424.1.A1_a_at // Ta.11148.1.S1_at // Ta.4200.1.A1_at
GO:0006281	P	DNA repair	8	1299	115	34647	0.078	1	// Ta.6489.1.S1_at // TaAffx.24477.1.S1_at // Ta.7271.1.A1_at // Ta.6635.1.S1_at // Ta.1010.1.S1_at // TaAffx.98080.1.A1_s_at // TaAffx.128418.46.A1_at // TaAffx.37698.1.S1_at
GO:0008361	P	regulation of cell size	8	1299	120	34647	0.093	1	// Ta.23142.9.S1_at // Ta.4062.1.S1_x_at // Ta.10108.2.A1_a_at // Ta.7655.1.S1_at // TaAffx.83772.2.A1_at // Ta.22962.1.S1_at // Ta.9055.1.S1_at // TaAffx.128583.1.S1_at
GO:0046486	P	glycerolipid metabolic process	7	1299	177	34647	0.5	1	// Ta.1842.1.S1_a_at // Ta.5569.2.A1_a_at // Ta.29424.1.A1_a_at // Ta.5569.2.A1_at // Ta.1580.1.A1_a_at // Ta.13669.1.S1_at // Ta.1920.1.S1_at
GO:0046483	P	heterocycle metabolic process	40	1299	846	34647	0.089	1	// Ta.14485.1.S1_at // Ta.24307.1.S1_at // Ta.9577.1.S1_at // TaAffx.111048.1.S1_at // TaAffx.4157.1.S1_at // Ta.2471.3.S1_a_at // TaAffx.29044.1.S1_at // Ta.3005.1.S1_a_at // TaAffx.24838.1.S1_at // Ta.6109.3.S1_s_at // Ta.12952.2.S1_at // Ta.1521.1.S1_at // Ta.1323.1.S1_at // Ta.25584.1.S1_at // Ta.23810.1.S1_a_at // Ta.7785.1.S1_at // Ta.6274.1.S1_s_at // Ta.6247.3.S1_x_at // Ta.1047.3.S1_a_at…
GO:0006571	P	tyrosine biosynthetic process	6	1299	84	34647	0.11	1	// Ta.4287.1.S1_at // TaAffx.111048.1.S1_at // Ta.1453.2.S1_x_at // Ta.29424.1.A1_a_at // Ta.11148.1.S1_at // Ta.4200.1.A1_at
GO:0009607	P	response to biotic stimulus	10	1299	310	34647	0.72	1	// Ta.13256.1.A1_x_at // Ta.21342.1.S1_x_at // Ta.9451.2.S1_x_at // TaAffx.128418.43.S1_at // Ta.6794.3.S1_x_at // Ta.9293.1.S1_at // TaAffx.128870.1.S1_at // Ta.6427.1.S1_at // Ta.6794.2.A1_a_at // Ta.6794.1.S1_x_at
GO:0006575	P	cellular amino acid derivative metabolic process	25	1299	591	34647	0.3	1	// Ta.4287.1.S1_at // Ta.7022.1.S1_x_at // TaAffx.111048.1.S1_at // Ta.2955.2.A1_at // Ta.12936.1.S1_at // Ta.1465.1.S1_at // Ta.25838.1.A1_at // Ta.7022.1.S1_at // Ta.1842.1.S1_a_at // Ta.6247.3.S1_x_at // Ta.2955.1.A1_x_at // TaAffx.45277.1.S1_x_at // Ta.10114.1.S1_at // Ta.30216.2.S1_x_at // Ta.11147.1.A1_at // Ta.7022.2.S1_x_at // TaAffx.14219.1.S1_at // Ta.1453.2.S1_x_at // Ta.11148.1.S1_at …
GO:0006576	P	cellular biogenic amine metabolic process	10	1299	210	34647	0.27	1	// Ta.4287.1.S1_at // Ta.1842.1.S1_a_at // Ta.6247.3.S1_x_at // TaAffx.111048.1.S1_at // Ta.1453.2.S1_x_at // Ta.11148.1.S1_at // Ta.29424.1.A1_a_at // Ta.1047.3.S1_a_at // Ta.27589.1.S1_at // Ta.4200.1.A1_at
GO:0019538	P	protein metabolic process	95	1299	3699	34647	1	1	// TaAffx.98024.1.A1_at // Ta.25822.1.A1_at // Ta.6205.1.S1_at // TaAffx.106257.1.S1_at // Ta.5056.1.A1_a_at // TaAffx.56871.1.S1_at // Ta.6292.1.S1_x_at // Ta.4884.1.A1_at // Ta.14324.1.S1_x_at // Ta.11295.1.A1_at // Ta.1953.2.S1_x_at // TaAffx.83772.2.A1_at // Ta.13818.1.S1_at // Ta.9548.1.S1_a_at // Ta.15867.1.S1_at // Ta.7757.1.S1_at // Ta.1842.1.S1_a_at // Ta.6301.2.S1_a_at // Ta.2429.3.S1_x…
GO:0019321	P	pentose metabolic process	5	1299	56	34647	0.069	1	// TaAffx.4157.1.S1_at // Ta.6825.1.S1_at // Ta.23411.1.S1_at // Ta.12952.2.S1_at // Ta.9577.1.S1_at
GO:0009892	P	negative regulation of metabolic process	7	1299	164	34647	0.42	1	// Ta.7202.2.S1_at // Ta.6427.1.S1_at // Ta.1982.1.A1_s_at // Ta.7683.1.S1_at // Ta.15889.3.A1_a_at // Ta.14435.1.S1_at // Ta.7363.2.A1_at
GO:0044036	P	cell wall macromolecule metabolic process	5	1299	85	34647	0.23	1	// Ta.29794.1.A1_x_at // Ta.13818.1.S1_at // Ta.21342.1.S1_x_at // TaAffx.128418.43.S1_at // TaAffx.69809.1.A1_at
GO:0050789	P	regulation of biological process	83	1299	2691	34647	0.97	1	// Ta.7202.2.S1_at // Ta.7683.1.S1_at // Ta.15889.3.A1_a_at // Ta.9261.1.S1_at // Ta.9710.1.S1_a_at // TaAffx.59880.1.S1_at // Ta.19155.1.S1_s_at // Ta.4936.1.S1_at // Ta.6675.1.S1_at // Ta.8010.1.S1_at // Ta.27227.1.S1_at // Ta.30768.2.S1_x_at // TaAffx.83772.2.A1_at // Ta.21825.1.S1_at // Ta.10047.1.S1_s_at // Ta.678.1.S1_at // Ta.21414.1.S1_at // Ta.7363.2.A1_at // Ta.22962.1.S1_at // TaAffx.2…
GO:0015992	P	proton transport	6	1299	232	34647	0.86	1	// Ta.14485.1.S1_at // Ta.3342.1.S1_at // Ta.2936.2.A1_a_at // Ta.6109.3.S1_s_at // Ta.2936.1.S1_x_at // Ta.1322.1.S1_at
GO:0042254	P	ribosome biogenesis	7	1299	734	34647	1	1	// Ta.1391.1.S1_x_at // Ta.14324.1.S1_x_at // Ta.4432.1.S1_s_at // Ta.730.1.S1_at // Ta.2429.2.S1_a_at // Ta.2429.3.S1_x_at // Ta.2429.2.S1_x_at
GO:0006118	P	electron transport	27	1299	1196	34647	1	1	// Ta.9334.1.S1_x_at // Ta.24307.1.S1_at // Ta.11684.1.A1_at // Ta.23079.2.S1_x_at // Ta.8020.1.S1_x_at // Ta.29531.2.S1_x_at // Ta.6700.1.S1_at // Ta.14470.2.S1_a_at // Ta.10204.3.S1_a_at // Ta.14435.1.S1_at // Ta.8020.1.S1_at // Ta.1953.3.S1_a_at // TaAffx.107140.1.S1_s_at // TaAffx.12575.1.A1_at // Ta.16251.1.S1_a_at // Ta.6052.3.S1_at // Ta.8802.1.A1_at // Ta.8486.1.S1_at // Ta.3580.1.A1_x_at…
GO:0048316	P	seed development	5	1299	135	34647	0.57	1	// Ta.7670.1.S1_at // TaAffx.31626.1.S1_at // Ta.6427.1.S1_at // Ta.3005.1.S1_a_at // Ta.15889.3.A1_a_at
GO:0009309	P	amine biosynthetic process	20	1299	361	34647	0.063	1	// Ta.4287.1.S1_at // Ta.7785.1.S1_at // Ta.27026.1.S1_s_at // Ta.1385.2.A1_x_at // Ta.8327.1.A1_s_at // TaAffx.111048.1.S1_at // Ta.1453.2.S1_x_at // Ta.5553.2.S1_x_at // Ta.4210.1.S1_a_at // Ta.29424.1.A1_a_at // Ta.1385.1.S1_x_at // Ta.4210.3.S1_at // Ta.4200.1.A1_at // TaAffx.29044.1.S1_at // Ta.14420.1.S1_at // Ta.4210.3.S1_x_at // Ta.9154.2.S1_a_at // Ta.11148.1.S1_at // Ta.1323.1.S1_at // …
GO:0043412	P	macromolecule modification	46	1299	1551	34647	0.96	1	// TaAffx.98024.1.A1_at // Ta.7202.2.S1_at // TaAffx.31626.1.S1_at // Ta.15889.3.A1_a_at // Ta.9261.1.S1_at // Ta.3436.1.S1_at // Ta.4936.1.S1_at // Ta.6675.1.S1_at // TaAffx.71016.1.A1_at // Ta.4434.2.S1_at // Ta.6911.1.S1_at // Ta.6292.1.S1_x_at // Ta.10785.1.S1_at // Ta.4884.1.A1_at // Ta.7486.1.A1_s_at // TaAffx.106257.1.S1_at // TaAffx.83772.2.A1_at // Ta.6301.2.S1_x_at // Ta.9548.1.S1_a_at …
GO:0009266	P	response to temperature stimulus	10	1299	193	34647	0.2	1	// Ta.2678.3.S1_a_at // Ta.6646.1.A1_at // Ta.8554.1.S1_at // Ta.6794.3.S1_x_at // Ta.28714.1.S1_at // Ta.2678.1.S1_x_at // TaAffx.29044.1.S1_at // Ta.6794.2.A1_a_at // Ta.6794.1.S1_x_at // Ta.1920.1.S1_at
GO:0042435	P	indole derivative biosynthetic process	6	1299	89	34647	0.13	1	// Ta.4287.1.S1_at // TaAffx.111048.1.S1_at // Ta.1453.2.S1_x_at // Ta.29424.1.A1_a_at // Ta.11148.1.S1_at // Ta.4200.1.A1_at
GO:0042434	P	indole derivative metabolic process	9	1299	161	34647	0.16	1	// Ta.4287.1.S1_at // Ta.6247.3.S1_x_at // TaAffx.111048.1.S1_at // Ta.1453.2.S1_x_at // Ta.11148.1.S1_at // Ta.29424.1.A1_a_at // Ta.1047.3.S1_a_at // Ta.27589.1.S1_at // Ta.4200.1.A1_at
GO:0006586	P	indolalkylamine metabolic process	9	1299	159	34647	0.16	1	// Ta.4287.1.S1_at // Ta.6247.3.S1_x_at // TaAffx.111048.1.S1_at // Ta.1453.2.S1_x_at // Ta.11148.1.S1_at // Ta.29424.1.A1_a_at // Ta.1047.3.S1_a_at // Ta.27589.1.S1_at // Ta.4200.1.A1_at
GO:0042430	P	indole and derivative metabolic process	9	1299	166	34647	0.18	1	// Ta.4287.1.S1_at // Ta.6247.3.S1_x_at // TaAffx.111048.1.S1_at // Ta.1453.2.S1_x_at // Ta.11148.1.S1_at // Ta.29424.1.A1_a_at // Ta.1047.3.S1_a_at // Ta.27589.1.S1_at // Ta.4200.1.A1_at
GO:0048367	P	shoot development	6	1299	114	34647	0.27	1	// Ta.7670.1.S1_at // Ta.6427.1.S1_at // TaAffx.24477.1.S1_at // Ta.6780.1.S1_at // Ta.9055.1.S1_at // TaAffx.93301.1.S1_at
GO:0010556	P	regulation of macromolecule biosynthetic process	40	1299	1233	34647	0.84	1	// Ta.1982.1.A1_s_at // Ta.9710.1.S1_a_at // Ta.15889.3.A1_a_at // Ta.6411.1.S1_at // Ta.8010.1.S1_at // Ta.30768.2.S1_x_at // Ta.678.1.S1_at // Ta.21414.1.S1_at // Ta.23670.1.S1_at // Ta.9789.2.S1_a_at // Ta.14435.1.S1_at // Ta.8605.1.A1_at // Ta.29451.1.A1_at // Ta.7561.3.S1_a_at // TaAffx.104036.1.A1_at // Ta.10850.1.S1_at // Ta.161.1.S1_at // Ta.14537.3.S1_x_at // Ta.25594.1.S1_at // TaAffx.2…
GO:0008152	P	metabolic process	380	1299	10086	34647	0.47	1	// TaAffx.98024.1.A1_at // Ta.6205.1.S1_at // Ta.21414.1.S1_at // Ta.20658.2.S1_x_at // Ta.29359.1.A1_s_at // Ta.14435.1.S1_at // Ta.7363.2.A1_at // Ta.13818.1.S1_at // TaAffx.84388.1.S1_at // Ta.15867.1.S1_at // Ta.9704.1.S1_at // Ta.15889.1.A1_a_at // Ta.25838.1.A1_at // Ta.7757.1.S1_at // Ta.6301.2.S1_a_at // Ta.1047.3.S1_a_at // Ta.2429.3.S1_x_at // Ta.7151.1.S1_x_at // Ta.25388.1.A1_at // Ta…
GO:0009416	P	response to light stimulus	10	1299	227	34647	0.35	1	// Ta.11147.1.A1_at // Ta.2441.1.S1_at // Ta.19155.1.S1_s_at // Ta.6427.1.S1_at // Ta.20894.1.A1_at // TaAffx.14219.1.S1_at // Ta.1098.1.S1_at // Ta.1400.2.S1_a_at // Ta.9055.1.S1_at // Ta.1920.1.S1_at
GO:0009094	P	L-phenylalanine biosynthetic process	6	1299	81	34647	0.095	1	// Ta.4287.1.S1_at // TaAffx.111048.1.S1_at // Ta.1453.2.S1_x_at // Ta.29424.1.A1_a_at // Ta.11148.1.S1_at // Ta.4200.1.A1_at
GO:0009095	P	aromatic amino acid family biosynthetic process, prephenate pathway	6	1299	86	34647	0.12	1	// Ta.4287.1.S1_at // TaAffx.111048.1.S1_at // Ta.1453.2.S1_x_at // Ta.29424.1.A1_a_at // Ta.11148.1.S1_at // Ta.4200.1.A1_at
GO:0015672	P	monovalent inorganic cation transport	6	1299	302	34647	0.97	1	// Ta.14485.1.S1_at // Ta.3342.1.S1_at // Ta.2936.2.A1_a_at // Ta.6109.3.S1_s_at // Ta.2936.1.S1_x_at // Ta.1322.1.S1_at
GO:0043687	P	post-translational protein modification	38	1299	1291	34647	0.95	1	// TaAffx.98024.1.A1_at // Ta.7202.2.S1_at // TaAffx.31626.1.S1_at // Ta.3436.1.S1_at // Ta.4936.1.S1_at // Ta.6675.1.S1_at // TaAffx.71016.1.A1_at // Ta.4434.2.S1_at // Ta.6911.1.S1_at // Ta.6292.1.S1_x_at // Ta.1996.1.S1_s_at // Ta.4884.1.A1_at // Ta.7486.1.A1_s_at // Ta.15889.3.A1_a_at // TaAffx.83772.2.A1_at // Ta.6301.2.S1_x_at // Ta.9548.1.S1_a_at // Ta.7752.1.S1_x_at // Ta.8474.1.A1_at // …
GO:0006974	P	response to DNA damage stimulus	9	1299	128	34647	0.061	1	// Ta.6489.1.S1_at // Ta.7561.3.S1_a_at // TaAffx.24477.1.S1_at // Ta.7271.1.A1_at // Ta.6635.1.S1_at // Ta.1010.1.S1_at // TaAffx.98080.1.A1_s_at // TaAffx.128418.46.A1_at // TaAffx.37698.1.S1_at
GO:0006970	P	response to osmotic stress	6	1299	175	34647	0.64	1	// Ta.2678.3.S1_a_at // Ta.6794.3.S1_x_at // Ta.2678.1.S1_x_at // Ta.6794.2.A1_a_at // Ta.6794.1.S1_x_at // Ta.1920.1.S1_at
GO:0044257	P	cellular protein catabolic process	5	1299	275	34647	0.98	1	// Ta.13564.1.S1_at // Ta.2505.1.A1_x_at // Ta.5056.1.A1_a_at // Ta.24573.1.A1_at // Ta.24573.1.A1_s_at
GO:0030258	P	lipid modification	5	1299	54	34647	0.062	1	// Ta.3651.3.S1_x_at // Ta.9307.3.S1_x_at // Ta.9246.1.S1_x_at // Ta.3651.1.S1_at // Ta.1920.1.S1_at
GO:0006979	P	response to oxidative stress	15	1299	376	34647	0.44	1	// Ta.9334.1.S1_x_at // Ta.9451.2.S1_x_at // Ta.1465.1.S1_at // Ta.11684.1.A1_at // Ta.23079.2.S1_x_at // Ta.23079.2.S1_at // Ta.4876.1.A1_x_at // Ta.23079.1.S1_a_at // Ta.18757.1.S1_at // Ta.9420.1.S1_at // Ta.29531.2.S1_x_at // Ta.23079.1.S1_x_at // Ta.6700.1.S1_at // Ta.27038.1.S1_s_at // Ta.23137.1.S1_at
GO:0045449	P	regulation of transcription	36	1299	1050	34647	0.73	1	// Ta.1982.1.A1_s_at // Ta.9710.1.S1_a_at // Ta.15889.3.A1_a_at // Ta.6411.1.S1_at // Ta.8010.1.S1_at // Ta.30768.2.S1_x_at // Ta.678.1.S1_at // Ta.21414.1.S1_at // Ta.23670.1.S1_at // Ta.9789.2.S1_a_at // Ta.14435.1.S1_at // Ta.8605.1.A1_at // Ta.29451.1.A1_at // Ta.7561.3.S1_a_at // TaAffx.104036.1.A1_at // Ta.10850.1.S1_at // Ta.161.1.S1_at // Ta.14537.3.S1_x_at // Ta.25594.1.S1_at // TaAffx.2…
GO:0042592	P	homeostatic process	8	1299	232	34647	0.64	1	// Ta.3214.1.S1_x_at // Ta.628.1.S1_x_at // Ta.368.1.S1_x_at // Ta.10582.1.S1_x_at // Ta.22317.1.S1_s_at // Ta.6052.3.S1_at // Ta.27038.1.S1_s_at // Ta.9684.1.S1_at
GO:0043632	P	modification-dependent macromolecule catabolic process	5	1299	265	34647	0.97	1	// Ta.13564.1.S1_at // Ta.2505.1.A1_x_at // Ta.5056.1.A1_a_at // Ta.24573.1.A1_at // Ta.24573.1.A1_s_at
GO:0009733	P	response to auxin stimulus	6	1299	175	34647	0.64	1	// Ta.6427.1.S1_at // Ta.14435.1.S1_at // Ta.3164.2.S1_s_at // Ta.4938.1.S1_at // Ta.1098.1.S1_at // TaAffx.117504.1.S1_at
GO:0007275	P	multicellular organismal development	30	1299	920	34647	0.8	1	// Ta.23142.9.S1_at // TaAffx.31626.1.S1_at // Ta.15889.3.A1_a_at // Ta.678.1.S1_at // Ta.4434.2.S1_at // TaAffx.93301.1.S1_at // Ta.3005.1.S1_a_at // Ta.2860.1.S1_at // Ta.11523.1.A1_at // TaAffx.128583.1.S1_at // Ta.1920.1.S1_at // Ta.307.1.S1_at // Ta.368.1.S1_x_at // Ta.8290.1.S1_a_at // Ta.1010.1.S1_at // Ta.22317.1.S1_s_at // Ta.1621.2.A1_a_at // Ta.25569.1.S1_at // Ta.12767.1.S1_at // Ta.7…
GO:0006468	P	protein amino acid phosphorylation	31	1299	809	34647	0.48	1	// TaAffx.98024.1.A1_at // TaAffx.31626.1.S1_at // Ta.4936.1.S1_at // Ta.6675.1.S1_at // TaAffx.71016.1.A1_at // Ta.4434.2.S1_at // Ta.6911.1.S1_at // Ta.6292.1.S1_x_at // Ta.1996.1.S1_s_at // Ta.4884.1.A1_at // Ta.7486.1.A1_s_at // TaAffx.83772.2.A1_at // Ta.6301.2.S1_x_at // Ta.7752.1.S1_x_at // Ta.8474.1.A1_at // Ta.210.1.S1_at // Ta.7757.1.S1_at // Ta.11587.1.S1_at // Ta.6292.2.S1_a_at // Ta.…
GO:0019219	P	regulation of nucleobase, nucleoside, nucleotide and nucleic acid metabolic process	40	1299	1141	34647	0.69	1	// Ta.1982.1.A1_s_at // Ta.9710.1.S1_a_at // Ta.15889.3.A1_a_at // Ta.6411.1.S1_at // Ta.8010.1.S1_at // Ta.30768.2.S1_x_at // Ta.678.1.S1_at // Ta.21414.1.S1_at // Ta.23670.1.S1_at // Ta.9789.2.S1_a_at // Ta.14435.1.S1_at // Ta.8605.1.A1_at // Ta.29451.1.A1_at // TaAffx.31544.1.S1_at // Ta.7561.3.S1_a_at // TaAffx.104036.1.A1_at // Ta.10850.1.S1_at // Ta.161.1.S1_at // Ta.14537.3.S1_x_at // Ta.2…
GO:0006461	P	protein complex assembly	5	1299	173	34647	0.77	1	// Ta.10358.1.A1_at // Ta.812.3.S1_x_at // Ta.2837.1.S1_s_at // Ta.5903.1.S1_at // TaAffx.59880.1.S1_at
GO:0006464	P	protein modification process	44	1299	1480	34647	0.95	1	// TaAffx.98024.1.A1_at // Ta.7202.2.S1_at // TaAffx.31626.1.S1_at // Ta.15889.3.A1_a_at // Ta.3436.1.S1_at // Ta.4936.1.S1_at // Ta.6675.1.S1_at // TaAffx.71016.1.A1_at // Ta.4434.2.S1_at // Ta.6911.1.S1_at // Ta.6292.1.S1_x_at // Ta.1996.1.S1_s_at // Ta.4884.1.A1_at // Ta.7486.1.A1_s_at // TaAffx.106257.1.S1_at // TaAffx.83772.2.A1_at // Ta.10785.1.S1_at // Ta.6301.2.S1_x_at // Ta.9548.1.S1_a_a…
GO:0000272	P	polysaccharide catabolic process	5	1299	102	34647	0.34	1	// Ta.29794.1.A1_x_at // Ta.13818.1.S1_at // Ta.21342.1.S1_x_at // TaAffx.128418.43.S1_at // TaAffx.69809.1.A1_at
GO:0006091	P	generation of precursor metabolites and energy	30	1299	731	34647	0.34	1	// Ta.14485.1.S1_at // Ta.3072.2.S1_x_at // Ta.23395.1.S1_a_at // Ta.242.1.S1_at // Ta.24987.1.S1_at // Ta.14589.1.S1_at // Ta.13281.1.S1_at // Ta.23665.1.S1_at // Ta.4210.1.S1_a_at // TaAffx.84388.1.S1_at // Ta.3072.1.S1_at // Ta.6957.1.S1_at // Ta.20429.2.S1_at // Ta.4210.3.S1_x_at // Ta.6109.3.S1_s_at // Ta.3072.1.S1_a_at // Ta.4210.3.S1_at // Ta.14420.1.S1_at // Ta.9055.1.S1_at // Ta.1322.1.S…
GO:0048856	P	anatomical structure development	23	1299	811	34647	0.93	1	// Ta.23142.9.S1_at // TaAffx.31626.1.S1_at // Ta.15889.3.A1_a_at // Ta.678.1.S1_at // Ta.4434.2.S1_at // Ta.3005.1.S1_a_at // Ta.2860.1.S1_at // Ta.4062.1.S1_x_at // TaAffx.83772.2.A1_at // Ta.307.1.S1_at // Ta.8290.1.S1_a_at // Ta.7655.1.S1_at // Ta.9055.1.S1_at // Ta.25569.1.S1_at // TaAffx.93301.1.S1_at // Ta.7670.1.S1_at // TaAffx.121145.1.S1_at // Ta.6427.1.S1_at // Ta.1998.2.S1_a_at // TaA…
GO:0006796	P	phosphate metabolic process	44	1299	1330	34647	0.82	1	// TaAffx.98024.1.A1_at // Ta.14485.1.S1_at // TaAffx.31626.1.S1_at // Ta.4936.1.S1_at // Ta.6675.1.S1_at // Ta.27227.1.S1_at // TaAffx.71016.1.A1_at // Ta.1580.1.A1_a_at // Ta.4434.2.S1_at // Ta.6911.1.S1_at // Ta.6292.1.S1_x_at // Ta.8474.1.A1_at // Ta.4884.1.A1_at // Ta.7486.1.A1_s_at // Ta.6109.3.S1_s_at // TaAffx.83772.2.A1_at // Ta.6301.2.S1_x_at // Ta.7752.1.S1_x_at // Ta.2170.1.S1_at // T…
GO:0006790	P	sulfur metabolic process	15	1299	334	34647	0.28	1	// Ta.25838.1.A1_at // Ta.9261.1.S1_at // Ta.1385.2.A1_x_at // Ta.15889.3.A1_a_at // TaAffx.29250.1.S1_at // Ta.1521.1.S1_at // Ta.1385.1.S1_x_at // Ta.25388.1.A1_at // Ta.10114.1.S1_at // Ta.12936.1.S1_at // Ta.15889.1.A1_a_at // Ta.8613.1.A1_at // Ta.23112.1.S1_x_at // Ta.9352.1.S1_at // Ta.27026.1.S1_s_at
GO:0006793	P	phosphorus metabolic process	44	1299	1332	34647	0.82	1	// TaAffx.98024.1.A1_at // Ta.14485.1.S1_at // TaAffx.31626.1.S1_at // Ta.4936.1.S1_at // Ta.6675.1.S1_at // Ta.27227.1.S1_at // TaAffx.71016.1.A1_at // Ta.1580.1.A1_a_at // Ta.4434.2.S1_at // Ta.6911.1.S1_at // Ta.6292.1.S1_x_at // Ta.8474.1.A1_at // Ta.4884.1.A1_at // Ta.7486.1.A1_s_at // Ta.6109.3.S1_s_at // TaAffx.83772.2.A1_at // Ta.6301.2.S1_x_at // Ta.7752.1.S1_x_at // Ta.2170.1.S1_at // T…
GO:0006412	P	translation	14	1299	1053	34647	1	1	// Ta.7780.2.S1_a_at // Ta.1391.1.S1_x_at // Ta.22184.1.S1_at // Ta.4432.1.S1_s_at // Ta.18414.1.S1_at // Ta.7683.1.S1_at // Ta.730.1.S1_at // Ta.2429.2.S1_a_at // Ta.1453.2.S1_x_at // Ta.14324.1.S1_x_at // Ta.2429.3.S1_x_at // Ta.2429.2.S1_x_at // Ta.6427.1.S1_at // TaAffx.117504.1.S1_at
GO:0048523	P	negative regulation of cellular process	7	1299	175	34647	0.49	1	// Ta.7202.2.S1_at // Ta.6427.1.S1_at // Ta.14435.1.S1_at // Ta.7202.1.S1_x_at // Ta.15889.3.A1_a_at // Ta.1982.1.A1_s_at // Ta.7363.2.A1_at
GO:0008104	P	protein localization	10	1299	554	34647	1	1	// Ta.11358.2.A1_x_at // Ta.1997.1.S1_at // Ta.7625.1.S1_x_at // Ta.14027.1.S1_at // Ta.11282.1.S1_x_at // Ta.11282.1.S1_a_at // Ta.6780.1.S1_at // Ta.1997.2.S1_a_at // TaAffx.24652.1.S1_at // Ta.9789.2.S1_a_at
GO:0007165	P	signal transduction	14	1299	1005	34647	1	1	// Ta.6690.2.A1_x_at // TaAffx.24652.1.S1_at // Ta.19155.1.S1_s_at // Ta.1998.2.S1_a_at // Ta.27562.1.S1_at // Ta.4936.1.S1_at // TaAffx.2991.1.S1_at // Ta.21825.1.S1_at // TaAffx.12725.1.A1_at // TaAffx.84381.1.S1_at // Ta.15964.1.S1_at // TaAffx.5390.1.S1_at // Ta.9789.2.S1_a_at // Ta.6690.1.S1_a_at
GO:0007166	P	cell surface receptor linked signaling pathway	6	1299	291	34647	0.96	1	// Ta.11587.1.S1_at // TaAffx.31626.1.S1_at // Ta.27227.1.S1_at // Ta.28351.1.S1_at // Ta.4434.2.S1_at // Ta.5435.1.S1_x_at
GO:0042440	P	pigment metabolic process	5	1299	112	34647	0.42	1	// Ta.25901.1.A1_x_at // Ta.13209.1.S1_at // Ta.9055.1.S1_at // Ta.3258.1.S1_at // Ta.1364.1.S1_at
GO:0009314	P	response to radiation	10	1299	232	34647	0.38	1	// Ta.11147.1.A1_at // Ta.2441.1.S1_at // Ta.19155.1.S1_s_at // Ta.6427.1.S1_at // Ta.20894.1.A1_at // TaAffx.14219.1.S1_at // Ta.1098.1.S1_at // Ta.1400.2.S1_a_at // Ta.9055.1.S1_at // Ta.1920.1.S1_at
GO:0033036	P	macromolecule localization	16	1299	572	34647	0.9	1	// Ta.11358.2.A1_x_at // Ta.1997.1.S1_at // Ta.7625.1.S1_x_at // Ta.14027.1.S1_at // Ta.6780.1.S1_at // Ta.11282.1.S1_a_at // Ta.11282.1.S1_x_at // Ta.1334.1.S1_at // Ta.28328.2.S1_x_at // Ta.30504.1.A1_at // Ta.3193.1.S1_x_at // Ta.14034.1.A1_at // TaAffx.24652.1.S1_at // Ta.9789.2.S1_a_at // Ta.28368.2.S1_at // Ta.1997.2.S1_a_at
GO:0006574	P	valine catabolic process	6	1299	78	34647	0.084	1	// Ta.22683.1.S1_at // Ta.28293.1.S1_at // Ta.6247.3.S1_x_at // Ta.9246.1.S1_x_at // Ta.2925.1.S1_x_at // Ta.27589.1.S1_at
GO:0010035	P	response to inorganic substance	5	1299	86	34647	0.23	1	// Ta.11684.1.A1_at // Ta.2983.1.S1_a_at // Ta.23079.1.S1_x_at // TaAffx.106421.1.S1_at // Ta.5402.1.S1_at
GO:0051707	P	response to other organism	10	1299	272	34647	0.57	1	// Ta.13256.1.A1_x_at // Ta.21342.1.S1_x_at // Ta.9451.2.S1_x_at // TaAffx.128418.43.S1_at // Ta.6794.3.S1_x_at // Ta.9293.1.S1_at // TaAffx.128870.1.S1_at // Ta.6427.1.S1_at // Ta.6794.2.A1_a_at // Ta.6794.1.S1_x_at
GO:0010033	P	response to organic substance	16	1299	529	34647	0.83	1	// Ta.2678.3.S1_a_at // Ta.1098.1.S1_at // Ta.6427.1.S1_at // Ta.7427.2.A1_at // Ta.14435.1.S1_at // Ta.25890.1.S1_at // Ta.6794.3.S1_x_at // Ta.1998.2.S1_a_at // Ta.3164.2.S1_s_at // Ta.4938.1.S1_at // Ta.2678.1.S1_x_at // Ta.1400.2.S1_a_at // Ta.6794.2.A1_a_at // Ta.6794.1.S1_x_at // TaAffx.117504.1.S1_at // Ta.1920.1.S1_at
GO:0051704	P	multi-organism process	11	1299	366	34647	0.8	1	// Ta.13256.1.A1_x_at // Ta.21342.1.S1_x_at // Ta.9451.2.S1_x_at // Ta.9261.1.S1_at // TaAffx.128418.43.S1_at // Ta.6794.3.S1_x_at // Ta.9293.1.S1_at // TaAffx.128870.1.S1_at // Ta.6427.1.S1_at // Ta.6794.2.A1_a_at // Ta.6794.1.S1_x_at
GO:0009791	P	post-embryonic development	12	1299	259	34647	0.28	1	// Ta.7670.1.S1_at // TaAffx.31626.1.S1_at // Ta.6427.1.S1_at // Ta.15889.3.A1_a_at // Ta.1098.1.S1_at // Ta.8290.1.S1_a_at // Ta.3005.1.S1_a_at // Ta.6780.1.S1_at // Ta.678.1.S1_at // Ta.4434.2.S1_at // Ta.9055.1.S1_at // Ta.25569.1.S1_at
GO:0044249	P	cellular biosynthetic process	170	1299	4150	34647	0.12	1	// TaAffx.106257.1.S1_at // Ta.7488.1.S1_a_at // Ta.23395.1.S1_a_at // Ta.21414.1.S1_at // Ta.13209.1.S1_at // Ta.6794.2.A1_a_at // Ta.7488.2.S1_x_at // Ta.14324.1.S1_x_at // Ta.9710.1.S1_a_at // Ta.14435.1.S1_at // Ta.4650.1.A1_at // Ta.23665.1.S1_at // TaAffx.104036.1.A1_at // Ta.9154.2.S1_a_at // TaAffx.84388.1.S1_at // Ta.6109.3.S1_s_at // Ta.9704.1.S1_at // Ta.2170.1.S1_at // TaAffx.10194.1.…
GO:0009793	P	embryonic development ending in seed dormancy	5	1299	114	34647	0.43	1	// Ta.7670.1.S1_at // TaAffx.31626.1.S1_at // Ta.6427.1.S1_at // Ta.3005.1.S1_a_at // Ta.15889.3.A1_a_at
GO:0006804	P	peroxidase reaction	11	1299	238	34647	0.29	1	// Ta.9334.1.S1_x_at // Ta.9451.2.S1_x_at // Ta.11684.1.A1_at // Ta.23079.2.S1_x_at // Ta.4876.1.A1_x_at // Ta.23079.1.S1_a_at // Ta.18757.1.S1_at // Ta.29531.2.S1_x_at // Ta.23079.1.S1_x_at // Ta.6700.1.S1_at // Ta.23137.1.S1_at
GO:0010629	P	negative regulation of gene expression	6	1299	124	34647	0.33	1	// Ta.1982.1.A1_s_at // Ta.6427.1.S1_at // Ta.15889.3.A1_a_at // Ta.7683.1.S1_at // Ta.14435.1.S1_at // Ta.7363.2.A1_at
GO:0044267	P	cellular protein metabolic process	69	1299	3002	34647	1	1	// TaAffx.98024.1.A1_at // Ta.7202.2.S1_at // TaAffx.31626.1.S1_at // Ta.4432.1.S1_s_at // Ta.5056.1.A1_a_at // Ta.3436.1.S1_at // Ta.4936.1.S1_at // Ta.6675.1.S1_at // TaAffx.71016.1.A1_at // TaAffx.83772.2.A1_at // Ta.1453.2.S1_x_at // Ta.2429.2.S1_x_at // Ta.4434.2.S1_at // Ta.6911.1.S1_at // Ta.6292.1.S1_x_at // Ta.10785.1.S1_at // Ta.4884.1.A1_at // TaAffx.114768.1.S1_at // Ta.7486.1.A1_s_at…
GO:0044264	P	cellular polysaccharide metabolic process	20	1299	358	34647	0.059	1	// Ta.250.1.S1_at // Ta.6825.1.S1_at // TaAffx.17141.1.S1_x_at // TaAffx.36894.2.S1_s_at // TaAffx.124202.1.S1_at // TaAffx.118567.1.A1_at // Ta.23665.1.S1_at // Ta.93.1.S1_at // Ta.6794.3.S1_x_at // Ta.4274.1.S1_at // TaAffx.16460.1.S1_at // Ta.4134.1.S1_at // Ta.242.1.S1_at // Ta.9577.1.S1_at // Ta.30950.1.A1_x_at // Ta.6794.2.A1_a_at // Ta.6794.1.S1_x_at // Ta.9055.1.S1_at // Ta.1988.3.S1_x_at…
GO:0051186	P	cofactor metabolic process	32	1299	708	34647	0.17	1	// Ta.6957.1.S1_at // Ta.28293.1.S1_at // Ta.9760.1.A1_at // Ta.24987.1.S1_at // Ta.1683.1.S1_x_at // Ta.20429.2.S1_at // Ta.12936.1.S1_at // Ta.14589.1.S1_at // Ta.2925.1.S1_x_at // Ta.12952.2.S1_at // Ta.4210.1.S1_a_at // Ta.1521.1.S1_at // Ta.2170.1.S1_at // Ta.21559.2.S1_at // Ta.25838.1.A1_at // Ta.7785.1.S1_at // Ta.4210.3.S1_x_at // Ta.4210.3.S1_at // Ta.9577.1.S1_at // Ta.10114.1.S1_at //…
GO:0044260	P	cellular macromolecule metabolic process	184	1299	5574	34647	0.97	1	// TaAffx.98024.1.A1_at // Ta.14324.1.S1_x_at // TaAffx.106257.1.S1_at // Ta.5056.1.A1_a_at // Ta.23395.1.S1_a_at // Ta.21414.1.S1_at // Ta.7271.1.A1_at // Ta.24987.1.S1_at // Ta.1522.1.S1_at // Ta.6794.2.A1_a_at // Ta.6292.1.S1_x_at // Ta.4884.1.A1_at // TaAffx.114768.1.S1_at // Ta.11295.1.A1_at // Ta.14435.1.S1_at // TaAffx.17141.1.S1_x_at // Ta.13281.1.S1_at // Ta.23665.1.S1_at // TaAffx.83772…
GO:0006206	P	pyrimidine base metabolic process	5	1299	123	34647	0.49	1	// Ta.2471.3.S1_x_at // Ta.1010.1.S1_at // Ta.2471.3.S1_a_at // Ta.25584.1.S1_at // Ta.6274.1.S1_s_at
GO:0051188	P	cofactor biosynthetic process	9	1299	248	34647	0.59	1	// Ta.25901.1.A1_x_at // Ta.3258.1.S1_at // Ta.7785.1.S1_at // Ta.3342.1.S1_at // Ta.14589.1.S1_at // Ta.5553.2.S1_x_at // Ta.9760.1.A1_at // Ta.9055.1.S1_at // Ta.1364.1.S1_at
GO:0006568	P	tryptophan metabolic process	9	1299	159	34647	0.16	1	// Ta.4287.1.S1_at // Ta.6247.3.S1_x_at // TaAffx.111048.1.S1_at // Ta.1453.2.S1_x_at // Ta.11148.1.S1_at // Ta.29424.1.A1_a_at // Ta.1047.3.S1_a_at // Ta.27589.1.S1_at // Ta.4200.1.A1_at
GO:0050793	P	regulation of developmental process	6	1299	181	34647	0.67	1	// TaAffx.121145.1.S1_at // Ta.6427.1.S1_at // Ta.678.1.S1_at // Ta.4434.2.S1_at // Ta.9055.1.S1_at // Ta.25569.1.S1_at
GO:0050790	P	regulation of catalytic activity	6	1299	127	34647	0.35	1	// Ta.2441.1.S1_at // Ta.7202.2.S1_at // Ta.27227.1.S1_at // TaAffx.12725.1.A1_at // TaAffx.90515.1.S1_s_at // TaAffx.5390.1.S1_at
GO:0009889	P	regulation of biosynthetic process	41	1299	1243	34647	0.81	1	// Ta.1982.1.A1_s_at // Ta.9710.1.S1_a_at // Ta.15889.3.A1_a_at // Ta.6411.1.S1_at // Ta.8010.1.S1_at // Ta.30768.2.S1_x_at // Ta.678.1.S1_at // Ta.21414.1.S1_at // TaAffx.29044.1.S1_at // Ta.23670.1.S1_at // Ta.9789.2.S1_a_at // Ta.14435.1.S1_at // Ta.8605.1.A1_at // Ta.29451.1.A1_at // Ta.7561.3.S1_a_at // TaAffx.104036.1.A1_at // Ta.10850.1.S1_at // Ta.161.1.S1_at // Ta.14537.3.S1_x_at // Ta.2…
GO:0009888	P	tissue development	8	1299	130	34647	0.13	1	// Ta.7670.1.S1_at // TaAffx.121145.1.S1_at // Ta.1998.2.S1_a_at // TaAffx.24477.1.S1_at // Ta.23142.9.S1_at // Ta.4434.2.S1_at // Ta.25569.1.S1_at // TaAffx.93301.1.S1_at
GO:0050794	P	regulation of cellular process	76	1299	2481	34647	0.97	1	// Ta.7202.2.S1_at // Ta.7683.1.S1_at // Ta.15889.3.A1_a_at // Ta.10582.1.S1_x_at // Ta.9710.1.S1_a_at // TaAffx.59880.1.S1_at // Ta.19155.1.S1_s_at // Ta.4936.1.S1_at // Ta.6675.1.S1_at // Ta.8010.1.S1_at // Ta.27227.1.S1_at // Ta.30768.2.S1_x_at // Ta.6052.3.S1_at // Ta.21825.1.S1_at // Ta.10047.1.S1_s_at // Ta.678.1.S1_at // Ta.21414.1.S1_at // Ta.22962.1.S1_at // TaAffx.29044.1.S1_at // Ta.69…
GO:0051239	P	regulation of multicellular organismal process	7	1299	117	34647	0.16	1	// TaAffx.121145.1.S1_at // Ta.18709.1.S1_at // Ta.7683.1.S1_at // Ta.678.1.S1_at // Ta.4434.2.S1_at // Ta.9055.1.S1_at // Ta.25569.1.S1_at
GO:0051234	P	establishment of localization	70	1299	2248	34647	0.95	1	// Ta.11358.2.A1_x_at // Ta.1997.1.S1_at // Ta.14485.1.S1_at // Ta.6568.2.S1_x_at // Ta.7587.3.S1_x_at // Ta.2936.2.A1_a_at // Ta.9272.3.S1_a_at // Ta.14027.1.S1_at // Ta.6518.1.S1_at // Ta.8020.1.S1_x_at // Ta.7587.2.S1_x_at // Ta.3044.2.S1_a_at // Ta.27728.1.S1_at // Ta.6483.1.S1_at // Ta.10389.2.S1_at // Ta.6012.2.A1_x_at // Ta.7625.1.S1_x_at // Ta.9272.2.S1_x_at // Ta.23795.1.S1_at // Ta.1128…
GO:0046148	P	pigment biosynthetic process	5	1299	97	34647	0.31	1	// Ta.25901.1.A1_x_at // Ta.13209.1.S1_at // Ta.9055.1.S1_at // Ta.3258.1.S1_at // Ta.1364.1.S1_at
GO:0015980	P	energy derivation by oxidation of organic compounds	7	1299	253	34647	0.83	1	// Ta.3342.1.S1_at // Ta.28376.1.S1_at // Ta.14589.1.S1_at // Ta.23665.1.S1_at // Ta.242.1.S1_at // Ta.24987.1.S1_at // Ta.9055.1.S1_at
GO:0050896	P	response to stimulus	107	1299	2538	34647	0.12	1	// Ta.20894.1.A1_at // Ta.25408.1.S1_at // Ta.3164.2.S1_s_at // Ta.10329.15.S1_at // Ta.6700.1.S1_at // Ta.29359.1.A1_s_at // Ta.2441.1.S1_at // Ta.14435.1.S1_at // Ta.13281.1.S1_at // Ta.10329.12.S1_x_at // Ta.23079.2.S1_at // Ta.2983.1.S1_a_at // TaAffx.128418.46.A1_at // Ta.6489.1.S1_at // Ta.2678.3.S1_a_at // Ta.4840.1.S1_at // Ta.10329.34.S1_x_at // TaAffx.132315.3.S1_at // Ta.6794.3.S1_x_at…
GO:0006511	P	ubiquitin-dependent protein catabolic process	5	1299	248	34647	0.95	1	// Ta.13564.1.S1_at // Ta.2505.1.A1_x_at // Ta.5056.1.A1_a_at // Ta.24573.1.A1_at // Ta.24573.1.A1_s_at
GO:0070271	P	protein complex biogenesis	5	1299	173	34647	0.77	1	// Ta.10358.1.A1_at // Ta.812.3.S1_x_at // Ta.2837.1.S1_s_at // Ta.5903.1.S1_at // TaAffx.59880.1.S1_at
GO:0006732	P	coenzyme metabolic process	29	1299	582	34647	0.084	1	// Ta.6957.1.S1_at // Ta.28293.1.S1_at // Ta.9760.1.A1_at // Ta.24987.1.S1_at // Ta.1683.1.S1_x_at // Ta.20429.2.S1_at // Ta.12936.1.S1_at // Ta.14589.1.S1_at // Ta.2925.1.S1_x_at // Ta.12952.2.S1_at // Ta.4210.1.S1_a_at // Ta.1521.1.S1_at // Ta.2170.1.S1_at // Ta.21559.2.S1_at // Ta.25838.1.A1_at // Ta.7785.1.S1_at // Ta.4210.3.S1_x_at // Ta.4210.3.S1_at // Ta.9577.1.S1_at // Ta.10114.1.S1_at //…
GO:0006730	P	one-carbon metabolic process	5	1299	112	34647	0.42	1	// Ta.15889.1.A1_a_at // Ta.15889.3.A1_a_at // TaAffx.92374.1.S1_at // Ta.9261.1.S1_at // Ta.18968.1.S1_x_at
GO:0009311	P	oligosaccharide metabolic process	15	1299	309	34647	0.2	1	// Ta.92.1.S1_s_at // Ta.250.1.S1_at // Ta.6825.1.S1_at // TaAffx.36894.2.S1_s_at // TaAffx.124202.1.S1_at // Ta.23665.1.S1_at // Ta.93.1.S1_at // Ta.4274.1.S1_at // TaAffx.16460.1.S1_at // Ta.4134.1.S1_at // Ta.242.1.S1_at // Ta.9577.1.S1_at // Ta.30950.1.A1_x_at // Ta.1988.3.S1_x_at // Ta.18244.1.A1_at
GO:0042401	P	cellular biogenic amine biosynthetic process	6	1299	125	34647	0.34	1	// Ta.4287.1.S1_at // TaAffx.111048.1.S1_at // Ta.1453.2.S1_x_at // Ta.29424.1.A1_a_at // Ta.11148.1.S1_at // Ta.4200.1.A1_at
GO:0070887	P	cellular response to chemical stimulus	13	1299	262	34647	0.2	1	// Ta.21342.1.S1_x_at // Ta.1998.2.S1_a_at // Ta.11684.1.A1_at // Ta.6247.3.S1_x_at // Ta.23395.1.S1_a_at // TaAffx.100087.2.S1_at // Ta.1047.3.S1_a_at // Ta.23079.1.S1_x_at // TaAffx.128418.43.S1_at // TaAffx.64258.1.A1_at // Ta.22683.1.S1_at // Ta.29359.1.A1_s_at // Ta.27589.1.S1_at
GO:0006457	P	protein folding	6	1299	230	34647	0.86	1	// Ta.22317.1.S1_at // TaAffx.114768.1.S1_at // Ta.368.1.S1_x_at // Ta.28895.1.S1_s_at // Ta.3278.2.A1_at // Ta.22317.1.S1_s_at
GO:0051246	P	regulation of protein metabolic process	6	1299	284	34647	0.95	1	// Ta.3436.1.S1_at // Ta.6427.1.S1_at // Ta.7202.2.S1_at // Ta.7683.1.S1_at // Ta.2505.1.A1_x_at // TaAffx.117504.1.S1_at
GO:0009057	P	macromolecule catabolic process	38	1299	1406	34647	0.99	1	// Ta.29794.1.A1_x_at // Ta.5056.1.A1_a_at // Ta.9577.1.S1_at // Ta.23395.1.S1_a_at // TaAffx.69809.1.A1_at // Ta.1580.1.A1_a_at // Ta.24987.1.S1_at // Ta.1683.1.S1_x_at // Ta.29424.1.A1_a_at // Ta.13281.1.S1_at // Ta.12952.2.S1_at // Ta.4210.1.S1_a_at // Ta.13818.1.S1_at // TaAffx.84388.1.S1_at // Ta.3072.1.S1_at // Ta.21559.2.S1_at // Ta.6957.1.S1_at // Ta.3072.2.S1_x_at // Ta.20429.2.S1_at // …
GO:0048608	P	reproductive structure development	11	1299	306	34647	0.6	1	// Ta.7670.1.S1_at // TaAffx.31626.1.S1_at // Ta.6427.1.S1_at // Ta.15889.3.A1_a_at // Ta.8290.1.S1_a_at // Ta.3005.1.S1_a_at // Ta.678.1.S1_at // Ta.9055.1.S1_at // Ta.4434.2.S1_at // Ta.1621.2.A1_a_at // Ta.25569.1.S1_at
GO:0009409	P	response to cold	5	1299	124	34647	0.5	1	// Ta.28714.1.S1_at // Ta.2678.3.S1_a_at // Ta.2678.1.S1_x_at // Ta.8554.1.S1_at // Ta.1920.1.S1_at
GO:0009408	P	response to heat	5	1299	68	34647	0.12	1	// TaAffx.29044.1.S1_at // Ta.6794.2.A1_a_at // Ta.6646.1.A1_at // Ta.6794.1.S1_x_at // Ta.6794.3.S1_x_at
GO:0048731	P	system development	14	1299	329	34647	0.36	1	// Ta.7670.1.S1_at // TaAffx.121145.1.S1_at // Ta.6427.1.S1_at // Ta.2860.1.S1_at // TaAffx.24477.1.S1_at // Ta.1998.2.S1_a_at // Ta.8290.1.S1_a_at // Ta.23142.9.S1_at // Ta.6780.1.S1_at // Ta.1098.1.S1_at // Ta.4434.2.S1_at // Ta.9055.1.S1_at // Ta.25569.1.S1_at // TaAffx.93301.1.S1_at
GO:0009083	P	branched chain family amino acid catabolic process	6	1299	79	34647	0.087	1	// Ta.22683.1.S1_at // Ta.28293.1.S1_at // Ta.6247.3.S1_x_at // Ta.9246.1.S1_x_at // Ta.2925.1.S1_x_at // Ta.27589.1.S1_at
GO:0022414	P	reproductive process	14	1299	409	34647	0.67	1	// Ta.7670.1.S1_at // TaAffx.31626.1.S1_at // Ta.6427.1.S1_at // TaAffx.128418.49.S1_at // Ta.18709.1.S1_at // Ta.7683.1.S1_at // Ta.8290.1.S1_a_at // Ta.15889.3.A1_a_at // Ta.3005.1.S1_a_at // Ta.678.1.S1_at // Ta.9055.1.S1_at // Ta.4434.2.S1_at // Ta.1621.2.A1_a_at // Ta.25569.1.S1_at
GO:0046219	P	indolalkylamine biosynthetic process	6	1299	84	34647	0.11	1	// Ta.4287.1.S1_at // TaAffx.111048.1.S1_at // Ta.1453.2.S1_x_at // Ta.29424.1.A1_a_at // Ta.11148.1.S1_at // Ta.4200.1.A1_at
GO:0007264	P	small GTPase mediated signal transduction	5	1299	177	34647	0.79	1	// TaAffx.12725.1.A1_at // TaAffx.24652.1.S1_at // Ta.9789.2.S1_a_at // TaAffx.5390.1.S1_at // Ta.15964.1.S1_at
GO:0043623	P	cellular protein complex assembly	5	1299	119	34647	0.47	1	// Ta.10358.1.A1_at // Ta.812.3.S1_x_at // Ta.2837.1.S1_s_at // Ta.5903.1.S1_at // TaAffx.59880.1.S1_at
GO:0006552	P	leucine catabolic process	6	1299	75	34647	0.073	1	// Ta.22683.1.S1_at // Ta.28293.1.S1_at // Ta.6247.3.S1_x_at // Ta.9246.1.S1_x_at // Ta.2925.1.S1_x_at // Ta.27589.1.S1_at
GO:0006550	P	isoleucine catabolic process	6	1299	74	34647	0.069	1	// Ta.22683.1.S1_at // Ta.28293.1.S1_at // Ta.6247.3.S1_x_at // Ta.9246.1.S1_x_at // Ta.2925.1.S1_x_at // Ta.27589.1.S1_at
GO:0008299	P	isoprenoid biosynthetic process	5	1299	80	34647	0.19	1	// TaAffx.29044.1.S1_at // Ta.2170.1.S1_at // Ta.9055.1.S1_at // Ta.2925.1.S1_x_at // Ta.28293.1.S1_at
GO:0019222	P	regulation of metabolic process	49	1299	1535	34647	0.89	1	// Ta.7202.2.S1_at // Ta.9261.1.S1_at // Ta.9710.1.S1_a_at // Ta.1982.1.A1_s_at // Ta.8010.1.S1_at // Ta.30768.2.S1_x_at // Ta.678.1.S1_at // Ta.21414.1.S1_at // TaAffx.29044.1.S1_at // Ta.23670.1.S1_at // Ta.6411.1.S1_at // Ta.14435.1.S1_at // Ta.8605.1.A1_at // Ta.15889.3.A1_a_at // Ta.6780.1.S1_at // Ta.29451.1.A1_at // TaAffx.31544.1.S1_at // Ta.7561.3.S1_a_at // TaAffx.104036.1.A1_at // Ta.1…
GO:0048468	P	cell development	5	1299	81	34647	0.2	1	// Ta.18709.1.S1_at // Ta.23142.9.S1_at // Ta.7683.1.S1_at // Ta.6427.1.S1_at // TaAffx.93301.1.S1_at
GO:0040029	P	regulation of gene expression, epigenetic	6	1299	79	34647	0.087	1	// Ta.6427.1.S1_at // Ta.9261.1.S1_at // Ta.15889.3.A1_a_at // Ta.7683.1.S1_at // Ta.15889.1.A1_a_at // Ta.7363.2.A1_at
GO:0048513	P	organ development	14	1299	320	34647	0.32	1	// Ta.7670.1.S1_at // TaAffx.121145.1.S1_at // Ta.6427.1.S1_at // Ta.2860.1.S1_at // TaAffx.24477.1.S1_at // Ta.1998.2.S1_a_at // Ta.8290.1.S1_a_at // Ta.23142.9.S1_at // Ta.6780.1.S1_at // Ta.1098.1.S1_at // Ta.4434.2.S1_at // Ta.9055.1.S1_at // Ta.25569.1.S1_at // TaAffx.93301.1.S1_at
GO:0048518	P	positive regulation of biological process	7	1299	168	34647	0.45	1	// Ta.10358.1.A1_at // TaAffx.59880.1.S1_at // Ta.18709.1.S1_at // Ta.7683.1.S1_at // Ta.1998.2.S1_a_at // Ta.7387.1.A1_at // Ta.9055.1.S1_at
GO:0048519	P	negative regulation of biological process	8	1299	244	34647	0.69	1	// Ta.7202.2.S1_at // Ta.6427.1.S1_at // Ta.14435.1.S1_at // Ta.7683.1.S1_at // Ta.15889.3.A1_a_at // Ta.7202.1.S1_x_at // Ta.1982.1.A1_s_at // Ta.7363.2.A1_at
GO:0045184	P	establishment of protein localization	9	1299	538	34647	1	1	// Ta.11358.2.A1_x_at // Ta.1997.1.S1_at // Ta.7625.1.S1_x_at // Ta.14027.1.S1_at // Ta.11282.1.S1_x_at // Ta.11282.1.S1_a_at // Ta.1997.2.S1_a_at // TaAffx.24652.1.S1_at // Ta.9789.2.S1_a_at
GO:0003006	P	reproductive developmental process	13	1299	322	34647	0.44	1	// Ta.7670.1.S1_at // TaAffx.31626.1.S1_at // Ta.6427.1.S1_at // Ta.15889.3.A1_a_at // Ta.18709.1.S1_at // Ta.7683.1.S1_at // Ta.8290.1.S1_a_at // Ta.3005.1.S1_a_at // Ta.678.1.S1_at // Ta.9055.1.S1_at // Ta.4434.2.S1_at // Ta.1621.2.A1_a_at // Ta.25569.1.S1_at
GO:0016192	P	vesicle-mediated transport	7	1299	275	34647	0.89	1	// TaAffx.24652.1.S1_at // Ta.23795.1.S1_at // TaAffx.23118.1.S1_at // Ta.11282.1.S1_x_at // Ta.11282.1.S1_a_at // Ta.5609.2.S1_at // Ta.3044.2.S1_a_at
GO:0033554	P	cellular response to stress	11	1299	199	34647	0.14	1	// Ta.6489.1.S1_at // Ta.11684.1.A1_at // TaAffx.24477.1.S1_at // TaAffx.98080.1.A1_s_at // Ta.6635.1.S1_at // Ta.7561.3.S1_a_at // Ta.1010.1.S1_at // Ta.23079.1.S1_x_at // Ta.7271.1.A1_at // TaAffx.128418.46.A1_at // TaAffx.37698.1.S1_at
GO:0009725	P	response to hormone stimulus	13	1299	396	34647	0.72	1	// Ta.2678.3.S1_a_at // Ta.1098.1.S1_at // Ta.6427.1.S1_at // Ta.7427.2.A1_at // Ta.14435.1.S1_at // Ta.25890.1.S1_at // Ta.1998.2.S1_a_at // Ta.3164.2.S1_s_at // Ta.4938.1.S1_at // Ta.2678.1.S1_x_at // Ta.1400.2.S1_a_at // TaAffx.117504.1.S1_at // Ta.1920.1.S1_at
GO:0019637	P	organophosphate metabolic process	7	1299	128	34647	0.22	1	// Ta.1842.1.S1_a_at // Ta.5569.2.A1_a_at // Ta.5569.2.A1_at // Ta.1580.1.A1_a_at // Ta.2170.1.S1_at // TaAffx.10194.1.S1_at // Ta.6684.1.S1_at
GO:0006119	P	oxidative phosphorylation	6	1299	229	34647	0.86	1	// Ta.14485.1.S1_at // Ta.3342.1.S1_at // Ta.28376.1.S1_at // Ta.6109.3.S1_s_at // Ta.2936.1.S1_x_at // Ta.1322.1.S1_at
GO:0032535	P	regulation of cellular component size	8	1299	126	34647	0.11	1	// Ta.23142.9.S1_at // Ta.4062.1.S1_x_at // Ta.10108.2.A1_a_at // Ta.7655.1.S1_at // TaAffx.83772.2.A1_at // Ta.22962.1.S1_at // Ta.9055.1.S1_at // TaAffx.128583.1.S1_at
GO:0042398	P	cellular amino acid derivative biosynthetic process	12	1299	322	34647	0.55	1	// Ta.11147.1.A1_at // Ta.4287.1.S1_at // Ta.1465.1.S1_at // TaAffx.14219.1.S1_at // Ta.2955.1.A1_x_at // Ta.1453.2.S1_x_at // TaAffx.111048.1.S1_at // Ta.29424.1.A1_a_at // Ta.2955.2.A1_at // Ta.30216.2.S1_x_at // Ta.11148.1.S1_at // Ta.4200.1.A1_at
GO:0009066	P	aspartate family amino acid metabolic process	13	1299	292	34647	0.31	1	// Ta.1385.1.S1_x_at // Ta.30795.1.S1_at // Ta.9261.1.S1_at // Ta.1385.2.A1_x_at // Ta.6247.3.S1_x_at // Ta.15889.3.A1_a_at // TaAffx.29250.1.S1_at // Ta.1521.1.S1_at // Ta.8327.1.A1_s_at // Ta.15889.1.A1_a_at // Ta.4834.1.S1_at // Ta.23112.1.S1_x_at // Ta.27589.1.S1_at
GO:0009064	P	glutamine family amino acid metabolic process	5	1299	158	34647	0.71	1	// TaAffx.29044.1.S1_at // Ta.4834.1.S1_at // Ta.1047.3.S1_a_at // TaAffx.111048.1.S1_at // Ta.3005.1.S1_a_at
GO:0009069	P	serine family amino acid metabolic process	30	1299	637	34647	0.13	1	// Ta.4936.1.S1_at // Ta.6675.1.S1_at // TaAffx.71016.1.A1_at // TaAffx.83772.2.A1_at // Ta.4434.2.S1_at // Ta.6911.1.S1_at // Ta.6292.1.S1_x_at // Ta.4884.1.A1_at // Ta.11295.1.A1_at // Ta.18968.1.S1_x_at // Ta.6301.2.S1_x_at // Ta.4834.1.S1_at // Ta.210.1.S1_at // Ta.7757.1.S1_at // Ta.11587.1.S1_at // Ta.6292.2.S1_a_at // Ta.27026.1.S1_s_at // Ta.10695.1.S1_at // Ta.7655.1.S1_at // TaAffx.9051…
GO:0090066	P	regulation of anatomical structure size	8	1299	128	34647	0.12	1	// Ta.23142.9.S1_at // Ta.4062.1.S1_x_at // Ta.10108.2.A1_a_at // Ta.7655.1.S1_at // TaAffx.83772.2.A1_at // Ta.22962.1.S1_at // Ta.9055.1.S1_at // TaAffx.128583.1.S1_at
GO:0006818	P	hydrogen transport	6	1299	235	34647	0.87	1	// Ta.14485.1.S1_at // Ta.3342.1.S1_at // Ta.2936.2.A1_a_at // Ta.6109.3.S1_s_at // Ta.2936.1.S1_x_at // Ta.1322.1.S1_at
GO:0006812	P	cation transport	10	1299	454	34647	0.97	1	// Ta.14485.1.S1_at // Ta.3342.1.S1_at // Ta.2936.2.A1_a_at // Ta.1322.1.S1_at // Ta.2936.1.S1_x_at // TaAffx.106421.1.S1_at // TaAffx.84178.1.A1_s_at // Ta.6007.1.S1_at // Ta.6109.3.S1_s_at // Ta.10389.2.S1_at
GO:0006811	P	ion transport	14	1299	563	34647	0.96	1	// Ta.6012.2.A1_x_at // Ta.2936.1.S1_x_at // Ta.14485.1.S1_at // Ta.1322.1.S1_at // Ta.2936.2.A1_a_at // Ta.3342.1.S1_at // Ta.13979.2.S1_a_at // TaAffx.106421.1.S1_at // TaAffx.84178.1.A1_s_at // Ta.23.1.S1_at // Ta.6007.1.S1_at // Ta.6109.3.S1_s_at // Ta.13209.1.S1_at // Ta.10389.2.S1_at
GO:0006810	P	transport	70	1299	2243	34647	0.95	1	// Ta.11358.2.A1_x_at // Ta.1997.1.S1_at // Ta.14485.1.S1_at // Ta.6568.2.S1_x_at // Ta.7587.3.S1_x_at // Ta.2936.2.A1_a_at // Ta.9272.3.S1_a_at // Ta.14027.1.S1_at // Ta.6518.1.S1_at // Ta.8020.1.S1_x_at // Ta.7587.2.S1_x_at // Ta.3044.2.S1_a_at // Ta.27728.1.S1_at // Ta.6483.1.S1_at // Ta.10389.2.S1_at // Ta.6012.2.A1_x_at // Ta.7625.1.S1_x_at // Ta.9272.2.S1_x_at // Ta.23795.1.S1_at // Ta.1128…
GO:0006952	P	defense response	14	1299	530	34647	0.93	1	// Ta.4840.1.S1_at // Ta.6427.1.S1_at // Ta.1465.1.S1_at // Ta.6794.1.S1_x_at // TaAffx.128418.43.S1_at // Ta.12704.1.S1_at // Ta.6794.3.S1_x_at // Ta.27098.1.S1_at // Ta.21342.1.S1_x_at // Ta.10348.1.S1_a_at // TaAffx.128870.1.S1_at // Ta.6794.2.A1_a_at // Ta.30216.2.S1_x_at // Ta.5435.1.S1_x_at
GO:0006950	P	response to stress	75	1299	1726	34647	0.11	1	// Ta.6489.1.S1_at // Ta.10329.17.S1_x_at // Ta.9334.1.S1_x_at // Ta.10329.29.S1_x_at // Ta.10329.44.S1_x_at // Ta.11684.1.A1_at // Ta.10329.1.S1_x_at // Ta.25408.1.S1_at // Ta.12704.1.S1_at // TaAffx.29044.1.S1_at // Ta.27098.1.S1_at // Ta.10329.33.S1_x_at // Ta.10329.15.S1_at // Ta.3320.3.S1_a_at // Ta.29531.2.S1_x_at // Ta.6700.1.S1_at // Ta.6794.1.S1_x_at // Ta.6794.2.A1_a_at // Ta.2678.1.S1_…
GO:0045333	P	cellular respiration	5	1299	237	34647	0.94	1	// Ta.28376.1.S1_at // Ta.9055.1.S1_at // Ta.3342.1.S1_at // Ta.24987.1.S1_at // Ta.14589.1.S1_at
GO:0051603	P	proteolysis involved in cellular protein catabolic process	5	1299	268	34647	0.97	1	// Ta.13564.1.S1_at // Ta.2505.1.A1_x_at // Ta.5056.1.A1_a_at // Ta.24573.1.A1_at // Ta.24573.1.A1_s_at
GO:0010154	P	fruit development	6	1299	148	34647	0.48	1	// Ta.7670.1.S1_at // TaAffx.31626.1.S1_at // Ta.6427.1.S1_at // Ta.15889.3.A1_a_at // Ta.678.1.S1_at // Ta.3005.1.S1_a_at
GO:0046907	P	intracellular transport	6	1299	486	34647	1	1	// Ta.11358.2.A1_x_at // TaAffx.24652.1.S1_at // Ta.11282.1.S1_x_at // Ta.11282.1.S1_a_at // Ta.5609.2.S1_at // Ta.3044.2.S1_a_at
GO:0006355	P	regulation of transcription, DNA-dependent	24	1299	583	34647	0.35	1	// Ta.9710.1.S1_a_at // Ta.15889.3.A1_a_at // Ta.8010.1.S1_at // Ta.30768.2.S1_x_at // Ta.20534.1.S1_at // Ta.23670.1.S1_at // Ta.6411.1.S1_at // Ta.8605.1.A1_at // Ta.29451.1.A1_at // Ta.7561.3.S1_a_at // TaAffx.104036.1.A1_at // Ta.10850.1.S1_at // Ta.161.1.S1_at // Ta.14537.3.S1_x_at // TaAffx.24652.1.S1_at // Ta.15964.1.S1_at // Ta.25890.1.S1_at // Ta.2300.1.S1_a_at // Ta.14587.1.S1_at // Ta.…
GO:0006350	P	transcription	38	1299	1143	34647	0.79	1	// Ta.1982.1.A1_s_at // Ta.9710.1.S1_a_at // Ta.15889.3.A1_a_at // Ta.6411.1.S1_at // Ta.8010.1.S1_at // Ta.30768.2.S1_x_at // Ta.678.1.S1_at // Ta.21414.1.S1_at // Ta.23670.1.S1_at // Ta.9789.2.S1_a_at // Ta.14435.1.S1_at // Ta.8605.1.A1_at // Ta.29451.1.A1_at // Ta.7561.3.S1_a_at // TaAffx.104036.1.A1_at // Ta.10850.1.S1_at // Ta.161.1.S1_at // Ta.14537.3.S1_x_at // Ta.25594.1.S1_at // TaAffx.2…
GO:0006351	P	transcription, DNA-dependent	24	1299	646	34647	0.55	1	// Ta.9710.1.S1_a_at // Ta.15889.3.A1_a_at // Ta.8010.1.S1_at // Ta.30768.2.S1_x_at // Ta.20534.1.S1_at // Ta.23670.1.S1_at // Ta.6411.1.S1_at // Ta.8605.1.A1_at // Ta.29451.1.A1_at // Ta.7561.3.S1_a_at // TaAffx.104036.1.A1_at // Ta.10850.1.S1_at // Ta.161.1.S1_at // Ta.14537.3.S1_x_at // TaAffx.24652.1.S1_at // Ta.15964.1.S1_at // Ta.25890.1.S1_at // Ta.2300.1.S1_a_at // Ta.14587.1.S1_at // Ta.…
GO:0046417	P	chorismate metabolic process	7	1299	92	34647	0.068	1	// Ta.4287.1.S1_at // TaAffx.111048.1.S1_at // Ta.1453.2.S1_x_at // Ta.9154.2.S1_a_at // Ta.29424.1.A1_a_at // Ta.11148.1.S1_at // Ta.4200.1.A1_at
GO:0032774	P	RNA biosynthetic process	24	1299	647	34647	0.55	1	// Ta.9710.1.S1_a_at // Ta.15889.3.A1_a_at // Ta.8010.1.S1_at // Ta.30768.2.S1_x_at // Ta.20534.1.S1_at // Ta.23670.1.S1_at // Ta.6411.1.S1_at // Ta.8605.1.A1_at // Ta.29451.1.A1_at // Ta.7561.3.S1_a_at // TaAffx.104036.1.A1_at // Ta.10850.1.S1_at // Ta.161.1.S1_at // Ta.14537.3.S1_x_at // TaAffx.24652.1.S1_at // Ta.15964.1.S1_at // Ta.25890.1.S1_at // Ta.2300.1.S1_a_at // Ta.14587.1.S1_at // Ta.…
GO:0030154	P	cell differentiation	9	1299	144	34647	0.1	1	// Ta.23142.9.S1_at // Ta.6427.1.S1_at // Ta.1998.2.S1_a_at // TaAffx.24477.1.S1_at // Ta.7683.1.S1_at // Ta.678.1.S1_at // Ta.18709.1.S1_at // Ta.4434.2.S1_at // TaAffx.93301.1.S1_at
GO:0009719	P	response to endogenous stimulus	16	1299	435	34647	0.57	1	// Ta.2678.3.S1_a_at // Ta.1098.1.S1_at // Ta.6427.1.S1_at // Ta.7427.2.A1_at // Ta.14435.1.S1_at // Ta.25890.1.S1_at // Ta.6794.3.S1_x_at // Ta.1998.2.S1_a_at // Ta.3164.2.S1_s_at // Ta.4938.1.S1_at // Ta.2678.1.S1_x_at // Ta.1400.2.S1_a_at // Ta.6794.2.A1_a_at // Ta.6794.1.S1_x_at // TaAffx.117504.1.S1_at // Ta.1920.1.S1_at
GO:0006139	P	nucleobase, nucleoside, nucleotide and nucleic acid metabolic process	104	1299	2724	34647	0.44	1	// Ta.21414.1.S1_at // Ta.7271.1.A1_at // TaAffx.91387.1.A1_at // Ta.14435.1.S1_at // TaAffx.128418.46.A1_at // Ta.15889.1.A1_a_at // Ta.23810.1.S1_a_at // Ta.25594.1.S1_at // Ta.6489.1.S1_at // Ta.25584.1.S1_at // Ta.7561.1.S1_at // Ta.9577.1.S1_at // TaAffx.117504.1.S1_at // Ta.7670.1.S1_at // Ta.6825.1.S1_at // Ta.6427.1.S1_at // TaAffx.24477.1.S1_at // Ta.7683.1.S1_at // Ta.30768.3.S1_x_at //…
GO:0005982	P	starch metabolic process	15	1299	308	34647	0.19	1	// Ta.250.1.S1_at // Ta.6825.1.S1_at // TaAffx.36894.2.S1_s_at // TaAffx.124202.1.S1_at // Ta.23665.1.S1_at // Ta.93.1.S1_at // Ta.4274.1.S1_at // TaAffx.16460.1.S1_at // Ta.4134.1.S1_at // Ta.242.1.S1_at // Ta.9577.1.S1_at // Ta.30950.1.A1_x_at // Ta.9055.1.S1_at // Ta.1988.3.S1_x_at // Ta.18244.1.A1_at
GO:0005984	P	disaccharide metabolic process	15	1299	308	34647	0.19	1	// Ta.92.1.S1_s_at // Ta.250.1.S1_at // Ta.6825.1.S1_at // TaAffx.36894.2.S1_s_at // TaAffx.124202.1.S1_at // Ta.23665.1.S1_at // Ta.93.1.S1_at // Ta.4274.1.S1_at // TaAffx.16460.1.S1_at // Ta.4134.1.S1_at // Ta.242.1.S1_at // Ta.9577.1.S1_at // Ta.30950.1.A1_x_at // Ta.1988.3.S1_x_at // Ta.18244.1.A1_at
GO:0005985	P	sucrose metabolic process	15	1299	298	34647	0.16	1	// Ta.92.1.S1_s_at // Ta.250.1.S1_at // Ta.6825.1.S1_at // TaAffx.36894.2.S1_s_at // TaAffx.124202.1.S1_at // Ta.23665.1.S1_at // Ta.93.1.S1_at // Ta.4274.1.S1_at // TaAffx.16460.1.S1_at // Ta.4134.1.S1_at // Ta.242.1.S1_at // Ta.9577.1.S1_at // Ta.30950.1.A1_x_at // Ta.1988.3.S1_x_at // Ta.18244.1.A1_at
GO:0032502	P	developmental process	34	1299	1082	34647	0.87	1	// Ta.23142.9.S1_at // TaAffx.31626.1.S1_at // Ta.15889.3.A1_a_at // Ta.678.1.S1_at // Ta.4434.2.S1_at // TaAffx.93301.1.S1_at // Ta.3005.1.S1_a_at // Ta.2860.1.S1_at // Ta.4062.1.S1_x_at // TaAffx.83772.2.A1_at // Ta.11523.1.A1_at // TaAffx.128583.1.S1_at // Ta.1920.1.S1_at // Ta.307.1.S1_at // Ta.368.1.S1_x_at // Ta.8290.1.S1_a_at // Ta.7655.1.S1_at // Ta.1010.1.S1_at // Ta.22317.1.S1_s_at // T…
GO:0016070	P	RNA metabolic process	30	1299	1126	34647	0.98	1	// Ta.9710.1.S1_a_at // Ta.15889.3.A1_a_at // Ta.8010.1.S1_at // Ta.30768.2.S1_x_at // Ta.20534.1.S1_at // Ta.23670.1.S1_at // Ta.6411.1.S1_at // Ta.8605.1.A1_at // Ta.29451.1.A1_at // TaAffx.31544.1.S1_at // Ta.7561.3.S1_a_at // TaAffx.104036.1.A1_at // Ta.10850.1.S1_at // Ta.161.1.S1_at // Ta.14537.3.S1_x_at // TaAffx.24652.1.S1_at // Ta.15964.1.S1_at // Ta.25890.1.S1_at // Ta.2300.1.S1_a_at //…
GO:0006644	P	phospholipid metabolic process	6	1299	118	34647	0.29	1	// Ta.1842.1.S1_a_at // Ta.5569.2.A1_a_at // Ta.6684.1.S1_at // Ta.2170.1.S1_at // TaAffx.10194.1.S1_at // Ta.5569.2.A1_at
GO:0032501	P	multicellular organismal process	31	1299	989	34647	0.86	1	// Ta.23142.9.S1_at // TaAffx.31626.1.S1_at // Ta.15889.3.A1_a_at // Ta.678.1.S1_at // Ta.4434.2.S1_at // TaAffx.93301.1.S1_at // Ta.3005.1.S1_a_at // Ta.2860.1.S1_at // Ta.11523.1.A1_at // TaAffx.128583.1.S1_at // Ta.1920.1.S1_at // Ta.307.1.S1_at // Ta.368.1.S1_x_at // Ta.8290.1.S1_a_at // Ta.1010.1.S1_at // Ta.22317.1.S1_s_at // Ta.1621.2.A1_a_at // Ta.25569.1.S1_at // Ta.12767.1.S1_at // Ta.7…
GO:0006720	P	isoprenoid metabolic process	5	1299	123	34647	0.49	1	// TaAffx.29044.1.S1_at // Ta.2170.1.S1_at // Ta.9055.1.S1_at // Ta.2925.1.S1_x_at // Ta.28293.1.S1_at
GO:0009987	P	cellular process	424	1299	10583	34647	0.058	1	// TaAffx.98024.1.A1_at // Ta.21414.1.S1_at // Ta.10329.15.S1_at // Ta.29359.1.A1_s_at // Ta.14435.1.S1_at // Ta.1521.1.S1_at // Ta.7363.2.A1_at // TaAffx.84388.1.S1_at // Ta.9704.1.S1_at // Ta.15889.1.A1_a_at // Ta.25838.1.A1_at // Ta.7757.1.S1_at // Ta.3214.1.S1_x_at // TaAffx.132315.3.S1_at // Ta.6301.2.S1_a_at // Ta.1047.3.S1_a_at // Ta.2429.3.S1_x_at // Ta.25388.1.A1_at // Ta.11147.1.A1_at /…
GO:0051252	P	regulation of RNA metabolic process	26	1299	658	34647	0.42	1	// Ta.9710.1.S1_a_at // Ta.15889.3.A1_a_at // Ta.8010.1.S1_at // Ta.30768.2.S1_x_at // Ta.20534.1.S1_at // Ta.23670.1.S1_at // Ta.6411.1.S1_at // Ta.8605.1.A1_at // Ta.29451.1.A1_at // TaAffx.31544.1.S1_at // Ta.7561.3.S1_a_at // TaAffx.104036.1.A1_at // Ta.10850.1.S1_at // Ta.161.1.S1_at // Ta.14537.3.S1_x_at // TaAffx.24652.1.S1_at // Ta.15964.1.S1_at // Ta.25890.1.S1_at // Ta.2300.1.S1_a_at //…
GO:0009108	P	coenzyme biosynthetic process	6	1299	164	34647	0.58	1	// Ta.7785.1.S1_at // Ta.14589.1.S1_at // Ta.9760.1.A1_at // Ta.3342.1.S1_at // Ta.5553.2.S1_x_at // Ta.9055.1.S1_at
GO:0016137	P	glycoside metabolic process	15	1299	322	34647	0.24	1	// Ta.92.1.S1_s_at // Ta.250.1.S1_at // Ta.6825.1.S1_at // TaAffx.36894.2.S1_s_at // TaAffx.124202.1.S1_at // Ta.23665.1.S1_at // Ta.93.1.S1_at // Ta.4274.1.S1_at // TaAffx.16460.1.S1_at // Ta.4134.1.S1_at // Ta.242.1.S1_at // Ta.9577.1.S1_at // Ta.30950.1.A1_x_at // Ta.1988.3.S1_x_at // Ta.18244.1.A1_at
GO:0032989	P	cellular component morphogenesis	5	1299	88	34647	0.25	1	// Ta.4062.1.S1_x_at // Ta.307.1.S1_at // TaAffx.83772.2.A1_at // Ta.7655.1.S1_at // TaAffx.93301.1.S1_at
GO:0009112	P	nucleobase metabolic process	9	1299	204	34647	0.36	1	// Ta.6274.1.S1_s_at // Ta.16760.1.S1_at // Ta.1010.1.S1_at // Ta.2471.3.S1_x_at // Ta.25584.1.S1_at // Ta.13209.1.S1_at // Ta.23810.1.S1_a_at // Ta.2471.3.S1_a_at // Ta.9352.1.S1_at
GO:0009058	P	biosynthetic process	178	1299	4408	34647	0.16	1	// TaAffx.106257.1.S1_at // Ta.7488.1.S1_a_at // Ta.23395.1.S1_a_at // Ta.21414.1.S1_at // Ta.24987.1.S1_at // Ta.13209.1.S1_at // Ta.6794.2.A1_a_at // Ta.7488.2.S1_x_at // Ta.14324.1.S1_x_at // Ta.9710.1.S1_a_at // Ta.14435.1.S1_at // Ta.4650.1.A1_at // Ta.23665.1.S1_at // TaAffx.104036.1.A1_at // Ta.9154.2.S1_a_at // TaAffx.84388.1.S1_at // Ta.6109.3.S1_s_at // Ta.9704.1.S1_at // Ta.2170.1.S1_a…
GO:0009059	P	macromolecule biosynthetic process	100	1299	2733	34647	0.61	1	// Ta.22184.1.S1_at // Ta.7488.1.S1_a_at // Ta.242.1.S1_at // Ta.24987.1.S1_at // Ta.6794.2.A1_a_at // Ta.7488.2.S1_x_at // Ta.14324.1.S1_x_at // Ta.14435.1.S1_at // Ta.23665.1.S1_at // Ta.9704.1.S1_at // Ta.25594.1.S1_at // Ta.1842.1.S1_a_at // Ta.25584.1.S1_at // Ta.7561.1.S1_at // Ta.6794.3.S1_x_at // Ta.3072.1.S1_a_at // Ta.2429.3.S1_x_at // TaAffx.117504.1.S1_at // Ta.8613.1.A1_at // Ta.7670…
GO:0051171	P	regulation of nitrogen compound metabolic process	40	1299	1151	34647	0.71	1	// Ta.1982.1.A1_s_at // Ta.9710.1.S1_a_at // Ta.15889.3.A1_a_at // Ta.6411.1.S1_at // Ta.8010.1.S1_at // Ta.30768.2.S1_x_at // Ta.678.1.S1_at // Ta.21414.1.S1_at // Ta.23670.1.S1_at // Ta.9789.2.S1_a_at // Ta.14435.1.S1_at // Ta.8605.1.A1_at // Ta.29451.1.A1_at // TaAffx.31544.1.S1_at // Ta.7561.3.S1_a_at // TaAffx.104036.1.A1_at // Ta.10850.1.S1_at // Ta.161.1.S1_at // Ta.14537.3.S1_x_at // Ta.2…
GO:0051649	P	establishment of localization in cell	8	1299	529	34647	1	1	// Ta.11358.2.A1_x_at // Ta.1997.2.S1_a_at // TaAffx.23118.1.S1_at // Ta.11282.1.S1_x_at // Ta.11282.1.S1_a_at // Ta.5609.2.S1_at // Ta.3044.2.S1_a_at // TaAffx.24652.1.S1_at
GO:0009056	P	catabolic process	61	1299	1898	34647	0.9	1	// Ta.29794.1.A1_x_at // Ta.1465.1.S1_at // Ta.3072.2.S1_x_at // Ta.7022.1.S1_x_at // Ta.5056.1.A1_a_at // Ta.28293.1.S1_at // Ta.11684.1.A1_at // Ta.9577.1.S1_at // Ta.23079.1.S1_x_at // Ta.23395.1.S1_a_at // TaAffx.69809.1.A1_at // Ta.1580.1.A1_a_at // Ta.3072.1.S1_a_at // Ta.9307.3.S1_x_at // Ta.24987.1.S1_at // Ta.1683.1.S1_x_at // Ta.29359.1.A1_s_at // Ta.29424.1.A1_a_at // Ta.14589.1.S1_at …
GO:0051179	P	localization	73	1299	2277	34647	0.92	1	// Ta.11358.2.A1_x_at // Ta.1997.1.S1_at // Ta.14485.1.S1_at // Ta.6568.2.S1_x_at // TaAffx.23118.1.S1_at // Ta.7587.3.S1_x_at // Ta.2936.2.A1_a_at // Ta.9272.3.S1_a_at // Ta.14027.1.S1_at // Ta.6518.1.S1_at // Ta.8020.1.S1_x_at // Ta.7587.2.S1_x_at // Ta.3044.2.S1_a_at // Ta.27728.1.S1_at // Ta.6483.1.S1_at // Ta.10389.2.S1_at // Ta.6012.2.A1_x_at // Ta.7625.1.S1_x_at // Ta.9272.2.S1_x_at // Ta.…
GO:0051641	P	cellular localization	9	1299	549	34647	1	1	// Ta.11358.2.A1_x_at // Ta.1997.2.S1_a_at // TaAffx.23118.1.S1_at // Ta.11282.1.S1_x_at // Ta.11282.1.S1_a_at // Ta.5609.2.S1_at // Ta.6780.1.S1_at // Ta.3044.2.S1_a_at // TaAffx.24652.1.S1_at
GO:0080090	P	regulation of primary metabolic process	45	1299	1418	34647	0.89	1	// Ta.7202.2.S1_at // Ta.9710.1.S1_a_at // Ta.1982.1.A1_s_at // Ta.6411.1.S1_at // Ta.8010.1.S1_at // Ta.30768.2.S1_x_at // Ta.678.1.S1_at // Ta.21414.1.S1_at // TaAffx.29044.1.S1_at // Ta.23670.1.S1_at // Ta.9789.2.S1_a_at // Ta.14435.1.S1_at // Ta.8605.1.A1_at // Ta.15889.3.A1_a_at // Ta.6780.1.S1_at // Ta.29451.1.A1_at // TaAffx.31544.1.S1_at // Ta.7561.3.S1_a_at // TaAffx.104036.1.A1_at // Ta…
GO:0015976	P	carbon utilization	8	1299	242	34647	0.69	1	// Ta.20429.2.S1_at // Ta.4210.3.S1_x_at // Ta.16760.1.S1_at // Ta.506.2.A1_at // Ta.4210.1.S1_a_at // Ta.29424.1.A1_a_at // Ta.4210.3.S1_at // Ta.13669.1.S1_at
GO:0010605	P	negative regulation of macromolecule metabolic process	7	1299	156	34647	0.38	1	// Ta.7202.2.S1_at // Ta.6427.1.S1_at // Ta.1982.1.A1_s_at // Ta.7683.1.S1_at // Ta.15889.3.A1_a_at // Ta.14435.1.S1_at // Ta.7363.2.A1_at
GO:0006544	P	glycine metabolic process	5	1299	87	34647	0.24	1	// Ta.4834.1.S1_at // Ta.8327.1.A1_s_at // Ta.30795.1.S1_at // Ta.18968.2.S1_x_at // Ta.18968.1.S1_x_at
GO:0009617	P	response to bacterium	5	1299	102	34647	0.34	1	// TaAffx.128870.1.S1_at // Ta.6794.2.A1_a_at // Ta.6794.1.S1_x_at // Ta.9293.1.S1_at // Ta.6794.3.S1_x_at
GO:0009073	P	aromatic amino acid family biosynthetic process	7	1299	92	34647	0.068	1	// Ta.4287.1.S1_at // TaAffx.111048.1.S1_at // Ta.1453.2.S1_x_at // Ta.9154.2.S1_a_at // Ta.29424.1.A1_a_at // Ta.11148.1.S1_at // Ta.4200.1.A1_at
GO:0019725	P	cellular homeostasis	8	1299	200	34647	0.48	1	// Ta.3214.1.S1_x_at // Ta.628.1.S1_x_at // Ta.368.1.S1_x_at // Ta.10582.1.S1_x_at // Ta.22317.1.S1_s_at // Ta.6052.3.S1_at // Ta.27038.1.S1_s_at // Ta.9684.1.S1_at
GO:0006767	P	water-soluble vitamin metabolic process	13	1299	293	34647	0.32	1	// Ta.7785.1.S1_at // Ta.3094.2.S1_x_at // Ta.8327.1.A1_s_at // Ta.23079.2.S1_x_at // Ta.6794.3.S1_x_at // Ta.5553.2.S1_x_at // Ta.23079.1.S1_a_at // Ta.23079.1.S1_x_at // TaAffx.64258.1.A1_at // Ta.6794.2.A1_a_at // TaAffx.100087.2.S1_at // Ta.6794.1.S1_x_at // Ta.25388.1.A1_at
GO:0006766	P	vitamin metabolic process	15	1299	305	34647	0.19	1	// Ta.7785.1.S1_at // Ta.3094.2.S1_x_at // Ta.9760.1.A1_at // Ta.8327.1.A1_s_at // Ta.23079.2.S1_x_at // TaAffx.111048.1.S1_at // Ta.6794.3.S1_x_at // Ta.5553.2.S1_x_at // Ta.23079.1.S1_a_at // Ta.23079.1.S1_x_at // TaAffx.64258.1.A1_at // Ta.6794.2.A1_a_at // TaAffx.100087.2.S1_at // Ta.6794.1.S1_x_at // Ta.25388.1.A1_at
GO:0060255	P	regulation of macromolecule metabolic process	46	1299	1458	34647	0.9	1	// Ta.7202.2.S1_at // Ta.9261.1.S1_at // Ta.9710.1.S1_a_at // Ta.1982.1.A1_s_at // Ta.8010.1.S1_at // Ta.30768.2.S1_x_at // Ta.678.1.S1_at // Ta.21414.1.S1_at // Ta.23670.1.S1_at // Ta.6411.1.S1_at // Ta.14435.1.S1_at // Ta.8605.1.A1_at // Ta.15889.3.A1_a_at // Ta.6780.1.S1_at // Ta.29451.1.A1_at // TaAffx.31544.1.S1_at // Ta.7561.3.S1_a_at // TaAffx.104036.1.A1_at // Ta.10850.1.S1_at // Ta.15889…
GO:0030163	P	protein catabolic process	6	1299	952	34647	1	1	// Ta.5056.1.A1_a_at // Ta.12039.1.A1_at // Ta.24573.1.A1_at // Ta.2505.1.A1_x_at // Ta.13564.1.S1_at // Ta.24573.1.A1_s_at
GO:0043648	P	dicarboxylic acid metabolic process	8	1299	149	34647	0.21	1	// Ta.4287.1.S1_at // TaAffx.111048.1.S1_at // Ta.1453.2.S1_x_at // Ta.9154.2.S1_a_at // Ta.29424.1.A1_a_at // Ta.24987.1.S1_at // Ta.11148.1.S1_at // Ta.4200.1.A1_at
GO:0019438	P	aromatic compound biosynthetic process	15	1299	274	34647	0.1	1	// Ta.11147.1.A1_at // Ta.4287.1.S1_at // Ta.2955.2.A1_at // Ta.7785.1.S1_at // Ta.1465.1.S1_at // TaAffx.14219.1.S1_at // TaAffx.111048.1.S1_at // Ta.1453.2.S1_x_at // Ta.5553.2.S1_x_at // Ta.29424.1.A1_a_at // Ta.2955.1.A1_x_at // Ta.9154.2.S1_a_at // Ta.30216.2.S1_x_at // Ta.11148.1.S1_at // Ta.4200.1.A1_at
GO:0048589	P	developmental growth	5	1299	80	34647	0.19	1	// Ta.4434.2.S1_at // Ta.23142.9.S1_at // Ta.4062.1.S1_x_at // Ta.7655.1.S1_at // TaAffx.83772.2.A1_at
GO:0016049	P	cell growth	7	1299	110	34647	0.13	1	// Ta.23142.9.S1_at // Ta.4062.1.S1_x_at // Ta.10108.2.A1_a_at // Ta.7655.1.S1_at // TaAffx.83772.2.A1_at // Ta.22962.1.S1_at // TaAffx.128583.1.S1_at
GO:0065007	P	biological regulation	91	1299	2908	34647	0.97	1	// Ta.21414.1.S1_at // Ta.2441.1.S1_at // Ta.14435.1.S1_at // TaAffx.83772.2.A1_at // Ta.25569.1.S1_at // Ta.15889.1.A1_a_at // Ta.25594.1.S1_at // Ta.3214.1.S1_x_at // Ta.27038.1.S1_s_at // Ta.6052.3.S1_at // TaAffx.117504.1.S1_at // Ta.7670.1.S1_at // Ta.6427.1.S1_at // Ta.7683.1.S1_at // Ta.10108.2.A1_a_at // Ta.30768.3.S1_x_at // Ta.6690.1.S1_a_at // Ta.7202.2.S1_at // Ta.23142.9.S1_at // TaA…
GO:0065009	P	regulation of molecular function	6	1299	134	34647	0.39	1	// Ta.2441.1.S1_at // Ta.7202.2.S1_at // Ta.27227.1.S1_at // TaAffx.12725.1.A1_at // TaAffx.90515.1.S1_s_at // TaAffx.5390.1.S1_at
GO:0065008	P	regulation of biological quality	21	1299	474	34647	0.26	1	// Ta.3214.1.S1_x_at // Ta.10582.1.S1_x_at // Ta.24307.1.S1_at // Ta.628.1.S1_x_at // Ta.1998.2.S1_a_at // Ta.368.1.S1_x_at // Ta.4062.1.S1_x_at // TaAffx.97935.1.S1_at // Ta.10108.2.A1_a_at // Ta.7655.1.S1_at // TaAffx.83772.2.A1_at // Ta.6780.1.S1_at // Ta.22317.1.S1_s_at // Ta.23142.9.S1_at // Ta.22962.1.S1_at // Ta.6427.1.S1_at // Ta.9055.1.S1_at // TaAffx.128583.1.S1_at // Ta.27038.1.S1_s_at…
GO:0010016	P	shoot morphogenesis	5	1299	76	34647	0.17	1	// Ta.7670.1.S1_at // Ta.6780.1.S1_at // TaAffx.93301.1.S1_at // Ta.6427.1.S1_at // TaAffx.24477.1.S1_at
GO:0006869	P	lipid transport	6	1299	113	34647	0.26	1	// Ta.28368.2.S1_at // Ta.30504.1.A1_at // Ta.1334.1.S1_at // Ta.28328.2.S1_x_at // Ta.3193.1.S1_x_at // Ta.14034.1.A1_at
GO:0016310	P	phosphorylation	41	1299	1157	34647	0.66	1	// TaAffx.98024.1.A1_at // Ta.14485.1.S1_at // TaAffx.31626.1.S1_at // Ta.4936.1.S1_at // Ta.6675.1.S1_at // Ta.27227.1.S1_at // TaAffx.71016.1.A1_at // Ta.4434.2.S1_at // Ta.6911.1.S1_at // Ta.6292.1.S1_x_at // Ta.1996.1.S1_s_at // Ta.4884.1.A1_at // Ta.7486.1.A1_s_at // Ta.6109.3.S1_s_at // TaAffx.83772.2.A1_at // Ta.6301.2.S1_x_at // Ta.7752.1.S1_x_at // Ta.2170.1.S1_at // Ta.210.1.S1_at // Ta…
GO:0009790	P	embryonic development	9	1299	223	34647	0.46	1	// Ta.7670.1.S1_at // TaAffx.31626.1.S1_at // Ta.6427.1.S1_at // Ta.15889.3.A1_a_at // Ta.7683.1.S1_at // Ta.13564.1.S1_s_at // Ta.9055.1.S1_at // Ta.3005.1.S1_a_at // Ta.1920.1.S1_at
GO:0034645	P	cellular macromolecule biosynthetic process	80	1299	2552	34647	0.96	1	// Ta.14324.1.S1_x_at // TaAffx.106257.1.S1_at // Ta.4432.1.S1_s_at // Ta.9710.1.S1_a_at // Ta.250.1.S1_at // Ta.7366.1.S1_s_at // Ta.8010.1.S1_at // Ta.7561.1.S1_x_at // Ta.30768.2.S1_x_at // TaAffx.44615.1.A1_at // Ta.3618.1.S1_at // Ta.678.1.S1_at // Ta.242.1.S1_at // Ta.1453.2.S1_x_at // Ta.14340.1.A1_at // Ta.14537.3.S1_a_at // Ta.2429.2.S1_x_at // Ta.14435.1.S1_at // Ta.6794.2.A1_a_at // Ta…
GO:0007154	P	cell communication	6	1299	1059	34647	1	1	// Ta.1998.2.S1_a_at // TaAffx.12725.1.A1_at // Ta.3651.3.S1_x_at // Ta.21825.1.S1_at // TaAffx.5390.1.S1_at // Ta.3651.1.S1_at
GO:0009651	P	response to salt stress	6	1299	161	34647	0.56	1	// Ta.2678.3.S1_a_at // Ta.6794.3.S1_x_at // Ta.2678.1.S1_x_at // Ta.6794.2.A1_a_at // Ta.6794.1.S1_x_at // Ta.1920.1.S1_at
GO:0009653	P	anatomical structure morphogenesis	10	1299	238	34647	0.41	1	// Ta.7670.1.S1_at // Ta.23142.9.S1_at // Ta.6427.1.S1_at // TaAffx.24477.1.S1_at // Ta.4062.1.S1_x_at // TaAffx.83772.2.A1_at // Ta.7655.1.S1_at // Ta.6780.1.S1_at // Ta.307.1.S1_at // TaAffx.93301.1.S1_at
GO:0022613	P	ribonucleoprotein complex biogenesis	9	1299	745	34647	1	1	// Ta.1391.1.S1_x_at // Ta.14324.1.S1_x_at // Ta.4432.1.S1_s_at // Ta.18709.1.S1_at // Ta.7683.1.S1_at // Ta.730.1.S1_at // Ta.2429.2.S1_a_at // Ta.2429.3.S1_x_at // Ta.2429.2.S1_x_at
GO:0044238	P	primary metabolic process	340	1299	8618	34647	0.15	1	// TaAffx.98024.1.A1_at // Ta.25822.1.A1_at // Ta.6205.1.S1_at // TaAffx.106257.1.S1_at // Ta.7488.1.S1_a_at // Ta.5056.1.A1_a_at // TaAffx.56871.1.S1_at // Ta.6708.2.S1_at // Ta.2789.2.S1_at // Ta.18225.1.A1_x_at // Ta.23395.1.S1_a_at // TaAffx.69809.1.A1_at // Ta.25514.1.S1_s_at // TaAffx.4157.1.S1_at // Ta.21414.1.S1_at // Ta.2864.2.S1_a_at // Ta.24987.1.S1_at // Ta.20658.2.S1_x_at // Ta.3465.…
GO:0006508	P	proteolysis	29	1299	916	34647	0.84	1	// Ta.29794.1.A1_x_at // Ta.25822.1.A1_at // Ta.6205.1.S1_at // Ta.5056.1.A1_a_at // TaAffx.56871.1.S1_at // Ta.7841.1.S1_a_at // Ta.10200.2.S1_at // Ta.28600.3.S1_x_at // Ta.1953.2.S1_x_at // Ta.13818.1.S1_at // Ta.15867.1.S1_at // Ta.6878.1.A1_at // Ta.1953.3.S1_a_at // Ta.26042.1.S1_at // Ta.9380.2.S1_a_at // Ta.10534.1.S1_a_at // Ta.2592.1.S1_at // Ta.1953.1.S1_x_at // Ta.10114.1.S1_at // Ta.…
GO:0045454	P	cell redox homeostasis	6	1299	147	34647	0.48	1	// Ta.3214.1.S1_x_at // Ta.628.1.S1_x_at // Ta.10582.1.S1_x_at // Ta.6052.3.S1_at // Ta.27038.1.S1_s_at // Ta.9684.1.S1_at
GO:0055085	P	transmembrane transport	5	1299	180	34647	0.8	1	// Ta.2936.1.S1_x_at // Ta.14485.1.S1_at // Ta.27005.1.S1_at // Ta.1621.2.A1_a_at // Ta.6109.3.S1_s_at
GO:0006084	P	acetyl-CoA metabolic process	6	1299	161	34647	0.56	1	// Ta.28293.1.S1_at // Ta.14589.1.S1_at // Ta.2925.1.S1_x_at // Ta.24987.1.S1_at // Ta.2170.1.S1_at // Ta.9055.1.S1_at
GO:0007242	P	intracellular signaling cascade	7	1299	456	34647	1	1	// TaAffx.24652.1.S1_at // Ta.19155.1.S1_s_at // Ta.1998.2.S1_a_at // TaAffx.12725.1.A1_at // Ta.15964.1.S1_at // TaAffx.5390.1.S1_at // Ta.9789.2.S1_a_at
GO:0042364	P	water-soluble vitamin biosynthetic process	6	1299	84	34647	0.11	1	// Ta.7785.1.S1_at // Ta.6794.3.S1_x_at // Ta.5553.2.S1_x_at // Ta.3094.2.S1_x_at // Ta.6794.2.A1_a_at // Ta.6794.1.S1_x_at
GO:0043170	P	macromolecule metabolic process	229	1299	6509	34647	0.86	1	// TaAffx.98024.1.A1_at // Ta.25822.1.A1_at // Ta.6205.1.S1_at // TaAffx.106257.1.S1_at // Ta.7488.1.S1_a_at // Ta.5056.1.A1_a_at // TaAffx.56871.1.S1_at // Ta.23395.1.S1_a_at // TaAffx.69809.1.A1_at // Ta.21414.1.S1_at // Ta.7271.1.A1_at // Ta.24987.1.S1_at // Ta.1522.1.S1_at // Ta.6794.2.A1_a_at // Ta.6292.1.S1_x_at // Ta.7488.2.S1_x_at // Ta.4884.1.A1_at // TaAffx.114768.1.S1_at // Ta.11295.1.…
GO:0006144	P	purine base metabolic process	7	1299	155	34647	0.37	1	// Ta.6274.1.S1_s_at // Ta.16760.1.S1_at // Ta.1010.1.S1_at // Ta.25584.1.S1_at // Ta.13209.1.S1_at // Ta.23810.1.S1_a_at // Ta.9352.1.S1_at
GO:0031326	P	regulation of cellular biosynthetic process	41	1299	1243	34647	0.81	1	// Ta.1982.1.A1_s_at // Ta.9710.1.S1_a_at // Ta.15889.3.A1_a_at // Ta.6411.1.S1_at // Ta.8010.1.S1_at // Ta.30768.2.S1_x_at // Ta.678.1.S1_at // Ta.21414.1.S1_at // TaAffx.29044.1.S1_at // Ta.23670.1.S1_at // Ta.9789.2.S1_a_at // Ta.14435.1.S1_at // Ta.8605.1.A1_at // Ta.29451.1.A1_at // Ta.7561.3.S1_a_at // TaAffx.104036.1.A1_at // Ta.10850.1.S1_at // Ta.161.1.S1_at // Ta.14537.3.S1_x_at // Ta.2…
GO:0031324	P	negative regulation of cellular metabolic process	5	1299	123	34647	0.49	1	// Ta.7202.2.S1_at // Ta.15889.3.A1_a_at // Ta.1982.1.A1_s_at // Ta.7363.2.A1_at // Ta.14435.1.S1_at
GO:0031323	P	regulation of cellular metabolic process	45	1299	1416	34647	0.88	1	// Ta.7202.2.S1_at // Ta.9710.1.S1_a_at // Ta.1982.1.A1_s_at // Ta.6411.1.S1_at // Ta.8010.1.S1_at // Ta.30768.2.S1_x_at // Ta.678.1.S1_at // Ta.21414.1.S1_at // TaAffx.29044.1.S1_at // Ta.23670.1.S1_at // Ta.9789.2.S1_a_at // Ta.14435.1.S1_at // Ta.8605.1.A1_at // Ta.15889.3.A1_a_at // Ta.29451.1.A1_at // TaAffx.31544.1.S1_at // Ta.7561.3.S1_a_at // TaAffx.104036.1.A1_at // Ta.10850.1.S1_at // T…
GO:0044237	P	cellular metabolic process	307	1299	8350	34647	0.66	1	// TaAffx.98024.1.A1_at // Ta.14324.1.S1_x_at // TaAffx.106257.1.S1_at // Ta.7488.1.S1_a_at // Ta.5056.1.A1_a_at // Ta.1522.1.S1_at // Ta.23395.1.S1_a_at // Ta.93.1.S1_at // Ta.10047.1.S1_s_at // TaAffx.4157.1.S1_at // Ta.21414.1.S1_at // Ta.7271.1.A1_at // Ta.24987.1.S1_at // Ta.13209.1.S1_at // Ta.6794.2.A1_a_at // Ta.29451.1.A1_at // Ta.29359.1.A1_s_at // TaAffx.91387.1.A1_at // Ta.7561.1.S1_a…
GO:0040007	P	growth	11	1299	198	34647	0.14	1	// Ta.23142.9.S1_at // Ta.1842.1.S1_a_at // Ta.18709.1.S1_at // Ta.4062.1.S1_x_at // Ta.7683.1.S1_at // Ta.10108.2.A1_a_at // Ta.7655.1.S1_at // TaAffx.83772.2.A1_at // Ta.22962.1.S1_at // Ta.4434.2.S1_at // TaAffx.128583.1.S1_at
GO:0040008	P	regulation of growth	5	1299	85	34647	0.23	1	// Ta.18709.1.S1_at // Ta.7683.1.S1_at // Ta.4434.2.S1_at // Ta.10108.2.A1_a_at // Ta.22962.1.S1_at
GO:0010467	P	gene expression	55	1299	2492	34647	1	1	// Ta.1982.1.A1_s_at // Ta.4432.1.S1_s_at // Ta.9261.1.S1_at // Ta.9710.1.S1_a_at // Ta.15889.3.A1_a_at // Ta.8010.1.S1_at // Ta.30768.2.S1_x_at // Ta.678.1.S1_at // Ta.21414.1.S1_at // Ta.1453.2.S1_x_at // Ta.2429.2.S1_x_at // Ta.2429.2.S1_a_at // Ta.23670.1.S1_at // Ta.6411.1.S1_at // Ta.14435.1.S1_at // Ta.8605.1.A1_at // Ta.22184.1.S1_at // Ta.29451.1.A1_at // Ta.7561.3.S1_a_at // TaAffx.1040…
GO:0010468	P	regulation of gene expression	40	1299	1296	34647	0.91	1	// Ta.1982.1.A1_s_at // Ta.9261.1.S1_at // Ta.9710.1.S1_a_at // Ta.15889.3.A1_a_at // Ta.6411.1.S1_at // Ta.8010.1.S1_at // Ta.30768.2.S1_x_at // Ta.678.1.S1_at // Ta.21414.1.S1_at // Ta.23670.1.S1_at // Ta.9789.2.S1_a_at // Ta.14435.1.S1_at // Ta.8605.1.A1_at // Ta.29451.1.A1_at // Ta.7561.3.S1_a_at // TaAffx.104036.1.A1_at // Ta.10850.1.S1_at // Ta.15889.1.A1_a_at // Ta.161.1.S1_at // Ta.14537.…
GO:0019941	P	modification-dependent protein catabolic process	5	1299	265	34647	0.97	1	// Ta.13564.1.S1_at // Ta.2505.1.A1_x_at // Ta.5056.1.A1_a_at // Ta.24573.1.A1_at // Ta.24573.1.A1_s_at
GO:0044265	P	cellular macromolecule catabolic process	32	1299	643	34647	0.074	1	// Ta.5056.1.A1_a_at // Ta.3072.2.S1_x_at // Ta.23395.1.S1_a_at // Ta.1580.1.A1_a_at // Ta.24987.1.S1_at // Ta.1683.1.S1_x_at // Ta.29424.1.A1_a_at // Ta.13281.1.S1_at // Ta.12952.2.S1_at // Ta.4210.1.S1_a_at // TaAffx.84388.1.S1_at // Ta.3072.1.S1_at // Ta.21559.2.S1_at // Ta.6957.1.S1_at // Ta.20429.2.S1_at // Ta.4210.3.S1_x_at // Ta.993.3.S1_a_at // Ta.3072.1.S1_a_at // Ta.4210.3.S1_at // Ta.9…
GO:0006563	P	L-serine metabolic process	6	1299	99	34647	0.18	1	// Ta.30795.1.S1_at // Ta.27026.1.S1_s_at // Ta.18968.1.S1_x_at // Ta.8327.1.A1_s_at // Ta.4834.1.S1_at // Ta.8613.1.A1_at
GO:0007010	P	cytoskeleton organization	6	1299	102	34647	0.2	1	// Ta.23142.9.S1_at // Ta.10358.1.A1_at // TaAffx.59880.1.S1_at // Ta.7152.2.S1_at // Ta.1098.1.S1_at // Ta.7539.1.A1_at
GO:0015031	P	protein transport	9	1299	538	34647	1	1	// Ta.11358.2.A1_x_at // Ta.1997.1.S1_at // Ta.7625.1.S1_x_at // Ta.14027.1.S1_at // Ta.11282.1.S1_x_at // Ta.11282.1.S1_a_at // Ta.1997.2.S1_a_at // TaAffx.24652.1.S1_at // Ta.9789.2.S1_a_at
GO:0004252	F	serine-type endopeptidase activity	5	1299	77	34647	0.18	1	// Ta.29457.1.S1_at // Ta.10534.2.S1_x_at // Ta.23276.1.A1_at // Ta.12039.1.A1_at // Ta.10534.1.S1_a_at
GO:0000166	F	nucleotide binding	92	1299	2546	34647	0.66	1	// Ta.25424.1.S1_at // Ta.6292.1.S1_x_at // Ta.4884.1.A1_at // Ta.6642.3.S1_a_at // Ta.11295.1.A1_at // Ta.14435.1.S1_at // TaAffx.83772.2.A1_at // Ta.7152.2.S1_at // Ta.2170.1.S1_at // Ta.7757.1.S1_at // Ta.7561.1.S1_at // Ta.6301.2.S1_a_at // Ta.9577.1.S1_at // Ta.6825.1.S1_at // Ta.23125.1.S1_at // Ta.1098.1.S1_at // Ta.18606.1.S1_at // Ta.6690.1.S1_a_at // Ta.23142.9.S1_at // Ta.7366.1.S1_s_a…
GO:0004713	F	protein tyrosine kinase activity	11	1299	234	34647	0.27	1	// Ta.6690.2.A1_x_at // Ta.11587.1.S1_at // Ta.11295.1.A1_at // Ta.7752.2.S1_a_at // TaAffx.90515.1.S1_s_at // Ta.6301.2.S1_x_at // Ta.6301.2.S1_a_at // Ta.7448.1.A1_at // Ta.4434.2.S1_at // Ta.1996.1.S1_s_at // Ta.6690.1.S1_a_at
GO:0003924	F	GTPase activity	6	1299	118	34647	0.29	1	// Ta.2837.1.S1_s_at // Ta.6642.3.S1_a_at // Ta.5903.1.S1_at // Ta.812.3.S1_x_at // Ta.6642.1.S1_a_at // Ta.6642.2.S1_a_at
GO:0016818	F	hydrolase activity, acting on acid anhydrides, in phosphorus-containing anhydrides	30	1299	823	34647	0.59	1	// Ta.14485.1.S1_at // Ta.9710.1.S1_a_at // Ta.7152.2.S1_at // Ta.7561.1.S1_x_at // Ta.23395.1.S1_a_at // Ta.3044.2.S1_a_at // Ta.7750.1.A1_at // Ta.2837.1.S1_s_at // Ta.6642.3.S1_a_at // Ta.3501.1.S1_at // Ta.2860.1.S1_at // Ta.812.3.S1_x_at // Ta.5903.1.S1_at // Ta.7539.1.A1_at // Ta.14537.3.S1_x_at // Ta.23810.1.S1_a_at // Ta.6109.3.S1_s_at // Ta.7561.3.S1_a_at // Ta.14537.3.S1_a_at // Ta.7561…
GO:0016817	F	hydrolase activity, acting on acid anhydrides	30	1299	833	34647	0.61	1	// Ta.14485.1.S1_at // Ta.9710.1.S1_a_at // Ta.7152.2.S1_at // Ta.7561.1.S1_x_at // Ta.23395.1.S1_a_at // Ta.3044.2.S1_a_at // Ta.7750.1.A1_at // Ta.2837.1.S1_s_at // Ta.6642.3.S1_a_at // Ta.3501.1.S1_at // Ta.2860.1.S1_at // Ta.812.3.S1_x_at // Ta.5903.1.S1_at // Ta.7539.1.A1_at // Ta.14537.3.S1_x_at // Ta.23810.1.S1_a_at // Ta.6109.3.S1_s_at // Ta.7561.3.S1_a_at // Ta.14537.3.S1_a_at // Ta.7561…
GO:0005488	F	binding	383	1299	11088	34647	0.97	1	// Ta.21414.1.S1_at // Ta.10329.15.S1_at // Ta.29359.1.A1_s_at // Ta.14435.1.S1_at // Ta.952.1.S1_s_at // TaAffx.12575.1.A1_at // Ta.25569.1.S1_at // Ta.9704.1.S1_at // Ta.15889.1.A1_a_at // Ta.7757.1.S1_at // Ta.3580.2.S1_at // TaAffx.132315.3.S1_at // Ta.3580.1.A1_x_at // Ta.25856.1.S1_x_at // Ta.6301.2.S1_a_at // Ta.2429.3.S1_x_at // Ta.3193.1.S1_x_at // Ta.11147.1.A1_at // Ta.27457.7.S1_x_at …
GO:0015399	F	primary active transmembrane transporter activity	9	1299	219	34647	0.44	1	// Ta.1997.2.S1_a_at // Ta.14485.1.S1_at // Ta.6109.3.S1_s_at // Ta.1322.1.S1_at // Ta.2936.1.S1_x_at // TaAffx.25652.1.S1_x_at // Ta.18606.1.S1_at // Ta.9148.1.S1_at // TaAffx.25652.1.S1_at
GO:0017076	F	purine nucleotide binding	78	1299	2007	34647	0.39	1	// Ta.25424.1.S1_at // Ta.14485.1.S1_at // TaAffx.31626.1.S1_at // Ta.24307.1.S1_at // Ta.9710.1.S1_a_at // Ta.4936.1.S1_at // Ta.114.1.S1_at // Ta.6675.1.S1_at // Ta.23142.9.S1_at // TaAffx.71016.1.A1_at // TaAffx.83772.2.A1_at // Ta.3044.2.S1_a_at // Ta.7750.1.A1_at // Ta.2471.3.S1_a_at // Ta.4434.2.S1_at // Ta.6911.1.S1_at // Ta.6292.1.S1_x_at // Ta.8474.1.A1_at // Ta.15964.1.S1_at // Ta.4884.…
GO:0016787	F	hydrolase activity	108	1299	2973	34647	0.65	1	// Ta.21373.1.S1_x_at // TaAffx.56871.1.S1_at // Ta.23395.1.S1_a_at // TaAffx.69809.1.A1_at // TaAffx.98080.1.A1_s_at // Ta.5569.2.A1_at // Ta.29359.1.A1_s_at // Ta.6642.3.S1_a_at // Ta.6908.1.S1_at // Ta.23810.1.S1_a_at // Ta.25594.1.S1_at // Ta.7451.1.A1_at // Ta.6489.1.S1_at // Ta.23237.1.S1_at // Ta.7561.1.S1_at // Ta.1047.3.S1_a_at // Ta.4207.2.S1_at // Ta.7539.1.A1_at // Ta.6427.1.S1_at // …
GO:0016788	F	hydrolase activity, acting on ester bonds	35	1299	699	34647	0.06	1	// Ta.2370.1.A1_at // TaAffx.130860.1.S1_s_at // Ta.1988.3.S1_at // TaAffx.36894.2.S1_s_at // Ta.4912.1.S1_at // TaAffx.9519.1.S1_at // Ta.7271.1.A1_at // Ta.5055.1.A1_s_at // Ta.8094.1.A1_at // TaAffx.100087.2.S1_at // Ta.23237.1.S1_at // Ta.3310.1.S1_at // TaAffx.98080.1.A1_s_at // Ta.5569.2.A1_at // TaAffx.31544.1.S1_at // Ta.8094.1.A1_a_at // Ta.25594.1.S1_at // Ta.1988.3.S1_x_at // Ta.21559.…
GO:0016779	F	nucleotidyltransferase activity	13	1299	391	34647	0.7	1	// Ta.10883.1.S1_x_at // Ta.14328.1.S1_at // Ta.10883.2.S1_at // Ta.23665.1.S1_at // Ta.6794.3.S1_x_at // Ta.10569.1.A1_at // Ta.242.1.S1_at // Ta.6794.2.A1_at // Ta.4809.1.A1_at // Ta.6794.2.A1_a_at // Ta.6794.1.S1_x_at // Ta.9352.1.S1_at // Ta.7584.1.S1_s_at
GO:0016773	F	phosphotransferase activity, alcohol group as acceptor	49	1299	1335	34647	0.58	1	// Ta.25416.1.A1_at // Ta.5029.1.S1_at // TaAffx.113329.2.S1_at // Ta.4936.1.S1_at // Ta.6675.1.S1_at // Ta.3070.1.S1_x_at // TaAffx.83772.2.A1_at // TaAffx.93425.1.S1_at // Ta.4434.2.S1_at // Ta.6911.1.S1_at // Ta.6292.1.S1_x_at // Ta.4884.1.A1_at // Ta.9317.1.A1_at // Ta.7486.1.A1_s_at // Ta.823.1.S1_at // TaAffx.128570.1.S1_at // Ta.12952.2.S1_at // Ta.6301.2.S1_x_at // Ta.8474.1.A1_at // Ta.2…
GO:0016772	F	transferase activity, transferring phosphorus-containing groups	71	1299	2059	34647	0.78	1	// Ta.25416.1.A1_at // Ta.9756.1.S1_at // Ta.5029.1.S1_at // TaAffx.113329.2.S1_at // Ta.4936.1.S1_at // Ta.6675.1.S1_at // Ta.14328.1.S1_at // Ta.3070.1.S1_x_at // TaAffx.83772.2.A1_at // TaAffx.93425.1.S1_at // Ta.242.1.S1_at // Ta.21659.1.A1_at // Ta.4434.2.S1_at // Ta.6794.2.A1_a_at // Ta.4809.1.A1_at // Ta.6794.1.S1_x_at // Ta.6911.1.S1_at // Ta.4884.1.A1_at // Ta.6292.1.S1_x_at // Ta.9317.1…
GO:0015077	F	monovalent inorganic cation transmembrane transporter activity	9	1299	204	34647	0.36	1	// Ta.14485.1.S1_at // Ta.2311.3.S1_x_at // Ta.2340.1.S1_at // Ta.6109.3.S1_s_at // Ta.2936.2.A1_a_at // TaAffx.111231.1.S1_x_at // Ta.2936.1.S1_x_at // Ta.2311.1.S1_a_at // Ta.2311.2.S1_x_at
GO:0032555	F	purine ribonucleotide binding	74	1299	1853	34647	0.31	1	// TaAffx.24652.1.S1_at // Ta.14485.1.S1_at // TaAffx.31626.1.S1_at // Ta.9710.1.S1_a_at // Ta.4936.1.S1_at // Ta.114.1.S1_at // Ta.6675.1.S1_at // Ta.23142.9.S1_at // TaAffx.71016.1.A1_at // TaAffx.83772.2.A1_at // Ta.3044.2.S1_a_at // Ta.7750.1.A1_at // Ta.2471.3.S1_a_at // Ta.4434.2.S1_at // Ta.6911.1.S1_at // Ta.6292.1.S1_x_at // Ta.8474.1.A1_at // Ta.15964.1.S1_at // Ta.4884.1.A1_at // Ta.66…
GO:0015078	F	hydrogen ion transmembrane transporter activity	9	1299	182	34647	0.26	1	// Ta.14485.1.S1_at // Ta.2311.3.S1_x_at // Ta.2340.1.S1_at // Ta.6109.3.S1_s_at // Ta.2936.2.A1_a_at // TaAffx.111231.1.S1_x_at // Ta.2936.1.S1_x_at // Ta.2311.1.S1_a_at // Ta.2311.2.S1_x_at
GO:0032553	F	ribonucleotide binding	74	1299	1853	34647	0.31	1	// TaAffx.24652.1.S1_at // Ta.14485.1.S1_at // TaAffx.31626.1.S1_at // Ta.9710.1.S1_a_at // Ta.4936.1.S1_at // Ta.114.1.S1_at // Ta.6675.1.S1_at // Ta.23142.9.S1_at // TaAffx.71016.1.A1_at // TaAffx.83772.2.A1_at // Ta.3044.2.S1_a_at // Ta.7750.1.A1_at // Ta.2471.3.S1_a_at // Ta.4434.2.S1_at // Ta.6911.1.S1_at // Ta.6292.1.S1_x_at // Ta.8474.1.A1_at // Ta.15964.1.S1_at // Ta.4884.1.A1_at // Ta.66…
GO:0000287	F	magnesium ion binding	7	1299	233	34647	0.77	1	// Ta.25901.1.A1_x_at // Ta.6054.1.S1_a_at // Ta.13281.1.S1_at // Ta.16760.1.S1_at // Ta.1453.2.S1_x_at // Ta.23810.1.S1_a_at // Ta.11148.1.S1_at
GO:0005509	F	calcium ion binding	13	1299	435	34647	0.83	1	// Ta.368.1.S1_x_at // Ta.6292.2.S1_a_at // Ta.9451.2.S1_x_at // Ta.11684.1.A1_at // Ta.14173.1.S1_x_at // TaAffx.71016.1.A1_at // Ta.4876.1.A1_x_at // Ta.6301.2.S1_x_at // Ta.6301.2.S1_a_at // Ta.23079.1.S1_x_at // Ta.22317.1.S1_s_at // Ta.29531.2.S1_x_at // Ta.6292.1.S1_x_at
GO:0022890	F	inorganic cation transmembrane transporter activity	10	1299	236	34647	0.4	1	// Ta.14485.1.S1_at // Ta.2311.3.S1_x_at // Ta.2340.1.S1_at // Ta.6109.3.S1_s_at // Ta.2936.2.A1_a_at // TaAffx.111231.1.S1_x_at // Ta.2936.1.S1_x_at // TaAffx.106421.1.S1_at // Ta.2311.1.S1_a_at // Ta.2311.2.S1_x_at
GO:0008324	F	cation transmembrane transporter activity	14	1299	383	34647	0.58	1	// Ta.2936.1.S1_x_at // Ta.14485.1.S1_at // Ta.2311.3.S1_x_at // Ta.2340.1.S1_at // Ta.6109.3.S1_s_at // Ta.2936.2.A1_a_at // TaAffx.111231.1.S1_x_at // Ta.2311.1.S1_a_at // TaAffx.106421.1.S1_at // Ta.4790.1.S1_at // Ta.6007.1.S1_at // Ta.2311.2.S1_x_at // Ta.13209.1.S1_at // TaAffx.112612.1.S1_at
GO:0008289	F	lipid binding	8	1299	278	34647	0.81	1	// TaAffx.68700.1.S1_s_at // TaAffx.132299.1.S1_s_at // TaAffx.90515.1.S1_s_at // Ta.28368.2.S1_at // Ta.1334.1.S1_at // Ta.28328.2.S1_x_at // Ta.3193.1.S1_x_at // Ta.25569.1.S1_at
GO:0016853	F	isomerase activity	7	1299	241	34647	0.8	1	// TaAffx.114768.1.S1_at // Ta.28895.1.S1_s_at // Ta.29424.1.A1_a_at // TaAffx.84388.1.S1_at // Ta.3094.2.S1_x_at // Ta.13669.1.S1_at // Ta.27038.1.S1_s_at
GO:0003735	F	structural constituent of ribosome	13	1299	1036	34647	1	1	// Ta.1391.1.S1_x_at // Ta.14324.3.S1_x_at // Ta.14324.1.S1_x_at // TaAffx.124313.1.A1_at // Ta.2076.1.S1_at // Ta.2419.1.S1_at // Ta.2429.1.S1_x_at // Ta.730.1.S1_at // Ta.2429.2.S1_a_at // Ta.28888.1.S1_at // Ta.2429.3.S1_x_at // Ta.28558.1.S1_at // Ta.2429.2.S1_x_at
GO:0001883	F	purine nucleoside binding	66	1299	1708	34647	0.42	1	// Ta.25424.1.S1_at // Ta.14485.1.S1_at // TaAffx.31626.1.S1_at // Ta.24307.1.S1_at // Ta.9710.1.S1_a_at // Ta.4936.1.S1_at // Ta.114.1.S1_at // Ta.6675.1.S1_at // Ta.23142.9.S1_at // TaAffx.71016.1.A1_at // Ta.3044.2.S1_a_at // Ta.7750.1.A1_at // Ta.2471.3.S1_a_at // Ta.4434.2.S1_at // Ta.6911.1.S1_at // Ta.6292.1.S1_x_at // Ta.8474.1.A1_at // Ta.4884.1.A1_at // Ta.7486.1.A1_s_at // Ta.14589.1.S…
GO:0001882	F	nucleoside binding	66	1299	1708	34647	0.42	1	// Ta.25424.1.S1_at // Ta.14485.1.S1_at // TaAffx.31626.1.S1_at // Ta.24307.1.S1_at // Ta.9710.1.S1_a_at // Ta.4936.1.S1_at // Ta.114.1.S1_at // Ta.6675.1.S1_at // Ta.23142.9.S1_at // TaAffx.71016.1.A1_at // Ta.3044.2.S1_a_at // Ta.7750.1.A1_at // Ta.2471.3.S1_a_at // Ta.4434.2.S1_at // Ta.6911.1.S1_at // Ta.6292.1.S1_x_at // Ta.8474.1.A1_at // Ta.4884.1.A1_at // Ta.7486.1.A1_s_at // Ta.14589.1.S…
GO:0070011	F	peptidase activity, acting on L-amino acid peptides	16	1299	497	34647	0.76	1	// Ta.8829.1.S1_at // Ta.13160.1.S1_at // Ta.5003.1.S1_s_at // Ta.3501.1.S1_at // Ta.1653.1.S1_at // TaAffx.56871.1.S1_at // Ta.12039.1.A1_at // TaAffx.97290.1.S1_at // Ta.21373.1.S1_x_at // Ta.10534.1.S1_a_at // Ta.10534.2.S1_x_at // TaAffx.16055.1.A1_at // Ta.29457.1.S1_at // Ta.6878.1.A1_at // Ta.23276.1.A1_at // Ta.28337.2.S1_x_at
GO:0004497	F	monooxygenase activity	5	1299	268	34647	0.97	1	// Ta.11147.1.A1_at // TaAffx.14219.1.S1_at // Ta.8802.1.A1_at // TaAffx.88122.1.S1_s_at // TaAffx.12575.1.A1_at
GO:0016740	F	transferase activity	143	1299	3757	34647	0.44	1	// Ta.7488.1.S1_a_at // Ta.23395.1.S1_a_at // TaAffx.4157.1.S1_at // Ta.242.1.S1_at // Ta.24987.1.S1_at // Ta.6794.2.A1_a_at // Ta.6292.1.S1_x_at // Ta.7488.2.S1_x_at // Ta.4884.1.A1_at // Ta.11295.1.A1_at // TaAffx.17141.1.S1_x_at // Ta.823.1.S1_at // Ta.23665.1.S1_at // Ta.9052.1.S1_at // Ta.15913.1.A1_at // Ta.25388.1.A1_at // Ta.9704.1.S1_at // Ta.2170.1.S1_at // TaAffx.10194.1.S1_at // Ta.25…
GO:0016741	F	transferase activity, transferring one-carbon groups	15	1299	339	34647	0.3	1	// TaAffx.124118.1.S1_s_at // Ta.1842.1.S1_a_at // Ta.9261.1.S1_at // Ta.1385.2.A1_x_at // Ta.15889.3.A1_a_at // Ta.1385.1.S1_a_at // Ta.336.2.S1_at // TaAffx.92374.1.S1_at // Ta.18968.1.S1_x_at // Ta.1385.1.S1_at // Ta.1385.1.S1_x_at // Ta.15889.1.A1_a_at // TaAffx.128583.1.S1_at // Ta.28670.1.S1_x_at // Ta.20540.3.S1_at
GO:0004222	F	metalloendopeptidase activity	6	1299	108	34647	0.23	1	// Ta.13160.1.S1_at // Ta.21373.1.S1_x_at // Ta.1653.1.S1_at // Ta.5003.1.S1_s_at // TaAffx.97290.1.S1_at // Ta.28337.2.S1_x_at
GO:0016209	F	antioxidant activity	11	1299	273	34647	0.45	1	// Ta.9334.1.S1_x_at // Ta.9451.2.S1_x_at // Ta.11684.1.A1_at // Ta.23079.2.S1_x_at // Ta.4876.1.A1_x_at // Ta.23079.1.S1_a_at // Ta.18757.1.S1_at // Ta.29531.2.S1_x_at // Ta.23079.1.S1_x_at // Ta.6700.1.S1_at // Ta.23137.1.S1_at
GO:0016798	F	hydrolase activity, acting on glycosyl bonds	15	1299	430	34647	0.64	1	// Ta.6489.1.S1_at // Ta.4134.1.S1_at // Ta.21342.1.S1_x_at // TaAffx.16460.1.S1_at // TaAffx.124202.1.S1_at // TaAffx.128418.43.S1_at // Ta.2864.2.S1_x_at // Ta.2864.2.S1_a_at // TaAffx.69809.1.A1_at // Ta.4683.1.S1_at // Ta.3465.1.A1_at // Ta.6908.1.S1_at // Ta.30950.1.A1_x_at // Ta.2789.2.S1_x_at // Ta.7451.1.A1_at
GO:0016757	F	transferase activity, transferring glycosyl groups	17	1299	503	34647	0.7	1	// Ta.4274.1.S1_at // Ta.250.1.S1_at // TaAffx.17141.1.S1_x_at // TaAffx.106257.1.S1_at // Ta.18670.1.S1_at // Ta.93.1.S1_at // Ta.14543.3.S1_x_at // Ta.15913.1.A1_at // TaAffx.75735.1.A1_at // Ta.11256.1.A1_at // Ta.23395.1.S1_a_at // Ta.1197.1.S1_at // TaAffx.118567.1.A1_at // Ta.13209.1.S1_at // Ta.14543.1.S1_x_at // Ta.10785.1.S1_at // Ta.1920.1.S1_at
GO:0020037	F	heme binding	17	1299	437	34647	0.48	1	// Ta.11147.1.A1_at // Ta.13292.1.S1_s_at // Ta.9334.1.S1_x_at // Ta.9451.2.S1_x_at // Ta.11684.1.A1_at // Ta.23079.2.S1_x_at // Ta.952.1.S1_s_at // TaAffx.12575.1.A1_at // Ta.4876.1.A1_x_at // Ta.28376.1.S1_at // Ta.9334.1.S1_s_at // Ta.23079.1.S1_a_at // Ta.23079.1.S1_x_at // Ta.9334.2.S1_at // Ta.29531.2.S1_x_at // Ta.6700.1.S1_at // Ta.8802.1.A1_at
GO:0022891	F	substrate-specific transmembrane transporter activity	24	1299	605	34647	0.42	1	// Ta.1997.2.S1_a_at // Ta.14485.1.S1_at // Ta.2936.2.A1_a_at // Ta.13979.2.S1_a_at // TaAffx.112612.1.S1_at // Ta.6012.2.A1_x_at // Ta.2340.1.S1_at // TaAffx.25652.1.S1_x_at // Ta.6007.1.S1_at // Ta.2826.1.S1_at // Ta.2311.3.S1_x_at // Ta.6109.3.S1_s_at // TaAffx.106421.1.S1_at // Ta.4790.1.S1_at // Ta.13209.1.S1_at // TaAffx.92440.1.A1_at // Ta.9272.1.S1_at // TaAffx.111231.1.S1_x_at // Ta.2311…
GO:0022892	F	substrate-specific transporter activity	30	1299	730	34647	0.34	1	// Ta.11358.2.A1_x_at // Ta.1997.2.S1_a_at // Ta.14485.1.S1_at // Ta.6568.2.S1_x_at // Ta.2936.2.A1_a_at // Ta.2311.1.S1_a_at // TaAffx.112612.1.S1_at // Ta.6012.2.A1_x_at // Ta.7625.1.S1_x_at // Ta.6568.1.S1_x_at // Ta.2340.1.S1_at // TaAffx.25652.1.S1_x_at // Ta.6007.1.S1_at // Ta.2826.1.S1_at // Ta.2311.3.S1_x_at // Ta.6109.3.S1_s_at // TaAffx.106421.1.S1_at // Ta.4790.1.S1_at // Ta.2218.1.S1_…
GO:0016879	F	ligase activity, forming carbon-nitrogen bonds	13	1299	324	34647	0.44	1	// Ta.22745.1.S1_at // Ta.3436.1.S1_at // Ta.7022.1.S1_at // Ta.7022.1.S1_x_at // Ta.7022.2.S1_x_at // TaAffx.45277.1.S1_x_at // Ta.1465.1.S1_at // Ta.1047.2.S1_a_at // Ta.2505.1.A1_x_at // Ta.9548.1.S1_a_at // Ta.23834.1.S1_at // Ta.7022.1.S1_s_at // Ta.2505.1.A1_at
GO:0016301	F	kinase activity	55	1299	1620	34647	0.79	1	// Ta.25416.1.A1_at // Ta.5029.1.S1_at // TaAffx.113329.2.S1_at // Ta.4936.1.S1_at // Ta.6675.1.S1_at // Ta.3070.1.S1_x_at // TaAffx.83772.2.A1_at // TaAffx.93425.1.S1_at // Ta.4434.2.S1_at // Ta.6911.1.S1_at // Ta.6292.1.S1_x_at // Ta.8474.1.A1_at // Ta.4884.1.A1_at // Ta.9317.1.A1_at // Ta.7486.1.A1_s_at // Ta.823.1.S1_at // TaAffx.128570.1.S1_at // Ta.12952.2.S1_at // Ta.6301.2.S1_x_at // Ta.2…
GO:0019001	F	guanyl nucleotide binding	13	1299	338	34647	0.5	1	// TaAffx.24652.1.S1_at // Ta.7533.1.S1_at // Ta.6642.1.S1_a_at // Ta.307.1.S1_at // Ta.6642.3.S1_a_at // Ta.2837.1.S1_s_at // Ta.5903.1.S1_at // Ta.812.3.S1_x_at // Ta.15964.1.S1_at // Ta.7533.2.S1_at // TaAffx.70457.1.A1_x_at // Ta.9789.2.S1_a_at // Ta.6642.2.S1_a_at
GO:0046983	F	protein dimerization activity	6	1299	218	34647	0.82	1	// Ta.7670.1.S1_at // Ta.23670.1.S1_at // Ta.6708.3.S1_at // Ta.2170.1.S1_at // Ta.161.1.S1_at // TaAffx.117504.1.S1_at
GO:0016791	F	phosphatase activity	5	1299	235	34647	0.94	1	// TaAffx.64258.1.A1_at // Ta.1988.3.S1_at // Ta.11603.1.S1_at // Ta.1988.3.S1_x_at // TaAffx.100087.2.S1_at
GO:0070279	F	vitamin B6 binding	7	1299	115	34647	0.15	1	// Ta.30795.1.S1_at // TaAffx.111048.1.S1_at // Ta.18968.1.S1_x_at // Ta.8327.1.A1_s_at // Ta.1197.1.S1_at // Ta.4834.1.S1_at // Ta.23112.1.S1_x_at
GO:0004857	F	enzyme inhibitor activity	7	1299	168	34647	0.45	1	// Ta.117.1.S1_at // Ta.21350.2.S1_at // Ta.23798.1.S1_at // Ta.23798.1.S1_s_at // Ta.58.1.S1_at // Ta.840.1.S1_at // Ta.1550.1.S1_at
GO:0016491	F	oxidoreductase activity	68	1299	2007	34647	0.82	1	// Ta.24307.1.S1_at // Ta.30797.1.S1_at // Ta.11684.1.A1_at // Ta.23079.2.S1_x_at // Ta.23079.1.S1_x_at // TaAffx.122529.1.S1_at // Ta.6274.1.S1_s_at // Ta.1580.1.A1_a_at // Ta.2311.1.S1_a_at // Ta.7542.1.S1_at // Ta.24987.1.S1_at // Ta.29531.2.S1_x_at // Ta.28325.1.S1_x_at // Ta.6700.1.S1_at // Ta.4876.1.A1_x_at // Ta.10204.3.S1_a_at // Ta.4210.1.S1_a_at // Ta.2955.2.A1_at // Ta.9664.1.A1_at // …
GO:0016874	F	ligase activity	18	1299	498	34647	0.59	1	// Ta.22745.1.S1_at // Ta.3436.1.S1_at // Ta.7022.1.S1_at // Ta.7022.1.S1_x_at // Ta.7022.2.S1_x_at // TaAffx.45277.1.S1_x_at // Ta.14589.1.S1_at // Ta.114.1.S1_at // Ta.1465.1.S1_at // Ta.2212.1.A1_at // Ta.1453.2.S1_x_at // Ta.2505.1.A1_x_at // Ta.9548.1.S1_a_at // Ta.23834.1.S1_at // Ta.7022.1.S1_s_at // Ta.2505.1.A1_at // Ta.4650.1.A1_at // Ta.1047.2.S1_a_at
GO:0032561	F	guanyl ribonucleotide binding	13	1299	335	34647	0.49	1	// TaAffx.24652.1.S1_at // Ta.7533.1.S1_at // Ta.6642.1.S1_a_at // Ta.307.1.S1_at // Ta.6642.3.S1_a_at // Ta.2837.1.S1_s_at // Ta.5903.1.S1_at // Ta.812.3.S1_x_at // Ta.15964.1.S1_at // Ta.7533.2.S1_at // TaAffx.70457.1.A1_x_at // Ta.9789.2.S1_a_at // Ta.6642.2.S1_a_at
GO:0009055	F	electron carrier activity	10	1299	635	34647	1	1	// Ta.28376.1.S1_at // Ta.9132.3.S1_s_at // Ta.1953.3.S1_a_at // TaAffx.107140.1.S1_s_at // Ta.3580.1.A1_x_at // Ta.8020.1.S1_x_at // Ta.8020.1.S1_at // Ta.16251.1.S1_a_at // Ta.6052.3.S1_at // Ta.14470.2.S1_a_at
GO:0016881	F	acid-amino acid ligase activity	6	1299	216	34647	0.82	1	// Ta.22745.1.S1_at // Ta.3436.1.S1_at // Ta.2505.1.A1_x_at // Ta.9548.1.S1_a_at // Ta.23834.1.S1_at // Ta.2505.1.A1_at
GO:0005515	F	protein binding	79	1299	2390	34647	0.89	1	// Ta.1997.2.S1_a_at // Ta.7202.2.S1_at // Ta.23142.9.S1_at // Ta.6625.1.S1_at // Ta.9710.1.S1_a_at // TaAffx.59880.1.S1_at // Ta.11282.1.S1_at // Ta.23137.1.S1_at // TaAffx.83772.2.A1_at // Ta.7108.1.S1_at // Ta.2863.1.S1_s_at // Ta.678.1.S1_at // Ta.2170.1.S1_at // Ta.24987.1.S1_at // Ta.22962.1.S1_at // Ta.4434.2.S1_at // Ta.6483.1.S1_at // Ta.11621.1.A1_at // TaAffx.8275.1.S1_at // Ta.6911.1.…
GO:0004175	F	endopeptidase activity	12	1299	347	34647	0.65	1	// Ta.8829.1.S1_at // Ta.13160.1.S1_at // Ta.5003.1.S1_s_at // Ta.1653.1.S1_at // Ta.23276.1.A1_at // Ta.12039.1.A1_at // TaAffx.97290.1.S1_at // Ta.21373.1.S1_x_at // Ta.10534.1.S1_a_at // Ta.10534.2.S1_x_at // Ta.29457.1.S1_at // Ta.28337.2.S1_x_at
GO:0016887	F	ATPase activity	14	1299	423	34647	0.71	1	// Ta.7603.1.A1_at // Ta.14485.1.S1_at // Ta.3501.1.S1_at // Ta.2860.1.S1_at // Ta.7561.3.S1_a_at // Ta.6109.3.S1_s_at // Ta.7561.1.S1_at // Ta.7561.1.S1_x_at // Ta.2936.1.S1_x_at // Ta.3044.2.S1_a_at // Ta.20443.1.A1_at // Ta.18606.1.S1_at // Ta.9148.1.S1_at // Ta.14537.3.S1_x_at
GO:0030246	F	carbohydrate binding	9	1299	133	34647	0.073	1	// Ta.21342.1.S1_x_at // TaAffx.46153.1.S1_at // TaAffx.10350.1.S1_x_at // TaAffx.106257.1.S1_at // Ta.18977.1.S1_at // Ta.18962.1.S1_at // Ta.22317.1.S1_s_at // TaAffx.128418.43.S1_at // Ta.1920.1.S1_at
GO:0022857	F	transmembrane transporter activity	34	1299	736	34647	0.14	1	// Ta.1997.2.S1_a_at // Ta.14485.1.S1_at // Ta.7587.3.S1_x_at // Ta.2936.2.A1_a_at // Ta.2311.1.S1_a_at // Ta.9148.1.S1_at // Ta.7587.2.S1_x_at // TaAffx.112612.1.S1_at // Ta.6012.2.A1_x_at // Ta.2340.1.S1_at // TaAffx.25652.1.S1_x_at // Ta.6007.1.S1_at // Ta.27005.1.S1_at // Ta.2826.1.S1_at // Ta.2311.3.S1_x_at // Ta.6109.3.S1_s_at // TaAffx.106421.1.S1_at // Ta.4790.1.S1_at // Ta.13209.1.S1_at …
GO:0004674	F	protein serine/threonine kinase activity	36	1299	906	34647	0.39	1	// Ta.25416.1.A1_at // Ta.5029.1.S1_at // TaAffx.113329.2.S1_at // Ta.4936.1.S1_at // Ta.6675.1.S1_at // Ta.3070.1.S1_x_at // TaAffx.93425.1.S1_at // Ta.4434.2.S1_at // Ta.6911.1.S1_at // Ta.6292.1.S1_x_at // Ta.4884.1.A1_at // Ta.11295.1.A1_at // TaAffx.83772.2.A1_at // Ta.6301.2.S1_x_at // Ta.210.1.S1_at // Ta.7757.1.S1_at // Ta.11587.1.S1_at // Ta.6292.2.S1_a_at // Ta.11795.1.S1_at // Ta.10695…
GO:0004672	F	protein kinase activity	43	1299	1144	34647	0.52	1	// Ta.25416.1.A1_at // Ta.5029.1.S1_at // TaAffx.113329.2.S1_at // Ta.4936.1.S1_at // Ta.6675.1.S1_at // Ta.3070.1.S1_x_at // TaAffx.83772.2.A1_at // TaAffx.93425.1.S1_at // Ta.4434.2.S1_at // Ta.6911.1.S1_at // Ta.6292.1.S1_x_at // Ta.4884.1.A1_at // Ta.9317.1.A1_at // Ta.11295.1.A1_at // Ta.823.1.S1_at // TaAffx.128570.1.S1_at // Ta.6301.2.S1_x_at // Ta.8474.1.A1_at // Ta.210.1.S1_at // Ta.7757…
GO:0017111	F	nucleoside-triphosphatase activity	26	1299	751	34647	0.68	1	// Ta.14485.1.S1_at // Ta.9710.1.S1_a_at // Ta.7152.2.S1_at // Ta.7561.1.S1_x_at // Ta.3044.2.S1_a_at // Ta.7750.1.A1_at // Ta.2837.1.S1_s_at // Ta.6642.3.S1_a_at // Ta.3501.1.S1_at // Ta.2860.1.S1_at // Ta.812.3.S1_x_at // Ta.5903.1.S1_at // Ta.7539.1.A1_at // Ta.14537.3.S1_x_at // Ta.6642.2.S1_a_at // Ta.6109.3.S1_s_at // Ta.7561.3.S1_a_at // Ta.14537.3.S1_a_at // Ta.7561.1.S1_at // Ta.20443.1.…
GO:0016903	F	oxidoreductase activity, acting on the aldehyde or oxo group of donors	7	1299	117	34647	0.16	1	// Ta.4210.3.S1_x_at // Ta.28745.1.S1_x_at // Ta.4210.1.S1_a_at // Ta.4210.3.S1_at // Ta.14420.1.S1_at // Ta.28325.1.S1_x_at // Ta.28745.3.A1_x_at
GO:0003700	F	transcription factor activity	22	1299	510	34647	0.29	1	// Ta.29331.1.S1_a_at // TaAffx.99272.1.A1_at // Ta.29331.1.S1_at // Ta.26853.1.A1_at // Ta.18983.1.S1_x_at // Ta.11451.1.A1_x_at // Ta.23670.1.S1_at // Ta.6411.1.S1_at // Ta.27041.1.S1_s_at // TaAffx.104036.1.A1_at // Ta.29451.1.A1_at // Ta.3130.1.S1_at // Ta.161.1.S1_at // Ta.25594.1.S1_at // Ta.4604.1.S1_at // Ta.10852.1.S1_at // Ta.10047.1.S1_s_at // Ta.22207.1.S1_at // Ta.7670.1.S1_at // Ta.…
GO:0030170	F	pyridoxal phosphate binding	7	1299	115	34647	0.15	1	// Ta.30795.1.S1_at // TaAffx.111048.1.S1_at // Ta.18968.1.S1_x_at // Ta.8327.1.A1_s_at // Ta.1197.1.S1_at // Ta.4834.1.S1_at // Ta.23112.1.S1_x_at
GO:0060089	F	molecular transducer activity	9	1299	444	34647	0.98	1	// Ta.6690.2.A1_x_at // Ta.11587.1.S1_at // Ta.25890.1.S1_at // Ta.4501.1.S1_at // Ta.8474.1.A1_at // Ta.28351.1.S1_at // TaAffx.70432.1.A1_at // Ta.5435.1.S1_x_at // Ta.6690.1.S1_a_at
GO:0046872	F	metal ion binding	83	1299	3227	34647	1	1	// Ta.6054.1.S1_a_at // Ta.13292.1.S1_s_at // Ta.14485.1.S1_at // Ta.9334.1.S1_x_at // Ta.13234.1.S1_at // Ta.9710.1.S1_a_at // TaAffx.9420.1.S1_s_at // Ta.11684.1.A1_at // Ta.11147.1.A1_at // Ta.23079.2.S1_x_at // Ta.3391.1.A1_s_at // TaAffx.71016.1.A1_at // TaAffx.121953.1.S1_at // Ta.9742.2.A1_at // Ta.1453.2.S1_x_at // TaAffx.78444.3.S1_at // Ta.7271.1.A1_at // TaAffx.39337.1.A1_at // Ta.4062…
GO:0016758	F	transferase activity, transferring hexosyl groups	13	1299	363	34647	0.6	1	// Ta.250.1.S1_at // TaAffx.17141.1.S1_x_at // TaAffx.106257.1.S1_at // Ta.93.1.S1_at // Ta.14543.3.S1_x_at // Ta.4274.1.S1_at // Ta.11256.1.A1_at // Ta.23395.1.S1_a_at // TaAffx.118567.1.A1_at // Ta.1197.1.S1_at // Ta.14543.1.S1_x_at // Ta.10785.1.S1_at // Ta.1920.1.S1_at
GO:0015405	F	P-P-bond-hydrolysis-driven transmembrane transporter activity	7	1299	216	34647	0.7	1	// Ta.1997.2.S1_a_at // Ta.14485.1.S1_at // Ta.6109.3.S1_s_at // Ta.1322.1.S1_at // Ta.2936.1.S1_x_at // Ta.18606.1.S1_at // Ta.9148.1.S1_at
GO:0008168	F	methyltransferase activity	15	1299	336	34647	0.29	1	// TaAffx.124118.1.S1_s_at // Ta.1842.1.S1_a_at // Ta.9261.1.S1_at // Ta.1385.2.A1_x_at // Ta.15889.3.A1_a_at // Ta.1385.1.S1_a_at // Ta.336.2.S1_at // TaAffx.92374.1.S1_at // Ta.18968.1.S1_x_at // Ta.1385.1.S1_at // Ta.1385.1.S1_x_at // Ta.15889.1.A1_a_at // TaAffx.128583.1.S1_at // Ta.28670.1.S1_x_at // Ta.20540.3.S1_at
GO:0042626	F	ATPase activity, coupled to transmembrane movement of substances	5	1299	166	34647	0.74	1	// Ta.9148.1.S1_at // Ta.14485.1.S1_at // Ta.6109.3.S1_s_at // Ta.2936.1.S1_x_at // Ta.18606.1.S1_at
GO:0042623	F	ATPase activity, coupled	11	1299	335	34647	0.71	1	// Ta.14485.1.S1_at // Ta.3501.1.S1_at // Ta.2860.1.S1_at // Ta.7561.3.S1_a_at // Ta.6109.3.S1_s_at // Ta.7561.1.S1_at // Ta.7561.1.S1_x_at // Ta.2936.1.S1_x_at // Ta.18606.1.S1_at // Ta.9148.1.S1_at // Ta.14537.3.S1_x_at
GO:0005529	F	sugar binding	6	1299	97	34647	0.17	1	// TaAffx.46153.1.S1_at // TaAffx.10350.1.S1_x_at // TaAffx.106257.1.S1_at // Ta.18977.1.S1_at // Ta.18962.1.S1_at // Ta.22317.1.S1_s_at
GO:0005524	F	ATP binding	62	1299	1545	34647	0.31	1	// Ta.14485.1.S1_at // TaAffx.31626.1.S1_at // Ta.9710.1.S1_a_at // Ta.4936.1.S1_at // Ta.114.1.S1_at // Ta.6675.1.S1_at // Ta.23142.9.S1_at // TaAffx.71016.1.A1_at // Ta.3044.2.S1_a_at // Ta.7750.1.A1_at // Ta.2471.3.S1_a_at // Ta.4434.2.S1_at // Ta.6911.1.S1_at // Ta.6292.1.S1_x_at // Ta.8474.1.A1_at // Ta.4884.1.A1_at // Ta.7486.1.A1_s_at // Ta.14589.1.S1_at // Ta.9577.1.S1_at // TaAffx.83772.…
GO:0005525	F	GTP binding	13	1299	335	34647	0.49	1	// TaAffx.24652.1.S1_at // Ta.7533.1.S1_at // Ta.6642.1.S1_a_at // Ta.307.1.S1_at // Ta.6642.3.S1_a_at // Ta.2837.1.S1_s_at // Ta.5903.1.S1_at // Ta.812.3.S1_x_at // Ta.15964.1.S1_at // Ta.7533.2.S1_at // TaAffx.70457.1.A1_x_at // Ta.9789.2.S1_a_at // Ta.6642.2.S1_a_at
GO:0003824	F	catalytic activity	379	1299	10307	34647	0.68	1	// Ta.28872.1.S1_at // Ta.242.1.S1_at // Ta.20658.2.S1_x_at // Ta.29359.1.A1_s_at // Ta.8664.1.A1_at // Ta.14435.1.S1_at // Ta.1521.1.S1_at // TaAffx.84388.1.S1_at // Ta.9704.1.S1_at // Ta.15889.1.A1_a_at // Ta.25838.1.A1_at // Ta.7757.1.S1_at // Ta.10569.1.A1_at // Ta.6301.2.S1_a_at // Ta.1047.3.S1_a_at // Ta.23339.1.S1_at // Ta.25388.1.A1_at // Ta.11147.1.A1_at // Ta.10883.1.S1_x_at // Ta.1322.…
GO:0004553	F	hydrolase activity, hydrolyzing O-glycosyl compounds	14	1299	386	34647	0.59	1	// Ta.4134.1.S1_at // Ta.21342.1.S1_x_at // TaAffx.16460.1.S1_at // TaAffx.124202.1.S1_at // TaAffx.128418.43.S1_at // Ta.2864.2.S1_x_at // Ta.2864.2.S1_a_at // TaAffx.69809.1.A1_at // Ta.4683.1.S1_at // Ta.3465.1.A1_at // Ta.6908.1.S1_at // Ta.30950.1.A1_x_at // Ta.2789.2.S1_x_at // Ta.7451.1.A1_at
GO:0046906	F	tetrapyrrole binding	17	1299	470	34647	0.59	1	// Ta.11147.1.A1_at // Ta.13292.1.S1_s_at // Ta.9334.1.S1_x_at // Ta.9451.2.S1_x_at // Ta.11684.1.A1_at // Ta.23079.2.S1_x_at // Ta.952.1.S1_s_at // TaAffx.12575.1.A1_at // Ta.4876.1.A1_x_at // Ta.28376.1.S1_at // Ta.9334.1.S1_s_at // Ta.23079.1.S1_a_at // Ta.23079.1.S1_x_at // Ta.9334.2.S1_at // Ta.29531.2.S1_x_at // Ta.6700.1.S1_at // Ta.8802.1.A1_at
GO:0004601	F	peroxidase activity	11	1299	251	34647	0.35	1	// Ta.9334.1.S1_x_at // Ta.9451.2.S1_x_at // Ta.11684.1.A1_at // Ta.23079.2.S1_x_at // Ta.4876.1.A1_x_at // Ta.23079.1.S1_a_at // Ta.18757.1.S1_at // Ta.29531.2.S1_x_at // Ta.23079.1.S1_x_at // Ta.6700.1.S1_at // Ta.23137.1.S1_at
GO:0042578	F	phosphoric ester hydrolase activity	9	1299	296	34647	0.78	1	// Ta.11603.1.S1_at // Ta.1988.3.S1_at // TaAffx.100087.2.S1_at // Ta.5569.2.A1_at // TaAffx.64258.1.A1_at // Ta.22207.1.S1_at // Ta.25594.1.S1_at // Ta.1988.3.S1_x_at // Ta.5569.2.A1_a_at
GO:0008233	F	peptidase activity	18	1299	615	34647	0.88	1	// Ta.8829.1.S1_at // Ta.13160.1.S1_at // Ta.5003.1.S1_s_at // Ta.3501.1.S1_at // Ta.1653.1.S1_at // TaAffx.49829.1.S1_at // TaAffx.56871.1.S1_at // Ta.12039.1.A1_at // TaAffx.97290.1.S1_at // Ta.21373.1.S1_x_at // Ta.10534.1.S1_a_at // Ta.10534.2.S1_x_at // TaAffx.16055.1.A1_at // Ta.29457.1.S1_at // Ta.6878.1.A1_at // Ta.21350.2.S1_at // Ta.23276.1.A1_at // Ta.28337.2.S1_x_at
GO:0008237	F	metallopeptidase activity	6	1299	147	34647	0.48	1	// Ta.13160.1.S1_at // Ta.21373.1.S1_x_at // Ta.1653.1.S1_at // Ta.5003.1.S1_s_at // TaAffx.97290.1.S1_at // Ta.28337.2.S1_x_at
GO:0008236	F	serine-type peptidase activity	7	1299	126	34647	0.21	1	// Ta.6878.1.A1_at // TaAffx.56871.1.S1_at // Ta.23276.1.A1_at // Ta.12039.1.A1_at // Ta.10534.1.S1_a_at // Ta.10534.2.S1_x_at // Ta.29457.1.S1_at
GO:0043167	F	ion binding	89	1299	3400	34647	1	1	// Ta.27457.4.S1_x_at // Ta.7271.1.A1_at // Ta.6700.1.S1_at // Ta.2864.1.S1_at // Ta.29359.1.A1_s_at // Ta.6301.2.S1_x_at // Ta.8020.1.S1_at // Ta.952.1.S1_s_at // TaAffx.12575.1.A1_at // Ta.1088.1.A1_at // Ta.27457.3.S1_x_at // Ta.23810.1.S1_a_at // Ta.25901.1.A1_x_at // TaAffx.109361.1.A1_at // Ta.3580.2.S1_at // Ta.9329.1.S1_at // Ta.6301.2.S1_a_at // Ta.11147.1.A1_at // Ta.27457.7.S1_x_at // …
GO:0004866	F	endopeptidase inhibitor activity	7	1299	121	34647	0.18	1	// Ta.117.1.S1_at // Ta.21350.2.S1_at // Ta.23798.1.S1_at // Ta.23798.1.S1_s_at // Ta.58.1.S1_at // Ta.840.1.S1_at // Ta.1550.1.S1_at
GO:0004867	F	serine-type endopeptidase inhibitor activity	7	1299	88	34647	0.057	1	// Ta.117.1.S1_at // Ta.21350.2.S1_at // Ta.23798.1.S1_at // Ta.23798.1.S1_s_at // Ta.58.1.S1_at // Ta.840.1.S1_at // Ta.1550.1.S1_at
GO:0017171	F	serine hydrolase activity	7	1299	126	34647	0.21	1	// Ta.6878.1.A1_at // TaAffx.56871.1.S1_at // Ta.23276.1.A1_at // Ta.12039.1.A1_at // Ta.10534.1.S1_a_at // Ta.10534.2.S1_x_at // Ta.29457.1.S1_at
GO:0030554	F	adenyl nucleotide binding	66	1299	1707	34647	0.42	1	// Ta.25424.1.S1_at // Ta.14485.1.S1_at // TaAffx.31626.1.S1_at // Ta.24307.1.S1_at // Ta.9710.1.S1_a_at // Ta.4936.1.S1_at // Ta.114.1.S1_at // Ta.6675.1.S1_at // Ta.23142.9.S1_at // TaAffx.71016.1.A1_at // Ta.3044.2.S1_a_at // Ta.7750.1.A1_at // Ta.2471.3.S1_a_at // Ta.4434.2.S1_at // Ta.6911.1.S1_at // Ta.6292.1.S1_x_at // Ta.8474.1.A1_at // Ta.4884.1.A1_at // Ta.7486.1.A1_s_at // Ta.14589.1.S…
GO:0004518	F	nuclease activity	7	1299	163	34647	0.42	1	// Ta.6427.1.S1_at // TaAffx.98080.1.A1_s_at // Ta.7271.1.A1_at // TaAffx.31544.1.S1_at // TaAffx.9519.1.S1_at // Ta.22821.1.S1_at // TaAffx.37698.1.S1_at
GO:0004872	F	receptor activity	7	1299	349	34647	0.97	1	// Ta.6690.2.A1_x_at // Ta.11587.1.S1_at // Ta.4501.1.S1_at // Ta.28351.1.S1_at // TaAffx.70432.1.A1_at // Ta.5435.1.S1_x_at // Ta.6690.1.S1_a_at
GO:0016830	F	carbon-carbon lyase activity	9	1299	191	34647	0.3	1	// Ta.4287.1.S1_at // Ta.20429.2.S1_at // Ta.13281.1.S1_at // Ta.11360.1.A1_at // Ta.6797.1.A1_at // Ta.506.2.A1_at // Ta.29424.1.A1_a_at // Ta.2170.1.S1_at // Ta.4200.1.A1_at
GO:0015075	F	ion transmembrane transporter activity	17	1299	463	34647	0.57	1	// Ta.6012.2.A1_x_at // Ta.2936.1.S1_x_at // Ta.14485.1.S1_at // Ta.2311.3.S1_x_at // Ta.2340.1.S1_at // Ta.6109.3.S1_s_at // Ta.2936.2.A1_a_at // TaAffx.111231.1.S1_x_at // Ta.13979.2.S1_a_at // Ta.2311.1.S1_a_at // TaAffx.106421.1.S1_at // Ta.4790.1.S1_at // Ta.23.1.S1_at // Ta.6007.1.S1_at // Ta.2311.2.S1_x_at // Ta.13209.1.S1_at // TaAffx.112612.1.S1_at
GO:0016684	F	oxidoreductase activity, acting on peroxide as acceptor	11	1299	251	34647	0.35	1	// Ta.9334.1.S1_x_at // Ta.9451.2.S1_x_at // Ta.11684.1.A1_at // Ta.23079.2.S1_x_at // Ta.4876.1.A1_x_at // Ta.23079.1.S1_a_at // Ta.18757.1.S1_at // Ta.29531.2.S1_x_at // Ta.23079.1.S1_x_at // Ta.6700.1.S1_at // Ta.23137.1.S1_at
GO:0032559	F	adenyl ribonucleotide binding	62	1299	1557	34647	0.34	1	// Ta.14485.1.S1_at // TaAffx.31626.1.S1_at // Ta.9710.1.S1_a_at // Ta.4936.1.S1_at // Ta.114.1.S1_at // Ta.6675.1.S1_at // Ta.23142.9.S1_at // TaAffx.71016.1.A1_at // Ta.3044.2.S1_a_at // Ta.7750.1.A1_at // Ta.2471.3.S1_a_at // Ta.4434.2.S1_at // Ta.6911.1.S1_at // Ta.6292.1.S1_x_at // Ta.8474.1.A1_at // Ta.4884.1.A1_at // Ta.7486.1.A1_s_at // Ta.14589.1.S1_at // Ta.9577.1.S1_at // TaAffx.83772.…
GO:0008757	F	S-adenosylmethionine-dependent methyltransferase activity	5	1299	116	34647	0.44	1	// Ta.15889.1.A1_a_at // TaAffx.128583.1.S1_at // Ta.1842.1.S1_a_at // Ta.9261.1.S1_at // Ta.15889.3.A1_a_at
GO:0051287	F	NAD or NADH binding	5	1299	119	34647	0.47	1	// Ta.1580.1.A1_a_at // Ta.23125.2.S1_a_at // Ta.23125.1.S1_at // Ta.3094.2.S1_x_at // Ta.28325.1.S1_x_at
GO:0008270	F	zinc ion binding	27	1299	1249	34647	1	1	// Ta.9710.1.S1_a_at // TaAffx.9420.1.S1_s_at // TaAffx.121953.1.S1_at // TaAffx.78444.3.S1_at // TaAffx.39337.1.A1_at // Ta.6939.1.A1_at // Ta.6536.2.S1_x_at // Ta.1744.1.S1_at // TaAffx.64958.1.S1_at // Ta.13634.1.S1_at // Ta.1385.2.A1_x_at // Ta.3580.2.S1_at // Ta.3580.1.A1_x_at // Ta.3580.2.S1_a_at // Ta.9329.1.S1_at // Ta.3926.1.A1_at // TaAffx.106421.1.S1_at // Ta.22317.1.S1_s_at // Ta.1011…
GO:0008092	F	cytoskeletal protein binding	5	1299	145	34647	0.63	1	// Ta.5569.2.A1_a_at // Ta.6625.1.S1_at // Ta.10358.1.A1_at // Ta.14540.1.A1_a_at // TaAffx.59880.1.S1_at
GO:0005506	F	iron ion binding	25	1299	775	34647	0.8	1	// Ta.13292.1.S1_s_at // Ta.13234.1.S1_at // Ta.11684.1.A1_at // Ta.23079.2.S1_x_at // Ta.9742.2.A1_at // Ta.9334.2.S1_at // Ta.29531.2.S1_x_at // Ta.6700.1.S1_at // Ta.8020.1.S1_at // Ta.9334.1.S1_x_at // Ta.952.1.S1_s_at // TaAffx.12575.1.A1_at // Ta.7271.1.A1_at // Ta.8802.1.A1_at // Ta.8020.1.S1_x_at // Ta.1010.1.S1_at // Ta.23079.1.S1_x_at // Ta.21061.2.S1_at // Ta.11147.1.A1_at // Ta.254.1.…
GO:0016614	F	oxidoreductase activity, acting on CH-OH group of donors	10	1299	277	34647	0.59	1	// Ta.1683.1.S1_at // Ta.23125.2.S1_a_at // Ta.23125.1.S1_at // Ta.10081.2.S1_at // Ta.5177.1.A1_at // Ta.1580.1.A1_a_at // Ta.1683.1.S1_x_at // Ta.24987.1.S1_at // TaAffx.29044.1.S1_at // Ta.28325.1.S1_x_at
GO:0016616	F	oxidoreductase activity, acting on the CH-OH group of donors, NAD or NADP as acceptor	10	1299	259	34647	0.51	1	// Ta.1683.1.S1_at // Ta.23125.2.S1_a_at // Ta.23125.1.S1_at // Ta.10081.2.S1_at // Ta.5177.1.A1_at // Ta.1580.1.A1_a_at // Ta.1683.1.S1_x_at // Ta.24987.1.S1_at // TaAffx.29044.1.S1_at // Ta.28325.1.S1_x_at
GO:0022804	F	active transmembrane transporter activity	17	1299	431	34647	0.45	1	// Ta.1997.2.S1_a_at // Ta.6012.2.A1_x_at // Ta.14485.1.S1_at // Ta.22210.1.S1_at // Ta.1322.1.S1_at // Ta.9148.1.S1_at // Ta.6109.3.S1_s_at // Ta.2936.1.S1_x_at // Ta.4790.1.S1_at // Ta.25781.1.S1_at // TaAffx.25652.1.S1_x_at // Ta.18606.1.S1_at // Ta.13209.1.S1_at // Ta.1621.2.A1_a_at // TaAffx.112612.1.S1_at // Ta.27005.1.S1_at // TaAffx.25652.1.S1_at
GO:0019787	F	small conjugating protein ligase activity	6	1299	205	34647	0.78	1	// Ta.22745.1.S1_at // Ta.3436.1.S1_at // Ta.2505.1.A1_x_at // Ta.9548.1.S1_a_at // Ta.23834.1.S1_at // Ta.2505.1.A1_at
GO:0043169	F	cation binding	89	1299	3395	34647	1	1	// Ta.27457.4.S1_x_at // Ta.7271.1.A1_at // Ta.6700.1.S1_at // Ta.2864.1.S1_at // Ta.29359.1.A1_s_at // Ta.6301.2.S1_x_at // Ta.8020.1.S1_at // Ta.952.1.S1_s_at // TaAffx.12575.1.A1_at // Ta.1088.1.A1_at // Ta.27457.3.S1_x_at // Ta.23810.1.S1_a_at // Ta.25901.1.A1_x_at // TaAffx.109361.1.A1_at // Ta.3580.2.S1_at // Ta.9329.1.S1_at // Ta.6301.2.S1_a_at // Ta.11147.1.A1_at // Ta.27457.7.S1_x_at // …
GO:0043492	F	ATPase activity, coupled to movement of substances	5	1299	167	34647	0.75	1	// Ta.9148.1.S1_at // Ta.14485.1.S1_at // Ta.6109.3.S1_s_at // Ta.2936.1.S1_x_at // Ta.18606.1.S1_at
GO:0016462	F	pyrophosphatase activity	29	1299	817	34647	0.64	1	// Ta.14485.1.S1_at // Ta.9710.1.S1_a_at // Ta.7152.2.S1_at // Ta.7561.1.S1_x_at // Ta.3044.2.S1_a_at // Ta.7750.1.A1_at // Ta.2837.1.S1_s_at // Ta.6642.3.S1_a_at // Ta.3501.1.S1_at // Ta.2860.1.S1_at // Ta.812.3.S1_x_at // Ta.5903.1.S1_at // Ta.7539.1.A1_at // Ta.14537.3.S1_x_at // Ta.23810.1.S1_a_at // Ta.6109.3.S1_s_at // Ta.7561.3.S1_a_at // Ta.14537.3.S1_a_at // Ta.7561.1.S1_at // Ta.20443.1…
GO:0045735	F	nutrient reservoir activity	9	1299	202	34647	0.35	1	// Ta.160.3.S1_x_at // Ta.131.1.S1_at // Ta.5557.1.S1_x_at // Ta.160.1.S1_x_at // Ta.160.2.S1_x_at // TaAffx.128600.1.A1_s_at // Ta.28312.1.S1_at // Ta.840.1.S1_at // Ta.28312.1.S1_x_at
GO:0016820	F	hydrolase activity, acting on acid anhydrides, catalyzing transmembrane movement of substances	5	1299	178	34647	0.79	1	// Ta.9148.1.S1_at // Ta.14485.1.S1_at // Ta.6109.3.S1_s_at // Ta.2936.1.S1_x_at // Ta.18606.1.S1_at
GO:0016829	F	lyase activity	24	1299	538	34647	0.23	1	// Ta.4287.1.S1_at // Ta.7022.1.S1_x_at // TaAffx.111048.1.S1_at // Ta.14589.1.S1_at // Ta.13281.1.S1_at // Ta.8554.1.S1_at // Ta.2170.1.S1_at // Ta.7022.1.S1_at // Ta.20429.2.S1_at // Ta.11360.1.A1_at // TaAffx.45277.1.S1_x_at // Ta.9055.1.S1_at // Ta.23112.1.S1_x_at // Ta.25901.1.A1_x_at // Ta.7022.2.S1_x_at // Ta.1465.1.S1_at // Ta.6797.1.A1_at // Ta.506.2.A1_at // Ta.29424.1.A1_a_at // Ta.832…
GO:0015291	F	secondary active transmembrane transporter activity	7	1299	171	34647	0.46	1	// Ta.6012.2.A1_x_at // Ta.4790.1.S1_at // Ta.25781.1.S1_at // Ta.13209.1.S1_at // Ta.1621.2.A1_a_at // TaAffx.112612.1.S1_at // Ta.27005.1.S1_at
GO:0030414	F	peptidase inhibitor activity	7	1299	133	34647	0.24	1	// Ta.117.1.S1_at // Ta.21350.2.S1_at // Ta.23798.1.S1_at // Ta.23798.1.S1_s_at // Ta.58.1.S1_at // Ta.840.1.S1_at // Ta.1550.1.S1_at
GO:0005507	F	copper ion binding	7	1299	121	34647	0.18	1	// Ta.4062.2.A1_at // Ta.4062.1.S1_x_at // Ta.3580.1.A1_x_at // Ta.3391.1.A1_s_at // TaAffx.56637.1.S1_at // Ta.1088.1.A1_at // Ta.4062.1.S1_a_at
GO:0003723	F	RNA binding	10	1299	611	34647	1	1	// Ta.4432.1.S1_s_at // Ta.6427.1.S1_at // Ta.18709.1.S1_at // Ta.7683.1.S1_at // Ta.730.1.S1_at // TaAffx.31544.1.S1_at // Ta.1453.2.S1_x_at // Ta.2429.3.S1_x_at // Ta.2429.2.S1_x_at // TaAffx.105917.1.S1_at
GO:0019200	F	carbohydrate kinase activity	6	1299	67	34647	0.048	1	// Ta.6957.1.S1_at // Ta.6825.1.S1_at // Ta.12952.2.S1_at // Ta.9053.1.A1_at // Ta.9577.1.S1_at // Ta.993.3.S1_a_at
GO:0004871	F	signal transducer activity	9	1299	444	34647	0.98	1	// Ta.6690.2.A1_x_at // Ta.11587.1.S1_at // Ta.25890.1.S1_at // Ta.4501.1.S1_at // Ta.8474.1.A1_at // Ta.28351.1.S1_at // TaAffx.70432.1.A1_at // Ta.5435.1.S1_x_at // Ta.6690.1.S1_a_at
GO:0050662	F	coenzyme binding	19	1299	475	34647	0.42	1	// Ta.3013.1.A1_at // Ta.25424.1.S1_at // Ta.23125.2.S1_a_at // Ta.23125.1.S1_at // Ta.24307.1.S1_at // Ta.30797.1.S1_at // Ta.14435.1.S1_at // Ta.13281.1.S1_at // Ta.22902.2.S1_at // Ta.1683.1.S1_at // Ta.3651.3.S1_x_at // Ta.1580.1.A1_a_at // Ta.1334.1.S1_at // Ta.3094.2.S1_x_at // Ta.3072.1.S1_at // Ta.1683.1.S1_x_at // Ta.28325.1.S1_x_at // Ta.14365.1.S1_at // Ta.3651.1.S1_at
GO:0030528	F	transcription regulator activity	28	1299	737	34647	0.5	1	// Ta.1982.1.A1_s_at // Ta.29331.1.S1_a_at // TaAffx.99272.1.A1_at // Ta.29331.1.S1_at // Ta.678.1.S1_at // Ta.26853.1.A1_at // Ta.18983.1.S1_x_at // Ta.11451.1.A1_x_at // Ta.23670.1.S1_at // Ta.6411.1.S1_at // Ta.27041.1.S1_s_at // TaAffx.104036.1.A1_at // Ta.29451.1.A1_at // Ta.3130.1.S1_at // Ta.161.1.S1_at // Ta.25594.1.S1_at // Ta.25890.1.S1_at // Ta.4604.1.S1_at // Ta.10852.1.S1_at // Ta.10…
GO:0005198	F	structural molecule activity	24	1299	1230	34647	1	1	// Ta.23142.9.S1_at // Ta.3084.1.S1_at // Ta.30768.2.S1_x_at // Ta.2429.2.S1_x_at // Ta.14324.1.S1_x_at // TaAffx.124313.1.A1_at // Ta.2076.1.S1_at // Ta.812.3.S1_x_at // Ta.2429.2.S1_a_at // Ta.9501.1.S1_at // Ta.5903.1.S1_at // Ta.14324.3.S1_x_at // Ta.2419.1.S1_at // Ta.2300.1.S1_a_at // Ta.2429.3.S1_x_at // Ta.28558.1.S1_at // Ta.2837.1.S1_s_at // Ta.1227.1.A1_at // Ta.1391.1.S1_x_at // Ta.24…
GO:0046914	F	transition metal ion binding	60	1299	2228	34647	1	1	// Ta.13292.1.S1_s_at // Ta.9334.1.S1_x_at // Ta.13234.1.S1_at // Ta.9710.1.S1_a_at // TaAffx.9420.1.S1_s_at // Ta.11684.1.A1_at // Ta.23079.2.S1_x_at // Ta.3391.1.A1_s_at // TaAffx.121953.1.S1_at // Ta.9742.2.A1_at // TaAffx.78444.3.S1_at // Ta.7271.1.A1_at // TaAffx.39337.1.A1_at // Ta.4062.1.S1_a_at // Ta.29531.2.S1_x_at // Ta.6700.1.S1_at // Ta.6939.1.A1_at // TaAffx.56637.1.S1_at // Ta.8020.…
GO:0048037	F	cofactor binding	31	1299	620	34647	0.074	1	// Ta.25424.1.S1_at // Ta.6568.2.S1_x_at // Ta.30797.1.S1_at // TaAffx.111048.1.S1_at // Ta.1580.1.A1_a_at // Ta.28325.1.S1_x_at // Ta.1683.1.S1_x_at // Ta.24307.1.S1_at // Ta.6568.1.S1_x_at // Ta.14435.1.S1_at // Ta.13281.1.S1_at // Ta.22902.2.S1_at // Ta.18968.1.S1_x_at // Ta.1088.1.A1_at // Ta.3094.2.S1_x_at // Ta.3072.1.S1_at // Ta.1197.1.S1_at // Ta.4834.1.S1_at // Ta.3651.1.S1_at // Ta.8327…
GO:0009507	C	chloroplast	58	1299	1293	34647	0.1	1	// Ta.1997.2.S1_a_at // Ta.250.1.S1_at // Ta.6568.2.S1_x_at // Ta.27752.2.S1_at // Ta.4991.1.S1_x_at // Ta.30353.3.S1_a_at // Ta.8020.1.S1_x_at // TaAffx.4157.1.S1_at // Ta.242.1.S1_at // Ta.506.2.A1_at // TaAffx.97533.1.S1_at // Ta.20429.2.S1_at // Ta.23137.1.S1_at // TaAffx.38448.1.S1_at // Ta.4210.1.S1_a_at // Ta.6568.1.S1_x_at // TaAffx.68435.1.S1_at // Ta.6578.1.S1_at // Ta.22184.1.S1_at // …
GO:0031976	C	plastid thylakoid	7	1299	205	34647	0.65	1	// TaAffx.114768.1.S1_at // Ta.10081.2.S1_at // Ta.4991.1.S1_x_at // Ta.28895.1.S1_s_at // Ta.23411.1.S1_at // TaAffx.97533.1.S1_at // Ta.1920.1.S1_at
GO:0044428	C	nuclear part	21	1299	729	34647	0.91	1	// Ta.7670.1.S1_at // Ta.23670.1.S1_at // Ta.22207.1.S1_at // Ta.7202.2.S1_at // Ta.7757.1.S1_at // Ta.7561.3.S1_a_at // TaAffx.24477.1.S1_at // TaAffx.104036.1.A1_at // Ta.9789.2.S1_a_at // Ta.29451.1.A1_at // Ta.10047.1.S1_s_at // Ta.7647.1.A1_at // Ta.6780.1.S1_at // Ta.7363.2.A1_at // Ta.11523.1.A1_at // Ta.7387.1.A1_at // Ta.161.1.S1_at // Ta.6411.1.S1_at // Ta.1982.1.A1_s_at // Ta.25594.1.S…
GO:0044429	C	mitochondrial part	9	1299	446	34647	0.98	1	// Ta.7625.1.S1_x_at // Ta.6109.3.S1_s_at // Ta.2936.2.A1_a_at // Ta.27603.1.S1_at // Ta.2936.1.S1_x_at // Ta.23.1.S1_at // Ta.28376.1.S1_at // Ta.13979.2.S1_a_at // Ta.14420.1.S1_at
GO:0044425	C	membrane part	52	1299	1866	34647	0.99	1	// Ta.7202.2.S1_at // Ta.14351.1.S1_at // Ta.16251.1.S1_at // Ta.2936.2.A1_a_at // Ta.9272.3.S1_a_at // Ta.28608.1.S1_at // Ta.14485.1.S1_at // Ta.23395.1.S1_a_at // TaAffx.79513.1.S1_at // Ta.9632.1.A1_a_at // Ta.13979.2.S1_a_at // Ta.27728.1.S1_at // Ta.14543.3.S1_x_at // Ta.8549.1.S1_s_at // Ta.14543.1.S1_x_at // Ta.6012.2.A1_x_at // Ta.9941.1.S1_at // TaAffx.29876.1.S1_at // Ta.4050.1.S1_at /…
GO:0009941	C	chloroplast envelope	7	1299	97	34647	0.083	1	// Ta.1997.2.S1_a_at // Ta.3224.1.A1_at // TaAffx.114052.1.A1_at // Ta.9145.1.S1_at // Ta.3224.2.S1_at // TaAffx.38448.1.S1_at // Ta.1920.1.S1_at
GO:0005654	C	nucleoplasm	16	1299	437	34647	0.57	1	// Ta.7670.1.S1_at // Ta.23670.1.S1_at // Ta.22207.1.S1_at // Ta.1982.1.A1_s_at // Ta.7561.3.S1_a_at // TaAffx.104036.1.A1_at // Ta.9789.2.S1_a_at // Ta.29451.1.A1_at // Ta.10047.1.S1_s_at // Ta.6780.1.S1_at // Ta.7363.2.A1_at // Ta.7387.1.A1_at // Ta.161.1.S1_at // Ta.6411.1.S1_at // Ta.25594.1.S1_at // Ta.9410.1.S1_at
GO:0031224	C	intrinsic to membrane	37	1299	1366	34647	0.98	1	// Ta.7202.2.S1_at // Ta.16251.1.S1_at // Ta.9272.3.S1_a_at // Ta.23395.1.S1_a_at // TaAffx.79513.1.S1_at // Ta.9632.1.A1_a_at // Ta.13979.2.S1_a_at // Ta.27728.1.S1_at // Ta.22181.1.A1_at // Ta.6012.2.A1_x_at // TaAffx.29876.1.S1_at // Ta.2891.2.S1_at // TaAffx.106257.1.S1_at // Ta.25548.1.S1_at // Ta.4324.2.A1_a_at // TaAffx.25652.1.S1_x_at // TaAffx.75697.2.A1_x_at // TaAffx.14198.1.A1_at // T…
GO:0030312	C	external encapsulating structure	10	1299	170	34647	0.12	1	// Ta.3645.1.S1_at // TaAffx.36894.2.S1_s_at // Ta.4062.1.S1_x_at // Ta.1400.3.S1_a_at // TaAffx.41467.2.S1_at // TaAffx.17141.1.S1_x_at // Ta.29457.1.S1_at // Ta.14034.1.A1_at // TaAffx.111781.1.S1_at // Ta.18244.1.A1_at
GO:0019866	C	organelle inner membrane	7	1299	311	34647	0.94	1	// Ta.7625.1.S1_x_at // Ta.6109.3.S1_s_at // Ta.2936.2.A1_a_at // Ta.27603.1.S1_at // Ta.28376.1.S1_at // Ta.2936.1.S1_x_at // Ta.1920.1.S1_at
GO:0005618	C	cell wall	10	1299	166	34647	0.11	1	// Ta.3645.1.S1_at // TaAffx.36894.2.S1_s_at // Ta.4062.1.S1_x_at // Ta.1400.3.S1_a_at // TaAffx.41467.2.S1_at // TaAffx.17141.1.S1_x_at // Ta.29457.1.S1_at // Ta.14034.1.A1_at // TaAffx.111781.1.S1_at // Ta.18244.1.A1_at
GO:0005737	C	cytoplasm	580	1299	14947	34647	0.15	1	// Ta.6205.1.S1_at // Ta.25342.2.S1_x_at // Ta.21414.1.S1_at // Ta.13209.1.S1_at // Ta.21881.1.S1_at // Ta.12723.1.S1_at // Ta.7225.3.S1_a_at // TaAffx.12575.1.A1_at // TaAffx.38477.1.A1_at // TaAffx.84388.1.S1_at // Ta.7225.3.S1_x_at // Ta.10658.1.S1_at // Ta.9704.1.S1_at // Ta.1845.1.S1_at // Ta.25639.1.S1_at // Ta.9272.1.S1_at // Ta.28162.1.S1_at // Ta.28052.1.S1_at // TaAffx.52819.1.S1_at // …
GO:0070013	C	intracellular organelle lumen	24	1299	723	34647	0.75	1	// Ta.1982.1.A1_s_at // Ta.6411.1.S1_at // Ta.4991.1.S1_x_at // Ta.23670.1.S1_at // Ta.9789.2.S1_a_at // Ta.29451.1.A1_at // Ta.368.1.S1_x_at // TaAffx.104036.1.A1_at // Ta.11523.1.A1_at // Ta.25594.1.S1_at // Ta.7757.1.S1_at // Ta.7561.3.S1_a_at // TaAffx.114768.1.S1_at // Ta.22317.1.S1_s_at // Ta.161.1.S1_at // Ta.10047.1.S1_s_at // Ta.14420.1.S1_at // Ta.22207.1.S1_at // Ta.7363.2.A1_at // Ta.…
GO:0016021	C	integral to membrane	37	1299	1345	34647	0.98	1	// Ta.7202.2.S1_at // Ta.16251.1.S1_at // Ta.9272.3.S1_a_at // Ta.23395.1.S1_a_at // TaAffx.79513.1.S1_at // Ta.9632.1.A1_a_at // Ta.13979.2.S1_a_at // Ta.27728.1.S1_at // Ta.22181.1.A1_at // Ta.6012.2.A1_x_at // TaAffx.29876.1.S1_at // Ta.2891.2.S1_at // TaAffx.106257.1.S1_at // Ta.25548.1.S1_at // Ta.4324.2.A1_a_at // TaAffx.25652.1.S1_x_at // TaAffx.75697.2.A1_x_at // TaAffx.14198.1.A1_at // T…
GO:0016020	C	membrane	149	1299	4781	34647	0.99	1	// Ta.5516.3.S1_a_at // Ta.6663.1.S1_s_at // Ta.9272.3.S1_a_at // Ta.23395.1.S1_a_at // Ta.13979.2.S1_a_at // Ta.14543.3.S1_x_at // TaAffx.130200.1.A1_x_at // Ta.806.1.A1_at // Ta.7587.2.S1_x_at // Ta.8549.1.S1_s_at // Ta.22181.1.A1_at // Ta.7290.1.S1_x_at // Ta.9534.1.A1_at // Ta.4050.1.S1_at // Ta.823.1.S1_at // Ta.4324.2.A1_a_at // Ta.6007.1.S1_at // Ta.3199.1.S1_a_at // Ta.6908.1.S1_at // Ta.…
GO:0043234	C	protein complex	86	1299	2258	34647	0.46	1	// Ta.7488.1.S1_a_at // TaAffx.96410.1.S1_at // Ta.1982.1.A1_s_at // Ta.14562.1.S1_x_at // Ta.8549.1.S1_s_at // Ta.7488.2.S1_x_at // Ta.2837.1.S1_s_at // Ta.9704.1.S1_at // Ta.25594.1.S1_at // Ta.25584.1.S1_at // Ta.28351.1.S1_at // TaAffx.70457.1.A1_x_at // Ta.14420.1.S1_at // Ta.12270.1.S1_at // Ta.11523.1.A1_at // Ta.7670.1.S1_at // Ta.23125.1.S1_at // Ta.9405.1.S1_x_at // TaAffx.24477.1.S1_at…
GO:0005829	C	cytosol	12	1299	568	34647	0.99	1	// Ta.6957.1.S1_at // Ta.2441.1.S1_at // Ta.9405.1.S1_x_at // Ta.14589.1.S1_at // TaAffx.97935.1.S1_at // Ta.12852.1.A1_at // Ta.2892.2.A1_a_at // Ta.993.3.S1_a_at // Ta.13209.1.S1_at // Ta.9055.1.S1_at // Ta.23112.1.S1_x_at // Ta.11148.1.S1_at
GO:0044432	C	endoplasmic reticulum part	6	1299	139	34647	0.43	1	// Ta.28600.3.S1_x_at // Ta.368.1.S1_x_at // Ta.14543.3.S1_x_at // Ta.28600.2.S1_a_at // Ta.22317.1.S1_s_at // Ta.14543.1.S1_x_at
GO:0044436	C	thylakoid part	7	1299	222	34647	0.72	1	// TaAffx.114768.1.S1_at // Ta.10081.2.S1_at // Ta.4991.1.S1_x_at // Ta.28895.1.S1_s_at // Ta.23411.1.S1_at // TaAffx.97533.1.S1_at // Ta.1920.1.S1_at
GO:0044435	C	plastid part	17	1299	432	34647	0.46	1	// Ta.1997.2.S1_a_at // TaAffx.114768.1.S1_at // Ta.20429.2.S1_at // Ta.506.2.A1_at // Ta.3224.1.A1_at // Ta.10081.2.S1_at // Ta.4991.1.S1_x_at // Ta.28895.1.S1_s_at // Ta.23.1.S1_at // Ta.18414.1.S1_at // Ta.23411.1.S1_at // Ta.9145.1.S1_at // Ta.3224.2.S1_at // TaAffx.97533.1.S1_at // TaAffx.114052.1.A1_at // TaAffx.38448.1.S1_at // Ta.1920.1.S1_at
GO:0044434	C	chloroplast part	15	1299	409	34647	0.57	1	// Ta.1997.2.S1_a_at // TaAffx.114768.1.S1_at // Ta.20429.2.S1_at // Ta.506.2.A1_at // Ta.3224.1.A1_at // Ta.10081.2.S1_at // Ta.4991.1.S1_x_at // Ta.28895.1.S1_s_at // Ta.23411.1.S1_at // Ta.9145.1.S1_at // Ta.3224.2.S1_at // TaAffx.97533.1.S1_at // TaAffx.114052.1.A1_at // TaAffx.38448.1.S1_at // Ta.1920.1.S1_at
GO:0031090	C	organelle membrane	19	1299	841	34647	0.99	1	// Ta.27603.1.S1_at // Ta.7625.1.S1_x_at // Ta.23411.1.S1_at // Ta.28600.3.S1_x_at // Ta.6109.3.S1_s_at // Ta.2936.2.A1_a_at // Ta.10081.2.S1_at // Ta.18670.1.S1_at // Ta.2936.1.S1_x_at // Ta.14543.3.S1_x_at // Ta.28600.2.S1_a_at // Ta.23.1.S1_at // Ta.28376.1.S1_at // Ta.13979.2.S1_a_at // TaAffx.97533.1.S1_at // TaAffx.114052.1.A1_at // Ta.14543.1.S1_x_at // TaAffx.38448.1.S1_at // Ta.1920.1.S1…
GO:0009534	C	chloroplast thylakoid	7	1299	200	34647	0.62	1	// TaAffx.114768.1.S1_at // Ta.10081.2.S1_at // Ta.4991.1.S1_x_at // Ta.28895.1.S1_s_at // Ta.23411.1.S1_at // TaAffx.97533.1.S1_at // Ta.1920.1.S1_at
GO:0009536	C	plastid	211	1299	5243	34647	0.15	1	// Ta.1997.2.S1_a_at // Ta.29483.1.A1_at // Ta.9272.3.S1_a_at // Ta.3072.1.S1_at // TaAffx.128686.3.A1_at // Ta.25514.1.S1_s_at // TaAffx.4157.1.S1_at // Ta.21414.1.S1_at // TaAffx.117504.1.S1_at // TaAffx.100087.2.S1_at // Ta.4884.1.A1_at // TaAffx.114768.1.S1_at // TaAffx.68435.1.S1_at // Ta.6578.1.S1_at // Ta.27752.2.S1_at // TaAffx.12575.1.A1_at // Ta.28495.1.S1_x_at // TaAffx.84388.1.S1_at /…
GO:0005783	C	endoplasmic reticulum	14	1299	430	34647	0.74	1	// Ta.27038.1.S1_s_at // Ta.7202.2.S1_at // Ta.28600.3.S1_x_at // Ta.6684.1.S1_at // Ta.368.1.S1_x_at // Ta.2212.1.A1_at // Ta.8290.1.S1_a_at // Ta.14543.3.S1_x_at // Ta.28600.2.S1_a_at // Ta.7228.1.S1_at // Ta.1047.3.S1_a_at // Ta.22317.1.S1_s_at // TaAffx.128583.1.S1_at // Ta.14543.1.S1_x_at
GO:0031974	C	membrane-enclosed lumen	24	1299	738	34647	0.78	1	// Ta.1982.1.A1_s_at // Ta.6411.1.S1_at // Ta.4991.1.S1_x_at // Ta.23670.1.S1_at // Ta.9789.2.S1_a_at // Ta.29451.1.A1_at // Ta.368.1.S1_x_at // TaAffx.104036.1.A1_at // Ta.11523.1.A1_at // Ta.25594.1.S1_at // Ta.7757.1.S1_at // Ta.7561.3.S1_a_at // TaAffx.114768.1.S1_at // Ta.22317.1.S1_s_at // Ta.161.1.S1_at // Ta.10047.1.S1_s_at // Ta.14420.1.S1_at // Ta.22207.1.S1_at // Ta.7363.2.A1_at // Ta.…
GO:0031975	C	envelope	16	1299	510	34647	0.79	1	// Ta.1997.2.S1_a_at // Ta.7202.2.S1_at // Ta.7625.1.S1_x_at // Ta.28376.1.S1_at // Ta.6109.3.S1_s_at // Ta.3224.1.A1_at // TaAffx.114052.1.A1_at // Ta.27603.1.S1_at // Ta.2936.1.S1_x_at // Ta.23.1.S1_at // Ta.2936.2.A1_a_at // Ta.13979.2.S1_a_at // Ta.9145.1.S1_at // Ta.3224.2.S1_at // TaAffx.38448.1.S1_at // Ta.1920.1.S1_at
GO:0005773	C	vacuole	5	1299	201	34647	0.87	1	// Ta.9233.2.S1_a_at // Ta.27777.1.S2_s_at // Ta.28600.2.S1_a_at // Ta.28600.3.S1_x_at // Ta.5553.2.S1_x_at
GO:0012505	C	endomembrane system	26	1299	652	34647	0.41	1	// Ta.7202.2.S1_at // TaAffx.31626.1.S1_at // Ta.11684.1.A1_at // Ta.4134.1.S1_at // Ta.1088.1.A1_at // Ta.1683.1.S1_x_at // Ta.4434.2.S1_at // Ta.14543.1.S1_x_at // Ta.9380.2.S1_a_at // Ta.28600.3.S1_x_at // TaAffx.28942.1.S1_at // Ta.14543.3.S1_x_at // TaAffx.100087.2.S1_at // Ta.15867.1.S1_at // Ta.11587.1.S1_at // Ta.1683.1.S1_at // Ta.18670.1.S1_at // Ta.4207.2.S1_at // Ta.25388.1.A1_at // T…
GO:0044444	C	cytoplasmic part	544	1299	14074	34647	0.19	1	// Ta.6205.1.S1_at // Ta.27657.11.S1_x_at // Ta.21414.1.S1_at // Ta.13209.1.S1_at // Ta.21881.1.S1_at // TaAffx.68435.1.S1_at // Ta.7225.3.S1_a_at // TaAffx.12575.1.A1_at // TaAffx.38477.1.A1_at // TaAffx.84388.1.S1_at // Ta.7225.3.S1_x_at // Ta.10658.1.S1_at // Ta.9704.1.S1_at // Ta.1845.1.S1_at // Ta.25639.1.S1_at // Ta.9272.1.S1_at // Ta.28162.1.S1_at // Ta.28052.1.S1_at // TaAffx.52819.1.S1_a…
GO:0044445	C	cytosolic part	5	1299	348	34647	1	1	// Ta.6957.1.S1_at // TaAffx.97935.1.S1_at // Ta.9405.1.S1_x_at // Ta.11148.1.S1_at // Ta.993.3.S1_a_at
GO:0005739	C	mitochondrion	126	1299	4282	34647	1	1	// TaAffx.128686.3.A1_at // Ta.13979.2.S1_a_at // Ta.7271.1.A1_at // Ta.20658.2.S1_x_at // Ta.24675.1.S1_a_at // Ta.2952.1.S1_at // Ta.6794.2.A1_a_at // Ta.7378.18.S1_x_at // Ta.4884.1.A1_at // Ta.6253.1.S1_a_at // Ta.28055.2.S1_a_at // Ta.13281.1.S1_at // Ta.8746.1.S1_at // Ta.3427.1.A1_at // Ta.6007.1.S1_at // Ta.10658.1.S1_at // TaAffx.128418.46.A1_at // Ta.9452.1.A1_at // Ta.7378.20.S1_x_at /…
GO:0005743	C	mitochondrial inner membrane	6	1299	295	34647	0.96	1	// Ta.7625.1.S1_x_at // Ta.6109.3.S1_s_at // Ta.2936.2.A1_a_at // Ta.27603.1.S1_at // Ta.28376.1.S1_at // Ta.2936.1.S1_x_at
GO:0005740	C	mitochondrial envelope	8	1299	353	34647	0.95	1	// Ta.7625.1.S1_x_at // Ta.6109.3.S1_s_at // Ta.2936.2.A1_a_at // Ta.27603.1.S1_at // Ta.2936.1.S1_x_at // Ta.23.1.S1_at // Ta.28376.1.S1_at // Ta.13979.2.S1_a_at
GO:0031966	C	mitochondrial membrane	8	1299	336	34647	0.93	1	// Ta.7625.1.S1_x_at // Ta.6109.3.S1_s_at // Ta.2936.2.A1_a_at // Ta.27603.1.S1_at // Ta.2936.1.S1_x_at // Ta.23.1.S1_at // Ta.28376.1.S1_at // Ta.13979.2.S1_a_at
GO:0030529	C	ribonucleoprotein complex	11	1299	1096	34647	1	1	// Ta.1391.1.S1_x_at // Ta.14324.1.S1_x_at // Ta.4432.1.S1_s_at // Ta.18414.1.S1_at // Ta.7683.1.S1_at // Ta.730.1.S1_at // Ta.2429.2.S1_a_at // Ta.6427.1.S1_at // Ta.2429.3.S1_x_at // Ta.2429.2.S1_x_at // Ta.1842.1.S1_a_at
GO:0031984	C	organelle subcompartment	7	1299	212	34647	0.68	1	// TaAffx.114768.1.S1_at // Ta.10081.2.S1_at // Ta.4991.1.S1_x_at // Ta.28895.1.S1_s_at // Ta.23411.1.S1_at // TaAffx.97533.1.S1_at // Ta.1920.1.S1_at
GO:0031981	C	nuclear lumen	18	1299	544	34647	0.73	1	// Ta.7670.1.S1_at // Ta.23670.1.S1_at // Ta.22207.1.S1_at // Ta.7757.1.S1_at // Ta.7561.3.S1_a_at // TaAffx.104036.1.A1_at // Ta.9789.2.S1_a_at // Ta.29451.1.A1_at // Ta.10047.1.S1_s_at // Ta.6780.1.S1_at // Ta.7363.2.A1_at // Ta.11523.1.A1_at // Ta.7387.1.A1_at // Ta.161.1.S1_at // Ta.6411.1.S1_at // Ta.1982.1.A1_s_at // Ta.25594.1.S1_at // Ta.9410.1.S1_at
GO:0005794	C	Golgi apparatus	9	1299	317	34647	0.84	1	// Ta.9117.3.A1_x_at // TaAffx.16144.1.S1_at // TaAffx.68700.1.S1_s_at // TaAffx.92374.1.S1_at // TaAffx.106257.1.S1_at // Ta.18670.1.S1_at // Ta.9344.1.S1_at // Ta.9632.1.A1_a_at // Ta.6684.1.S1_at
GO:0031967	C	organelle envelope	16	1299	505	34647	0.78	1	// Ta.1997.2.S1_a_at // Ta.7202.2.S1_at // Ta.7625.1.S1_x_at // Ta.28376.1.S1_at // Ta.6109.3.S1_s_at // Ta.3224.1.A1_at // TaAffx.114052.1.A1_at // Ta.27603.1.S1_at // Ta.2936.1.S1_x_at // Ta.23.1.S1_at // Ta.2936.2.A1_a_at // Ta.13979.2.S1_a_at // Ta.9145.1.S1_at // Ta.3224.2.S1_at // TaAffx.38448.1.S1_at // Ta.1920.1.S1_at
GO:0043233	C	organelle lumen	24	1299	723	34647	0.75	1	// Ta.1982.1.A1_s_at // Ta.6411.1.S1_at // Ta.4991.1.S1_x_at // Ta.23670.1.S1_at // Ta.9789.2.S1_a_at // Ta.29451.1.A1_at // Ta.368.1.S1_x_at // TaAffx.104036.1.A1_at // Ta.11523.1.A1_at // Ta.25594.1.S1_at // Ta.7757.1.S1_at // Ta.7561.3.S1_a_at // TaAffx.114768.1.S1_at // Ta.22317.1.S1_s_at // Ta.161.1.S1_at // Ta.10047.1.S1_s_at // Ta.14420.1.S1_at // Ta.22207.1.S1_at // Ta.7363.2.A1_at // Ta.…
GO:0005667	C	transcription factor complex	13	1299	321	34647	0.43	1	// Ta.7670.1.S1_at // Ta.23670.1.S1_at // Ta.22207.1.S1_at // TaAffx.104036.1.A1_at // Ta.9789.2.S1_a_at // Ta.29451.1.A1_at // Ta.10047.1.S1_s_at // Ta.6780.1.S1_at // Ta.7387.1.A1_at // Ta.161.1.S1_at // Ta.6411.1.S1_at // Ta.25594.1.S1_at // Ta.9410.1.S1_at
GO:0005840	C	ribosome	11	1299	918	34647	1	1	// Ta.1391.1.S1_x_at // Ta.14324.1.S1_x_at // Ta.4432.1.S1_s_at // Ta.18414.1.S1_at // Ta.7683.1.S1_at // Ta.730.1.S1_at // Ta.2429.2.S1_a_at // Ta.6427.1.S1_at // Ta.2429.3.S1_x_at // Ta.2429.2.S1_x_at // Ta.1842.1.S1_a_at
GO:0044451	C	nucleoplasm part	16	1299	427	34647	0.54	1	// Ta.7670.1.S1_at // Ta.23670.1.S1_at // Ta.22207.1.S1_at // Ta.1982.1.A1_s_at // Ta.7561.3.S1_a_at // TaAffx.104036.1.A1_at // Ta.9789.2.S1_a_at // Ta.29451.1.A1_at // Ta.10047.1.S1_s_at // Ta.6780.1.S1_at // Ta.7363.2.A1_at // Ta.7387.1.A1_at // Ta.161.1.S1_at // Ta.6411.1.S1_at // Ta.25594.1.S1_at // Ta.9410.1.S1_at
GO:0044459	C	plasma membrane part	8	1299	305	34647	0.88	1	// Ta.14351.1.S1_at // Ta.4050.1.S1_at // Ta.27562.1.S1_at // Ta.28608.1.S1_at // TaAffx.25652.1.S1_x_at // Ta.28351.1.S1_at // Ta.5435.1.S1_x_at // TaAffx.25652.1.S1_at
GO:0032991	C	macromolecular complex	141	1299	3381	34647	0.11	1	// Ta.7488.1.S1_a_at // TaAffx.96410.1.S1_at // Ta.1982.1.A1_s_at // TaAffx.128686.3.A1_at // Ta.10047.1.S1_s_at // Ta.10329.15.S1_at // Ta.14562.1.S1_x_at // Ta.8549.1.S1_s_at // Ta.7378.18.S1_x_at // Ta.7378.8.S1_at // Ta.14324.1.S1_x_at // Ta.2837.1.S1_s_at // Ta.10329.12.S1_x_at // Ta.7561.3.S1_a_at // Ta.9704.1.S1_at // Ta.28608.1.S1_at // Ta.22962.1.S1_x_at // Ta.25594.1.S1_at // Ta.10329.1…
GO:0005576	C	extracellular region	29	1299	777	34647	0.54	1	// Ta.24307.1.S1_at // Ta.2969.1.A1_at // Ta.3651.3.S1_x_at // Ta.1400.2.S1_a_at // Ta.22962.1.S1_at // Ta.28600.3.S1_x_at // TaAffx.17141.1.S1_x_at // Ta.23798.1.S1_s_at // Ta.2969.1.A1_x_at // Ta.15867.1.S1_at // Ta.10186.1.S1_at // Ta.21350.2.S1_at // Ta.3651.1.S1_at // Ta.9168.1.A1_at // TaAffx.128418.43.S1_at // Ta.8290.1.S1_a_at // Ta.9168.1.A1_x_at // Ta.28351.1.S1_at // Ta.24423.1.S1_s_at…
GO:0009579	C	thylakoid	7	1299	329	34647	0.96	1	// TaAffx.114768.1.S1_at // Ta.10081.2.S1_at // Ta.4991.1.S1_x_at // Ta.28895.1.S1_s_at // Ta.23411.1.S1_at // TaAffx.97533.1.S1_at // Ta.1920.1.S1_at
GO:0005886	C	plasma membrane	34	1299	812	34647	0.29	1	// Ta.14351.1.S1_at // Ta.16961.1.S1_at // Ta.806.1.A1_at // Ta.23765.1.S1_at // Ta.28608.1.S1_at // Ta.28779.1.S1_x_at // TaAffx.118875.1.S1_at // Ta.5516.3.S1_a_at // Ta.16251.3.S1_x_at // Ta.4050.1.S1_at // Ta.27562.1.S1_at // Ta.823.1.S1_at // Ta.6301.2.S1_x_at // TaAffx.25652.1.S1_x_at // Ta.6908.1.S1_at // Ta.2826.1.S1_at // Ta.7451.1.A1_at // Ta.13526.1.S1_at // Ta.2678.3.S1_a_at // Ta.307…

## Sheet: Aem10Rem9Common probesets
Probesets overlapping between Aem10 and Rem9 clusters
Probesets
Ta.26434.1.A1_at
Ta.11490.1.A1_at
TaAffx.22869.1.S1_at
Ta.3461.1.S1_at
Ta.11925.1.A1_at
Ta.6188.1.S1_a_at
TaAffx.28768.1.S1_at
TaAffx.122621.1.S1_at
Ta.3454.1.A1_a_at
Ta.27234.1.A1_at
TaAffx.12755.1.S1_at
Ta.10783.1.A1_at
TaAffx.108368.1.S1_x_at
Ta.11570.1.A1_at
TaAffx.5574.1.S1_at
TaAffx.27925.1.S1_at
Ta.5811.1.S1_at
TaAffx.24790.1.S1_at
TaAffx.77866.1.S1_at
Ta.10501.1.S1_x_at
Ta.28712.1.S1_x_at
Ta.2982.1.S1_a_at
Ta.3448.1.S1_at
Ta.7763.1.S1_at
Ta.12705.2.S1_a_at
Ta.14182.1.S1_at
TaAffx.105432.1.S1_s_at
TaAffx.16051.2.A1_at
TaAffx.19277.1.S1_at
Ta.3845.3.S1_x_at
Ta.29441.1.A1_at
Ta.24130.2.S1_x_at
TaAffx.24235.1.S1_x_at
Ta.28560.1.S1_x_at
Ta.24605.1.S1_at
Ta.3785.1.A1_at
TaAffx.118525.1.A1_at
Ta.10501.3.S1_a_at
TaAffx.122098.1.S1_at
TaAffx.11961.2.S1_at
TaAffx.65635.2.S1_at
TaAffx.58695.1.S1_at
Ta.8162.1.A1_at
Ta.23743.1.S1_at
Ta.24130.1.S1_x_at
Ta.7063.2.S1_a_at
Ta.2745.2.S1_x_at
Ta.18763.1.S1_at
Ta.6086.1.A1_a_at
Ta.3568.2.S1_at
Ta.1558.1.A1_at
TaAffx.110211.1.S1_at
Ta.5581.3.S1_at
Ta.100.1.S1_at
Ta.1531.2.S1_x_at
Ta.10537.2.A1_at
Ta.25628.2.S1_a_at
Ta.3038.2.S1_a_at
Ta.9177.1.S1_at
Ta.9596.1.S1_at
TaAffx.24473.1.S1_s_at
Ta.20582.3.S1_a_at
Ta.11668.2.S1_a_at
Ta.3358.1.S1_at
Ta.19293.1.S1_x_at
Ta.1074.1.S1_a_at
TaAffx.86846.1.S1_at
Ta.28047.1.A1_at
Ta.28497.1.A1_at
TaAffx.66987.1.S1_at
Ta.9149.2.S1_a_at
Ta.29234.1.S1_a_at
Ta.4620.1.A1_at
TaAffx.107121.1.S1_s_at
Ta.5927.1.S1_at
TaAffx.36109.1.S1_at
Ta.2999.1.S1_at
Ta.6870.1.S1_at
TaAffx.118944.1.S1_at
TaAffx.38530.1.S1_at
Ta.29234.1.S1_s_at
Ta.28675.1.A1_s_at
Ta.18864.1.S1_at
Ta.4523.2.A1_x_at
TaAffx.2372.4.S1_x_at
Ta.14800.1.S1_at
Ta.7097.2.S1_x_at
TaAffx.90179.2.S1_s_at
Ta.30935.1.S1_at
TaAffx.55881.1.S1_at
TaAffx.12265.1.A1_at
Ta.11668.3.S1_a_at
Ta.30469.1.A1_at
TaAffx.29194.1.S1_at
Ta.807.1.S1_a_at
TaAffx.50733.1.S1_at
Ta.28696.1.S1_x_at
TaAffx.88584.1.A1_at
Ta.10858.1.S1_at
Ta.25628.1.S1_x_at
Ta.9213.2.S1_at
TaAffx.55384.1.S1_at
Ta.9213.1.A1_at
Ta.7913.1.S1_x_at
Ta.9359.2.A1_a_at
TaAffx.110495.1.S1_at
Ta.4862.2.S1_at
TaAffx.85809.1.S1_at
Ta.25648.2.A1_x_at
Ta.4756.1.S1_at
Ta.26179.1.S1_at
Ta.12283.1.A1_at
Ta.6379.1.S1_at
Ta.6410.1.A1_a_at
Ta.6870.3.S1_x_at
TaAffx.37136.1.S1_at
Ta.7097.3.S1_at
TaAffx.7652.1.S1_at
Ta.23825.1.S1_at
Ta.397.1.A1_at
TaAffx.36934.1.A1_at
TaAffx.64186.1.S1_at
Ta.12576.2.S1_a_at
TaAffx.87194.1.A1_at
Ta.27700.1.S1_s_at
Ta.1286.2.S1_x_at
TaAffx.12591.1.S1_at
Ta.12641.1.S1_at
Ta.6080.2.S1_a_at
Ta.22375.1.S1_at
TaAffx.21100.1.S1_at
Ta.6870.1.S1_x_at
Ta.6586.2.S1_a_at
TaAffx.32473.1.S1_at
Ta.7667.1.S1_s_at
Ta.6692.3.S1_x_at
TaAffx.110700.2.S1_at
Ta.26339.3.S1_at
Ta.25851.1.A1_at
Ta.12191.1.S1_at
Ta.26271.1.A1_at
TaAffx.108732.1.S1_at
Ta.9359.3.S1_s_at
Ta.28341.2.S1_x_at
Ta.27700.1.S1_at
Ta.10269.3.S1_at
Ta.6332.1.S1_at
Ta.7345.2.S1_a_at
Ta.11298.1.A1_at
Ta.2896.1.S1_x_at
Ta.5272.2.S1_a_at
Ta.11320.2.S1_a_at
Ta.3277.2.S1_x_at
Ta.2745.2.S1_a_at
Ta.14408.1.S1_at
Ta.9535.1.S1_at
Ta.28469.2.S1_a_at
TaAffx.118218.1.S1_at
TaAffx.112527.1.S1_x_at
Ta.19502.1.S1_at
Ta.14094.1.S1_at
Ta.23199.1.S1_s_at
Ta.1628.1.S1_at
Ta.7180.1.S1_x_at
TaAffx.1292.1.A1_at
TaAffx.37491.1.A1_at
Ta.3433.1.S1_at
Ta.13591.2.A1_a_at
Ta.6379.2.S1_at
Ta.10489.2.S1_at
Ta.3519.1.S1_at
TaAffx.30838.1.S1_at
Ta.9350.1.S1_at
Ta.21143.1.A1_at
Ta.6692.3.S1_a_at
Ta.3800.3.S1_a_at
Ta.3800.3.S1_x_at
Ta.12191.3.S1_at
Ta.28406.1.A1_s_at
Ta.6762.2.A1_at
Ta.28643.1.S1_s_at
Ta.104.1.S1_at
Ta.4862.1.A1_at
TaAffx.93441.1.S1_at
TaAffx.53716.1.S1_x_at
Ta.29441.2.A1_a_at
Ta.25648.1.A1_at
Ta.3277.1.S1_a_at
Ta.13217.1.S1_at
Ta.3789.3.A1_a_at
Ta.5937.1.S1_x_at
Ta.7190.2.S1_a_at
Ta.10706.1.S1_x_at
Ta.9932.3.S1_a_at
Ta.617.2.S1_x_at
Ta.7180.1.S1_at
Ta.10487.1.A1_at
Ta.6415.2.A1_at
Ta.2308.3.S1_at
TaAffx.12512.1.S1_at
TaAffx.114626.1.S1_at
Ta.23312.1.S1_at
TaAffx.132444.1.A1_at
Ta.12503.3.S1_a_at
Ta.3736.1.A1_x_at
TaAffx.78201.1.S1_at
TaAffx.36899.1.A1_at
Ta.7305.3.S1_x_at
Ta.7328.2.S1_at
Ta.26917.1.S1_at
Ta.12503.2.S1_at
TaAffx.11250.2.S1_s_at
Ta.6073.1.A1_at
Ta.23707.1.S1_at
TaAffx.31440.1.S1_at
Ta.805.1.S1_at
Ta.11281.1.S1_at
Ta.28073.1.S1_at
Ta.28341.1.S1_x_at
Ta.14110.1.S1_at
TaAffx.112527.1.S1_at
Ta.5521.1.A1_at
Ta.25345.2.S1_a_at
Ta.28341.1.S1_at
Ta.10706.1.S1_at
Ta.8480.1.S1_at
TaAffx.12795.1.S1_at
Ta.1335.2.S1_at
Ta.23429.1.S1_at
Ta.4564.1.S1_at
Ta.3103.1.S1_at
Ta.7339.1.S1_x_at
Ta.735.1.S1_at
Ta.3730.1.S1_at
Ta.9448.2.S1_at
Ta.8639.1.S1_at
TaAffx.65878.1.S1_s_at
Ta.7172.1.S1_a_at
TaAffx.111296.1.S1_x_at
TaAffx.92377.1.S1_at
TaAffx.35337.1.S1_at
Ta.13364.2.A1_a_at
Ta.4204.1.S1_at
Ta.12249.1.S1_at
Ta.7510.1.A1_at
Ta.6548.1.S1_a_at
TaAffx.118736.1.A1_at
Ta.30902.1.S1_at
Ta.4120.1.S1_at
Ta.14115.2.S1_x_at
TaAffx.115796.1.S1_at
Ta.28828.1.S1_at
Ta.26199.2.S1_a_at
Ta.4913.3.S1_a_at
Ta.15857.1.S1_at
Ta.10642.2.S1_x_at
Ta.5420.2.S1_a_at
Ta.16815.1.S1_s_at
Ta.6126.1.S1_x_at
Ta.10285.2.S1_a_at
Ta.30602.1.A1_at
Ta.5941.2.S1_at
Ta.6575.1.S1_x_at
Ta.9539.3.A1_at
TaAffx.7453.1.S1_at
Ta.28828.1.S1_s_at
TaAffx.34682.1.A1_at
Ta.14624.1.A1_at
Ta.11.2.S1_x_at
TaAffx.108512.1.S1_at
TaAffx.60713.1.S1_s_at
Ta.14960.1.S1_at
TaAffx.73475.1.S1_s_at
Ta.4218.2.S1_x_at
Ta.10647.1.A1_at
Ta.6148.1.S1_a_at
Ta.6575.3.S1_s_at
Ta.2278.1.S1_x_at
Ta.7555.1.S1_at
Ta.6168.1.A1_at
Ta.14476.2.S1_at
Ta.21855.1.S1_at
Ta.592.1.S1_at
Ta.6148.2.S1_x_at
Ta.6575.1.S1_a_at
Ta.13627.1.S1_at
Ta.22766.1.S1_at
TaAffx.9375.1.S1_at
Ta.12338.1.S1_at
Ta.11617.1.S1_at
Ta.1633.1.S1_a_at
Ta.6824.1.S1_at
Ta.27203.1.S1_at
Ta.7088.1.S1_at
TaAffx.65843.1.S1_at
Ta.14269.1.A1_at
Ta.4165.1.S1_at
Ta.10601.1.A1_at
Ta.932.2.S1_x_at
TaAffx.47461.1.S1_at
Ta.3714.1.S1_x_at
Ta.30529.1.S1_at
Ta.4881.2.A1_a_at
Ta.11492.1.A1_at
Ta.1406.1.S1_a_at
Ta.21368.1.S1_at
TaAffx.27045.3.S1_s_at
Ta.6575.2.A1_x_at
Ta.12041.2.A1_at
TaAffx.3522.4.S1_s_at
Ta.10110.2.S1_x_at
Ta.2594.1.S1_x_at
Ta.15840.1.S1_at
TaAffx.36710.1.S1_at
TaAffx.51739.3.S1_s_at
Ta.932.2.S1_at
Ta.11427.2.S1_x_at
Ta.11.2.S1_a_at
Ta.15957.1.S1_a_at
TaAffx.113616.1.S1_at
TaAffx.24870.1.S1_at
TaAffx.12322.1.S1_at
Ta.12338.2.S1_a_at
Ta.22965.1.S1_a_at
Ta.6182.2.S1_at
Ta.6182.1.S1_at
Ta.3817.1.S1_at
Ta.12093.1.S1_x_at
TaAffx.65338.1.A1_at
Ta.5272.1.S1_a_at
Ta.11192.1.A1_at
TaAffx.79424.1.S1_x_at
Ta.30852.1.S1_at
TaAffx.25879.1.S1_at
Ta.10947.2.S1_a_at
TaAffx.121900.2.S1_x_at
TaAffx.9184.1.A1_at
TaAffx.111254.1.S1_s_at
Ta.30602.1.A1_s_at
Ta.5355.1.S1_at
Ta.7012.2.S1_at
Ta.22203.2.S1_at
Ta.4791.1.A1_at
Ta.7581.1.S1_at
Ta.12121.1.S1_at
Ta.3001.1.S1_at
Ta.13204.1.S1_at
Ta.9299.1.S1_at
Ta.5272.1.S1_x_at
Ta.5718.2.S1_a_at
TaAffx.37572.1.S1_at
TaAffx.37583.1.A1_at
Ta.7555.2.S1_a_at
Ta.14624.1.A1_s_at
TaAffx.55633.1.S1_at
Ta.10173.1.S1_at
Ta.1074.3.S1_x_at
Ta.2353.1.S1_at
Ta.6661.3.S1_at
Ta.9740.1.A1_at
Ta.6182.2.S1_a_at
Ta.26981.2.S1_a_at
Ta.7386.2.S1_at
Ta.1859.1.S1_at
TaAffx.36953.1.A1_at
Ta.5091.1.A1_a_at
Ta.6040.1.S1_a_at
TaAffx.78308.1.S1_x_at
Ta.7891.1.A1_at
TaAffx.103481.1.S1_at
Ta.11427.1.S1_a_at
Ta.4090.1.S1_at
Ta.13851.2.S1_x_at
TaAffx.27573.1.S1_at
TaAffx.78308.1.S1_at
Ta.25254.1.S1_at
Ta.15638.2.S1_a_at
Ta.7124.1.A1_at
Ta.25938.1.A1_a_at
TaAffx.3522.3.S1_s_at
Ta.21010.1.A1_at
Ta.7444.2.S1_at
Ta.6865.1.S1_at
Ta.11021.1.A1_at
Ta.1735.2.S1_a_at
Ta.7776.1.S1_at
Ta.24826.3.S1_at
Ta.28907.2.S1_x_at
Ta.3228.1.S1_a_at
Ta.6618.2.S1_a_at
TaAffx.85437.1.S1_at
Ta.11427.1.S1_at
Ta.5921.1.S1_at
TaAffx.111620.2.S1_s_at
Ta.1253.1.S1_a_at
Ta.28907.1.S1_at
Ta.8001.1.A1_at
TaAffx.102050.1.S1_at
Ta.12685.1.S1_at
Ta.24826.3.S1_x_at
Ta.14519.2.A1_at
Ta.16992.1.S1_at
TaAffx.32271.2.S1_at
Ta.28590.1.S1_x_at
Ta.25336.1.A1_at
TaAffx.64285.1.S1_at
Ta.11646.1.A1_at
TaAffx.111011.1.S1_s_at
TaAffx.111546.1.S1_s_at
Ta.8075.1.A1_at
Ta.3845.1.S1_a_at
TaAffx.6686.1.S1_at
TaAffx.87551.1.S1_at
Ta.7545.1.A1_a_at
Ta.5542.1.S1_at
Ta.991.2.S1_at
TaAffx.97160.1.S1_at
Ta.11287.1.A1_at
TaAffx.87003.1.S1_s_at
Ta.9763.1.A1_at
Ta.13494.1.S1_at
Ta.1092.2.S1_at
TaAffx.28919.2.S1_at
TaAffx.52778.1.S1_at
Ta.3300.1.S1_at
Ta.798.2.A1_x_at
Ta.798.1.S1_x_at
Ta.13627.3.S1_x_at
Ta.12685.1.S1_x_at
Ta.27678.2.S1_at
TaAffx.108007.1.S1_at
TaAffx.107179.1.S1_at
Ta.13291.1.S1_at
Ta.10199.1.A1_at
Ta.3372.1.S1_at
TaAffx.94356.1.S1_at
Ta.2996.2.S1_at
Ta.13851.2.S1_at
Ta.5273.2.S1_at
TaAffx.93436.1.S1_at
TaAffx.91754.1.S1_at
Ta.9243.1.S1_at
Ta.3624.1.S1_x_at
TaAffx.63999.1.S1_at
Ta.22625.1.A1_s_at
TaAffx.122788.1.S1_at
Ta.5673.1.S1_at
Ta.24118.2.S1_at
TaAffx.55761.1.S1_at
Ta.3198.2.S1_x_at
TaAffx.108535.1.S1_at
Ta.9226.1.S1_at
TaAffx.106154.1.S1_at
Ta.13682.1.A1_at
TaAffx.87976.1.S1_at
Ta.4660.1.S1_at
Ta.1383.1.S1_s_at
Ta.26093.1.S1_at
Ta.10000.1.A1_at
Ta.1286.2.S1_a_at
Ta.24106.1.S1_x_at
TaAffx.114752.2.S1_at
TaAffx.12729.1.A1_at
Ta.10486.2.S1_a_at
Ta.17851.1.S1_at
Ta.18185.1.A1_at
Ta.10279.1.S1_at
Ta.16999.1.S1_at
Ta.16999.1.S1_x_at
Ta.21613.1.S1_at
Ta.14610.1.S1_at
TaAffx.74344.1.A1_at
TaAffx.64329.1.S1_at
Ta.6023.1.S1_at
TaAffx.18.1.S1_at
Ta.9225.1.S1_x_at
Ta.9225.1.S1_at
Ta.12088.1.S1_at
Ta.9290.1.S1_at
TaAffx.16775.1.A1_at
Ta.5864.1.S1_at
Ta.782.2.S1_at
TaAffx.35563.1.A1_at
Ta.6445.2.S1_x_at
Ta.26673.1.A1_at
Ta.17523.2.S1_at
TaAffx.8993.1.S1_at
Ta.27973.1.A1_at
TaAffx.72695.1.A1_at
Ta.8362.1.A1_at
TaAffx.105435.1.S1_s_at
TaAffx.110971.1.S1_at
TaAffx.25099.1.S1_at
Ta.16175.1.A1_at
Ta.15150.1.S1_x_at
TaAffx.66644.1.A1_s_at
Ta.12337.1.S1_at
Ta.7134.2.S1_a_at
Ta.28394.3.S1_x_at
TaAffx.61855.2.S1_at
Ta.1238.3.S1_a_at
Ta.25405.2.S1_a_at
Ta.13851.1.S1_at
Ta.29620.1.S1_at
TaAffx.97769.1.A1_at
TaAffx.110631.1.S1_at
Ta.423.1.A1_at
Ta.9492.1.S1_at
Ta.6212.2.S1_x_at
Ta.14649.1.S1_at
TaAffx.85544.1.S1_at
Ta.1307.3.S1_at
Ta.9084.1.S1_at
Ta.22766.1.S1_a_at
Ta.22766.2.S1_x_at
TaAffx.79565.2.S1_s_at
Ta.22628.1.S1_at
Ta.22628.1.S1_x_at
TaAffx.29701.1.S1_at
Ta.28394.2.S1_x_at
Ta.14011.2.A1_at
TaAffx.128567.1.S1_at
Ta.6126.2.S1_a_at
TaAffx.30393.1.S1_at
TaAffx.61855.2.S1_x_at
Ta.5393.1.S1_at
Ta.28394.1.S1_a_at
TaAffx.1250.1.S1_at
Ta.23679.1.S1_at
TaAffx.6033.1.S1_at
Ta.6522.3.S1_x_at
Ta.18715.1.S1_at
Ta.8583.1.A1_at
Ta.10486.1.S1_at
Ta.1382.1.S1_x_at
Ta.25699.1.S1_at
Ta.9184.1.S1_at
Ta.8023.1.S1_at
Ta.12007.1.A1_at
Ta.878.1.S1_at
TaAffx.12136.1.S1_x_at
Ta.7999.2.S1_a_at
Ta.9392.1.S1_a_at
Ta.16723.1.S1_a_at
Ta.27673.1.A1_at
Ta.8620.1.A1_at
Ta.3940.1.S1_at
Ta.25397.1.S1_at
Ta.21016.1.S1_s_at
Ta.8405.1.A1_at
Ta.5420.2.S1_x_at
Ta.303.3.S1_at
Ta.19822.1.A1_at
Ta.10676.1.A1_at
TaAffx.110142.1.S1_at
Ta.24239.1.A1_at
Ta.1326.3.S1_at
Ta.20544.1.S1_at
Ta.3714.3.S1_a_at
TaAffx.37578.1.A1_at
TaAffx.89683.1.S1_at
Ta.13273.2.S1_a_at
Ta.5949.1.S1_at
Ta.7999.1.S1_at
Ta.5949.1.S1_x_at
Ta.7444.1.A1_at
Ta.932.3.S1_x_at
Ta.2710.1.A1_at
TaAffx.66088.1.A1_at
Ta.12527.1.S1_s_at
TaAffx.118490.1.S1_at
Ta.24282.1.S1_at
Ta.2490.1.S1_at
Ta.13862.2.S1_a_at
TaAffx.62317.1.S1_at
TaAffx.119028.1.A1_at
Ta.3714.2.S1_a_at
Ta.28042.1.S1_at
Ta.6106.1.S1_at
Ta.3993.1.S1_at
Ta.25809.1.S1_at
TaAffx.120907.1.S1_at

## Sheet: Aem10Rem9Common GOterm
Go terms enriched in probesets overlapping between Aem10 and Rem9 clusters
GO_acc	term_type	Term	queryitem	querytotal	bgitem	bgtotal	pvalue	FDR	entries
GO:0030529	C	ribonucleoprotein complex	38	417	1096	34647	1.3e-08	3e-06	// Ta.4218.2.S1_x_at // Ta.24130.2.S1_x_at // Ta.10501.3.S1_a_at // Ta.24130.1.S1_x_at // Ta.7180.1.S1_x_at // TaAffx.58695.1.S1_at // Ta.14110.1.S1_at // Ta.28341.1.S1_x_at // Ta.807.1.S1_a_at // TaAffx.108368.1.S1_x_at // Ta.28696.1.S1_x_at // Ta.6182.2.S1_at // Ta.3277.1.S1_a_at // Ta.23429.1.S1_at // Ta.24826.3.S1_x_at // Ta.9084.1.S1_at // Ta.3785.1.A1_at // Ta.28341.2.S1_x_at // TaAffx.3083…
GO:0022613	P	ribonucleoprotein complex biogenesis	31	417	745	34647	5.7e-09	3.9e-06	// Ta.24826.3.S1_x_at // Ta.24130.1.S1_x_at // Ta.7180.1.S1_x_at // Ta.14110.1.S1_at // Ta.28341.1.S1_x_at // Ta.807.1.S1_a_at // TaAffx.108368.1.S1_x_at // Ta.28696.1.S1_x_at // Ta.11668.2.S1_a_at // Ta.11668.3.S1_a_at // Ta.3277.1.S1_a_at // Ta.3785.1.A1_at // Ta.28341.2.S1_x_at // Ta.1335.2.S1_at // Ta.24826.3.S1_at // Ta.6086.1.A1_a_at // Ta.28469.2.S1_a_at // Ta.8001.1.A1_at // Ta.9535.1.S1_…
GO:0022626	C	cytosolic ribosome	18	417	287	34647	3.4e-08	4.1e-06	// Ta.24130.2.S1_x_at // Ta.24826.3.S1_x_at // Ta.24130.1.S1_x_at // Ta.7180.1.S1_x_at // Ta.28341.2.S1_x_at // Ta.14110.1.S1_at // Ta.28341.1.S1_at // TaAffx.30838.1.S1_at // Ta.1335.2.S1_at // Ta.805.1.S1_at // Ta.24826.3.S1_at // Ta.28341.1.S1_x_at // Ta.2896.1.S1_x_at // Ta.22965.1.S1_a_at // Ta.9535.1.S1_at // Ta.807.1.S1_a_at // Ta.28696.1.S1_x_at // Ta.7180.1.S1_at
GO:0005840	C	ribosome	33	417	918	34647	5.3e-08	4.3e-06	// Ta.24130.2.S1_x_at // Ta.10501.3.S1_a_at // Ta.24130.1.S1_x_at // Ta.7180.1.S1_x_at // Ta.14110.1.S1_at // Ta.28341.1.S1_x_at // Ta.807.1.S1_a_at // TaAffx.108368.1.S1_x_at // Ta.28696.1.S1_x_at // Ta.3277.1.S1_a_at // Ta.24826.3.S1_x_at // Ta.9084.1.S1_at // Ta.6182.2.S1_at // Ta.28341.2.S1_x_at // TaAffx.30838.1.S1_at // Ta.1335.2.S1_at // Ta.24826.3.S1_at // Ta.5937.1.S1_x_at // Ta.28469.2.…
GO:0006412	P	translation	37	417	1053	34647	1.4e-08	4.9e-06	// Ta.24130.2.S1_x_at // Ta.10501.3.S1_a_at // Ta.24130.1.S1_x_at // Ta.7180.1.S1_x_at // TaAffx.58695.1.S1_at // Ta.14110.1.S1_at // Ta.28341.1.S1_x_at // Ta.807.1.S1_a_at // Ta.735.1.S1_at // Ta.28696.1.S1_x_at // TaAffx.108368.1.S1_x_at // TaAffx.25879.1.S1_at // Ta.3277.1.S1_a_at // Ta.24826.3.S1_x_at // Ta.4218.2.S1_x_at // Ta.6182.2.S1_at // Ta.28341.2.S1_x_at // TaAffx.30838.1.S1_at // Ta.…
GO:0042254	P	ribosome biogenesis	29	417	734	34647	5.3e-08	1.2e-05	// Ta.24826.3.S1_x_at // Ta.24130.1.S1_x_at // Ta.7180.1.S1_x_at // Ta.14110.1.S1_at // Ta.28341.1.S1_x_at // Ta.807.1.S1_a_at // TaAffx.108368.1.S1_x_at // Ta.28696.1.S1_x_at // Ta.3277.1.S1_a_at // Ta.3785.1.A1_at // Ta.28341.2.S1_x_at // Ta.1335.2.S1_at // Ta.24826.3.S1_at // Ta.6086.1.A1_a_at // Ta.28469.2.S1_a_at // Ta.8001.1.A1_at // Ta.9535.1.S1_at // Ta.28712.1.S1_x_at // Ta.2896.1.S1_x_a…
GO:0033279	C	ribosomal subunit	16	417	279	34647	6.1e-07	3.7e-05	// Ta.10501.3.S1_a_at // Ta.2896.1.S1_x_at // Ta.7180.1.S1_x_at // Ta.28341.2.S1_x_at // Ta.28341.1.S1_at // TaAffx.30838.1.S1_at // Ta.1335.2.S1_at // Ta.805.1.S1_at // Ta.28341.1.S1_x_at // Ta.3277.2.S1_x_at // Ta.3277.1.S1_a_at // Ta.5937.1.S1_x_at // Ta.28469.2.S1_a_at // Ta.20582.3.S1_a_at // Ta.807.1.S1_a_at // Ta.7180.1.S1_at
GO:0043232	C	intracellular non-membrane-bounded organelle	39	417	1533	34647	1.4e-05	0.00057	// Ta.24130.2.S1_x_at // Ta.10501.3.S1_a_at // Ta.7097.2.S1_x_at // Ta.24130.1.S1_x_at // Ta.7180.1.S1_x_at // Ta.14110.1.S1_at // Ta.28341.1.S1_x_at // Ta.807.1.S1_a_at // Ta.6415.2.A1_at // TaAffx.108368.1.S1_x_at // Ta.3277.2.S1_x_at // Ta.28696.1.S1_x_at // Ta.28341.2.S1_x_at // Ta.7555.1.S1_at // Ta.24826.3.S1_x_at // Ta.9084.1.S1_at // Ta.14519.2.A1_at // Ta.6182.2.S1_at // Ta.13217.1.S1_at…
GO:0043228	C	non-membrane-bounded organelle	39	417	1533	34647	1.4e-05	0.00057	// Ta.24130.2.S1_x_at // Ta.10501.3.S1_a_at // Ta.7097.2.S1_x_at // Ta.24130.1.S1_x_at // Ta.7180.1.S1_x_at // Ta.14110.1.S1_at // Ta.28341.1.S1_x_at // Ta.807.1.S1_a_at // Ta.6415.2.A1_at // TaAffx.108368.1.S1_x_at // Ta.3277.2.S1_x_at // Ta.28696.1.S1_x_at // Ta.28341.2.S1_x_at // Ta.7555.1.S1_at // Ta.24826.3.S1_x_at // Ta.9084.1.S1_at // Ta.14519.2.A1_at // Ta.6182.2.S1_at // Ta.13217.1.S1_at…
GO:0010467	P	gene expression	56	417	2492	34647	6.8e-06	0.0011	// TaAffx.110142.1.S1_at // Ta.24130.2.S1_x_at // Ta.10501.3.S1_a_at // Ta.24130.1.S1_x_at // Ta.7180.1.S1_x_at // TaAffx.58695.1.S1_at // Ta.14110.1.S1_at // Ta.28341.1.S1_x_at // Ta.7134.2.S1_a_at // Ta.9535.1.S1_at // Ta.6182.2.S1_at // Ta.14094.1.S1_at // Ta.735.1.S1_at // Ta.6080.2.S1_a_at // Ta.2490.1.S1_at // Ta.28907.2.S1_x_at // Ta.28696.1.S1_x_at // TaAffx.111296.1.S1_x_at // Ta.9596.1.…
GO:0044085	P	cellular component biogenesis	32	417	1111	34647	8.3e-06	0.0011	// Ta.24826.3.S1_x_at // Ta.24130.1.S1_x_at // Ta.7180.1.S1_x_at // Ta.14110.1.S1_at // Ta.28341.1.S1_x_at // Ta.807.1.S1_a_at // TaAffx.108368.1.S1_x_at // Ta.28696.1.S1_x_at // Ta.11668.2.S1_a_at // Ta.11668.3.S1_a_at // Ta.3277.1.S1_a_at // Ta.3785.1.A1_at // Ta.28341.2.S1_x_at // Ta.1335.2.S1_at // Ta.24826.3.S1_at // Ta.6086.1.A1_a_at // Ta.28469.2.S1_a_at // Ta.8001.1.A1_at // Ta.9535.1.S1_…
GO:0015935	C	small ribosomal subunit	9	417	155	34647	0.00016	0.0056	// Ta.20582.3.S1_a_at // Ta.2896.1.S1_x_at // Ta.28341.2.S1_x_at // Ta.28341.1.S1_at // TaAffx.30838.1.S1_at // Ta.1335.2.S1_at // Ta.28341.1.S1_x_at // Ta.3277.2.S1_x_at // Ta.3277.1.S1_a_at
GO:0003735	F	structural constituent of ribosome	28	417	1036	34647	8.9e-05	0.025	// Ta.20582.3.S1_a_at // Ta.24130.1.S1_x_at // Ta.7180.1.S1_x_at // Ta.14110.1.S1_at // Ta.28341.1.S1_x_at // Ta.3789.3.A1_a_at // Ta.807.1.S1_a_at // TaAffx.108368.1.S1_x_at // Ta.28696.1.S1_x_at // Ta.3277.1.S1_a_at // Ta.10501.1.S1_x_at // Ta.28073.1.S1_at // Ta.28341.2.S1_x_at // Ta.1335.2.S1_at // Ta.24826.3.S1_at // Ta.28469.2.S1_a_at // Ta.8001.1.A1_at // Ta.9535.1.S1_at // Ta.28712.1.S1_x…
GO:0015934	C	large ribosomal subunit	7	417	124	34647	0.001	0.029	// Ta.10501.3.S1_a_at // Ta.7180.1.S1_x_at // Ta.805.1.S1_at // Ta.5937.1.S1_x_at // Ta.28469.2.S1_a_at // Ta.807.1.S1_a_at // Ta.7180.1.S1_at
GO:0032991	C	macromolecular complex	61	417	3381	34647	0.0011	0.029	// TaAffx.110142.1.S1_at // Ta.24130.2.S1_x_at // Ta.10501.3.S1_a_at // Ta.24130.1.S1_x_at // Ta.7180.1.S1_x_at // TaAffx.58695.1.S1_at // Ta.14110.1.S1_at // Ta.24106.1.S1_x_at // Ta.28341.1.S1_x_at // Ta.14094.1.S1_at // Ta.9535.1.S1_at // Ta.807.1.S1_a_at // Ta.26673.1.A1_at // TaAffx.108368.1.S1_x_at // Ta.7339.1.S1_x_at // TaAffx.25099.1.S1_at // Ta.9392.1.S1_a_at // Ta.28907.2.S1_x_at // Ta…
GO:0015144	F	carbohydrate transmembrane transporter activity	7	417	95	34647	0.00022	0.032	// Ta.11427.2.S1_x_at // Ta.5718.2.S1_a_at // Ta.6575.1.S1_a_at // Ta.6575.3.S1_s_at // Ta.11427.1.S1_at // Ta.6575.1.S1_x_at // TaAffx.114752.2.S1_at
GO:0034645	P	cellular macromolecule biosynthetic process	51	417	2552	34647	0.00032	0.034	// TaAffx.110142.1.S1_at // Ta.24130.2.S1_x_at // Ta.10501.3.S1_a_at // Ta.24130.1.S1_x_at // Ta.7180.1.S1_x_at // TaAffx.58695.1.S1_at // Ta.14110.1.S1_at // Ta.28341.1.S1_x_at // Ta.617.2.S1_x_at // Ta.7134.2.S1_a_at // Ta.9535.1.S1_at // Ta.6182.2.S1_at // Ta.14094.1.S1_at // Ta.735.1.S1_at // Ta.6080.2.S1_a_at // Ta.4660.1.S1_at // TaAffx.25879.1.S1_at // Ta.28696.1.S1_x_at // TaAffx.111296.1…
GO:0010118	P	stomatal movement	5	417	46	34647	0.00035	0.034	// Ta.26673.1.A1_at // Ta.13627.1.S1_at // Ta.11281.1.S1_at // Ta.13627.3.S1_x_at // Ta.6040.1.S1_a_at
GO:0005739	C	mitochondrion	73	417	4282	34647	0.0015	0.037	// TaAffx.110495.1.S1_at // Ta.17851.1.S1_at // Ta.24130.2.S1_x_at // Ta.24130.1.S1_x_at // Ta.1074.3.S1_x_at // Ta.6824.1.S1_at // Ta.9226.1.S1_at // Ta.28341.1.S1_x_at // Ta.12641.1.S1_at // Ta.10487.1.A1_at // Ta.14094.1.S1_at // Ta.22625.1.A1_s_at // Ta.7913.1.S1_x_at // TaAffx.108368.1.S1_x_at // TaAffx.7652.1.S1_at // Ta.28394.1.S1_a_at // Ta.28042.1.S1_at // Ta.4660.1.S1_at // Ta.4204.1.S1…
GO:0008643	P	carbohydrate transport	7	417	109	34647	0.00049	0.042	// Ta.11427.2.S1_x_at // Ta.5718.2.S1_a_at // Ta.6575.1.S1_a_at // Ta.6575.3.S1_s_at // Ta.11427.1.S1_at // Ta.6575.1.S1_x_at // TaAffx.114752.2.S1_at
GO:0009059	P	macromolecule biosynthetic process	52	417	2733	34647	0.00084	0.064	// TaAffx.110142.1.S1_at // Ta.24130.2.S1_x_at // Ta.10501.3.S1_a_at // Ta.24130.1.S1_x_at // Ta.7180.1.S1_x_at // TaAffx.58695.1.S1_at // Ta.14110.1.S1_at // Ta.28341.1.S1_x_at // Ta.617.2.S1_x_at // Ta.7134.2.S1_a_at // Ta.9535.1.S1_at // Ta.6182.2.S1_at // Ta.14094.1.S1_at // Ta.735.1.S1_at // Ta.6080.2.S1_a_at // Ta.4660.1.S1_at // TaAffx.25879.1.S1_at // Ta.28696.1.S1_x_at // TaAffx.111296.1…
GO:0044267	P	cellular protein metabolic process	55	417	3002	34647	0.0014	0.095	// Ta.4218.2.S1_x_at // Ta.24130.2.S1_x_at // Ta.10501.3.S1_a_at // Ta.24130.1.S1_x_at // Ta.7180.1.S1_x_at // TaAffx.58695.1.S1_at // Ta.14110.1.S1_at // Ta.12685.1.S1_at // Ta.28341.1.S1_x_at // Ta.617.2.S1_x_at // Ta.9932.3.S1_a_at // Ta.9535.1.S1_at // Ta.6182.2.S1_at // Ta.735.1.S1_at // Ta.6870.1.S1_x_at // Ta.28696.1.S1_x_at // Ta.12121.1.S1_at // Ta.7386.2.S1_at // TaAffx.25879.1.S1_at //…
GO:0005198	F	structural molecule activity	28	417	1230	34647	0.0012	0.12	// Ta.20582.3.S1_a_at // Ta.24130.1.S1_x_at // Ta.7180.1.S1_x_at // Ta.14110.1.S1_at // Ta.28341.1.S1_x_at // Ta.3789.3.A1_a_at // Ta.807.1.S1_a_at // TaAffx.108368.1.S1_x_at // Ta.28696.1.S1_x_at // Ta.3277.1.S1_a_at // Ta.10501.1.S1_x_at // Ta.28073.1.S1_at // Ta.28341.2.S1_x_at // Ta.1335.2.S1_at // Ta.24826.3.S1_at // Ta.28469.2.S1_a_at // Ta.8001.1.A1_at // Ta.9535.1.S1_at // Ta.28712.1.S1_x…
GO:0019538	P	protein metabolic process	64	417	3699	34647	0.0022	0.14	// Ta.4218.2.S1_x_at // Ta.24130.2.S1_x_at // Ta.10501.3.S1_a_at // Ta.11.2.S1_x_at // Ta.7180.1.S1_x_at // TaAffx.58695.1.S1_at // Ta.14110.1.S1_at // Ta.12685.1.S1_at // Ta.3993.1.S1_at // Ta.28341.1.S1_x_at // Ta.617.2.S1_x_at // Ta.12641.1.S1_at // Ta.9535.1.S1_at // Ta.6182.2.S1_at // Ta.22625.1.A1_s_at // Ta.11.2.S1_a_at // Ta.735.1.S1_at // Ta.6870.1.S1_x_at // Ta.2490.1.S1_at // Ta.24130.…
GO:0044428	C	nuclear part	17	417	729	34647	0.0086	0.19	// Ta.4218.2.S1_x_at // Ta.100.1.S1_at // Ta.7339.1.S1_x_at // Ta.6212.2.S1_x_at // Ta.7097.3.S1_at // Ta.6188.1.S1_a_at // TaAffx.110142.1.S1_at // TaAffx.58695.1.S1_at // Ta.14094.1.S1_at // Ta.28907.2.S1_x_at // Ta.13217.1.S1_at // Ta.28907.1.S1_at // Ta.26673.1.A1_at // Ta.7097.2.S1_x_at // Ta.6415.2.A1_at // Ta.26917.1.S1_at // Ta.1286.2.S1_x_at
GO:0051119	F	sugar transmembrane transporter activity	5	417	77	34647	0.003	0.21	// Ta.6575.1.S1_a_at // TaAffx.114752.2.S1_at // Ta.5718.2.S1_a_at // Ta.6575.3.S1_s_at // Ta.6575.1.S1_x_at
GO:0044422	C	organelle part	44	417	2581	34647	0.014	0.25	// TaAffx.110142.1.S1_at // Ta.10501.3.S1_a_at // Ta.7097.2.S1_x_at // Ta.7097.3.S1_at // Ta.6188.1.S1_a_at // Ta.12041.2.A1_at // TaAffx.58695.1.S1_at // Ta.6824.1.S1_at // Ta.28341.1.S1_x_at // Ta.14094.1.S1_at // Ta.12641.1.S1_at // Ta.26673.1.A1_at // Ta.6415.2.A1_at // Ta.7339.1.S1_x_at // Ta.7180.1.S1_x_at // Ta.28907.2.S1_x_at // Ta.13217.1.S1_at // Ta.28907.1.S1_at // Ta.7581.1.S1_at // T…
GO:0043229	C	intracellular organelle	213	417	15812	34647	0.015	0.25	// Ta.7097.2.S1_x_at // Ta.24130.1.S1_x_at // Ta.6188.1.S1_a_at // Ta.14110.1.S1_at // Ta.9226.1.S1_at // Ta.617.2.S1_x_at // Ta.592.1.S1_at // Ta.10487.1.A1_at // Ta.26673.1.A1_at // Ta.6415.2.A1_at // TaAffx.28919.2.S1_at // Ta.5673.1.S1_at // Ta.7999.1.S1_at // Ta.7386.2.S1_at // Ta.27700.1.S1_at // Ta.10000.1.A1_at // Ta.7763.1.S1_at // Ta.8480.1.S1_at // Ta.30852.1.S1_at // Ta.7555.1.S1_at /…
GO:0044446	C	intracellular organelle part	44	417	2576	34647	0.013	0.25	// TaAffx.110142.1.S1_at // Ta.10501.3.S1_a_at // Ta.7097.2.S1_x_at // Ta.7097.3.S1_at // Ta.6188.1.S1_a_at // Ta.12041.2.A1_at // TaAffx.58695.1.S1_at // Ta.6824.1.S1_at // Ta.28341.1.S1_x_at // Ta.14094.1.S1_at // Ta.12641.1.S1_at // Ta.26673.1.A1_at // Ta.6415.2.A1_at // Ta.7339.1.S1_x_at // Ta.7180.1.S1_x_at // Ta.28907.2.S1_x_at // Ta.13217.1.S1_at // Ta.28907.1.S1_at // Ta.7581.1.S1_at // T…
GO:0043226	C	organelle	213	417	15817	34647	0.015	0.25	// Ta.7097.2.S1_x_at // Ta.24130.1.S1_x_at // Ta.6188.1.S1_a_at // Ta.14110.1.S1_at // Ta.9226.1.S1_at // Ta.617.2.S1_x_at // Ta.592.1.S1_at // Ta.10487.1.A1_at // Ta.26673.1.A1_at // Ta.6415.2.A1_at // TaAffx.28919.2.S1_at // Ta.5673.1.S1_at // Ta.7999.1.S1_at // Ta.7386.2.S1_at // Ta.27700.1.S1_at // Ta.10000.1.A1_at // Ta.7763.1.S1_at // Ta.8480.1.S1_at // Ta.30852.1.S1_at // Ta.7555.1.S1_at /…
GO:0034641	P	cellular nitrogen compound metabolic process	19	417	796	34647	0.0045	0.26	// Ta.9084.1.S1_at // Ta.7012.2.S1_at // Ta.12685.1.S1_x_at // Ta.9149.2.S1_a_at // Ta.9350.1.S1_at // Ta.12685.1.S1_at // Ta.6870.1.S1_at // Ta.1383.1.S1_s_at // Ta.3940.1.S1_at // Ta.12337.1.S1_at // Ta.9184.1.S1_at // Ta.6040.1.S1_a_at // Ta.617.2.S1_x_at // Ta.28675.1.A1_s_at // TaAffx.108512.1.S1_at // Ta.735.1.S1_at // Ta.5521.1.A1_at // Ta.6870.1.S1_x_at // Ta.9359.3.S1_s_at
GO:0031981	C	nuclear lumen	13	417	544	34647	0.017	0.26	// Ta.100.1.S1_at // Ta.7339.1.S1_x_at // Ta.6212.2.S1_x_at // Ta.7097.3.S1_at // Ta.6188.1.S1_a_at // TaAffx.110142.1.S1_at // Ta.13217.1.S1_at // Ta.28907.2.S1_x_at // Ta.28907.1.S1_at // Ta.14094.1.S1_at // Ta.7097.2.S1_x_at // Ta.6415.2.A1_at // Ta.26917.1.S1_at
GO:0044444	C	cytoplasmic part	191	417	14074	34647	0.019	0.26	// Ta.24130.1.S1_x_at // Ta.14110.1.S1_at // Ta.9226.1.S1_at // Ta.617.2.S1_x_at // Ta.592.1.S1_at // Ta.10487.1.A1_at // TaAffx.28919.2.S1_at // Ta.5673.1.S1_at // Ta.7999.1.S1_at // Ta.7386.2.S1_at // Ta.7763.1.S1_at // Ta.8480.1.S1_at // Ta.18763.1.S1_at // Ta.16723.1.S1_a_at // Ta.28828.1.S1_s_at // Ta.17851.1.S1_at // Ta.100.1.S1_at // Ta.5273.2.S1_at // Ta.24282.1.S1_at // Ta.28394.3.S1_x_a…
GO:0005887	C	integral to plasma membrane	7	417	224	34647	0.021	0.28	// TaAffx.25099.1.S1_at // TaAffx.94356.1.S1_at // Ta.6575.1.S1_a_at // Ta.24106.1.S1_x_at // Ta.6575.3.S1_s_at // Ta.6575.1.S1_x_at // Ta.6126.2.S1_a_at
GO:0031226	C	intrinsic to plasma membrane	7	417	233	34647	0.025	0.32	// TaAffx.25099.1.S1_at // TaAffx.94356.1.S1_at // Ta.6575.1.S1_a_at // Ta.24106.1.S1_x_at // Ta.6575.3.S1_s_at // Ta.6575.1.S1_x_at // Ta.6126.2.S1_a_at
GO:0051716	P	cellular response to stimulus	12	417	428	34647	0.0069	0.37	// Ta.1383.1.S1_s_at // TaAffx.25099.1.S1_at // TaAffx.94356.1.S1_at // Ta.878.1.S1_at // Ta.24106.1.S1_x_at // Ta.9226.1.S1_at // Ta.7339.1.S1_x_at // Ta.9184.1.S1_at // Ta.3448.1.S1_at // Ta.26673.1.A1_at // Ta.5542.1.S1_at // Ta.6040.1.S1_a_at
GO:0005737	C	cytoplasm	199	417	14947	34647	0.034	0.41	// Ta.24130.1.S1_x_at // Ta.14110.1.S1_at // Ta.9226.1.S1_at // Ta.617.2.S1_x_at // Ta.592.1.S1_at // Ta.10487.1.A1_at // Ta.26673.1.A1_at // Ta.735.1.S1_at // Ta.5673.1.S1_at // Ta.7999.1.S1_at // TaAffx.111254.1.S1_s_at // Ta.7763.1.S1_at // Ta.8480.1.S1_at // Ta.18763.1.S1_at // Ta.16723.1.S1_a_at // Ta.28828.1.S1_s_at // Ta.17851.1.S1_at // Ta.100.1.S1_at // Ta.5273.2.S1_at // Ta.24282.1.S1_a…
GO:0044464	C	cell part	259	417	20005	34647	0.04	0.44	// Ta.7097.2.S1_x_at // Ta.24130.1.S1_x_at // Ta.6188.1.S1_a_at // TaAffx.30393.1.S1_at // Ta.14110.1.S1_at // TaAffx.60713.1.S1_s_at // Ta.9226.1.S1_at // Ta.617.2.S1_x_at // Ta.592.1.S1_at // Ta.10487.1.A1_at // Ta.6126.2.S1_a_at // Ta.26673.1.A1_at // Ta.6415.2.A1_at // Ta.735.1.S1_at // Ta.5673.1.S1_at // Ta.11668.3.S1_a_at // TaAffx.111254.1.S1_s_at // Ta.27700.1.S1_at // Ta.10000.1.A1_at //…
GO:0005623	C	cell	259	417	20005	34647	0.04	0.44	// Ta.7097.2.S1_x_at // Ta.24130.1.S1_x_at // Ta.6188.1.S1_a_at // TaAffx.30393.1.S1_at // Ta.14110.1.S1_at // TaAffx.60713.1.S1_s_at // Ta.9226.1.S1_at // Ta.617.2.S1_x_at // Ta.592.1.S1_at // Ta.10487.1.A1_at // Ta.6126.2.S1_a_at // Ta.26673.1.A1_at // Ta.6415.2.A1_at // Ta.735.1.S1_at // Ta.5673.1.S1_at // Ta.11668.3.S1_a_at // TaAffx.111254.1.S1_s_at // Ta.27700.1.S1_at // Ta.10000.1.A1_at //…
GO:0005667	C	transcription factor complex	8	417	321	34647	0.044	0.45	// Ta.100.1.S1_at // Ta.7339.1.S1_x_at // Ta.6212.2.S1_x_at // TaAffx.110142.1.S1_at // Ta.28907.2.S1_x_at // Ta.28907.1.S1_at // Ta.14094.1.S1_at // Ta.26917.1.S1_at
GO:0005622	C	intracellular	225	417	17204	34647	0.045	0.45	// Ta.7097.2.S1_x_at // Ta.24130.1.S1_x_at // Ta.6188.1.S1_a_at // Ta.14110.1.S1_at // Ta.9226.1.S1_at // Ta.617.2.S1_x_at // Ta.592.1.S1_at // Ta.10487.1.A1_at // Ta.26673.1.A1_at // Ta.6415.2.A1_at // Ta.735.1.S1_at // Ta.5673.1.S1_at // Ta.7999.1.S1_at // TaAffx.111254.1.S1_s_at // Ta.27700.1.S1_at // Ta.10000.1.A1_at // Ta.7763.1.S1_at // Ta.23429.1.S1_at // Ta.8480.1.S1_at // Ta.30852.1.S1_a…
GO:0043233	C	organelle lumen	14	417	723	34647	0.059	0.53	// Ta.100.1.S1_at // Ta.7339.1.S1_x_at // Ta.6212.2.S1_x_at // Ta.7097.3.S1_at // Ta.6188.1.S1_a_at // TaAffx.110142.1.S1_at // Ta.13217.1.S1_at // Ta.28907.1.S1_at // Ta.28907.2.S1_x_at // Ta.12641.1.S1_at // Ta.14094.1.S1_at // Ta.7097.2.S1_x_at // Ta.6415.2.A1_at // Ta.26917.1.S1_at
GO:0044424	C	intracellular part	222	417	17040	34647	0.055	0.53	// Ta.7097.2.S1_x_at // Ta.24130.1.S1_x_at // Ta.6188.1.S1_a_at // Ta.14110.1.S1_at // Ta.9226.1.S1_at // Ta.617.2.S1_x_at // Ta.592.1.S1_at // Ta.10487.1.A1_at // Ta.26673.1.A1_at // Ta.6415.2.A1_at // Ta.735.1.S1_at // Ta.5673.1.S1_at // Ta.7999.1.S1_at // TaAffx.111254.1.S1_s_at // Ta.27700.1.S1_at // Ta.10000.1.A1_at // Ta.7763.1.S1_at // Ta.23429.1.S1_at // Ta.8480.1.S1_at // Ta.30852.1.S1_a…
GO:0070013	C	intracellular organelle lumen	14	417	723	34647	0.059	0.53	// Ta.100.1.S1_at // Ta.7339.1.S1_x_at // Ta.6212.2.S1_x_at // Ta.7097.3.S1_at // Ta.6188.1.S1_a_at // TaAffx.110142.1.S1_at // Ta.13217.1.S1_at // Ta.28907.1.S1_at // Ta.28907.2.S1_x_at // Ta.12641.1.S1_at // Ta.14094.1.S1_at // Ta.7097.2.S1_x_at // Ta.6415.2.A1_at // Ta.26917.1.S1_at
GO:0031974	C	membrane-enclosed lumen	14	417	738	34647	0.068	0.58	// Ta.100.1.S1_at // Ta.7339.1.S1_x_at // Ta.6212.2.S1_x_at // Ta.7097.3.S1_at // Ta.6188.1.S1_a_at // TaAffx.110142.1.S1_at // Ta.13217.1.S1_at // Ta.28907.1.S1_at // Ta.28907.2.S1_x_at // Ta.12641.1.S1_at // Ta.14094.1.S1_at // Ta.7097.2.S1_x_at // Ta.6415.2.A1_at // Ta.26917.1.S1_at
GO:0044451	C	nucleoplasm part	9	417	427	34647	0.078	0.65	// Ta.100.1.S1_at // Ta.7339.1.S1_x_at // Ta.6212.2.S1_x_at // Ta.6188.1.S1_a_at // TaAffx.110142.1.S1_at // Ta.28907.2.S1_x_at // Ta.28907.1.S1_at // Ta.14094.1.S1_at // Ta.26917.1.S1_at
GO:0044459	C	plasma membrane part	7	417	305	34647	0.081	0.65	// TaAffx.25099.1.S1_at // TaAffx.94356.1.S1_at // Ta.6575.1.S1_a_at // Ta.24106.1.S1_x_at // Ta.6575.3.S1_s_at // Ta.6575.1.S1_x_at // Ta.6126.2.S1_a_at
GO:0005654	C	nucleoplasm	9	417	437	34647	0.087	0.68	// Ta.100.1.S1_at // Ta.7339.1.S1_x_at // Ta.6212.2.S1_x_at // Ta.6188.1.S1_a_at // TaAffx.110142.1.S1_at // Ta.28907.2.S1_x_at // Ta.28907.1.S1_at // Ta.14094.1.S1_at // Ta.26917.1.S1_at
GO:0070887	P	cellular response to chemical stimulus	8	417	262	34647	0.016	0.79	// Ta.1383.1.S1_s_at // TaAffx.25099.1.S1_at // TaAffx.94356.1.S1_at // Ta.24106.1.S1_x_at // Ta.9226.1.S1_at // Ta.7339.1.S1_x_at // Ta.9184.1.S1_at // Ta.6040.1.S1_a_at
GO:0008104	P	protein localization	8	417	554	34647	0.35	1	// Ta.12041.2.A1_at // TaAffx.47461.1.S1_at // TaAffx.118944.1.S1_at // Ta.28907.2.S1_x_at // Ta.28907.1.S1_at // TaAffx.110211.1.S1_at // Ta.13627.1.S1_at // TaAffx.9184.1.A1_at
GO:0080090	P	regulation of primary metabolic process	21	417	1418	34647	0.2	1	// Ta.4218.2.S1_x_at // Ta.100.1.S1_at // Ta.3785.1.A1_at // TaAffx.111296.1.S1_x_at // Ta.6212.2.S1_x_at // Ta.7180.1.S1_x_at // Ta.2353.1.S1_at // TaAffx.110142.1.S1_at // TaAffx.58695.1.S1_at // Ta.9596.1.S1_at // Ta.28907.2.S1_x_at // Ta.28907.1.S1_at // Ta.7134.2.S1_a_at // Ta.8480.1.S1_at // Ta.14094.1.S1_at // Ta.6182.2.S1_at // Ta.3372.1.S1_at // Ta.26917.1.S1_at // Ta.6080.2.S1_a_at // T…
GO:0019222	P	regulation of metabolic process	22	417	1535	34647	0.23	1	// TaAffx.110142.1.S1_at // Ta.7180.1.S1_x_at // TaAffx.58695.1.S1_at // Ta.7134.2.S1_a_at // Ta.14094.1.S1_at // Ta.6080.2.S1_a_at // Ta.7339.1.S1_x_at // TaAffx.111296.1.S1_x_at // Ta.9596.1.S1_at // Ta.28907.2.S1_x_at // Ta.28907.1.S1_at // Ta.8480.1.S1_at // Ta.26917.1.S1_at // Ta.4218.2.S1_x_at // Ta.100.1.S1_at // Ta.3785.1.A1_at // Ta.11281.1.S1_at // Ta.6182.2.S1_at // Ta.6212.2.S1_x_at /…
GO:0007165	P	signal transduction	8	417	1005	34647	0.92	1	// Ta.7339.1.S1_x_at // TaAffx.25099.1.S1_at // TaAffx.94356.1.S1_at // Ta.28907.2.S1_x_at // Ta.28907.1.S1_at // Ta.23707.1.S1_at // Ta.26673.1.A1_at // Ta.6040.1.S1_a_at
GO:0007166	P	cell surface receptor linked signaling pathway	5	417	291	34647	0.28	1	// Ta.6126.2.S1_a_at // TaAffx.25099.1.S1_at // TaAffx.89683.1.S1_at // Ta.24106.1.S1_x_at // TaAffx.94356.1.S1_at
GO:0000003	P	reproduction	9	417	457	34647	0.11	1	// Ta.4218.2.S1_x_at // Ta.1531.2.S1_x_at // Ta.9392.1.S1_a_at // Ta.27700.1.S1_at // Ta.25628.2.S1_a_at // TaAffx.58695.1.S1_at // Ta.27700.1.S1_s_at // Ta.23707.1.S1_at // Ta.21010.1.A1_at
GO:0070727	P	cellular macromolecule localization	6	417	334	34647	0.22	1	// TaAffx.47461.1.S1_at // TaAffx.118944.1.S1_at // Ta.28907.1.S1_at // TaAffx.110211.1.S1_at // Ta.13627.1.S1_at // TaAffx.9184.1.A1_at
GO:0048869	P	cellular developmental process	5	417	209	34647	0.11	1	// TaAffx.58695.1.S1_at // Ta.4218.2.S1_x_at // Ta.9392.1.S1_a_at // Ta.13627.3.S1_x_at // Ta.13627.1.S1_at
GO:0033036	P	macromolecule localization	11	417	572	34647	0.091	1	// Ta.4218.2.S1_x_at // Ta.12041.2.A1_at // Ta.9392.1.S1_a_at // TaAffx.47461.1.S1_at // TaAffx.58695.1.S1_at // TaAffx.118944.1.S1_at // Ta.28907.2.S1_x_at // Ta.28907.1.S1_at // TaAffx.110211.1.S1_at // Ta.13627.1.S1_at // TaAffx.9184.1.A1_at
GO:0060255	P	regulation of macromolecule metabolic process	22	417	1458	34647	0.17	1	// TaAffx.110142.1.S1_at // Ta.7180.1.S1_x_at // TaAffx.58695.1.S1_at // Ta.7134.2.S1_a_at // Ta.14094.1.S1_at // Ta.6080.2.S1_a_at // Ta.7339.1.S1_x_at // TaAffx.111296.1.S1_x_at // Ta.9596.1.S1_at // Ta.28907.2.S1_x_at // Ta.28907.1.S1_at // Ta.8480.1.S1_at // Ta.26917.1.S1_at // Ta.4218.2.S1_x_at // Ta.100.1.S1_at // Ta.3785.1.A1_at // Ta.11281.1.S1_at // Ta.6182.2.S1_at // Ta.6212.2.S1_x_at /…
GO:0032787	P	monocarboxylic acid metabolic process	9	417	840	34647	0.68	1	// Ta.1383.1.S1_s_at // TaAffx.34682.1.A1_at // Ta.8620.1.A1_at // Ta.6445.2.S1_x_at // Ta.27234.1.A1_at // Ta.9184.1.S1_at // Ta.16999.1.S1_at // Ta.9392.1.S1_a_at // Ta.5521.1.A1_at
GO:0045184	P	establishment of protein localization	7	417	538	34647	0.47	1	// Ta.12041.2.A1_at // TaAffx.47461.1.S1_at // Ta.28907.2.S1_x_at // Ta.28907.1.S1_at // TaAffx.110211.1.S1_at // Ta.13627.1.S1_at // TaAffx.9184.1.A1_at
GO:0003006	P	reproductive developmental process	8	417	322	34647	0.045	1	// Ta.4218.2.S1_x_at // Ta.1531.2.S1_x_at // Ta.9392.1.S1_a_at // Ta.27700.1.S1_at // TaAffx.58695.1.S1_at // Ta.27700.1.S1_s_at // Ta.23707.1.S1_at // Ta.21010.1.A1_at
GO:0043436	P	oxoacid metabolic process	24	417	2086	34647	0.62	1	// Ta.8620.1.A1_at // Ta.12685.1.S1_at // TaAffx.108512.1.S1_at // Ta.617.2.S1_x_at // Ta.735.1.S1_at // Ta.6870.1.S1_x_at // Ta.12337.1.S1_at // TaAffx.34682.1.A1_at // Ta.6445.2.S1_x_at // Ta.3940.1.S1_at // Ta.28675.1.A1_s_at // Ta.5521.1.A1_at // Ta.6040.1.S1_a_at // Ta.9084.1.S1_at // Ta.27234.1.A1_at // Ta.16999.1.S1_at // Ta.9392.1.S1_a_at // Ta.7012.2.S1_at // Ta.9149.2.S1_a_at // Ta.6870…
GO:0051707	P	response to other organism	5	417	272	34647	0.24	1	// Ta.6040.1.S1_a_at // Ta.6870.1.S1_at // Ta.6870.1.S1_x_at // Ta.9226.1.S1_at // TaAffx.8993.1.S1_at
GO:0010033	P	response to organic substance	9	417	529	34647	0.19	1	// Ta.4218.2.S1_x_at // TaAffx.25099.1.S1_at // TaAffx.94356.1.S1_at // TaAffx.58695.1.S1_at // Ta.7339.1.S1_x_at // Ta.12338.2.S1_a_at // Ta.6870.1.S1_at // Ta.6870.1.S1_x_at // Ta.6040.1.S1_a_at
GO:0051704	P	multi-organism process	5	417	366	34647	0.45	1	// Ta.6040.1.S1_a_at // Ta.6870.1.S1_at // Ta.6870.1.S1_x_at // Ta.9226.1.S1_at // TaAffx.8993.1.S1_at
GO:0009791	P	post-embryonic development	7	417	259	34647	0.041	1	// Ta.1531.2.S1_x_at // Ta.27700.1.S1_at // Ta.25628.2.S1_a_at // Ta.27700.1.S1_s_at // Ta.23707.1.S1_at // Ta.26673.1.A1_at // Ta.21010.1.A1_at
GO:0009607	P	response to biotic stimulus	5	417	310	34647	0.32	1	// Ta.6040.1.S1_a_at // Ta.6870.1.S1_at // Ta.6870.1.S1_x_at // Ta.9226.1.S1_at // TaAffx.8993.1.S1_at
GO:0006575	P	cellular amino acid derivative metabolic process	5	417	591	34647	0.84	1	// Ta.26673.1.A1_at // Ta.4204.1.S1_at // TaAffx.66088.1.A1_at // Ta.1383.1.S1_s_at // Ta.9184.1.S1_at
GO:0009605	P	response to external stimulus	6	417	257	34647	0.095	1	// Ta.13627.3.S1_x_at // Ta.23707.1.S1_at // Ta.26673.1.A1_at // Ta.13627.1.S1_at // Ta.6870.1.S1_at // Ta.6870.1.S1_x_at
GO:0016053	P	organic acid biosynthetic process	7	417	678	34647	0.71	1	// Ta.9149.2.S1_a_at // Ta.6445.2.S1_x_at // Ta.1383.1.S1_s_at // Ta.9184.1.S1_at // Ta.16999.1.S1_at // Ta.28675.1.A1_s_at // Ta.9350.1.S1_at
GO:0046483	P	heterocycle metabolic process	7	417	846	34647	0.88	1	// Ta.27203.1.S1_at // Ta.27234.1.A1_at // Ta.1383.1.S1_s_at // Ta.12337.1.S1_at // Ta.9184.1.S1_at // Ta.735.1.S1_at // Ta.9359.3.S1_s_at
GO:0033554	P	cellular response to stress	5	417	199	34647	0.097	1	// Ta.878.1.S1_at // Ta.3448.1.S1_at // Ta.5542.1.S1_at // Ta.24106.1.S1_x_at // Ta.9226.1.S1_at
GO:0006807	P	nitrogen compound metabolic process	50	417	4247	34647	0.59	1	// TaAffx.110142.1.S1_at // Ta.7339.1.S1_x_at // Ta.7180.1.S1_x_at // Ta.12685.1.S1_at // Ta.9226.1.S1_at // TaAffx.108512.1.S1_at // Ta.7012.2.S1_at // Ta.7134.2.S1_a_at // Ta.878.1.S1_at // Ta.14115.2.S1_x_at // Ta.14094.1.S1_at // Ta.735.1.S1_at // Ta.6080.2.S1_a_at // Ta.6870.1.S1_x_at // Ta.4660.1.S1_at // Ta.11668.3.S1_a_at // TaAffx.111296.1.S1_x_at // Ta.9596.1.S1_at // Ta.11668.2.S1_a_at…
GO:0034660	P	ncRNA metabolic process	5	417	178	34647	0.068	1	// Ta.28497.1.A1_at // Ta.735.1.S1_at // TaAffx.85437.1.S1_at // Ta.3785.1.A1_at // Ta.14408.1.S1_at
GO:0009069	P	serine family amino acid metabolic process	9	417	637	34647	0.36	1	// Ta.9084.1.S1_at // Ta.3940.1.S1_at // Ta.12685.1.S1_at // TaAffx.108512.1.S1_at // Ta.617.2.S1_x_at // Ta.12685.1.S1_x_at // Ta.6870.1.S1_at // Ta.6870.1.S1_x_at // Ta.6040.1.S1_a_at
GO:0050789	P	regulation of biological process	32	417	2691	34647	0.55	1	// TaAffx.110142.1.S1_at // Ta.7180.1.S1_x_at // TaAffx.58695.1.S1_at // Ta.27700.1.S1_s_at // Ta.14094.1.S1_at // Ta.7134.2.S1_a_at // Ta.12576.2.S1_a_at // Ta.26673.1.A1_at // Ta.6080.2.S1_a_at // Ta.28907.2.S1_x_at // TaAffx.25099.1.S1_at // TaAffx.111296.1.S1_x_at // Ta.9596.1.S1_at // Ta.27700.1.S1_at // Ta.7339.1.S1_x_at // Ta.28907.1.S1_at // Ta.8480.1.S1_at // Ta.26917.1.S1_at // Ta.21010…
GO:0044262	P	cellular carbohydrate metabolic process	5	417	830	34647	0.97	1	// Ta.617.2.S1_x_at // Ta.4204.1.S1_at // TaAffx.22869.1.S1_at // Ta.5521.1.A1_at // Ta.6023.1.S1_at
GO:0044260	P	cellular macromolecule metabolic process	83	417	5574	34647	0.023	1	// TaAffx.110142.1.S1_at // Ta.24130.2.S1_x_at // Ta.10501.3.S1_a_at // Ta.24130.1.S1_x_at // Ta.7180.1.S1_x_at // TaAffx.58695.1.S1_at // Ta.14110.1.S1_at // Ta.12685.1.S1_at // Ta.28341.1.S1_x_at // Ta.617.2.S1_x_at // Ta.9932.3.S1_a_at // Ta.7134.2.S1_a_at // Ta.9535.1.S1_at // Ta.807.1.S1_a_at // Ta.14094.1.S1_at // TaAffx.22869.1.S1_at // Ta.12121.1.S1_at // Ta.6080.2.S1_a_at // Ta.6870.1.S1…
GO:0006886	P	intracellular protein transport	5	417	326	34647	0.36	1	// Ta.13627.1.S1_at // Ta.28907.1.S1_at // TaAffx.110211.1.S1_at // TaAffx.9184.1.A1_at // TaAffx.47461.1.S1_at
GO:0016043	P	cellular component organization	12	417	870	34647	0.36	1	// Ta.3433.1.S1_at // Ta.2353.1.S1_at // Ta.13627.3.S1_x_at // Ta.11668.2.S1_a_at // TaAffx.113616.1.S1_at // TaAffx.118944.1.S1_at // Ta.11668.3.S1_a_at // Ta.11281.1.S1_at // Ta.23707.1.S1_at // TaAffx.110211.1.S1_at // Ta.8480.1.S1_at // Ta.13627.1.S1_at
GO:0065007	P	biological regulation	36	417	2908	34647	0.46	1	// TaAffx.110142.1.S1_at // Ta.27700.1.S1_at // TaAffx.58695.1.S1_at // Ta.27700.1.S1_s_at // Ta.14094.1.S1_at // Ta.7134.2.S1_a_at // Ta.12576.2.S1_a_at // Ta.26673.1.A1_at // Ta.11.2.S1_a_at // Ta.6080.2.S1_a_at // Ta.7339.1.S1_x_at // TaAffx.25099.1.S1_at // TaAffx.111296.1.S1_x_at // Ta.9596.1.S1_at // Ta.7180.1.S1_x_at // Ta.28907.2.S1_x_at // Ta.28907.1.S1_at // Ta.8480.1.S1_at // Ta.26917.…
GO:0006118	P	electron transport	13	417	1196	34647	0.68	1	// Ta.24106.1.S1_x_at // Ta.1558.1.A1_at // Ta.5864.1.S1_at // TaAffx.110971.1.S1_at // Ta.5949.1.S1_at // Ta.5949.1.S1_x_at // Ta.26981.2.S1_a_at // Ta.1383.1.S1_s_at // Ta.7134.2.S1_a_at // Ta.12576.2.S1_a_at // Ta.6126.2.S1_a_at // Ta.7913.1.S1_x_at // Ta.6661.3.S1_at
GO:0006629	P	lipid metabolic process	8	417	867	34647	0.82	1	// TaAffx.34682.1.A1_at // Ta.8620.1.A1_at // Ta.6445.2.S1_x_at // Ta.1383.1.S1_s_at // Ta.9184.1.S1_at // Ta.16999.1.S1_at // Ta.9392.1.S1_a_at // Ta.14624.1.A1_s_at
GO:0009308	P	amine metabolic process	18	417	1458	34647	0.49	1	// Ta.9084.1.S1_at // Ta.7012.2.S1_at // Ta.12685.1.S1_x_at // Ta.9149.2.S1_a_at // Ta.6870.1.S1_at // Ta.12685.1.S1_at // Ta.1383.1.S1_s_at // Ta.9226.1.S1_at // Ta.3940.1.S1_at // Ta.12337.1.S1_at // Ta.9184.1.S1_at // Ta.617.2.S1_x_at // Ta.28675.1.A1_s_at // TaAffx.108512.1.S1_at // Ta.735.1.S1_at // Ta.9350.1.S1_at // Ta.6870.1.S1_x_at // Ta.6040.1.S1_a_at
GO:0006810	P	transport	28	417	2243	34647	0.45	1	// Ta.12041.2.A1_at // Ta.6126.1.S1_x_at // TaAffx.58695.1.S1_at // Ta.9392.1.S1_a_at // Ta.5718.2.S1_a_at // Ta.28907.2.S1_x_at // Ta.28907.1.S1_at // Ta.6661.3.S1_at // TaAffx.16775.1.A1_at // Ta.5921.1.S1_at // Ta.4218.2.S1_x_at // Ta.11427.2.S1_x_at // Ta.24282.1.S1_at // Ta.3736.1.A1_x_at // Ta.11427.1.S1_at // Ta.6575.1.S1_x_at // TaAffx.110211.1.S1_at // Ta.1406.1.S1_a_at // Ta.6126.2.S1_a…
GO:0009889	P	regulation of biosynthetic process	18	417	1243	34647	0.25	1	// Ta.4218.2.S1_x_at // Ta.100.1.S1_at // TaAffx.111296.1.S1_x_at // Ta.6212.2.S1_x_at // Ta.7180.1.S1_x_at // Ta.2353.1.S1_at // TaAffx.110142.1.S1_at // TaAffx.58695.1.S1_at // Ta.28907.2.S1_x_at // Ta.28907.1.S1_at // Ta.7134.2.S1_a_at // Ta.14094.1.S1_at // Ta.6182.2.S1_at // Ta.3372.1.S1_at // Ta.26917.1.S1_at // Ta.6080.2.S1_a_at // Ta.7339.1.S1_x_at // Ta.7180.1.S1_at
GO:0050794	P	regulation of cellular process	28	417	2481	34647	0.66	1	// TaAffx.110142.1.S1_at // Ta.7180.1.S1_x_at // TaAffx.58695.1.S1_at // Ta.26673.1.A1_at // Ta.7134.2.S1_a_at // Ta.12576.2.S1_a_at // Ta.14094.1.S1_at // Ta.6080.2.S1_a_at // Ta.7339.1.S1_x_at // TaAffx.25099.1.S1_at // TaAffx.111296.1.S1_x_at // Ta.9596.1.S1_at // Ta.28907.2.S1_x_at // Ta.28907.1.S1_at // Ta.8480.1.S1_at // Ta.26917.1.S1_at // Ta.6040.1.S1_a_at // Ta.4218.2.S1_x_at // Ta.100.1…
GO:0006952	P	defense response	7	417	530	34647	0.46	1	// Ta.7999.2.S1_a_at // TaAffx.8993.1.S1_at // Ta.9226.1.S1_at // Ta.6126.2.S1_a_at // Ta.6870.1.S1_at // Ta.6870.1.S1_x_at // Ta.6040.1.S1_a_at
GO:0043412	P	macromolecule modification	17	417	1551	34647	0.69	1	// Ta.9084.1.S1_at // Ta.23679.1.S1_at // Ta.7386.2.S1_at // Ta.12685.1.S1_at // Ta.6106.1.S1_at // TaAffx.89683.1.S1_at // Ta.11281.1.S1_at // Ta.12685.1.S1_x_at // Ta.617.2.S1_x_at // Ta.9932.3.S1_a_at // Ta.9177.1.S1_at // Ta.3817.1.S1_at // Ta.28497.1.A1_at // TaAffx.108512.1.S1_at // Ta.6870.1.S1_at // Ta.6870.1.S1_x_at // Ta.2594.1.S1_x_at
GO:0008152	P	metabolic process	128	417	10086	34647	0.26	1	// Ta.24130.1.S1_x_at // Ta.14110.1.S1_at // Ta.9226.1.S1_at // Ta.617.2.S1_x_at // Ta.9932.3.S1_a_at // Ta.26673.1.A1_at // Ta.735.1.S1_at // Ta.8620.1.A1_at // Ta.11668.3.S1_a_at // Ta.23312.1.S1_at // Ta.7386.2.S1_at // Ta.11668.2.S1_a_at // Ta.6445.2.S1_x_at // Ta.3448.1.S1_at // Ta.8480.1.S1_at // Ta.28828.1.S1_s_at // Ta.4218.2.S1_x_at // Ta.100.1.S1_at // TaAffx.66088.1.A1_at // TaAffx.854…
GO:0051234	P	establishment of localization	28	417	2248	34647	0.45	1	// Ta.12041.2.A1_at // Ta.6126.1.S1_x_at // TaAffx.58695.1.S1_at // Ta.9392.1.S1_a_at // Ta.5718.2.S1_a_at // Ta.28907.2.S1_x_at // Ta.28907.1.S1_at // Ta.6661.3.S1_at // TaAffx.16775.1.A1_at // Ta.5921.1.S1_at // Ta.4218.2.S1_x_at // Ta.11427.2.S1_x_at // Ta.24282.1.S1_at // Ta.3736.1.A1_x_at // Ta.11427.1.S1_at // Ta.6575.1.S1_x_at // TaAffx.110211.1.S1_at // Ta.1406.1.S1_a_at // Ta.6126.2.S1_a…
GO:0016070	P	RNA metabolic process	15	417	1126	34647	0.38	1	// Ta.100.1.S1_at // Ta.3785.1.A1_at // Ta.735.1.S1_at // Ta.9596.1.S1_at // Ta.14408.1.S1_at // Ta.11668.2.S1_a_at // Ta.6106.1.S1_at // Ta.28907.2.S1_x_at // Ta.11668.3.S1_a_at // Ta.28907.1.S1_at // Ta.7134.2.S1_a_at // TaAffx.85437.1.S1_at // Ta.28497.1.A1_at // Ta.26917.1.S1_at // Ta.7339.1.S1_x_at
GO:0006417	P	regulation of translation	5	417	192	34647	0.087	1	// TaAffx.58695.1.S1_at // Ta.6182.2.S1_at // Ta.3372.1.S1_at // Ta.2353.1.S1_at // Ta.4218.2.S1_x_at
GO:0046907	P	intracellular transport	9	417	486	34647	0.14	1	// Ta.4218.2.S1_x_at // TaAffx.47461.1.S1_at // TaAffx.58695.1.S1_at // Ta.28907.1.S1_at // TaAffx.110211.1.S1_at // Ta.1406.1.S1_a_at // Ta.13627.1.S1_at // Ta.5921.1.S1_at // TaAffx.9184.1.A1_at
GO:0046394	P	carboxylic acid biosynthetic process	7	417	678	34647	0.71	1	// Ta.9149.2.S1_a_at // Ta.6445.2.S1_x_at // Ta.1383.1.S1_s_at // Ta.9184.1.S1_at // Ta.16999.1.S1_at // Ta.28675.1.A1_s_at // Ta.9350.1.S1_at
GO:0050896	P	response to stimulus	29	417	2538	34647	0.64	1	// Ta.4218.2.S1_x_at // Ta.24106.1.S1_x_at // Ta.15957.1.S1_a_at // TaAffx.58695.1.S1_at // Ta.9226.1.S1_at // Ta.6870.3.S1_x_at // Ta.26673.1.A1_at // Ta.6870.1.S1_x_at // Ta.12337.1.S1_at // TaAffx.25099.1.S1_at // Ta.7339.1.S1_x_at // Ta.3448.1.S1_at // Ta.5542.1.S1_at // Ta.6040.1.S1_a_at // Ta.9084.1.S1_at // TaAffx.94356.1.S1_at // TaAffx.113616.1.S1_at // Ta.6126.2.S1_a_at // Ta.7999.2.S1_…
GO:0006950	P	response to stress	19	417	1726	34647	0.69	1	// Ta.9084.1.S1_at // Ta.7999.2.S1_a_at // Ta.24106.1.S1_x_at // Ta.1531.2.S1_x_at // TaAffx.8993.1.S1_at // TaAffx.58695.1.S1_at // Ta.878.1.S1_at // Ta.15957.1.S1_a_at // TaAffx.113616.1.S1_at // Ta.9226.1.S1_at // Ta.6870.3.S1_x_at // Ta.12337.1.S1_at // Ta.3448.1.S1_at // Ta.4218.2.S1_x_at // Ta.6126.2.S1_a_at // Ta.5542.1.S1_at // Ta.6870.1.S1_at // Ta.6870.1.S1_x_at // Ta.6040.1.S1_a_at
GO:0006355	P	regulation of transcription, DNA-dependent	6	417	583	34647	0.7	1	// Ta.100.1.S1_at // Ta.7339.1.S1_x_at // Ta.28907.2.S1_x_at // Ta.28907.1.S1_at // Ta.7134.2.S1_a_at // Ta.26917.1.S1_at
GO:0010556	P	regulation of macromolecule biosynthetic process	18	417	1233	34647	0.24	1	// Ta.4218.2.S1_x_at // Ta.100.1.S1_at // TaAffx.111296.1.S1_x_at // Ta.6212.2.S1_x_at // Ta.7180.1.S1_x_at // Ta.2353.1.S1_at // TaAffx.110142.1.S1_at // TaAffx.58695.1.S1_at // Ta.28907.2.S1_x_at // Ta.28907.1.S1_at // Ta.7134.2.S1_a_at // Ta.14094.1.S1_at // Ta.6182.2.S1_at // Ta.3372.1.S1_at // Ta.26917.1.S1_at // Ta.6080.2.S1_a_at // Ta.7339.1.S1_x_at // Ta.7180.1.S1_at
GO:0006350	P	transcription	13	417	1143	34647	0.62	1	// TaAffx.110142.1.S1_at // TaAffx.111296.1.S1_x_at // Ta.6212.2.S1_x_at // Ta.7180.1.S1_x_at // Ta.100.1.S1_at // Ta.28907.2.S1_x_at // Ta.28907.1.S1_at // Ta.7134.2.S1_a_at // Ta.14094.1.S1_at // Ta.26917.1.S1_at // Ta.6080.2.S1_a_at // Ta.7339.1.S1_x_at // Ta.7180.1.S1_at
GO:0006351	P	transcription, DNA-dependent	6	417	646	34647	0.79	1	// Ta.100.1.S1_at // Ta.7339.1.S1_x_at // Ta.28907.2.S1_x_at // Ta.28907.1.S1_at // Ta.7134.2.S1_a_at // Ta.26917.1.S1_at
GO:0010608	P	posttranscriptional regulation of gene expression	5	417	234	34647	0.16	1	// TaAffx.58695.1.S1_at // Ta.6182.2.S1_at // Ta.3372.1.S1_at // Ta.2353.1.S1_at // Ta.4218.2.S1_x_at
GO:0006519	P	cellular amino acid and derivative metabolic process	20	417	1655	34647	0.53	1	// Ta.9084.1.S1_at // Ta.7012.2.S1_at // Ta.12685.1.S1_x_at // Ta.9149.2.S1_a_at // Ta.4204.1.S1_at // Ta.6870.1.S1_at // Ta.12685.1.S1_at // Ta.1383.1.S1_s_at // Ta.28675.1.A1_s_at // Ta.3940.1.S1_at // Ta.12337.1.S1_at // Ta.9184.1.S1_at // TaAffx.66088.1.A1_at // Ta.617.2.S1_x_at // Ta.26673.1.A1_at // TaAffx.108512.1.S1_at // Ta.735.1.S1_at // Ta.9350.1.S1_at // Ta.6870.1.S1_x_at // Ta.6040.1…
GO:0051171	P	regulation of nitrogen compound metabolic process	16	417	1151	34647	0.32	1	// Ta.100.1.S1_at // Ta.3785.1.A1_at // TaAffx.111296.1.S1_x_at // Ta.6212.2.S1_x_at // Ta.7180.1.S1_x_at // TaAffx.110142.1.S1_at // Ta.28907.2.S1_x_at // Ta.28907.1.S1_at // Ta.7134.2.S1_a_at // Ta.8480.1.S1_at // Ta.14094.1.S1_at // Ta.9596.1.S1_at // Ta.26917.1.S1_at // Ta.6080.2.S1_a_at // Ta.7339.1.S1_x_at // Ta.7180.1.S1_at
GO:0006631	P	fatty acid metabolic process	7	417	351	34647	0.14	1	// TaAffx.34682.1.A1_at // Ta.8620.1.A1_at // Ta.6445.2.S1_x_at // Ta.1383.1.S1_s_at // Ta.9184.1.S1_at // Ta.16999.1.S1_at // Ta.9392.1.S1_a_at
GO:0032774	P	RNA biosynthetic process	6	417	647	34647	0.79	1	// Ta.100.1.S1_at // Ta.7339.1.S1_x_at // Ta.28907.2.S1_x_at // Ta.28907.1.S1_at // Ta.7134.2.S1_a_at // Ta.26917.1.S1_at
GO:0016310	P	phosphorylation	11	417	1157	34647	0.82	1	// Ta.9084.1.S1_at // TaAffx.89683.1.S1_at // Ta.6870.1.S1_x_at // Ta.12685.1.S1_at // TaAffx.108512.1.S1_at // Ta.617.2.S1_x_at // Ta.798.2.A1_x_at // Ta.12685.1.S1_x_at // Ta.6870.1.S1_at // Ta.798.1.S1_x_at // Ta.6040.1.S1_a_at
GO:0044248	P	cellular catabolic process	8	417	1098	34647	0.95	1	// Ta.24106.1.S1_x_at // Ta.9392.1.S1_a_at // Ta.1383.1.S1_s_at // Ta.9184.1.S1_at // Ta.19502.1.S1_at // Ta.2308.3.S1_at // Ta.12121.1.S1_at // Ta.5521.1.A1_at
GO:0044249	P	cellular biosynthetic process	62	417	4150	34647	0.045	1	// TaAffx.110142.1.S1_at // Ta.24130.2.S1_x_at // Ta.10501.3.S1_a_at // Ta.24130.1.S1_x_at // Ta.7180.1.S1_x_at // TaAffx.58695.1.S1_at // Ta.14110.1.S1_at // Ta.28341.1.S1_x_at // Ta.617.2.S1_x_at // Ta.7134.2.S1_a_at // Ta.9535.1.S1_at // Ta.807.1.S1_a_at // Ta.14094.1.S1_at // Ta.24826.3.S1_x_at // Ta.735.1.S1_at // Ta.6080.2.S1_a_at // Ta.4660.1.S1_at // TaAffx.25879.1.S1_at // Ta.28696.1.S1_…
GO:0009719	P	response to endogenous stimulus	7	417	435	34647	0.27	1	// Ta.4218.2.S1_x_at // TaAffx.25099.1.S1_at // TaAffx.94356.1.S1_at // TaAffx.58695.1.S1_at // Ta.7339.1.S1_x_at // Ta.12338.2.S1_a_at // Ta.6040.1.S1_a_at
GO:0006139	P	nucleobase, nucleoside, nucleotide and nucleic acid metabolic process	31	417	2724	34647	0.65	1	// TaAffx.110142.1.S1_at // Ta.7339.1.S1_x_at // Ta.7180.1.S1_x_at // Ta.7134.2.S1_a_at // Ta.14094.1.S1_at // Ta.735.1.S1_at // Ta.6080.2.S1_a_at // Ta.4660.1.S1_at // Ta.11668.3.S1_a_at // TaAffx.111296.1.S1_x_at // Ta.9596.1.S1_at // Ta.11668.2.S1_a_at // Ta.28907.1.S1_at // Ta.28907.2.S1_x_at // Ta.3448.1.S1_at // Ta.8480.1.S1_at // Ta.5542.1.S1_at // Ta.5521.1.A1_at // Ta.27203.1.S1_at // Ta…
GO:0051246	P	regulation of protein metabolic process	5	417	284	34647	0.26	1	// TaAffx.58695.1.S1_at // Ta.6182.2.S1_at // Ta.3372.1.S1_at // Ta.2353.1.S1_at // Ta.4218.2.S1_x_at
GO:0009057	P	macromolecule catabolic process	5	417	1406	34647	1	1	// Ta.2308.3.S1_at // Ta.12121.1.S1_at // Ta.5521.1.A1_at // Ta.9226.1.S1_at // Ta.19502.1.S1_at
GO:0006508	P	proteolysis	11	417	916	34647	0.55	1	// Ta.11.2.S1_x_at // Ta.3993.1.S1_at // Ta.23825.1.S1_at // Ta.12641.1.S1_at // Ta.19502.1.S1_at // Ta.2308.3.S1_at // Ta.22625.1.A1_s_at // Ta.11.2.S1_a_at // Ta.12121.1.S1_at // Ta.23743.1.S1_at // Ta.21010.1.A1_at
GO:0032502	P	developmental process	15	417	1082	34647	0.33	1	// Ta.4218.2.S1_x_at // Ta.13627.3.S1_x_at // Ta.1531.2.S1_x_at // Ta.9392.1.S1_a_at // Ta.27700.1.S1_at // Ta.25628.2.S1_a_at // TaAffx.58695.1.S1_at // Ta.27700.1.S1_s_at // TaAffx.27045.3.S1_s_at // Ta.3198.2.S1_x_at // Ta.23707.1.S1_at // Ta.26673.1.A1_at // Ta.13627.1.S1_at // Ta.3372.1.S1_at // Ta.21010.1.A1_at
GO:0032501	P	multicellular organismal process	15	417	989	34647	0.22	1	// Ta.4218.2.S1_x_at // Ta.13627.3.S1_x_at // Ta.1531.2.S1_x_at // Ta.9392.1.S1_a_at // Ta.27700.1.S1_at // Ta.25628.2.S1_a_at // TaAffx.58695.1.S1_at // Ta.27700.1.S1_s_at // TaAffx.27045.3.S1_s_at // Ta.3198.2.S1_x_at // Ta.23707.1.S1_at // Ta.26673.1.A1_at // Ta.13627.1.S1_at // Ta.3372.1.S1_at // Ta.21010.1.A1_at
GO:0048608	P	reproductive structure development	6	417	306	34647	0.17	1	// Ta.1531.2.S1_x_at // Ta.9392.1.S1_a_at // Ta.27700.1.S1_at // Ta.27700.1.S1_s_at // Ta.23707.1.S1_at // Ta.21010.1.A1_at
GO:0009628	P	response to abiotic stimulus	13	417	617	34647	0.04	1	// Ta.9084.1.S1_at // Ta.4218.2.S1_x_at // Ta.1531.2.S1_x_at // Ta.13627.3.S1_x_at // TaAffx.8993.1.S1_at // TaAffx.58695.1.S1_at // TaAffx.113616.1.S1_at // Ta.6870.3.S1_x_at // Ta.12337.1.S1_at // Ta.23707.1.S1_at // Ta.26673.1.A1_at // Ta.13627.1.S1_at // Ta.6040.1.S1_a_at
GO:0043687	P	post-translational protein modification	12	417	1291	34647	0.85	1	// Ta.9084.1.S1_at // Ta.23679.1.S1_at // Ta.12685.1.S1_at // TaAffx.89683.1.S1_at // Ta.11281.1.S1_at // Ta.12685.1.S1_x_at // Ta.9177.1.S1_at // Ta.3817.1.S1_at // TaAffx.108512.1.S1_at // Ta.6870.1.S1_at // Ta.6870.1.S1_x_at // Ta.2594.1.S1_x_at
GO:0009987	P	cellular process	130	417	10583	34647	0.41	1	// Ta.24130.1.S1_x_at // Ta.14110.1.S1_at // TaAffx.9375.1.S1_at // Ta.9226.1.S1_at // Ta.617.2.S1_x_at // Ta.1406.1.S1_a_at // Ta.9932.3.S1_a_at // Ta.6126.2.S1_a_at // Ta.26673.1.A1_at // Ta.735.1.S1_at // Ta.11668.3.S1_a_at // Ta.7386.2.S1_at // Ta.11668.2.S1_a_at // Ta.5949.1.S1_at // Ta.6445.2.S1_x_at // Ta.3448.1.S1_at // Ta.8480.1.S1_at // Ta.4218.2.S1_x_at // Ta.100.1.S1_at // TaAffx.1136…
GO:0006725	P	cellular aromatic compound metabolic process	8	417	737	34647	0.66	1	// Ta.27203.1.S1_at // Ta.1383.1.S1_s_at // TaAffx.66088.1.A1_at // Ta.4204.1.S1_at // Ta.27234.1.A1_at // Ta.9184.1.S1_at // Ta.26673.1.A1_at // Ta.7012.2.S1_at
GO:0044106	P	cellular amine metabolic process	17	417	1332	34647	0.44	1	// Ta.9084.1.S1_at // Ta.7012.2.S1_at // Ta.12685.1.S1_x_at // Ta.9149.2.S1_a_at // Ta.6870.1.S1_at // Ta.12685.1.S1_at // Ta.1383.1.S1_s_at // Ta.3940.1.S1_at // Ta.12337.1.S1_at // Ta.9184.1.S1_at // Ta.617.2.S1_x_at // Ta.28675.1.A1_s_at // TaAffx.108512.1.S1_at // Ta.735.1.S1_at // Ta.9350.1.S1_at // Ta.6870.1.S1_x_at // Ta.6040.1.S1_a_at
GO:0006970	P	response to osmotic stress	5	417	175	34647	0.065	1	// Ta.9084.1.S1_at // Ta.12337.1.S1_at // Ta.6040.1.S1_a_at // TaAffx.113616.1.S1_at // Ta.6870.3.S1_x_at
GO:0044255	P	cellular lipid metabolic process	7	417	719	34647	0.76	1	// TaAffx.34682.1.A1_at // Ta.8620.1.A1_at // Ta.6445.2.S1_x_at // Ta.1383.1.S1_s_at // Ta.9184.1.S1_at // Ta.16999.1.S1_at // Ta.9392.1.S1_a_at
GO:0032268	P	regulation of cellular protein metabolic process	5	417	218	34647	0.13	1	// TaAffx.58695.1.S1_at // Ta.6182.2.S1_at // Ta.3372.1.S1_at // Ta.2353.1.S1_at // Ta.4218.2.S1_x_at
GO:0006082	P	organic acid metabolic process	24	417	2089	34647	0.62	1	// Ta.8620.1.A1_at // Ta.12685.1.S1_at // TaAffx.108512.1.S1_at // Ta.617.2.S1_x_at // Ta.735.1.S1_at // Ta.6870.1.S1_x_at // Ta.12337.1.S1_at // TaAffx.34682.1.A1_at // Ta.6445.2.S1_x_at // Ta.3940.1.S1_at // Ta.28675.1.A1_s_at // Ta.5521.1.A1_at // Ta.6040.1.S1_a_at // Ta.9084.1.S1_at // Ta.27234.1.A1_at // Ta.16999.1.S1_at // Ta.9392.1.S1_a_at // Ta.7012.2.S1_at // Ta.9149.2.S1_a_at // Ta.6870…
GO:0007242	P	intracellular signaling cascade	8	417	456	34647	0.19	1	// Ta.7339.1.S1_x_at // TaAffx.25099.1.S1_at // TaAffx.94356.1.S1_at // Ta.28907.2.S1_x_at // Ta.28907.1.S1_at // Ta.23707.1.S1_at // Ta.26673.1.A1_at // Ta.6040.1.S1_a_at
GO:0009725	P	response to hormone stimulus	7	417	396	34647	0.21	1	// Ta.4218.2.S1_x_at // TaAffx.25099.1.S1_at // TaAffx.94356.1.S1_at // TaAffx.58695.1.S1_at // Ta.7339.1.S1_x_at // Ta.12338.2.S1_a_at // Ta.6040.1.S1_a_at
GO:0051252	P	regulation of RNA metabolic process	8	417	658	34647	0.54	1	// Ta.100.1.S1_at // Ta.3785.1.A1_at // Ta.7339.1.S1_x_at // Ta.9596.1.S1_at // Ta.28907.2.S1_x_at // Ta.28907.1.S1_at // Ta.7134.2.S1_a_at // Ta.26917.1.S1_at
GO:0043170	P	macromolecule metabolic process	94	417	6509	34647	0.032	1	// Ta.24130.1.S1_x_at // Ta.14110.1.S1_at // Ta.9226.1.S1_at // Ta.617.2.S1_x_at // Ta.9932.3.S1_a_at // Ta.735.1.S1_at // TaAffx.25879.1.S1_at // Ta.7386.2.S1_at // Ta.11668.2.S1_a_at // Ta.3448.1.S1_at // Ta.8480.1.S1_at // Ta.4218.2.S1_x_at // Ta.100.1.S1_at // TaAffx.85437.1.S1_at // Ta.28469.2.S1_a_at // Ta.19502.1.S1_at // Ta.9535.1.S1_at // Ta.2353.1.S1_at // Ta.3372.1.S1_at // TaAffx.3144…
GO:0034621	P	cellular macromolecular complex subunit organization	5	417	290	34647	0.28	1	// Ta.11668.3.S1_a_at // Ta.11668.2.S1_a_at // Ta.3433.1.S1_at // Ta.23707.1.S1_at // Ta.2353.1.S1_at
GO:0043933	P	macromolecular complex subunit organization	5	417	344	34647	0.4	1	// Ta.11668.3.S1_a_at // Ta.11668.2.S1_a_at // Ta.3433.1.S1_at // Ta.23707.1.S1_at // Ta.2353.1.S1_at
GO:0031326	P	regulation of cellular biosynthetic process	18	417	1243	34647	0.25	1	// Ta.4218.2.S1_x_at // Ta.100.1.S1_at // TaAffx.111296.1.S1_x_at // Ta.6212.2.S1_x_at // Ta.7180.1.S1_x_at // Ta.2353.1.S1_at // TaAffx.110142.1.S1_at // TaAffx.58695.1.S1_at // Ta.28907.2.S1_x_at // Ta.28907.1.S1_at // Ta.7134.2.S1_a_at // Ta.14094.1.S1_at // Ta.6182.2.S1_at // Ta.3372.1.S1_at // Ta.26917.1.S1_at // Ta.6080.2.S1_a_at // Ta.7339.1.S1_x_at // Ta.7180.1.S1_at
GO:0031323	P	regulation of cellular metabolic process	21	417	1416	34647	0.2	1	// Ta.4218.2.S1_x_at // Ta.100.1.S1_at // Ta.3785.1.A1_at // TaAffx.111296.1.S1_x_at // Ta.6212.2.S1_x_at // Ta.7180.1.S1_x_at // Ta.2353.1.S1_at // TaAffx.110142.1.S1_at // TaAffx.58695.1.S1_at // Ta.9596.1.S1_at // Ta.28907.2.S1_x_at // Ta.28907.1.S1_at // Ta.7134.2.S1_a_at // Ta.8480.1.S1_at // Ta.14094.1.S1_at // Ta.6182.2.S1_at // Ta.3372.1.S1_at // Ta.26917.1.S1_at // Ta.6080.2.S1_a_at // T…
GO:0019752	P	carboxylic acid metabolic process	24	417	2086	34647	0.62	1	// Ta.8620.1.A1_at // Ta.12685.1.S1_at // TaAffx.108512.1.S1_at // Ta.617.2.S1_x_at // Ta.735.1.S1_at // Ta.6870.1.S1_x_at // Ta.12337.1.S1_at // TaAffx.34682.1.A1_at // Ta.6445.2.S1_x_at // Ta.3940.1.S1_at // Ta.28675.1.A1_s_at // Ta.5521.1.A1_at // Ta.6040.1.S1_a_at // Ta.9084.1.S1_at // Ta.27234.1.A1_at // Ta.16999.1.S1_at // Ta.9392.1.S1_a_at // Ta.7012.2.S1_at // Ta.9149.2.S1_a_at // Ta.6870…
GO:0045449	P	regulation of transcription	13	417	1050	34647	0.5	1	// TaAffx.110142.1.S1_at // TaAffx.111296.1.S1_x_at // Ta.6212.2.S1_x_at // Ta.7180.1.S1_x_at // Ta.100.1.S1_at // Ta.28907.2.S1_x_at // Ta.28907.1.S1_at // Ta.7134.2.S1_a_at // Ta.14094.1.S1_at // Ta.26917.1.S1_at // Ta.6080.2.S1_a_at // Ta.7339.1.S1_x_at // Ta.7180.1.S1_at
GO:0015031	P	protein transport	7	417	538	34647	0.47	1	// Ta.12041.2.A1_at // TaAffx.47461.1.S1_at // Ta.28907.2.S1_x_at // Ta.28907.1.S1_at // TaAffx.110211.1.S1_at // Ta.13627.1.S1_at // TaAffx.9184.1.A1_at
GO:0007275	P	multicellular organismal development	11	417	920	34647	0.55	1	// Ta.1531.2.S1_x_at // Ta.9392.1.S1_a_at // Ta.27700.1.S1_at // Ta.25628.2.S1_a_at // Ta.27700.1.S1_s_at // TaAffx.27045.3.S1_s_at // Ta.3198.2.S1_x_at // Ta.23707.1.S1_at // Ta.26673.1.A1_at // Ta.3372.1.S1_at // Ta.21010.1.A1_at
GO:0006520	P	cellular amino acid metabolic process	17	417	1332	34647	0.44	1	// Ta.9084.1.S1_at // Ta.7012.2.S1_at // Ta.12685.1.S1_x_at // Ta.9149.2.S1_a_at // Ta.6870.1.S1_at // Ta.12685.1.S1_at // Ta.1383.1.S1_s_at // Ta.3940.1.S1_at // Ta.12337.1.S1_at // Ta.9184.1.S1_at // Ta.617.2.S1_x_at // Ta.28675.1.A1_s_at // TaAffx.108512.1.S1_at // Ta.735.1.S1_at // Ta.9350.1.S1_at // Ta.6870.1.S1_x_at // Ta.6040.1.S1_a_at
GO:0010468	P	regulation of gene expression	19	417	1296	34647	0.22	1	// Ta.4218.2.S1_x_at // Ta.100.1.S1_at // Ta.7134.2.S1_a_at // TaAffx.111296.1.S1_x_at // Ta.6212.2.S1_x_at // Ta.7180.1.S1_x_at // Ta.2353.1.S1_at // TaAffx.110142.1.S1_at // TaAffx.58695.1.S1_at // Ta.28907.2.S1_x_at // Ta.28907.1.S1_at // Ta.11281.1.S1_at // Ta.14094.1.S1_at // Ta.6182.2.S1_at // Ta.3372.1.S1_at // Ta.26917.1.S1_at // Ta.6080.2.S1_a_at // Ta.7339.1.S1_x_at // Ta.7180.1.S1_at
GO:0006468	P	protein amino acid phosphorylation	7	417	809	34647	0.85	1	// Ta.9084.1.S1_at // TaAffx.89683.1.S1_at // Ta.12685.1.S1_at // TaAffx.108512.1.S1_at // Ta.12685.1.S1_x_at // Ta.6870.1.S1_at // Ta.6870.1.S1_x_at
GO:0019219	P	regulation of nucleobase, nucleoside, nucleotide and nucleic acid metabolic process	16	417	1141	34647	0.3	1	// Ta.100.1.S1_at // Ta.3785.1.A1_at // TaAffx.111296.1.S1_x_at // Ta.6212.2.S1_x_at // Ta.7180.1.S1_x_at // TaAffx.110142.1.S1_at // Ta.28907.2.S1_x_at // Ta.28907.1.S1_at // Ta.7134.2.S1_a_at // Ta.8480.1.S1_at // Ta.14094.1.S1_at // Ta.9596.1.S1_at // Ta.26917.1.S1_at // Ta.6080.2.S1_a_at // Ta.7339.1.S1_x_at // Ta.7180.1.S1_at
GO:0034613	P	cellular protein localization	6	417	333	34647	0.22	1	// TaAffx.47461.1.S1_at // TaAffx.118944.1.S1_at // Ta.28907.1.S1_at // TaAffx.110211.1.S1_at // Ta.13627.1.S1_at // TaAffx.9184.1.A1_at
GO:0006464	P	protein modification process	15	417	1480	34647	0.78	1	// Ta.9084.1.S1_at // Ta.23679.1.S1_at // Ta.7386.2.S1_at // Ta.12685.1.S1_at // TaAffx.89683.1.S1_at // Ta.11281.1.S1_at // Ta.12685.1.S1_x_at // Ta.617.2.S1_x_at // Ta.9932.3.S1_a_at // Ta.9177.1.S1_at // Ta.3817.1.S1_at // TaAffx.108512.1.S1_at // Ta.6870.1.S1_at // Ta.6870.1.S1_x_at // Ta.2594.1.S1_x_at
GO:0022414	P	reproductive process	9	417	409	34647	0.064	1	// Ta.4218.2.S1_x_at // Ta.1531.2.S1_x_at // Ta.9392.1.S1_a_at // Ta.27700.1.S1_at // Ta.25628.2.S1_a_at // TaAffx.58695.1.S1_at // Ta.27700.1.S1_s_at // Ta.23707.1.S1_at // Ta.21010.1.A1_at
GO:0009058	P	biosynthetic process	62	417	4408	34647	0.11	1	// TaAffx.110142.1.S1_at // Ta.24130.2.S1_x_at // Ta.10501.3.S1_a_at // Ta.24130.1.S1_x_at // Ta.7180.1.S1_x_at // TaAffx.58695.1.S1_at // Ta.14110.1.S1_at // Ta.28341.1.S1_x_at // Ta.617.2.S1_x_at // Ta.7134.2.S1_a_at // Ta.9535.1.S1_at // Ta.807.1.S1_a_at // Ta.14094.1.S1_at // Ta.24826.3.S1_x_at // Ta.735.1.S1_at // Ta.6080.2.S1_a_at // Ta.4660.1.S1_at // TaAffx.25879.1.S1_at // Ta.28696.1.S1_…
GO:0051649	P	establishment of localization in cell	9	417	529	34647	0.19	1	// Ta.4218.2.S1_x_at // TaAffx.47461.1.S1_at // TaAffx.58695.1.S1_at // Ta.28907.1.S1_at // TaAffx.110211.1.S1_at // Ta.1406.1.S1_a_at // Ta.13627.1.S1_at // Ta.5921.1.S1_at // TaAffx.9184.1.A1_at
GO:0042221	P	response to chemical stimulus	16	417	1218	34647	0.4	1	// Ta.4218.2.S1_x_at // Ta.1383.1.S1_s_at // TaAffx.25099.1.S1_at // Ta.1531.2.S1_x_at // TaAffx.94356.1.S1_at // TaAffx.8993.1.S1_at // TaAffx.58695.1.S1_at // Ta.15957.1.S1_a_at // Ta.24106.1.S1_x_at // Ta.9226.1.S1_at // Ta.7339.1.S1_x_at // Ta.9184.1.S1_at // Ta.12338.2.S1_a_at // Ta.6870.1.S1_at // Ta.6870.1.S1_x_at // Ta.6040.1.S1_a_at
GO:0009056	P	catabolic process	9	417	1898	34647	1	1	// Ta.24106.1.S1_x_at // Ta.9392.1.S1_a_at // Ta.9226.1.S1_at // Ta.1383.1.S1_s_at // Ta.9184.1.S1_at // Ta.19502.1.S1_at // Ta.2308.3.S1_at // Ta.12121.1.S1_at // Ta.5521.1.A1_at
GO:0051179	P	localization	29	417	2277	34647	0.4	1	// Ta.12041.2.A1_at // Ta.6126.1.S1_x_at // TaAffx.58695.1.S1_at // TaAffx.118944.1.S1_at // Ta.9392.1.S1_a_at // Ta.5718.2.S1_a_at // Ta.28907.2.S1_x_at // Ta.28907.1.S1_at // Ta.6661.3.S1_at // TaAffx.16775.1.A1_at // Ta.5921.1.S1_at // Ta.4218.2.S1_x_at // Ta.11427.2.S1_x_at // Ta.24282.1.S1_at // Ta.3736.1.A1_x_at // Ta.11427.1.S1_at // Ta.6575.1.S1_x_at // TaAffx.110211.1.S1_at // Ta.1406.1.…
GO:0051641	P	cellular localization	10	417	549	34647	0.13	1	// Ta.4218.2.S1_x_at // TaAffx.47461.1.S1_at // TaAffx.58695.1.S1_at // TaAffx.118944.1.S1_at // Ta.28907.1.S1_at // TaAffx.110211.1.S1_at // Ta.1406.1.S1_a_at // Ta.13627.1.S1_at // Ta.5921.1.S1_at // TaAffx.9184.1.A1_at
GO:0006996	P	organelle organization	7	417	530	34647	0.46	1	// Ta.2353.1.S1_at // Ta.13627.3.S1_x_at // TaAffx.113616.1.S1_at // Ta.11281.1.S1_at // TaAffx.110211.1.S1_at // Ta.8480.1.S1_at // Ta.13627.1.S1_at
GO:0044238	P	primary metabolic process	113	417	8618	34647	0.16	1	// Ta.24130.1.S1_x_at // Ta.14110.1.S1_at // Ta.9226.1.S1_at // Ta.617.2.S1_x_at // Ta.9932.3.S1_a_at // Ta.26673.1.A1_at // Ta.735.1.S1_at // Ta.8620.1.A1_at // Ta.11668.3.S1_a_at // Ta.7386.2.S1_at // Ta.11668.2.S1_a_at // Ta.6445.2.S1_x_at // Ta.3448.1.S1_at // Ta.8480.1.S1_at // Ta.4218.2.S1_x_at // Ta.100.1.S1_at // TaAffx.66088.1.A1_at // TaAffx.85437.1.S1_at // Ta.28469.2.S1_a_at // Ta.195…
GO:0005975	P	carbohydrate metabolic process	7	417	1347	34647	1	1	// Ta.4204.1.S1_at // Ta.6023.1.S1_at // Ta.9226.1.S1_at // Ta.617.2.S1_x_at // Ta.23312.1.S1_at // TaAffx.22869.1.S1_at // Ta.5521.1.A1_at
GO:0042180	P	cellular ketone metabolic process	24	417	2135	34647	0.66	1	// Ta.8620.1.A1_at // Ta.12685.1.S1_at // TaAffx.108512.1.S1_at // Ta.617.2.S1_x_at // Ta.735.1.S1_at // Ta.6870.1.S1_x_at // Ta.12337.1.S1_at // TaAffx.34682.1.A1_at // Ta.6445.2.S1_x_at // Ta.3940.1.S1_at // Ta.28675.1.A1_s_at // Ta.5521.1.A1_at // Ta.6040.1.S1_a_at // Ta.9084.1.S1_at // Ta.27234.1.A1_at // Ta.16999.1.S1_at // Ta.9392.1.S1_a_at // Ta.7012.2.S1_at // Ta.9149.2.S1_a_at // Ta.6870…
GO:0048856	P	anatomical structure development	8	417	811	34647	0.76	1	// Ta.1531.2.S1_x_at // Ta.9392.1.S1_a_at // Ta.27700.1.S1_at // Ta.13627.3.S1_x_at // Ta.27700.1.S1_s_at // Ta.23707.1.S1_at // Ta.13627.1.S1_at // Ta.21010.1.A1_at
GO:0044237	P	cellular metabolic process	108	417	8350	34647	0.21	1	// Ta.24130.1.S1_x_at // Ta.14110.1.S1_at // Ta.9226.1.S1_at // Ta.617.2.S1_x_at // Ta.9932.3.S1_a_at // Ta.26673.1.A1_at // Ta.735.1.S1_at // Ta.11668.3.S1_a_at // Ta.7386.2.S1_at // Ta.11668.2.S1_a_at // Ta.6445.2.S1_x_at // Ta.3448.1.S1_at // Ta.8480.1.S1_at // Ta.4218.2.S1_x_at // Ta.100.1.S1_at // TaAffx.66088.1.A1_at // TaAffx.85437.1.S1_at // Ta.28469.2.S1_a_at // Ta.19502.1.S1_at // Ta.95…
GO:0006796	P	phosphate metabolic process	15	417	1330	34647	0.64	1	// Ta.9084.1.S1_at // Ta.23679.1.S1_at // Ta.798.2.A1_x_at // Ta.798.1.S1_x_at // TaAffx.89683.1.S1_at // Ta.11281.1.S1_at // Ta.12685.1.S1_x_at // Ta.617.2.S1_x_at // Ta.9177.1.S1_at // Ta.3817.1.S1_at // TaAffx.108512.1.S1_at // Ta.6870.1.S1_at // Ta.6870.1.S1_x_at // Ta.12685.1.S1_at // Ta.6040.1.S1_a_at
GO:0006793	P	phosphorus metabolic process	15	417	1332	34647	0.64	1	// Ta.9084.1.S1_at // Ta.23679.1.S1_at // Ta.798.2.A1_x_at // Ta.798.1.S1_x_at // TaAffx.89683.1.S1_at // Ta.11281.1.S1_at // Ta.12685.1.S1_x_at // Ta.617.2.S1_x_at // Ta.9177.1.S1_at // Ta.3817.1.S1_at // TaAffx.108512.1.S1_at // Ta.6870.1.S1_at // Ta.6870.1.S1_x_at // Ta.12685.1.S1_at // Ta.6040.1.S1_a_at
GO:0006259	P	DNA metabolic process	7	417	625	34647	0.63	1	// Ta.878.1.S1_at // Ta.8480.1.S1_at // Ta.3448.1.S1_at // TaAffx.92377.1.S1_at // Ta.5542.1.S1_at // TaAffx.31440.1.S1_at // Ta.4660.1.S1_at
GO:0006396	P	RNA processing	7	417	275	34647	0.053	1	// Ta.3785.1.A1_at // Ta.9596.1.S1_at // Ta.14408.1.S1_at // Ta.11668.2.S1_a_at // Ta.11668.3.S1_a_at // TaAffx.85437.1.S1_at // Ta.28497.1.A1_at
GO:0042578	F	phosphoric ester hydrolase activity	7	417	296	34647	0.072	1	// TaAffx.110142.1.S1_at // Ta.23679.1.S1_at // Ta.6212.2.S1_x_at // Ta.26339.3.S1_at // Ta.11281.1.S1_at // Ta.9177.1.S1_at // Ta.3817.1.S1_at
GO:0060089	F	molecular transducer activity	6	417	444	34647	0.45	1	// TaAffx.25099.1.S1_at // TaAffx.89683.1.S1_at // TaAffx.94356.1.S1_at // Ta.24106.1.S1_x_at // Ta.7134.2.S1_a_at // Ta.6126.2.S1_a_at
GO:0000166	F	nucleotide binding	27	417	2546	34647	0.78	1	// Ta.4218.2.S1_x_at // TaAffx.58695.1.S1_at // Ta.12685.1.S1_at // Ta.2982.1.S1_a_at // TaAffx.108512.1.S1_at // Ta.7012.2.S1_at // Ta.7134.2.S1_a_at // Ta.14115.2.S1_x_at // TaAffx.78201.1.S1_at // Ta.735.1.S1_at // Ta.6870.1.S1_x_at // Ta.28907.1.S1_at // Ta.28907.2.S1_x_at // Ta.3448.1.S1_at // Ta.5521.1.A1_at // Ta.9359.3.S1_s_at // Ta.9084.1.S1_at // TaAffx.2372.4.S1_x_at // TaAffx.85437.1.…
GO:0016740	F	transferase activity	39	417	3757	34647	0.85	1	// TaAffx.12136.1.S1_x_at // Ta.10486.1.S1_at // Ta.25809.1.S1_at // Ta.1326.3.S1_at // Ta.12685.1.S1_at // TaAffx.36953.1.A1_at // TaAffx.108512.1.S1_at // Ta.1383.1.S1_s_at // Ta.27673.1.A1_at // TaAffx.122788.1.S1_at // Ta.9763.1.A1_at // Ta.6870.1.S1_x_at // TaAffx.110700.2.S1_at // Ta.4660.1.S1_at // Ta.4204.1.S1_at // Ta.6023.1.S1_at // Ta.991.2.S1_at // Ta.10486.2.S1_a_at // Ta.7444.1.A1_a…
GO:0004713	F	protein tyrosine kinase activity	5	417	234	34647	0.16	1	// Ta.12685.1.S1_at // TaAffx.108512.1.S1_at // Ta.6870.1.S1_at // TaAffx.89683.1.S1_at // Ta.12685.1.S1_x_at
GO:0016818	F	hydrolase activity, acting on acid anhydrides, in phosphorus-containing anhydrides	9	417	823	34647	0.66	1	// Ta.4218.2.S1_x_at // TaAffx.58695.1.S1_at // Ta.878.1.S1_at // Ta.798.2.A1_x_at // Ta.10537.2.A1_at // TaAffx.78201.1.S1_at // Ta.798.1.S1_x_at // Ta.2594.1.S1_x_at // Ta.23707.1.S1_at
GO:0046914	F	transition metal ion binding	30	417	2228	34647	0.29	1	// Ta.24106.1.S1_x_at // Ta.2996.2.S1_at // Ta.12641.1.S1_at // Ta.4791.1.A1_at // Ta.14115.2.S1_x_at // Ta.2710.1.A1_at // Ta.26673.1.A1_at // Ta.18715.1.S1_at // Ta.13273.2.S1_a_at // TaAffx.118490.1.S1_at // Ta.2490.1.S1_at // Ta.26093.1.S1_at // Ta.1558.1.A1_at // Ta.3454.1.A1_a_at // TaAffx.1250.1.S1_at // Ta.7063.2.S1_a_at // Ta.1859.1.S1_at // Ta.5864.1.S1_at // Ta.1307.3.S1_at // Ta.24118…
GO:0030554	F	adenyl nucleotide binding	19	417	1707	34647	0.67	1	// Ta.9084.1.S1_at // Ta.4218.2.S1_x_at // TaAffx.89683.1.S1_at // TaAffx.58695.1.S1_at // Ta.878.1.S1_at // Ta.12685.1.S1_at // Ta.3448.1.S1_at // Ta.12685.1.S1_x_at // Ta.28907.2.S1_x_at // TaAffx.2372.4.S1_x_at // Ta.28907.1.S1_at // Ta.7134.2.S1_a_at // TaAffx.85437.1.S1_at // Ta.14115.2.S1_x_at // TaAffx.108512.1.S1_at // Ta.735.1.S1_at // Ta.6870.1.S1_at // Ta.6870.1.S1_x_at // Ta.9359.3.S1…
GO:0005524	F	ATP binding	17	417	1545	34647	0.68	1	// Ta.9084.1.S1_at // Ta.4218.2.S1_x_at // TaAffx.89683.1.S1_at // TaAffx.58695.1.S1_at // Ta.878.1.S1_at // Ta.12685.1.S1_at // Ta.3448.1.S1_at // Ta.12685.1.S1_x_at // Ta.28907.2.S1_x_at // TaAffx.2372.4.S1_x_at // Ta.28907.1.S1_at // Ta.14115.2.S1_x_at // TaAffx.108512.1.S1_at // Ta.735.1.S1_at // Ta.6870.1.S1_at // Ta.6870.1.S1_x_at // Ta.9359.3.S1_s_at
GO:0008270	F	zinc ion binding	22	417	1249	34647	0.052	1	// Ta.2996.2.S1_at // Ta.12641.1.S1_at // Ta.4791.1.A1_at // Ta.2710.1.A1_at // Ta.26673.1.A1_at // Ta.18715.1.S1_at // Ta.13273.2.S1_a_at // TaAffx.118490.1.S1_at // Ta.1859.1.S1_at // Ta.26093.1.S1_at // Ta.3454.1.A1_a_at // TaAffx.1250.1.S1_at // Ta.7063.2.S1_a_at // Ta.1307.3.S1_at // Ta.24118.2.S1_at // Ta.932.2.S1_x_at // Ta.6182.2.S1_at // Ta.10858.1.S1_at // TaAffx.105432.1.S1_s_at // Ta.…
GO:0016817	F	hydrolase activity, acting on acid anhydrides	9	417	833	34647	0.67	1	// Ta.4218.2.S1_x_at // TaAffx.58695.1.S1_at // Ta.878.1.S1_at // Ta.798.2.A1_x_at // Ta.10537.2.A1_at // TaAffx.78201.1.S1_at // Ta.798.1.S1_x_at // Ta.2594.1.S1_x_at // Ta.23707.1.S1_at
GO:0005488	F	binding	146	417	11088	34647	0.11	1	// Ta.12503.2.S1_at // Ta.6692.3.S1_x_at // Ta.9226.1.S1_at // Ta.9932.3.S1_a_at // Ta.6692.3.S1_a_at // Ta.2710.1.A1_at // Ta.26673.1.A1_at // Ta.735.1.S1_at // Ta.3714.3.S1_a_at // Ta.1859.1.S1_at // TaAffx.77866.1.S1_at // Ta.10647.1.A1_at // Ta.3730.1.S1_at // Ta.26093.1.S1_at // Ta.3714.2.S1_a_at // Ta.5272.2.S1_a_at // Ta.3454.1.A1_a_at // TaAffx.1250.1.S1_at // Ta.5949.1.S1_at // Ta.6618.2…
GO:0003676	F	nucleic acid binding	40	417	2735	34647	0.12	1	// TaAffx.110142.1.S1_at // Ta.4660.1.S1_at // TaAffx.58695.1.S1_at // Ta.6692.3.S1_x_at // Ta.14094.1.S1_at // Ta.3001.1.S1_at // Ta.6080.2.S1_a_at // Ta.3800.3.S1_a_at // TaAffx.77866.1.S1_at // Ta.24605.1.S1_at // Ta.7339.1.S1_x_at // TaAffx.111296.1.S1_x_at // Ta.9596.1.S1_at // Ta.6586.2.S1_a_at // Ta.11298.1.A1_at // Ta.28907.1.S1_at // Ta.6692.3.S1_a_at // Ta.28907.2.S1_x_at // Ta.3448.1.S…
GO:0003677	F	DNA binding	19	417	1448	34647	0.38	1	// Ta.24605.1.S1_at // Ta.100.1.S1_at // Ta.21016.1.S1_s_at // TaAffx.111296.1.S1_x_at // Ta.6212.2.S1_x_at // TaAffx.110142.1.S1_at // Ta.878.1.S1_at // Ta.3448.1.S1_at // Ta.28907.2.S1_x_at // Ta.28907.1.S1_at // Ta.17523.2.S1_at // Ta.26271.1.A1_at // Ta.8480.1.S1_at // Ta.14094.1.S1_at // Ta.26917.1.S1_at // TaAffx.35337.1.S1_at // Ta.10000.1.A1_at // Ta.7339.1.S1_x_at // TaAffx.77866.1.S1_at
GO:0017076	F	purine nucleotide binding	24	417	2007	34647	0.54	1	// Ta.4218.2.S1_x_at // TaAffx.58695.1.S1_at // Ta.12685.1.S1_at // Ta.2982.1.S1_a_at // TaAffx.108512.1.S1_at // Ta.7134.2.S1_a_at // Ta.14115.2.S1_x_at // TaAffx.78201.1.S1_at // Ta.735.1.S1_at // Ta.6870.1.S1_x_at // Ta.28907.1.S1_at // Ta.28907.2.S1_x_at // Ta.3448.1.S1_at // Ta.9359.3.S1_s_at // Ta.9084.1.S1_at // TaAffx.2372.4.S1_x_at // TaAffx.85437.1.S1_at // TaAffx.89683.1.S1_at // TaAff…
GO:0005525	F	GTP binding	7	417	335	34647	0.12	1	// TaAffx.21100.1.S1_at // Ta.2982.1.S1_a_at // Ta.28907.2.S1_x_at // Ta.28907.1.S1_at // Ta.23707.1.S1_at // TaAffx.78201.1.S1_at // Ta.3372.1.S1_at
GO:0016787	F	hydrolase activity	34	417	2973	34647	0.65	1	// TaAffx.110142.1.S1_at // Ta.11.2.S1_x_at // TaAffx.58695.1.S1_at // Ta.26339.3.S1_at // Ta.9226.1.S1_at // Ta.12641.1.S1_at // Ta.22625.1.A1_s_at // TaAffx.78201.1.S1_at // Ta.11.2.S1_a_at // TaAffx.22869.1.S1_at // Ta.2490.1.S1_at // Ta.4204.1.S1_at // Ta.7386.2.S1_at // Ta.9596.1.S1_at // Ta.11281.1.S1_at // Ta.9359.3.S1_s_at // Ta.4218.2.S1_x_at // Ta.3785.1.A1_at // Ta.23679.1.S1_at // Ta.…
GO:0016301	F	kinase activity	21	417	1620	34647	0.4	1	// Ta.9084.1.S1_at // TaAffx.12136.1.S1_x_at // TaAffx.89683.1.S1_at // Ta.6870.1.S1_at // Ta.6040.1.S1_a_at // Ta.991.2.S1_at // Ta.9763.1.A1_at // Ta.12685.1.S1_at // Ta.30529.1.S1_at // Ta.25397.1.S1_at // Ta.7444.1.A1_at // Ta.12685.1.S1_x_at // Ta.10486.2.S1_a_at // Ta.6870.3.S1_x_at // Ta.7444.2.S1_at // Ta.617.2.S1_x_at // Ta.10486.1.S1_at // TaAffx.108512.1.S1_at // Ta.5521.1.A1_at // Ta.…
GO:0043169	F	cation binding	40	417	3395	34647	0.58	1	// Ta.24106.1.S1_x_at // Ta.13291.1.S1_at // Ta.12641.1.S1_at // Ta.4791.1.A1_at // Ta.14115.2.S1_x_at // Ta.2710.1.A1_at // Ta.26673.1.A1_at // Ta.18715.1.S1_at // Ta.13273.2.S1_a_at // TaAffx.118490.1.S1_at // Ta.2490.1.S1_at // Ta.4204.1.S1_at // Ta.26093.1.S1_at // Ta.5272.2.S1_a_at // Ta.3454.1.A1_a_at // TaAffx.1250.1.S1_at // Ta.7063.2.S1_a_at // Ta.9290.1.S1_at // Ta.1859.1.S1_at // Ta.52…
GO:0016788	F	hydrolase activity, acting on ester bonds	11	417	699	34647	0.23	1	// TaAffx.110142.1.S1_at // Ta.3785.1.A1_at // Ta.23679.1.S1_at // Ta.6212.2.S1_x_at // Ta.9596.1.S1_at // Ta.878.1.S1_at // Ta.26339.3.S1_at // Ta.11281.1.S1_at // Ta.9177.1.S1_at // Ta.3817.1.S1_at // Ta.7386.2.S1_at
GO:0003824	F	catalytic activity	110	417	10307	34647	0.94	1	// TaAffx.12136.1.S1_x_at // Ta.1326.3.S1_at // Ta.9226.1.S1_at // Ta.617.2.S1_x_at // Ta.9932.3.S1_a_at // Ta.26673.1.A1_at // Ta.735.1.S1_at // Ta.8583.1.A1_at // Ta.4204.1.S1_at // Ta.7386.2.S1_at // Ta.5949.1.S1_at // Ta.28828.1.S1_s_at // Ta.4218.2.S1_x_at // TaAffx.61855.2.S1_x_at // Ta.3198.2.S1_x_at // Ta.13851.2.S1_at // TaAffx.85437.1.S1_at // Ta.10537.2.A1_at // TaAffx.53716.1.S1_x_at …
GO:0022892	F	substrate-specific transporter activity	12	417	730	34647	0.18	1	// Ta.12041.2.A1_at // Ta.11427.2.S1_x_at // Ta.9392.1.S1_a_at // Ta.5718.2.S1_a_at // TaAffx.6033.1.S1_at // Ta.6575.3.S1_s_at // Ta.11427.1.S1_at // Ta.6575.1.S1_x_at // TaAffx.16775.1.A1_at // Ta.6575.1.S1_a_at // TaAffx.114752.2.S1_at // Ta.6865.1.S1_at
GO:0016772	F	transferase activity, transferring phosphorus-containing groups	24	417	2059	34647	0.59	1	// TaAffx.12136.1.S1_x_at // Ta.10486.1.S1_at // Ta.25809.1.S1_at // Ta.12685.1.S1_at // Ta.6870.3.S1_x_at // Ta.617.2.S1_x_at // Ta.9763.1.A1_at // Ta.6870.1.S1_x_at // Ta.4660.1.S1_at // Ta.991.2.S1_at // Ta.7444.1.A1_at // Ta.8583.1.A1_at // Ta.5521.1.A1_at // Ta.7444.2.S1_at // Ta.6040.1.S1_a_at // Ta.9084.1.S1_at // Ta.25397.1.S1_at // TaAffx.108512.1.S1_at // TaAffx.89683.1.S1_at // Ta.4564…
GO:0032555	F	purine ribonucleotide binding	22	417	1853	34647	0.56	1	// Ta.4218.2.S1_x_at // TaAffx.58695.1.S1_at // Ta.12685.1.S1_at // Ta.2982.1.S1_a_at // TaAffx.108512.1.S1_at // Ta.14115.2.S1_x_at // TaAffx.78201.1.S1_at // Ta.735.1.S1_at // Ta.6870.1.S1_x_at // Ta.28907.1.S1_at // Ta.28907.2.S1_x_at // Ta.3448.1.S1_at // Ta.9359.3.S1_s_at // Ta.9084.1.S1_at // TaAffx.2372.4.S1_x_at // TaAffx.89683.1.S1_at // TaAffx.21100.1.S1_at // Ta.12685.1.S1_x_at // Ta.2…
GO:0016757	F	transferase activity, transferring glycosyl groups	6	417	503	34647	0.57	1	// Ta.4204.1.S1_at // Ta.6023.1.S1_at // Ta.617.2.S1_x_at // Ta.27673.1.A1_at // TaAffx.61855.2.S1_x_at // TaAffx.61855.2.S1_at
GO:0032553	F	ribonucleotide binding	22	417	1853	34647	0.56	1	// Ta.4218.2.S1_x_at // TaAffx.58695.1.S1_at // Ta.12685.1.S1_at // Ta.2982.1.S1_a_at // TaAffx.108512.1.S1_at // Ta.14115.2.S1_x_at // TaAffx.78201.1.S1_at // Ta.735.1.S1_at // Ta.6870.1.S1_x_at // Ta.28907.1.S1_at // Ta.28907.2.S1_x_at // Ta.3448.1.S1_at // Ta.9359.3.S1_s_at // Ta.9084.1.S1_at // TaAffx.2372.4.S1_x_at // TaAffx.89683.1.S1_at // TaAffx.21100.1.S1_at // Ta.12685.1.S1_x_at // Ta.2…
GO:0016791	F	phosphatase activity	5	417	235	34647	0.16	1	// Ta.11281.1.S1_at // Ta.23679.1.S1_at // Ta.26339.3.S1_at // Ta.3817.1.S1_at // Ta.9177.1.S1_at
GO:0008233	F	peptidase activity	11	417	615	34647	0.13	1	// Ta.11.2.S1_x_at // Ta.878.1.S1_at // Ta.9740.1.A1_at // Ta.13851.2.S1_x_at // Ta.12641.1.S1_at // Ta.13851.2.S1_at // TaAffx.53716.1.S1_x_at // Ta.22625.1.A1_s_at // Ta.11.2.S1_a_at // Ta.23743.1.S1_at // Ta.2490.1.S1_at
GO:0043167	F	ion binding	40	417	3400	34647	0.58	1	// Ta.24106.1.S1_x_at // Ta.13291.1.S1_at // Ta.12641.1.S1_at // Ta.4791.1.A1_at // Ta.14115.2.S1_x_at // Ta.2710.1.A1_at // Ta.26673.1.A1_at // Ta.18715.1.S1_at // Ta.13273.2.S1_a_at // TaAffx.118490.1.S1_at // Ta.2490.1.S1_at // Ta.4204.1.S1_at // Ta.26093.1.S1_at // Ta.5272.2.S1_a_at // Ta.3454.1.A1_a_at // TaAffx.1250.1.S1_at // Ta.7063.2.S1_a_at // Ta.9290.1.S1_at // Ta.1859.1.S1_at // Ta.52…
GO:0016491	F	oxidoreductase activity	19	417	2007	34647	0.88	1	// Ta.9184.1.S1_at // TaAffx.66088.1.A1_at // Ta.9392.1.S1_a_at // Ta.5864.1.S1_at // TaAffx.110971.1.S1_at // Ta.5949.1.S1_at // Ta.6073.1.A1_at // Ta.27973.1.A1_at // Ta.932.3.S1_x_at // Ta.5949.1.S1_x_at // Ta.7012.2.S1_at // Ta.932.2.S1_x_at // Ta.25699.1.S1_at // TaAffx.85437.1.S1_at // TaAffx.74344.1.A1_at // Ta.8405.1.A1_at // Ta.9350.1.S1_at // Ta.10199.1.A1_at // Ta.24106.1.S1_x_at
GO:0032561	F	guanyl ribonucleotide binding	7	417	335	34647	0.12	1	// TaAffx.21100.1.S1_at // Ta.2982.1.S1_a_at // Ta.28907.2.S1_x_at // Ta.28907.1.S1_at // Ta.23707.1.S1_at // TaAffx.78201.1.S1_at // Ta.3372.1.S1_at
GO:0005506	F	iron ion binding	5	417	775	34647	0.96	1	// Ta.24106.1.S1_x_at // Ta.9177.1.S1_at // Ta.1558.1.A1_at // Ta.6661.3.S1_at // Ta.5864.1.S1_at
GO:0009055	F	electron carrier activity	7	417	635	34647	0.64	1	// Ta.24106.1.S1_x_at // Ta.1558.1.A1_at // Ta.26981.2.S1_a_at // Ta.1383.1.S1_s_at // Ta.7134.2.S1_a_at // Ta.6126.2.S1_a_at // Ta.6661.3.S1_at
GO:0022891	F	substrate-specific transmembrane transporter activity	10	417	605	34647	0.2	1	// Ta.12041.2.A1_at // Ta.11427.2.S1_x_at // Ta.5718.2.S1_a_at // TaAffx.6033.1.S1_at // Ta.6575.3.S1_s_at // Ta.11427.1.S1_at // Ta.6575.1.S1_x_at // TaAffx.16775.1.A1_at // Ta.6575.1.S1_a_at // TaAffx.114752.2.S1_at
GO:0005215	F	transporter activity	16	417	1185	34647	0.36	1	// Ta.12041.2.A1_at // Ta.6126.2.S1_a_at // Ta.11427.2.S1_x_at // Ta.9392.1.S1_a_at // Ta.6126.1.S1_x_at // TaAffx.6033.1.S1_at // Ta.24282.1.S1_at // Ta.3736.1.A1_x_at // Ta.6575.3.S1_s_at // Ta.11427.1.S1_at // Ta.6575.1.S1_x_at // TaAffx.16775.1.A1_at // Ta.6575.1.S1_a_at // TaAffx.114752.2.S1_at // Ta.6865.1.S1_at // Ta.5718.2.S1_a_at
GO:0016773	F	phosphotransferase activity, alcohol group as acceptor	15	417	1335	34647	0.64	1	// Ta.9084.1.S1_at // TaAffx.12136.1.S1_x_at // TaAffx.89683.1.S1_at // Ta.10486.1.S1_at // Ta.991.2.S1_at // Ta.6870.1.S1_at // Ta.12685.1.S1_at // Ta.25397.1.S1_at // Ta.12685.1.S1_x_at // Ta.617.2.S1_x_at // Ta.6870.3.S1_x_at // TaAffx.108512.1.S1_at // Ta.5521.1.A1_at // Ta.6870.1.S1_x_at // Ta.6040.1.S1_a_at
GO:0003723	F	RNA binding	13	417	611	34647	0.037	1	// Ta.3785.1.A1_at // Ta.3714.2.S1_a_at // Ta.9596.1.S1_at // Ta.2896.1.S1_x_at // Ta.3800.3.S1_x_at // Ta.11298.1.A1_at // Ta.6692.3.S1_x_at // Ta.6692.3.S1_a_at // Ta.3714.1.S1_x_at // Ta.3800.3.S1_a_at // Ta.28712.1.S1_x_at // Ta.3001.1.S1_at // Ta.4660.1.S1_at
GO:0005515	F	protein binding	40	417	2390	34647	0.024	1	// Ta.12041.2.A1_at // Ta.11192.1.A1_at // Ta.14519.2.A1_at // Ta.5420.2.S1_a_at // Ta.6870.3.S1_x_at // Ta.9932.3.S1_a_at // Ta.5420.2.S1_x_at // Ta.2710.1.A1_at // Ta.26673.1.A1_at // Ta.13273.2.S1_a_at // Ta.6870.1.S1_x_at // Ta.10647.1.A1_at // Ta.28907.2.S1_x_at // Ta.5272.2.S1_a_at // TaAffx.115796.1.S1_at // Ta.3730.1.S1_at // Ta.6618.2.S1_a_at // Ta.28907.1.S1_at // Ta.9213.1.A1_at // Ta.…
GO:0004872	F	receptor activity	5	417	349	34647	0.41	1	// Ta.6126.2.S1_a_at // TaAffx.25099.1.S1_at // TaAffx.89683.1.S1_at // Ta.24106.1.S1_x_at // TaAffx.94356.1.S1_at
GO:0004175	F	endopeptidase activity	5	417	347	34647	0.41	1	// Ta.11.2.S1_a_at // Ta.12641.1.S1_at // Ta.13851.2.S1_at // Ta.23743.1.S1_at // Ta.13851.2.S1_x_at
GO:0004871	F	signal transducer activity	6	417	444	34647	0.45	1	// TaAffx.25099.1.S1_at // TaAffx.89683.1.S1_at // TaAffx.94356.1.S1_at // Ta.24106.1.S1_x_at // Ta.7134.2.S1_a_at // Ta.6126.2.S1_a_at
GO:0001883	F	purine nucleoside binding	19	417	1708	34647	0.67	1	// Ta.9084.1.S1_at // Ta.4218.2.S1_x_at // TaAffx.89683.1.S1_at // TaAffx.58695.1.S1_at // Ta.878.1.S1_at // Ta.12685.1.S1_at // Ta.3448.1.S1_at // Ta.12685.1.S1_x_at // Ta.28907.2.S1_x_at // TaAffx.2372.4.S1_x_at // Ta.28907.1.S1_at // Ta.7134.2.S1_a_at // TaAffx.85437.1.S1_at // Ta.14115.2.S1_x_at // TaAffx.108512.1.S1_at // Ta.735.1.S1_at // Ta.6870.1.S1_at // Ta.6870.1.S1_x_at // Ta.9359.3.S1…
GO:0001882	F	nucleoside binding	19	417	1708	34647	0.67	1	// Ta.9084.1.S1_at // Ta.4218.2.S1_x_at // TaAffx.89683.1.S1_at // TaAffx.58695.1.S1_at // Ta.878.1.S1_at // Ta.12685.1.S1_at // Ta.3448.1.S1_at // Ta.12685.1.S1_x_at // Ta.28907.2.S1_x_at // TaAffx.2372.4.S1_x_at // Ta.28907.1.S1_at // Ta.7134.2.S1_a_at // TaAffx.85437.1.S1_at // Ta.14115.2.S1_x_at // TaAffx.108512.1.S1_at // Ta.735.1.S1_at // Ta.6870.1.S1_at // Ta.6870.1.S1_x_at // Ta.9359.3.S1…
GO:0050662	F	coenzyme binding	6	417	475	34647	0.51	1	// Ta.5949.1.S1_at // Ta.5949.1.S1_x_at // Ta.7012.2.S1_at // Ta.9184.1.S1_at // Ta.7134.2.S1_a_at // TaAffx.85437.1.S1_at
GO:0019001	F	guanyl nucleotide binding	7	417	338	34647	0.12	1	// TaAffx.21100.1.S1_at // Ta.2982.1.S1_a_at // Ta.28907.2.S1_x_at // Ta.28907.1.S1_at // Ta.23707.1.S1_at // TaAffx.78201.1.S1_at // Ta.3372.1.S1_at
GO:0022857	F	transmembrane transporter activity	10	417	736	34647	0.4	1	// Ta.12041.2.A1_at // Ta.11427.2.S1_x_at // Ta.5718.2.S1_a_at // TaAffx.6033.1.S1_at // Ta.6575.3.S1_s_at // Ta.11427.1.S1_at // Ta.6575.1.S1_x_at // TaAffx.16775.1.A1_at // Ta.6575.1.S1_a_at // TaAffx.114752.2.S1_at
GO:0030528	F	transcription regulator activity	13	417	737	34647	0.11	1	// TaAffx.110142.1.S1_at // Ta.21016.1.S1_s_at // Ta.17523.2.S1_at // Ta.6212.2.S1_x_at // Ta.7180.1.S1_x_at // Ta.100.1.S1_at // TaAffx.77866.1.S1_at // TaAffx.132444.1.A1_at // Ta.7339.1.S1_x_at // Ta.7134.2.S1_a_at // Ta.14094.1.S1_at // Ta.26917.1.S1_at // Ta.7180.1.S1_at
GO:0004674	F	protein serine/threonine kinase activity	12	417	906	34647	0.41	1	// Ta.9084.1.S1_at // TaAffx.12136.1.S1_x_at // Ta.10486.1.S1_at // Ta.991.2.S1_at // Ta.12685.1.S1_at // Ta.25397.1.S1_at // TaAffx.108512.1.S1_at // Ta.617.2.S1_x_at // Ta.12685.1.S1_x_at // Ta.6870.1.S1_at // Ta.6870.1.S1_x_at // Ta.6040.1.S1_a_at
GO:0070011	F	peptidase activity, acting on L-amino acid peptides	9	417	497	34647	0.15	1	// Ta.11.2.S1_x_at // Ta.878.1.S1_at // Ta.13851.2.S1_x_at // Ta.12641.1.S1_at // Ta.13851.2.S1_at // TaAffx.53716.1.S1_x_at // Ta.22625.1.A1_s_at // Ta.11.2.S1_a_at // Ta.23743.1.S1_at
GO:0004672	F	protein kinase activity	14	417	1144	34647	0.51	1	// Ta.9084.1.S1_at // TaAffx.12136.1.S1_x_at // TaAffx.89683.1.S1_at // Ta.10486.1.S1_at // Ta.991.2.S1_at // Ta.12685.1.S1_at // Ta.25397.1.S1_at // TaAffx.108512.1.S1_at // Ta.617.2.S1_x_at // Ta.6870.3.S1_x_at // Ta.12685.1.S1_x_at // Ta.6870.1.S1_at // Ta.6870.1.S1_x_at // Ta.6040.1.S1_a_at
GO:0032559	F	adenyl ribonucleotide binding	17	417	1557	34647	0.69	1	// Ta.9084.1.S1_at // Ta.4218.2.S1_x_at // TaAffx.89683.1.S1_at // TaAffx.58695.1.S1_at // Ta.878.1.S1_at // Ta.12685.1.S1_at // Ta.3448.1.S1_at // Ta.12685.1.S1_x_at // Ta.28907.2.S1_x_at // TaAffx.2372.4.S1_x_at // Ta.28907.1.S1_at // Ta.14115.2.S1_x_at // TaAffx.108512.1.S1_at // Ta.735.1.S1_at // Ta.6870.1.S1_at // Ta.6870.1.S1_x_at // Ta.9359.3.S1_s_at
GO:0022804	F	active transmembrane transporter activity	5	417	431	34647	0.59	1	// Ta.12041.2.A1_at // TaAffx.114752.2.S1_at // Ta.5718.2.S1_a_at // TaAffx.6033.1.S1_at // TaAffx.16775.1.A1_at
GO:0017111	F	nucleoside-triphosphatase activity	6	417	751	34647	0.89	1	// Ta.4218.2.S1_x_at // TaAffx.58695.1.S1_at // Ta.878.1.S1_at // Ta.23707.1.S1_at // TaAffx.78201.1.S1_at // Ta.10537.2.A1_at
GO:0046872	F	metal ion binding	38	417	3227	34647	0.58	1	// Ta.24106.1.S1_x_at // Ta.13291.1.S1_at // Ta.12641.1.S1_at // Ta.4791.1.A1_at // Ta.14115.2.S1_x_at // Ta.2710.1.A1_at // Ta.26673.1.A1_at // Ta.18715.1.S1_at // Ta.13273.2.S1_a_at // TaAffx.118490.1.S1_at // Ta.2490.1.S1_at // Ta.26093.1.S1_at // Ta.5272.2.S1_a_at // Ta.3454.1.A1_a_at // TaAffx.1250.1.S1_at // Ta.7063.2.S1_a_at // Ta.9290.1.S1_at // Ta.1859.1.S1_at // Ta.5272.1.S1_x_at // Ta.…
GO:0003700	F	transcription factor activity	9	417	510	34647	0.17	1	// Ta.100.1.S1_at // Ta.21016.1.S1_s_at // Ta.17523.2.S1_at // Ta.6212.2.S1_x_at // TaAffx.110142.1.S1_at // Ta.7339.1.S1_x_at // Ta.14094.1.S1_at // Ta.26917.1.S1_at // TaAffx.77866.1.S1_at
GO:0048037	F	cofactor binding	8	417	620	34647	0.47	1	// Ta.12503.2.S1_at // Ta.7012.2.S1_at // Ta.5949.1.S1_at // Ta.5949.1.S1_x_at // Ta.12337.1.S1_at // Ta.9184.1.S1_at // Ta.7134.2.S1_a_at // TaAffx.85437.1.S1_at
GO:0016462	F	pyrophosphatase activity	9	417	817	34647	0.65	1	// Ta.4218.2.S1_x_at // TaAffx.58695.1.S1_at // Ta.878.1.S1_at // Ta.798.2.A1_x_at // Ta.10537.2.A1_at // TaAffx.78201.1.S1_at // Ta.798.1.S1_x_at // Ta.2594.1.S1_x_at // Ta.23707.1.S1_at
GO:0031975	C	envelope	7	417	510	34647	0.42	1	// Ta.4218.2.S1_x_at // Ta.12041.2.A1_at // TaAffx.58695.1.S1_at // Ta.6824.1.S1_at // TaAffx.113616.1.S1_at // Ta.12641.1.S1_at // TaAffx.110211.1.S1_at
GO:0005783	C	endoplasmic reticulum	7	417	430	34647	0.27	1	// TaAffx.55384.1.S1_at // Ta.11570.1.A1_at // Ta.10487.1.A1_at // Ta.617.2.S1_x_at // Ta.13851.2.S1_x_at // Ta.12576.2.S1_a_at // Ta.13851.1.S1_at
GO:0016023	C	cytoplasmic membrane-bounded vesicle	34	417	4545	34647	1	1	// Ta.8639.1.S1_at // Ta.2745.2.S1_a_at // Ta.13851.1.S1_at // Ta.24106.1.S1_x_at // Ta.14182.1.S1_at // Ta.9492.1.S1_at // Ta.12576.2.S1_a_at // Ta.22625.1.A1_s_at // TaAffx.28919.2.S1_at // Ta.7999.1.S1_at // Ta.7386.2.S1_at // Ta.14610.1.S1_at // Ta.9225.1.S1_x_at // Ta.16999.1.S1_x_at // Ta.13494.1.S1_at // Ta.1382.1.S1_x_at // Ta.28828.1.S1_s_at // Ta.2745.2.S1_x_at // Ta.23679.1.S1_at // Ta…
GO:0016021	C	integral to membrane	16	417	1345	34647	0.55	1	// Ta.6575.1.S1_a_at // TaAffx.25099.1.S1_at // TaAffx.94356.1.S1_at // TaAffx.6033.1.S1_at // Ta.10706.1.S1_x_at // TaAffx.60713.1.S1_s_at // Ta.6575.3.S1_s_at // Ta.13851.2.S1_x_at // Ta.10706.1.S1_at // Ta.13851.2.S1_at // Ta.6575.1.S1_x_at // Ta.13627.1.S1_at // Ta.6126.2.S1_a_at // TaAffx.114752.2.S1_at // Ta.21010.1.A1_at // Ta.24106.1.S1_x_at
GO:0016020	C	membrane	59	417	4781	34647	0.44	1	// Ta.24106.1.S1_x_at // Ta.13851.1.S1_at // Ta.10489.2.S1_at // Ta.7180.1.S1_x_at // Ta.6824.1.S1_at // TaAffx.60713.1.S1_s_at // Ta.13851.2.S1_x_at // Ta.12641.1.S1_at // Ta.11427.2.S1_x_at // Ta.6548.1.S1_a_at // Ta.4913.3.S1_a_at // TaAffx.28919.2.S1_at // Ta.10706.1.S1_x_at // TaAffx.72695.1.A1_at // Ta.2996.2.S1_at // TaAffx.25099.1.S1_at // Ta.13273.2.S1_a_at // Ta.9299.1.S1_at // Ta.5718.…
GO:0005576	C	extracellular region	7	417	777	34647	0.83	1	// Ta.7999.2.S1_a_at // TaAffx.25099.1.S1_at // TaAffx.94356.1.S1_at // Ta.24106.1.S1_x_at // Ta.6126.2.S1_a_at // Ta.7345.2.S1_a_at // Ta.1286.2.S1_a_at
GO:0009507	C	chloroplast	13	417	1293	34647	0.78	1	// Ta.5673.1.S1_at // Ta.4204.1.S1_at // Ta.782.2.S1_at // Ta.9149.2.S1_a_at // Ta.12041.2.A1_at // Ta.798.2.A1_x_at // TaAffx.66644.1.A1_s_at // Ta.16723.1.S1_a_at // Ta.878.1.S1_at // Ta.592.1.S1_at // Ta.3624.1.S1_x_at // Ta.9350.1.S1_at // Ta.798.1.S1_x_at
GO:0031967	C	organelle envelope	7	417	505	34647	0.41	1	// Ta.4218.2.S1_x_at // Ta.12041.2.A1_at // TaAffx.58695.1.S1_at // Ta.6824.1.S1_at // TaAffx.113616.1.S1_at // Ta.12641.1.S1_at // TaAffx.110211.1.S1_at
GO:0043234	C	protein complex	24	417	2258	34647	0.76	1	// TaAffx.110142.1.S1_at // Ta.24106.1.S1_x_at // Ta.26673.1.A1_at // Ta.6182.2.S1_at // Ta.14094.1.S1_at // Ta.7339.1.S1_x_at // TaAffx.25099.1.S1_at // Ta.9392.1.S1_a_at // Ta.28907.2.S1_x_at // Ta.28907.1.S1_at // Ta.26917.1.S1_at // Ta.5521.1.A1_at // Ta.7555.1.S1_at // Ta.100.1.S1_at // Ta.23679.1.S1_at // TaAffx.94356.1.S1_at // TaAffx.2372.4.S1_x_at // Ta.9177.1.S1_at // Ta.6126.2.S1_a_at …
GO:0044425	C	membrane part	16	417	1866	34647	0.94	1	// Ta.6575.1.S1_a_at // TaAffx.25099.1.S1_at // TaAffx.94356.1.S1_at // TaAffx.6033.1.S1_at // Ta.10706.1.S1_x_at // TaAffx.60713.1.S1_s_at // Ta.6575.3.S1_s_at // Ta.13851.2.S1_x_at // Ta.10706.1.S1_at // Ta.13851.2.S1_at // Ta.6575.1.S1_x_at // Ta.13627.1.S1_at // Ta.6126.2.S1_a_at // TaAffx.114752.2.S1_at // Ta.21010.1.A1_at // Ta.24106.1.S1_x_at
GO:0005829	C	cytosol	7	417	568	34647	0.53	1	// Ta.9149.2.S1_a_at // Ta.28341.2.S1_x_at // Ta.28341.1.S1_at // TaAffx.30838.1.S1_at // Ta.28341.1.S1_x_at // TaAffx.32271.2.S1_at // Ta.5521.1.A1_at
GO:0043227	C	membrane-bounded organelle	190	417	14944	34647	0.17	1	// Ta.7097.2.S1_x_at // Ta.24130.1.S1_x_at // Ta.6188.1.S1_a_at // Ta.9226.1.S1_at // Ta.617.2.S1_x_at // Ta.10487.1.A1_at // Ta.26673.1.A1_at // Ta.6415.2.A1_at // TaAffx.28919.2.S1_at // Ta.5673.1.S1_at // Ta.7999.1.S1_at // Ta.7386.2.S1_at // Ta.27700.1.S1_at // Ta.10000.1.A1_at // Ta.7763.1.S1_at // Ta.8480.1.S1_at // Ta.30852.1.S1_at // Ta.16723.1.S1_a_at // Ta.28828.1.S1_s_at // Ta.17851.1.…
GO:0012505	C	endomembrane system	6	417	652	34647	0.8	1	// Ta.4218.2.S1_x_at // TaAffx.89683.1.S1_at // Ta.7386.2.S1_at // Ta.2353.1.S1_at // TaAffx.58695.1.S1_at // Ta.23743.1.S1_at
GO:0031982	C	vesicle	34	417	4561	34647	1	1	// Ta.8639.1.S1_at // Ta.2745.2.S1_a_at // Ta.13851.1.S1_at // Ta.24106.1.S1_x_at // Ta.14182.1.S1_at // Ta.9492.1.S1_at // Ta.12576.2.S1_a_at // Ta.22625.1.A1_s_at // TaAffx.28919.2.S1_at // Ta.7999.1.S1_at // Ta.7386.2.S1_at // Ta.14610.1.S1_at // Ta.9225.1.S1_x_at // Ta.16999.1.S1_x_at // Ta.13494.1.S1_at // Ta.1382.1.S1_x_at // Ta.28828.1.S1_s_at // Ta.2745.2.S1_x_at // Ta.23679.1.S1_at // Ta…
GO:0031988	C	membrane-bounded vesicle	34	417	4545	34647	1	1	// Ta.8639.1.S1_at // Ta.2745.2.S1_a_at // Ta.13851.1.S1_at // Ta.24106.1.S1_x_at // Ta.14182.1.S1_at // Ta.9492.1.S1_at // Ta.12576.2.S1_a_at // Ta.22625.1.A1_s_at // TaAffx.28919.2.S1_at // Ta.7999.1.S1_at // Ta.7386.2.S1_at // Ta.14610.1.S1_at // Ta.9225.1.S1_x_at // Ta.16999.1.S1_x_at // Ta.13494.1.S1_at // Ta.1382.1.S1_x_at // Ta.28828.1.S1_s_at // Ta.2745.2.S1_x_at // Ta.23679.1.S1_at // Ta…
GO:0043231	C	intracellular membrane-bounded organelle	190	417	14934	34647	0.17	1	// Ta.7097.2.S1_x_at // Ta.24130.1.S1_x_at // Ta.6188.1.S1_a_at // Ta.9226.1.S1_at // Ta.617.2.S1_x_at // Ta.10487.1.A1_at // Ta.26673.1.A1_at // Ta.6415.2.A1_at // TaAffx.28919.2.S1_at // Ta.5673.1.S1_at // Ta.7999.1.S1_at // Ta.7386.2.S1_at // Ta.27700.1.S1_at // Ta.10000.1.A1_at // Ta.7763.1.S1_at // Ta.8480.1.S1_at // Ta.30852.1.S1_at // Ta.16723.1.S1_a_at // Ta.28828.1.S1_s_at // Ta.17851.1.…
GO:0005886	C	plasma membrane	9	417	812	34647	0.64	1	// TaAffx.25099.1.S1_at // Ta.6575.1.S1_a_at // TaAffx.94356.1.S1_at // Ta.24106.1.S1_x_at // Ta.6575.3.S1_s_at // Ta.28907.1.S1_at // Ta.6575.1.S1_x_at // Ta.6126.2.S1_a_at // Ta.11427.1.S1_a_at
GO:0031224	C	intrinsic to membrane	16	417	1366	34647	0.58	1	// Ta.6575.1.S1_a_at // TaAffx.25099.1.S1_at // TaAffx.94356.1.S1_at // TaAffx.6033.1.S1_at // Ta.10706.1.S1_x_at // TaAffx.60713.1.S1_s_at // Ta.6575.3.S1_s_at // Ta.13851.2.S1_x_at // Ta.10706.1.S1_at // Ta.13851.2.S1_at // Ta.6575.1.S1_x_at // Ta.13627.1.S1_at // Ta.6126.2.S1_a_at // TaAffx.114752.2.S1_at // Ta.21010.1.A1_at // Ta.24106.1.S1_x_at
GO:0031410	C	cytoplasmic vesicle	34	417	4561	34647	1	1	// Ta.8639.1.S1_at // Ta.2745.2.S1_a_at // Ta.13851.1.S1_at // Ta.24106.1.S1_x_at // Ta.14182.1.S1_at // Ta.9492.1.S1_at // Ta.12576.2.S1_a_at // Ta.22625.1.A1_s_at // TaAffx.28919.2.S1_at // Ta.7999.1.S1_at // Ta.7386.2.S1_at // Ta.14610.1.S1_at // Ta.9225.1.S1_x_at // Ta.16999.1.S1_x_at // Ta.13494.1.S1_at // Ta.1382.1.S1_x_at // Ta.28828.1.S1_s_at // Ta.2745.2.S1_x_at // Ta.23679.1.S1_at // Ta…
GO:0005634	C	nucleus	30	417	2186	34647	0.26	1	// TaAffx.110142.1.S1_at // Ta.7097.2.S1_x_at // Ta.6188.1.S1_a_at // TaAffx.58695.1.S1_at // Ta.27700.1.S1_s_at // Ta.14094.1.S1_at // Ta.26673.1.A1_at // Ta.6415.2.A1_at // Ta.28907.2.S1_x_at // TaAffx.111296.1.S1_x_at // Ta.27700.1.S1_at // Ta.7339.1.S1_x_at // Ta.28907.1.S1_at // Ta.26917.1.S1_at // Ta.4218.2.S1_x_at // Ta.100.1.S1_at // Ta.13217.1.S1_at // TaAffx.24870.1.S1_at // TaAffx.8543…
GO:0044445	C	cytosolic part	7	417	348	34647	0.13	1	// Ta.9149.2.S1_a_at // Ta.28341.2.S1_x_at // Ta.28341.1.S1_at // TaAffx.30838.1.S1_at // Ta.28341.1.S1_x_at // TaAffx.32271.2.S1_at // Ta.5521.1.A1_at
GO:0009536	C	plastid	70	417	5243	34647	0.19	1	// Ta.12041.2.A1_at // Ta.24106.1.S1_x_at // Ta.11.2.S1_x_at // Ta.7180.1.S1_x_at // Ta.2996.2.S1_at // Ta.28341.1.S1_x_at // Ta.592.1.S1_at // Ta.3103.1.S1_at // Ta.878.1.S1_at // TaAffx.122788.1.S1_at // TaAffx.78201.1.S1_at // Ta.7913.1.S1_x_at // Ta.13273.2.S1_a_at // TaAffx.7652.1.S1_at // Ta.11.2.S1_a_at // Ta.4660.1.S1_at // Ta.5673.1.S1_at // Ta.4204.1.S1_at // Ta.5927.1.S1_at // TaAffx.1…

## Sheet: Aem10Rem10Common probesets
Probesets overlapping between Aem10 and Rem10 clusters
Probesets
Ta.471.3.S1_at
Ta.12924.2.S1_a_at
Ta.22576.2.S1_a_at
Ta.28343.1.A1_at
TaAffx.22491.1.S1_at
Ta.21138.1.S1_at
Ta.5341.1.S1_s_at
Ta.9412.1.S1_at
TaAffx.107417.1.S1_at
Ta.5855.10.S1_x_at
TaAffx.50764.1.S1_x_at
Ta.28809.1.S1_at
TaAffx.93426.1.S1_at
Ta.25345.2.S1_at
TaAffx.78094.1.S1_at
TaAffx.28310.1.S1_at
Ta.2884.2.S1_a_at
Ta.10301.1.A1_at
TaAffx.59830.1.S1_at
TaAffx.2372.4.S1_at
Ta.24114.13.S1_at
Ta.28809.1.S1_x_at
TaAffx.63998.1.S1_at
Ta.2898.1.S1_at
Ta.7855.1.S1_at
Ta.7838.1.S1_at
Ta.2884.2.S1_x_at
Ta.28116.1.A1_at
TaAffx.65983.1.S1_at
TaAffx.121133.1.S1_at
Ta.6415.1.S1_s_at
TaAffx.130640.1.S1_s_at
Ta.10818.1.S1_at
TaAffx.92133.1.S1_at
TaAffx.128414.60.S1_x_at
Ta.617.2.S1_at
TaAffx.110026.1.S1_at
TaAffx.32069.4.A1_at
Ta.7348.1.A1_at
TaAffx.19681.1.S1_x_at
Ta.9672.1.S1_at
Ta.28035.1.A1_at
Ta.4523.2.A1_at
TaAffx.37926.1.S1_at
TaAffx.11867.1.A1_at
Ta.22697.1.S1_at
TaAffx.120471.1.A1_at
Ta.28242.2.S1_x_at
Ta.11407.1.S1_at
Ta.4738.1.A1_at
TaAffx.59438.1.S1_s_at
Ta.7594.1.A1_s_at
Ta.12173.1.A1_at
Ta.27798.1.S1_at
TaAffx.128547.1.S1_at
Ta.14153.1.S1_at
Ta.435.1.S1_at
TaAffx.91595.1.S1_at
Ta.30602.3.S1_at
Ta.10107.3.S1_x_at
Ta.2278.2.S1_a_at
TaAffx.144000.1.S1_s_at
TaAffx.31573.1.S1_at
Ta.2278.3.S1_x_at
TaAffx.4898.1.S1_at
Ta.4922.2.S1_s_at
Ta.15957.1.S1_at
Ta.13405.1.A1_at
TaAffx.48523.1.S1_x_at
Ta.2363.3.S1_x_at
Ta.4270.1.S1_at
Ta.23678.2.S1_x_at
Ta.13786.1.S1_s_at
TaAffx.113963.1.S1_at
Ta.12530.2.A1_at
Ta.441.2.S1_at
TaAffx.63965.1.A1_at
TaAffx.31517.1.S1_at
Ta.10232.3.S1_at
Ta.19822.2.S1_at
Ta.3742.2.S1_at
TaAffx.59961.1.S1_at
TaAffx.77786.1.S1_at
Ta.25705.2.A1_at
Ta.5855.1.S1_a_at
TaAffx.37374.1.A1_at
Ta.29627.1.A1_at
TaAffx.48851.1.S1_at
Ta.7671.1.S1_at
Ta.19640.1.S1_at
Ta.10232.3.S1_a_at
Ta.23342.1.S1_at
TaAffx.110929.1.S1_at
Ta.5537.1.S1_at
Ta.7736.2.S1_at
TaAffx.82847.1.S1_at
TaAffx.79574.1.S1_at
TaAffx.82013.2.S1_x_at
Ta.1348.3.S1_a_at
Ta.5088.1.S1_at
TaAffx.92837.1.S1_at
Ta.18863.1.S1_a_at
TaAffx.32183.1.S1_at
TaAffx.81089.1.S1_at
Ta.6321.3.S1_at
TaAffx.26798.1.S1_at
TaAffx.118937.3.S1_at
TaAffx.31847.1.S1_at
TaAffx.51965.1.S1_at
TaAffx.79258.1.S1_x_at
Ta.28493.1.S1_x_at
Ta.3624.1.S1_a_at
TaAffx.57545.1.S1_at
TaAffx.93234.1.A1_at
TaAffx.108885.1.S1_at
TaAffx.37908.1.S1_at
Ta.26482.1.A1_at
TaAffx.13025.1.S1_at
TaAffx.86916.1.S1_at
Ta.9677.2.S1_at
TaAffx.54497.1.S1_at
TaAffx.31875.1.S1_at
Ta.1040.1.S1_at
Ta.1425.1.S1_a_at
Ta.11853.1.S1_at
Ta.25786.1.S1_at
TaAffx.50712.1.S1_at
TaAffx.120565.1.A1_at
Ta.622.1.S1_at
Ta.30569.1.S1_a_at
Ta.4218.2.S1_a_at
TaAffx.109851.1.S1_at
Ta.15233.1.S1_at
Ta.5810.1.S1_at
TaAffx.37137.2.S1_at
TaAffx.807.1.S1_at
Ta.6445.2.S1_at
Ta.3622.1.S1_a_at
Ta.9263.1.S1_at
TaAffx.59095.1.S1_at
TaAffx.70497.1.A1_at
TaAffx.6504.1.S1_at
Ta.28394.1.S1_s_at
TaAffx.83205.1.S1_at
Ta.10638.1.A1_at
Ta.6380.2.S1_at
Ta.20393.1.S1_x_at
Ta.13786.1.S1_at
Ta.2288.3.S1_at
TaAffx.64156.1.S1_at
Ta.2772.1.S1_at
Ta.9084.3.S1_at
Ta.8167.2.S1_x_at
Ta.4722.1.A1_at
Ta.12271.1.A1_at
Ta.13876.1.S1_at
Ta.7081.1.S1_at
Ta.15957.2.S1_at
TaAffx.37357.1.S1_at
Ta.30208.1.S1_at

## Sheet: Aem10Rem10Common GOterm
Go terms enriched in probesets overlapping between Aem10 and Rem10 clusters
GO_acc	term_type	Term	queryitem	querytotal	bgitem	bgtotal	pvalue	FDR	entries
GO:0016310	P	phosphorylation	5	108	1157	34647	0.29	1	// TaAffx.31517.1.S1_at // Ta.22697.1.S1_at // TaAffx.50712.1.S1_at // TaAffx.51965.1.S1_at // Ta.7081.1.S1_at
GO:0044249	P	cellular biosynthetic process	13	108	4150	34647	0.54	1	// Ta.2884.2.S1_x_at // Ta.435.1.S1_at // Ta.471.3.S1_at // Ta.4218.2.S1_a_at // Ta.24114.13.S1_at // TaAffx.57545.1.S1_at // Ta.30208.1.S1_at // TaAffx.79258.1.S1_x_at // TaAffx.130640.1.S1_s_at // Ta.6445.2.S1_at // Ta.23342.1.S1_at // TaAffx.19681.1.S1_x_at // Ta.2884.2.S1_a_at
GO:0034641	P	cellular nitrogen compound metabolic process	6	108	796	34647	0.039	1	// TaAffx.31517.1.S1_at // Ta.2884.2.S1_x_at // Ta.435.1.S1_at // Ta.10107.3.S1_x_at // Ta.2884.2.S1_a_at // TaAffx.51965.1.S1_at
GO:0006807	P	nitrogen compound metabolic process	12	108	4247	34647	0.68	1	// TaAffx.31517.1.S1_at // Ta.2884.2.S1_x_at // Ta.435.1.S1_at // Ta.10107.3.S1_x_at // Ta.471.3.S1_at // Ta.30208.1.S1_at // Ta.28242.2.S1_x_at // TaAffx.51965.1.S1_at // TaAffx.130640.1.S1_s_at // Ta.23342.1.S1_at // Ta.2884.2.S1_a_at // Ta.2278.3.S1_x_at
GO:0034645	P	cellular macromolecule biosynthetic process	7	108	2552	34647	0.69	1	// Ta.471.3.S1_at // Ta.4218.2.S1_a_at // Ta.24114.13.S1_at // TaAffx.57545.1.S1_at // Ta.30208.1.S1_at // TaAffx.79258.1.S1_x_at // TaAffx.19681.1.S1_x_at
GO:0050789	P	regulation of biological process	6	108	2691	34647	0.85	1	// Ta.471.3.S1_at // Ta.4218.2.S1_a_at // TaAffx.92133.1.S1_at // Ta.30208.1.S1_at // Ta.22697.1.S1_at // TaAffx.93426.1.S1_at
GO:0044267	P	cellular protein metabolic process	13	108	3002	34647	0.14	1	// TaAffx.31517.1.S1_at // TaAffx.82847.1.S1_at // Ta.4218.2.S1_a_at // Ta.24114.13.S1_at // TaAffx.57545.1.S1_at // Ta.5537.1.S1_at // TaAffx.79258.1.S1_x_at // Ta.2898.1.S1_at // Ta.7081.1.S1_at // Ta.19822.2.S1_at // TaAffx.19681.1.S1_x_at // TaAffx.50712.1.S1_at // TaAffx.51965.1.S1_at
GO:0044260	P	cellular macromolecule metabolic process	18	108	5574	34647	0.48	1	// TaAffx.31517.1.S1_at // TaAffx.82847.1.S1_at // Ta.10107.3.S1_x_at // Ta.471.3.S1_at // Ta.4218.2.S1_a_at // Ta.24114.13.S1_at // TaAffx.57545.1.S1_at // Ta.28242.2.S1_x_at // Ta.7081.1.S1_at // TaAffx.79258.1.S1_x_at // Ta.2898.1.S1_at // Ta.30208.1.S1_at // TaAffx.92837.1.S1_at // Ta.5537.1.S1_at // Ta.19822.2.S1_at // TaAffx.19681.1.S1_x_at // TaAffx.50712.1.S1_at // TaAffx.51965.1.S1_at
GO:0010467	P	gene expression	8	108	2492	34647	0.52	1	// Ta.471.3.S1_at // Ta.4218.2.S1_a_at // Ta.24114.13.S1_at // TaAffx.57545.1.S1_at // Ta.28242.2.S1_x_at // Ta.30208.1.S1_at // TaAffx.79258.1.S1_x_at // TaAffx.19681.1.S1_x_at
GO:0065007	P	biological regulation	8	108	2908	34647	0.69	1	// Ta.471.3.S1_at // Ta.4218.2.S1_a_at // TaAffx.92133.1.S1_at // Ta.30208.1.S1_at // Ta.22697.1.S1_at // TaAffx.93426.1.S1_at // Ta.28116.1.A1_at // TaAffx.121133.1.S1_at
GO:0009987	P	cellular process	29	108	10583	34647	0.83	1	// Ta.4218.2.S1_a_at // Ta.24114.13.S1_at // Ta.7081.1.S1_at // TaAffx.92837.1.S1_at // Ta.19822.2.S1_at // Ta.23342.1.S1_at // Ta.2884.2.S1_a_at // Ta.435.1.S1_at // Ta.471.3.S1_at // TaAffx.57545.1.S1_at // Ta.12924.2.S1_a_at // TaAffx.79258.1.S1_x_at // Ta.5537.1.S1_at // TaAffx.130640.1.S1_s_at // TaAffx.31517.1.S1_at // Ta.4922.2.S1_s_at // Ta.2884.2.S1_x_at // Ta.10107.3.S1_x_at // TaAffx.9…
GO:0006139	P	nucleobase, nucleoside, nucleotide and nucleic acid metabolic process	6	108	2724	34647	0.86	1	// Ta.471.3.S1_at // Ta.10107.3.S1_x_at // Ta.30208.1.S1_at // Ta.28242.2.S1_x_at // TaAffx.130640.1.S1_s_at // Ta.23342.1.S1_at
GO:0043687	P	post-translational protein modification	7	108	1291	34647	0.11	1	// TaAffx.31517.1.S1_at // Ta.19822.2.S1_at // Ta.2898.1.S1_at // Ta.5537.1.S1_at // Ta.7081.1.S1_at // TaAffx.50712.1.S1_at // TaAffx.51965.1.S1_at
GO:0006810	P	transport	6	108	2243	34647	0.71	1	// Ta.18863.1.S1_a_at // Ta.4218.2.S1_a_at // Ta.12924.2.S1_a_at // Ta.20393.1.S1_x_at // Ta.5537.1.S1_at // TaAffx.121133.1.S1_at
GO:0006464	P	protein modification process	7	108	1480	34647	0.18	1	// TaAffx.31517.1.S1_at // Ta.19822.2.S1_at // Ta.2898.1.S1_at // Ta.5537.1.S1_at // Ta.7081.1.S1_at // TaAffx.50712.1.S1_at // TaAffx.51965.1.S1_at
GO:0050794	P	regulation of cellular process	5	108	2481	34647	0.89	1	// Ta.22697.1.S1_at // TaAffx.92133.1.S1_at // Ta.30208.1.S1_at // Ta.471.3.S1_at // Ta.4218.2.S1_a_at
GO:0009058	P	biosynthetic process	14	108	4408	34647	0.51	1	// Ta.2884.2.S1_x_at // Ta.435.1.S1_at // Ta.471.3.S1_at // Ta.4218.2.S1_a_at // Ta.24114.13.S1_at // TaAffx.57545.1.S1_at // Ta.30208.1.S1_at // TaAffx.79258.1.S1_x_at // Ta.6445.2.S1_at // TaAffx.130640.1.S1_s_at // TaAffx.19681.1.S1_x_at // Ta.23342.1.S1_at // TaAffx.93426.1.S1_at // Ta.2884.2.S1_a_at
GO:0043412	P	macromolecule modification	7	108	1551	34647	0.21	1	// TaAffx.31517.1.S1_at // Ta.19822.2.S1_at // Ta.2898.1.S1_at // Ta.5537.1.S1_at // Ta.7081.1.S1_at // TaAffx.50712.1.S1_at // TaAffx.51965.1.S1_at
GO:0009059	P	macromolecule biosynthetic process	8	108	2733	34647	0.63	1	// Ta.471.3.S1_at // Ta.4218.2.S1_a_at // Ta.24114.13.S1_at // TaAffx.57545.1.S1_at // Ta.30208.1.S1_at // TaAffx.79258.1.S1_x_at // TaAffx.93426.1.S1_at // TaAffx.19681.1.S1_x_at
GO:0008152	P	metabolic process	32	108	10086	34647	0.49	1	// Ta.4218.2.S1_a_at // Ta.24114.13.S1_at // Ta.5537.1.S1_at // TaAffx.92837.1.S1_at // Ta.25786.1.S1_at // Ta.7081.1.S1_at // Ta.23342.1.S1_at // Ta.2884.2.S1_a_at // Ta.19822.2.S1_at // Ta.435.1.S1_at // Ta.471.3.S1_at // TaAffx.57545.1.S1_at // TaAffx.79258.1.S1_x_at // TaAffx.130640.1.S1_s_at // TaAffx.31517.1.S1_at // Ta.4922.2.S1_s_at // Ta.2884.2.S1_x_at // Ta.10107.3.S1_x_at // Ta.28242.2…
GO:0051234	P	establishment of localization	6	108	2248	34647	0.71	1	// Ta.18863.1.S1_a_at // Ta.4218.2.S1_a_at // Ta.12924.2.S1_a_at // Ta.20393.1.S1_x_at // Ta.5537.1.S1_at // TaAffx.121133.1.S1_at
GO:0009056	P	catabolic process	5	108	1898	34647	0.71	1	// TaAffx.82847.1.S1_at // Ta.2772.1.S1_at // Ta.4270.1.S1_at // Ta.2278.3.S1_x_at // Ta.10107.3.S1_x_at
GO:0051179	P	localization	6	108	2277	34647	0.72	1	// Ta.18863.1.S1_a_at // Ta.4218.2.S1_a_at // Ta.12924.2.S1_a_at // Ta.20393.1.S1_x_at // Ta.5537.1.S1_at // TaAffx.121133.1.S1_at
GO:0046483	P	heterocycle metabolic process	5	108	846	34647	0.13	1	// Ta.23342.1.S1_at // Ta.2884.2.S1_x_at // Ta.2884.2.S1_a_at // Ta.10107.3.S1_x_at // TaAffx.130640.1.S1_s_at
GO:0044238	P	primary metabolic process	26	108	8618	34647	0.61	1	// Ta.4218.2.S1_a_at // Ta.24114.13.S1_at // Ta.7081.1.S1_at // TaAffx.92837.1.S1_at // Ta.25786.1.S1_at // Ta.19822.2.S1_at // Ta.23342.1.S1_at // Ta.435.1.S1_at // Ta.471.3.S1_at // TaAffx.57545.1.S1_at // TaAffx.79258.1.S1_x_at // Ta.5537.1.S1_at // TaAffx.130640.1.S1_s_at // TaAffx.31517.1.S1_at // Ta.4922.2.S1_s_at // Ta.10107.3.S1_x_at // Ta.28242.2.S1_x_at // Ta.2898.1.S1_at // Ta.6445.2.S…
GO:0019538	P	protein metabolic process	15	108	3699	34647	0.18	1	// TaAffx.31517.1.S1_at // TaAffx.82847.1.S1_at // Ta.4218.2.S1_a_at // Ta.24114.13.S1_at // TaAffx.57545.1.S1_at // Ta.5537.1.S1_at // TaAffx.79258.1.S1_x_at // Ta.2898.1.S1_at // Ta.25786.1.S1_at // Ta.7081.1.S1_at // Ta.19822.2.S1_at // TaAffx.19681.1.S1_x_at // TaAffx.50712.1.S1_at // Ta.4270.1.S1_at // TaAffx.51965.1.S1_at
GO:0050896	P	response to stimulus	6	108	2538	34647	0.81	1	// Ta.435.1.S1_at // Ta.4218.2.S1_a_at // Ta.12924.2.S1_a_at // Ta.15957.1.S1_at // Ta.5537.1.S1_at // Ta.27798.1.S1_at
GO:0006950	P	response to stress	5	108	1726	34647	0.63	1	// Ta.15957.1.S1_at // Ta.435.1.S1_at // Ta.27798.1.S1_at // Ta.12924.2.S1_a_at // Ta.4218.2.S1_a_at
GO:0044237	P	cellular metabolic process	27	108	8350	34647	0.45	1	// Ta.4218.2.S1_a_at // Ta.24114.13.S1_at // Ta.7081.1.S1_at // TaAffx.92837.1.S1_at // Ta.19822.2.S1_at // Ta.23342.1.S1_at // Ta.2884.2.S1_a_at // Ta.435.1.S1_at // Ta.471.3.S1_at // TaAffx.57545.1.S1_at // TaAffx.79258.1.S1_x_at // Ta.5537.1.S1_at // TaAffx.130640.1.S1_s_at // TaAffx.31517.1.S1_at // Ta.4922.2.S1_s_at // Ta.2884.2.S1_x_at // Ta.10107.3.S1_x_at // Ta.28242.2.S1_x_at // Ta.2898.…
GO:0043170	P	macromolecule metabolic process	22	108	6509	34647	0.37	1	// Ta.4218.2.S1_a_at // Ta.24114.13.S1_at // Ta.5537.1.S1_at // TaAffx.92837.1.S1_at // Ta.25786.1.S1_at // Ta.7081.1.S1_at // Ta.19822.2.S1_at // Ta.471.3.S1_at // TaAffx.57545.1.S1_at // TaAffx.79258.1.S1_x_at // TaAffx.31517.1.S1_at // Ta.10107.3.S1_x_at // Ta.28242.2.S1_x_at // Ta.2898.1.S1_at // TaAffx.93426.1.S1_at // TaAffx.50712.1.S1_at // TaAffx.82847.1.S1_at // Ta.30208.1.S1_at // Ta.22…
GO:0006796	P	phosphate metabolic process	6	108	1330	34647	0.24	1	// TaAffx.31517.1.S1_at // Ta.7081.1.S1_at // Ta.19822.2.S1_at // Ta.22697.1.S1_at // TaAffx.50712.1.S1_at // TaAffx.51965.1.S1_at
GO:0006793	P	phosphorus metabolic process	6	108	1332	34647	0.24	1	// TaAffx.31517.1.S1_at // Ta.7081.1.S1_at // Ta.19822.2.S1_at // Ta.22697.1.S1_at // TaAffx.50712.1.S1_at // TaAffx.51965.1.S1_at
GO:0006412	P	translation	5	108	1053	34647	0.23	1	// Ta.24114.13.S1_at // TaAffx.57545.1.S1_at // Ta.4218.2.S1_a_at // TaAffx.79258.1.S1_x_at // TaAffx.19681.1.S1_x_at
GO:0003676	F	nucleic acid binding	9	108	2735	34647	0.48	1	// TaAffx.11867.1.A1_at // Ta.471.3.S1_at // Ta.622.1.S1_at // Ta.10301.1.A1_at // Ta.28242.2.S1_x_at // Ta.30208.1.S1_at // Ta.5855.10.S1_x_at // Ta.7594.1.A1_s_at // Ta.9412.1.S1_at
GO:0043169	F	cation binding	5	108	3395	34647	0.98	1	// Ta.4738.1.A1_at // Ta.19822.2.S1_at // Ta.10232.3.S1_at // TaAffx.13025.1.S1_at // Ta.5537.1.S1_at
GO:0005488	F	binding	29	108	11088	34647	0.9	1	// Ta.622.1.S1_at // Ta.4218.2.S1_a_at // Ta.5537.1.S1_at // Ta.5855.10.S1_x_at // Ta.7081.1.S1_at // Ta.10232.3.S1_at // Ta.19822.2.S1_at // TaAffx.11867.1.A1_at // Ta.471.3.S1_at // TaAffx.2372.4.S1_at // Ta.29627.1.A1_at // Ta.14153.1.S1_at // Ta.4738.1.A1_at // Ta.5855.1.S1_a_at // Ta.7594.1.A1_s_at // Ta.441.2.S1_at // TaAffx.31517.1.S1_at // Ta.10107.3.S1_x_at // Ta.10301.1.A1_at // Ta.2824…
GO:0043167	F	ion binding	5	108	3400	34647	0.98	1	// Ta.4738.1.A1_at // Ta.19822.2.S1_at // Ta.10232.3.S1_at // TaAffx.13025.1.S1_at // Ta.5537.1.S1_at
GO:0001883	F	purine nucleoside binding	8	108	1708	34647	0.16	1	// TaAffx.31517.1.S1_at // Ta.10107.3.S1_x_at // Ta.4218.2.S1_a_at // TaAffx.2372.4.S1_at // Ta.7081.1.S1_at // TaAffx.50712.1.S1_at // Ta.4270.1.S1_at // TaAffx.51965.1.S1_at
GO:0001882	F	nucleoside binding	8	108	1708	34647	0.16	1	// TaAffx.31517.1.S1_at // Ta.10107.3.S1_x_at // Ta.4218.2.S1_a_at // TaAffx.2372.4.S1_at // Ta.7081.1.S1_at // TaAffx.50712.1.S1_at // Ta.4270.1.S1_at // TaAffx.51965.1.S1_at
GO:0016740	F	transferase activity	12	108	3757	34647	0.51	1	// TaAffx.31517.1.S1_at // Ta.4922.2.S1_s_at // Ta.10107.3.S1_x_at // Ta.23342.1.S1_at // Ta.11407.1.S1_at // TaAffx.51965.1.S1_at // Ta.617.2.S1_at // Ta.7081.1.S1_at // Ta.7671.1.S1_at // TaAffx.93426.1.S1_at // TaAffx.50712.1.S1_at // TaAffx.59830.1.S1_at
GO:0000166	F	nucleotide binding	11	108	2546	34647	0.17	1	// TaAffx.31517.1.S1_at // Ta.10107.3.S1_x_at // Ta.4218.2.S1_a_at // TaAffx.2372.4.S1_at // Ta.28242.2.S1_x_at // Ta.5855.10.S1_x_at // Ta.7081.1.S1_at // Ta.5855.1.S1_a_at // TaAffx.50712.1.S1_at // Ta.4270.1.S1_at // TaAffx.51965.1.S1_at
GO:0017076	F	purine nucleotide binding	8	108	2007	34647	0.29	1	// TaAffx.31517.1.S1_at // Ta.10107.3.S1_x_at // Ta.4218.2.S1_a_at // TaAffx.2372.4.S1_at // Ta.7081.1.S1_at // TaAffx.50712.1.S1_at // Ta.4270.1.S1_at // TaAffx.51965.1.S1_at
GO:0046872	F	metal ion binding	5	108	3227	34647	0.98	1	// Ta.4738.1.A1_at // Ta.19822.2.S1_at // Ta.10232.3.S1_at // TaAffx.13025.1.S1_at // Ta.5537.1.S1_at
GO:0005524	F	ATP binding	8	108	1545	34647	0.11	1	// TaAffx.31517.1.S1_at // Ta.10107.3.S1_x_at // Ta.4218.2.S1_a_at // TaAffx.2372.4.S1_at // Ta.7081.1.S1_at // TaAffx.50712.1.S1_at // Ta.4270.1.S1_at // TaAffx.51965.1.S1_at
GO:0016787	F	hydrolase activity	9	108	2973	34647	0.59	1	// Ta.5088.1.S1_at // TaAffx.83205.1.S1_at // Ta.4218.2.S1_a_at // TaAffx.92837.1.S1_at // Ta.25786.1.S1_at // Ta.19822.2.S1_at // Ta.6321.3.S1_at // Ta.4270.1.S1_at // Ta.2278.3.S1_x_at
GO:0003824	F	catalytic activity	29	108	10307	34647	0.78	1	// Ta.4218.2.S1_a_at // Ta.25705.2.A1_at // Ta.7081.1.S1_at // TaAffx.92837.1.S1_at // Ta.25786.1.S1_at // Ta.19822.2.S1_at // Ta.23342.1.S1_at // Ta.6321.3.S1_at // TaAffx.128414.60.S1_x_at // Ta.5088.1.S1_at // Ta.435.1.S1_at // Ta.471.3.S1_at // Ta.9263.1.S1_at // Ta.617.2.S1_at // Ta.7671.1.S1_at // TaAffx.31517.1.S1_at // Ta.4922.2.S1_s_at // Ta.7348.1.A1_at // Ta.10107.3.S1_x_at // Ta.11407…
GO:0030554	F	adenyl nucleotide binding	8	108	1707	34647	0.16	1	// TaAffx.31517.1.S1_at // Ta.10107.3.S1_x_at // Ta.4218.2.S1_a_at // TaAffx.2372.4.S1_at // Ta.7081.1.S1_at // TaAffx.50712.1.S1_at // Ta.4270.1.S1_at // TaAffx.51965.1.S1_at
GO:0016772	F	transferase activity, transferring phosphorus-containing groups	8	108	2059	34647	0.31	1	// TaAffx.31517.1.S1_at // Ta.4922.2.S1_s_at // Ta.10107.3.S1_x_at // Ta.11407.1.S1_at // Ta.7081.1.S1_at // Ta.7671.1.S1_at // TaAffx.50712.1.S1_at // TaAffx.51965.1.S1_at
GO:0016301	F	kinase activity	7	108	1620	34647	0.24	1	// TaAffx.31517.1.S1_at // Ta.4922.2.S1_s_at // Ta.10107.3.S1_x_at // Ta.7081.1.S1_at // Ta.7671.1.S1_at // TaAffx.50712.1.S1_at // TaAffx.51965.1.S1_at
GO:0016773	F	phosphotransferase activity, alcohol group as acceptor	5	108	1335	34647	0.4	1	// TaAffx.31517.1.S1_at // TaAffx.50712.1.S1_at // TaAffx.51965.1.S1_at // Ta.10107.3.S1_x_at // Ta.7081.1.S1_at
GO:0032559	F	adenyl ribonucleotide binding	8	108	1557	34647	0.11	1	// TaAffx.31517.1.S1_at // Ta.10107.3.S1_x_at // Ta.4218.2.S1_a_at // TaAffx.2372.4.S1_at // Ta.7081.1.S1_at // TaAffx.50712.1.S1_at // Ta.4270.1.S1_at // TaAffx.51965.1.S1_at
GO:0005515	F	protein binding	7	108	2390	34647	0.62	1	// TaAffx.31875.1.S1_at // Ta.5855.10.S1_x_at // Ta.2898.1.S1_at // Ta.29627.1.A1_at // Ta.14153.1.S1_at // Ta.5537.1.S1_at // TaAffx.51965.1.S1_at
GO:0032555	F	purine ribonucleotide binding	8	108	1853	34647	0.22	1	// TaAffx.31517.1.S1_at // Ta.10107.3.S1_x_at // Ta.4218.2.S1_a_at // TaAffx.2372.4.S1_at // Ta.7081.1.S1_at // TaAffx.50712.1.S1_at // Ta.4270.1.S1_at // TaAffx.51965.1.S1_at
GO:0032553	F	ribonucleotide binding	8	108	1853	34647	0.22	1	// TaAffx.31517.1.S1_at // Ta.10107.3.S1_x_at // Ta.4218.2.S1_a_at // TaAffx.2372.4.S1_at // Ta.7081.1.S1_at // TaAffx.50712.1.S1_at // Ta.4270.1.S1_at // TaAffx.51965.1.S1_at
GO:0043226	C	organelle	53	108	15817	34647	0.27	1	// TaAffx.63998.1.S1_at // Ta.12924.2.S1_a_at // Ta.25786.1.S1_at // Ta.4218.2.S1_a_at // Ta.24114.13.S1_at // Ta.6415.1.S1_s_at // Ta.10818.1.S1_at // TaAffx.92837.1.S1_at // TaAffx.31573.1.S1_at // Ta.1425.1.S1_a_at // Ta.23342.1.S1_at // Ta.28343.1.A1_at // TaAffx.128547.1.S1_at // Ta.12530.2.A1_at // Ta.2363.3.S1_x_at // Ta.28493.1.S1_x_at // Ta.3622.1.S1_a_at // Ta.13786.1.S1_at // Ta.435.1.…
GO:0044424	C	intracellular part	57	108	17040	34647	0.26	1	// TaAffx.63998.1.S1_at // Ta.12924.2.S1_a_at // Ta.6415.1.S1_s_at // Ta.25786.1.S1_at // Ta.4218.2.S1_a_at // Ta.24114.13.S1_at // Ta.19822.2.S1_at // Ta.15233.1.S1_at // Ta.3624.1.S1_a_at // TaAffx.92837.1.S1_at // TaAffx.31573.1.S1_at // Ta.5537.1.S1_at // Ta.10818.1.S1_at // Ta.28343.1.A1_at // TaAffx.128547.1.S1_at // Ta.2363.3.S1_x_at // Ta.28493.1.S1_x_at // Ta.3622.1.S1_a_at // Ta.13786.1…
GO:0043227	C	membrane-bounded organelle	52	108	14944	34647	0.17	1	// TaAffx.63998.1.S1_at // Ta.12924.2.S1_a_at // Ta.25786.1.S1_at // Ta.4218.2.S1_a_at // Ta.24114.13.S1_at // Ta.6415.1.S1_s_at // Ta.10818.1.S1_at // TaAffx.92837.1.S1_at // TaAffx.31573.1.S1_at // Ta.1425.1.S1_a_at // Ta.23342.1.S1_at // Ta.28343.1.A1_at // TaAffx.128547.1.S1_at // Ta.12530.2.A1_at // Ta.2363.3.S1_x_at // Ta.28493.1.S1_x_at // Ta.3622.1.S1_a_at // Ta.13786.1.S1_at // Ta.435.1.…
GO:0005737	C	cytoplasm	50	108	14947	34647	0.29	1	// TaAffx.63998.1.S1_at // Ta.12924.2.S1_a_at // Ta.25786.1.S1_at // Ta.4218.2.S1_a_at // Ta.24114.13.S1_at // Ta.3624.1.S1_a_at // TaAffx.92837.1.S1_at // TaAffx.31573.1.S1_at // Ta.19822.2.S1_at // Ta.23342.1.S1_at // Ta.28343.1.A1_at // TaAffx.128547.1.S1_at // Ta.2363.3.S1_x_at // Ta.28493.1.S1_x_at // Ta.3622.1.S1_a_at // Ta.13786.1.S1_at // Ta.435.1.S1_at // Ta.471.3.S1_at // Ta.2278.2.S1_a…
GO:0009536	C	plastid	20	108	5243	34647	0.2	1	// TaAffx.63998.1.S1_at // Ta.3622.1.S1_a_at // Ta.7855.1.S1_at // Ta.471.3.S1_at // Ta.30208.1.S1_at // TaAffx.92133.1.S1_at // Ta.28242.2.S1_x_at // Ta.7838.1.S1_at // TaAffx.65983.1.S1_at // Ta.7736.2.S1_at // Ta.23342.1.S1_at // TaAffx.92837.1.S1_at // Ta.12530.2.A1_at // TaAffx.130640.1.S1_s_at // Ta.3624.1.S1_a_at // TaAffx.50712.1.S1_at // TaAffx.113963.1.S1_at // Ta.3742.2.S1_at // Ta.283…
GO:0031982	C	vesicle	11	108	4561	34647	0.86	1	// Ta.2363.3.S1_x_at // Ta.28493.1.S1_x_at // Ta.13786.1.S1_at // Ta.10107.3.S1_x_at // Ta.2278.2.S1_a_at // Ta.15233.1.S1_at // Ta.13786.1.S1_s_at // Ta.25786.1.S1_at // Ta.11853.1.S1_at // TaAffx.51965.1.S1_at // Ta.5810.1.S1_at
GO:0016023	C	cytoplasmic membrane-bounded vesicle	11	108	4545	34647	0.85	1	// Ta.2363.3.S1_x_at // Ta.28493.1.S1_x_at // Ta.13786.1.S1_at // Ta.10107.3.S1_x_at // Ta.2278.2.S1_a_at // Ta.15233.1.S1_at // Ta.13786.1.S1_s_at // Ta.25786.1.S1_at // Ta.11853.1.S1_at // TaAffx.51965.1.S1_at // Ta.5810.1.S1_at
GO:0031410	C	cytoplasmic vesicle	11	108	4561	34647	0.86	1	// Ta.2363.3.S1_x_at // Ta.28493.1.S1_x_at // Ta.13786.1.S1_at // Ta.10107.3.S1_x_at // Ta.2278.2.S1_a_at // Ta.15233.1.S1_at // Ta.13786.1.S1_s_at // Ta.25786.1.S1_at // Ta.11853.1.S1_at // TaAffx.51965.1.S1_at // Ta.5810.1.S1_at
GO:0005634	C	nucleus	7	108	2186	34647	0.53	1	// Ta.9677.2.S1_at // Ta.30208.1.S1_at // Ta.4218.2.S1_a_at // Ta.6415.1.S1_s_at // Ta.10818.1.S1_at // TaAffx.93426.1.S1_at // Ta.4270.1.S1_at
GO:0016020	C	membrane	9	108	4781	34647	0.97	1	// TaAffx.54497.1.S1_at // Ta.18863.1.S1_a_at // Ta.7348.1.A1_at // Ta.1040.1.S1_at // TaAffx.28310.1.S1_at // Ta.21138.1.S1_at // Ta.23678.2.S1_x_at // Ta.28343.1.A1_at // TaAffx.121133.1.S1_at
GO:0005739	C	mitochondrion	15	108	4282	34647	0.36	1	// Ta.4922.2.S1_s_at // TaAffx.65983.1.S1_at // Ta.12924.2.S1_a_at // Ta.28809.1.S1_at // Ta.24114.13.S1_at // TaAffx.2372.4.S1_at // TaAffx.19681.1.S1_x_at // TaAffx.79258.1.S1_x_at // Ta.28394.1.S1_s_at // Ta.28809.1.S1_x_at // TaAffx.31573.1.S1_at // Ta.21138.1.S1_at // Ta.1425.1.S1_a_at // TaAffx.50712.1.S1_at // TaAffx.128547.1.S1_at
GO:0031988	C	membrane-bounded vesicle	11	108	4545	34647	0.85	1	// Ta.2363.3.S1_x_at // Ta.28493.1.S1_x_at // Ta.13786.1.S1_at // Ta.10107.3.S1_x_at // Ta.2278.2.S1_a_at // Ta.15233.1.S1_at // Ta.13786.1.S1_s_at // Ta.25786.1.S1_at // Ta.11853.1.S1_at // TaAffx.51965.1.S1_at // Ta.5810.1.S1_at
GO:0009507	C	chloroplast	6	108	1293	34647	0.22	1	// Ta.471.3.S1_at // Ta.28242.2.S1_x_at // TaAffx.92837.1.S1_at // TaAffx.130640.1.S1_s_at // Ta.3624.1.S1_a_at // Ta.28343.1.A1_at
GO:0030529	C	ribonucleoprotein complex	6	108	1096	34647	0.13	1	// Ta.4218.2.S1_a_at // Ta.24114.13.S1_at // TaAffx.57545.1.S1_at // Ta.28242.2.S1_x_at // TaAffx.79258.1.S1_x_at // TaAffx.19681.1.S1_x_at
GO:0043229	C	intracellular organelle	53	108	15812	34647	0.27	1	// TaAffx.63998.1.S1_at // Ta.12924.2.S1_a_at // Ta.25786.1.S1_at // Ta.4218.2.S1_a_at // Ta.24114.13.S1_at // Ta.6415.1.S1_s_at // Ta.10818.1.S1_at // TaAffx.92837.1.S1_at // TaAffx.31573.1.S1_at // Ta.1425.1.S1_a_at // Ta.23342.1.S1_at // Ta.28343.1.A1_at // TaAffx.128547.1.S1_at // Ta.12530.2.A1_at // Ta.2363.3.S1_x_at // Ta.28493.1.S1_x_at // Ta.3622.1.S1_a_at // Ta.13786.1.S1_at // Ta.435.1.…
GO:0005623	C	cell	64	108	20005	34647	0.41	1	// TaAffx.63998.1.S1_at // Ta.12924.2.S1_a_at // Ta.6415.1.S1_s_at // Ta.25786.1.S1_at // Ta.4218.2.S1_a_at // Ta.24114.13.S1_at // Ta.19822.2.S1_at // Ta.15233.1.S1_at // Ta.3624.1.S1_a_at // TaAffx.92837.1.S1_at // TaAffx.31573.1.S1_at // Ta.5537.1.S1_at // Ta.10818.1.S1_at // Ta.28343.1.A1_at // TaAffx.128547.1.S1_at // Ta.2363.3.S1_x_at // Ta.28493.1.S1_x_at // Ta.3622.1.S1_a_at // Ta.13786.1…
GO:0043234	C	protein complex	6	108	2258	34647	0.71	1	// TaAffx.2372.4.S1_at // Ta.1348.3.S1_a_at // Ta.5537.1.S1_at // Ta.22697.1.S1_at // TaAffx.93426.1.S1_at // Ta.4270.1.S1_at
GO:0032991	C	macromolecular complex	12	108	3381	34647	0.36	1	// Ta.4218.2.S1_a_at // Ta.24114.13.S1_at // TaAffx.57545.1.S1_at // Ta.28242.2.S1_x_at // TaAffx.19681.1.S1_x_at // TaAffx.79258.1.S1_x_at // Ta.1348.3.S1_a_at // Ta.5537.1.S1_at // Ta.22697.1.S1_at // TaAffx.93426.1.S1_at // Ta.4270.1.S1_at // TaAffx.2372.4.S1_at
GO:0043231	C	intracellular membrane-bounded organelle	52	108	14934	34647	0.17	1	// TaAffx.63998.1.S1_at // Ta.12924.2.S1_a_at // Ta.25786.1.S1_at // Ta.4218.2.S1_a_at // Ta.24114.13.S1_at // Ta.6415.1.S1_s_at // Ta.10818.1.S1_at // TaAffx.92837.1.S1_at // TaAffx.31573.1.S1_at // Ta.1425.1.S1_a_at // Ta.23342.1.S1_at // Ta.28343.1.A1_at // TaAffx.128547.1.S1_at // Ta.12530.2.A1_at // Ta.2363.3.S1_x_at // Ta.28493.1.S1_x_at // Ta.3622.1.S1_a_at // Ta.13786.1.S1_at // Ta.435.1.…
GO:0043232	C	intracellular non-membrane-bounded organelle	5	108	1533	34647	0.52	1	// Ta.24114.13.S1_at // TaAffx.57545.1.S1_at // Ta.6415.1.S1_s_at // TaAffx.79258.1.S1_x_at // TaAffx.19681.1.S1_x_at
GO:0044444	C	cytoplasmic part	48	108	14074	34647	0.24	1	// TaAffx.63998.1.S1_at // Ta.25786.1.S1_at // Ta.7838.1.S1_at // Ta.24114.13.S1_at // Ta.3624.1.S1_a_at // TaAffx.92837.1.S1_at // TaAffx.31573.1.S1_at // Ta.23342.1.S1_at // Ta.28343.1.A1_at // TaAffx.128547.1.S1_at // Ta.2363.3.S1_x_at // Ta.28493.1.S1_x_at // Ta.3622.1.S1_a_at // Ta.13786.1.S1_at // Ta.435.1.S1_at // Ta.471.3.S1_at // Ta.2278.2.S1_a_at // TaAffx.57545.1.S1_at // Ta.12924.2.S1…
GO:0044446	C	intracellular organelle part	6	108	2576	34647	0.82	1	// Ta.4218.2.S1_a_at // TaAffx.57545.1.S1_at // TaAffx.93426.1.S1_at // Ta.6415.1.S1_s_at // TaAffx.19681.1.S1_x_at // Ta.28343.1.A1_at
GO:0043228	C	non-membrane-bounded organelle	5	108	1533	34647	0.52	1	// Ta.24114.13.S1_at // TaAffx.57545.1.S1_at // Ta.6415.1.S1_s_at // TaAffx.79258.1.S1_x_at // TaAffx.19681.1.S1_x_at
GO:0044422	C	organelle part	6	108	2581	34647	0.82	1	// Ta.4218.2.S1_a_at // TaAffx.57545.1.S1_at // TaAffx.93426.1.S1_at // Ta.6415.1.S1_s_at // TaAffx.19681.1.S1_x_at // Ta.28343.1.A1_at
GO:0044464	C	cell part	64	108	20005	34647	0.41	1	// TaAffx.63998.1.S1_at // Ta.12924.2.S1_a_at // Ta.6415.1.S1_s_at // Ta.25786.1.S1_at // Ta.4218.2.S1_a_at // Ta.24114.13.S1_at // Ta.19822.2.S1_at // Ta.15233.1.S1_at // Ta.3624.1.S1_a_at // TaAffx.92837.1.S1_at // TaAffx.31573.1.S1_at // Ta.5537.1.S1_at // Ta.10818.1.S1_at // Ta.28343.1.A1_at // TaAffx.128547.1.S1_at // Ta.2363.3.S1_x_at // Ta.28493.1.S1_x_at // Ta.3622.1.S1_a_at // Ta.13786.1…
GO:0005622	C	intracellular	58	108	17204	34647	0.23	1	// TaAffx.63998.1.S1_at // Ta.12924.2.S1_a_at // Ta.6415.1.S1_s_at // Ta.25786.1.S1_at // Ta.4218.2.S1_a_at // Ta.24114.13.S1_at // Ta.19822.2.S1_at // Ta.15233.1.S1_at // Ta.3624.1.S1_a_at // TaAffx.92837.1.S1_at // TaAffx.31573.1.S1_at // Ta.5537.1.S1_at // Ta.10818.1.S1_at // Ta.28343.1.A1_at // TaAffx.128547.1.S1_at // Ta.2363.3.S1_x_at // Ta.28493.1.S1_x_at // Ta.3622.1.S1_a_at // Ta.13786.1…

## Sheet: Aem10Rem12Common probesets
Probesets overlapping between Aem10 and Rem12 clusters
Ta.2753.1.A1_at
TaAffx.13.1.S1_at
Ta.1286.1.S1_at
TaAffx.80118.1.S1_at
TaAffx.97536.1.S1_at
Ta.13520.1.A1_at
Ta.28260.3.A1_at
Ta.1838.1.A1_at
Ta.12621.1.S1_at
Ta.3474.2.S1_at
TaAffx.57422.1.S1_at
Ta.9129.1.S1_at
Ta.25451.1.S1_s_at
Ta.9374.1.S1_at
TaAffx.12365.1.A1_at
TaAffx.118975.1.A1_at
Ta.28317.1.S1_at
TaAffx.15835.1.S1_at
TaAffx.59376.1.S1_at
Ta.30529.2.A1_at
TaAffx.128545.4.S1_x_at
Ta.3613.2.S1_x_at
Ta.28317.1.S1_x_at
Ta.3082.2.A1_a_at
TaAffx.25768.1.S1_at
TaAffx.12290.1.A1_at
TaAffx.4084.3.S1_at
Ta.1454.1.S1_x_at
Ta.11653.1.A1_at
Ta.13837.1.S1_at
TaAffx.43423.1.A1_at
TaAffx.111099.1.S1_at
Ta.19003.1.S1_s_at
Ta.5993.2.A1_at
Ta.21601.1.A1_at
Ta.13425.1.S1_at
Ta.10501.2.S1_x_at
TaAffx.121723.2.S1_s_at
Ta.561.2.S1_x_at
Ta.1678.2.S1_a_at
Ta.4828.3.S1_x_at
Ta.6135.1.S1_at
TaAffx.78330.1.S1_at
TaAffx.23448.1.S1_at
Ta.25623.1.A1_at
Ta.9108.1.S1_at
Ta.4270.2.S1_at
Ta.27550.1.S1_at
Ta.5804.1.S1_at
Ta.10936.1.A1_at
TaAffx.4230.1.A1_at
Ta.973.1.S1_at
Ta.6068.2.S1_a_at
TaAffx.128418.41.S1_at
Ta.30764.2.S1_at
TaAffx.110205.1.S1_at
TaAffx.110199.1.S1_x_at
TaAffx.23356.1.S1_at
Ta.24128.2.S1_x_at
Ta.28704.1.S1_at
TaAffx.35707.1.S1_at
Ta.9322.1.S1_at
Ta.14519.2.A1_x_at
Ta.24128.3.S1_x_at
Ta.13259.1.S1_at
Ta.27688.1.A1_x_at
Ta.7863.1.S1_x_at
Ta.7863.2.S1_a_at
Ta.5988.1.S1_at
Ta.25628.3.S1_x_at
Ta.6026.2.S1_a_at
Ta.7633.1.S1_a_at
TaAffx.35825.1.S1_at
Ta.2753.2.S1_at
Ta.4828.3.S1_a_at
Ta.20442.2.S1_at
Ta.4318.2.S1_a_at
Ta.7490.1.S1_at
Ta.9976.1.S1_x_at
Ta.7005.3.S1_a_at
Ta.10778.1.A1_at
TaAffx.12298.1.A1_at
TaAffx.106229.1.S1_at
Ta.1678.3.S1_x_at
Ta.7392.2.S1_a_at
Ta.21633.1.S1_a_at
Ta.25233.1.S1_at
Ta.13504.1.S1_at
Ta.26202.1.S1_at
Ta.10869.1.A1_at
Ta.1855.1.A1_at
Ta.9357.1.S1_at
Ta.2490.2.S1_a_at
Ta.9357.1.S1_x_at
Ta.14429.1.S1_at
Ta.25451.1.S1_at
Ta.8757.1.A1_x_at
Ta.8769.2.S1_a_at
Ta.1703.1.A1_at
Ta.13242.2.S1_x_at
TaAffx.37072.1.A1_at
Ta.9755.1.A1_at
TaAffx.21033.1.A1_at
TaAffx.55992.1.S1_s_at
TaAffx.86157.1.S1_at
Ta.7945.2.S1_a_at
Ta.24981.2.S1_a_at
Ta.1118.1.S1_at
Ta.14549.1.S1_at
Ta.4996.1.S1_at
Ta.28317.3.S1_x_at
Ta.30101.1.S1_at
TaAffx.4642.1.S1_at
TaAffx.64992.1.S1_at
Ta.8501.1.S1_at
Ta.8708.1.A1_at
Ta.28191.1.S1_at
Ta.12041.3.S1_a_at
Ta.11141.1.S1_x_at
Ta.9103.1.A1_at
TaAffx.110520.1.S1_at
TaAffx.51039.1.S1_at
TaAffx.43302.1.A1_at
TaAffx.12085.1.S1_at
Ta.9762.1.S1_at
Ta.25044.1.S1_at
Ta.3085.3.A1_a_at
Ta.6643.1.S1_at
TaAffx.91061.1.S1_at
Ta.13541.1.A1_at
Ta.28185.2.S1_x_at
Ta.3701.1.A1_at
Ta.14197.1.S1_at
Ta.6453.1.S1_s_at
Ta.11797.1.A1_at
Ta.14431.1.S1_at
Ta.15938.1.S1_at
Ta.25648.1.A1_a_at
TaAffx.86259.1.S1_at
Ta.11992.1.S1_at
Ta.7629.1.A1_at
Ta.7962.1.A1_at
Ta.4051.1.A1_a_at
Ta.337.1.S1_at
Ta.5291.2.S1_a_at
Ta.14320.1.A1_at
Ta.6643.2.S1_a_at
Ta.2938.1.A1_at
Ta.7627.1.S1_at
Ta.7974.1.S1_at
TaAffx.110987.1.S1_s_at
Ta.5716.1.S1_at
Ta.30556.1.A1_at
TaAffx.11981.2.S1_at
Ta.5291.2.S1_x_at
TaAffx.29599.1.S1_at
Ta.23435.3.S1_at
TaAffx.28182.1.S1_at
TaAffx.37079.1.S1_at
Ta.6618.3.S1_x_at
Ta.6643.3.S1_x_at
TaAffx.110187.1.S1_at
Ta.7135.2.S1_at
Ta.2753.1.A1_a_at
Ta.11468.1.S1_x_at
Ta.11816.1.A1_at
Ta.6138.2.S1_a_at
Ta.9703.1.A1_a_at
Ta.24826.1.S1_at
Ta.28762.1.S1_s_at
Ta.29357.1.A1_at
TaAffx.13395.1.A1_at
TaAffx.42453.1.S1_at
Ta.14429.3.S1_a_at
Ta.16249.1.S1_at
Ta.10764.2.S1_a_at
Ta.15109.1.S1_at
Ta.18669.2.S1_x_at
Ta.14429.1.S1_a_at
TaAffx.88916.1.A1_at
TaAffx.11983.1.S1_s_at
Ta.24759.1.S1_at
Ta.24128.2.S1_a_at
Ta.5021.3.S1_a_at
TaAffx.64589.1.S1_at
Ta.14429.3.S1_x_at
Ta.2554.2.S1_at
Ta.6643.2.S1_x_at
TaAffx.51335.1.S1_at
Ta.25230.1.S1_at
TaAffx.82938.1.S1_at
TaAffx.114627.1.S1_at
Ta.13861.1.S1_at
Ta.3345.1.S1_a_at
Ta.14445.1.A1_x_at
Ta.3800.1.S1_at
Ta.8436.1.A1_at
TaAffx.93995.1.S1_at
Ta.3035.3.S1_x_at
Ta.9276.1.S1_at
Ta.6996.1.S1_at
Ta.1951.1.S1_at
TaAffx.28082.1.S1_at
Ta.14297.1.A1_at
TaAffx.37499.1.A1_at
TaAffx.78153.1.S1_at
TaAffx.113183.1.S1_at
Ta.6643.3.S1_at
Ta.26242.1.S1_at
Ta.789.1.S1_a_at
Ta.7360.1.S1_at
TaAffx.11830.1.A1_at
Ta.11758.1.A1_at
Ta.4407.2.A1_s_at
TaAffx.7889.1.S1_at
Ta.4996.1.S1_x_at
Ta.12443.1.A1_x_at
Ta.24118.2.S1_a_at
TaAffx.3720.3.S1_at
TaAffx.51070.1.S1_at
TaAffx.3720.10.S1_at
TaAffx.82104.1.S1_at
Ta.6080.1.S1_at
Ta.3734.1.A1_at
TaAffx.53716.1.S1_at
Ta.26106.1.A1_at
TaAffx.11981.1.A1_at
Ta.26005.1.S1_at
Ta.6600.2.S1_at
Ta.9201.2.S1_x_at
Ta.2554.1.S1_x_at
Ta.8931.1.S1_at
Ta.9829.1.A1_s_at
TaAffx.14405.1.S1_at
TaAffx.30678.1.S1_s_at
TaAffx.59472.1.A1_at
Ta.24760.1.S1_at
Ta.18581.1.S1_at
TaAffx.131355.1.S1_at
Ta.9496.3.S1_at
TaAffx.106430.1.S1_at
Ta.8764.1.S1_at
TaAffx.15928.1.A1_at
Ta.18772.1.S1_at
TaAffx.122432.1.S1_at
Ta.20463.1.S1_at
Ta.9829.1.A1_x_at
Ta.19462.2.S1_at
Ta.23202.2.S1_s_at
TaAffx.107764.1.S1_at
Ta.18629.1.S1_at
TaAffx.51703.1.S1_at
Ta.18731.1.S1_a_at
Ta.12745.1.A1_at
Ta.6020.2.S1_a_at
Ta.24309.1.S1_at
Ta.8766.1.S1_at
TaAffx.112527.3.S1_s_at
Ta.24856.1.S1_at
Ta.11791.1.S1_at
Ta.12432.1.A1_at
TaAffx.27939.1.S1_at
Ta.25269.1.S1_at
Ta.5321.1.S1_at
Ta.9137.1.S1_at
Ta.3073.1.S1_a_at
TaAffx.47703.1.S1_at
Ta.11505.1.S1_at
Ta.9692.2.S1_at
Ta.5531.1.S1_at
TaAffx.23159.2.S1_at
TaAffx.12097.1.A1_at
Ta.14887.1.S1_at
Ta.23402.2.S1_a_at
Ta.5909.3.A1_x_at
Ta.647.3.S1_x_at
Ta.11338.1.S1_at
Ta.560.2.S1_at
Ta.8138.3.S1_x_at
Ta.11676.1.A1_at
Ta.746.1.S1_a_at
Ta.7874.2.A1_at
Ta.9741.1.A1_at
Ta.28540.1.A1_at
Ta.15013.1.S1_at
TaAffx.84354.1.S1_s_at
Ta.5836.1.S1_at
Ta.5499.2.S1_a_at
Ta.4538.1.S1_at
Ta.22570.1.S1_at
Ta.21518.2.S1_x_at
Ta.13378.1.A1_at
Ta.1089.1.S1_a_at
Ta.8986.1.A1_at
Ta.2594.1.S1_s_at
Ta.7696.3.S1_x_at
Ta.28468.2.S1_x_at
Ta.14236.1.S1_at
Ta.3564.2.S1_a_at
Ta.29349.1.S1_x_at
TaAffx.110539.1.S1_s_at
Ta.7255.1.S1_at
Ta.11338.3.S1_a_at
Ta.8861.1.A1_at
TaAffx.13785.2.S1_s_at
Ta.25824.1.S1_at
Ta.6136.1.S1_at
Ta.13288.1.A1_at
Ta.6262.2.S1_x_at
TaAffx.37591.1.S1_at
Ta.8138.1.S1_at
Ta.24585.1.S1_at
Ta.29352.1.S1_x_at
Ta.29352.1.S1_at
Ta.3321.1.A1_a_at
Ta.5993.1.S1_at
Ta.8883.1.S1_at
TaAffx.12870.1.A1_at
Ta.28358.2.S1_x_at
Ta.6439.2.S1_a_at
Ta.5910.1.S1_at
TaAffx.50206.1.S1_at
Ta.28342.1.A1_at
TaAffx.24424.1.S1_at
Ta.7012.2.S1_x_at
Ta.4065.1.A1_at
Ta.3716.2.S1_at
Ta.746.3.S1_x_at
Ta.8883.1.S1_x_at
Ta.9453.1.S1_at
Ta.27797.1.S1_at
Ta.8478.3.S1_a_at
Ta.10375.1.S1_x_at
Ta.8162.2.S1_at
Ta.27740.1.S1_at
Ta.10110.1.S1_at
Ta.6052.2.S1_a_at
TaAffx.58792.1.S1_s_at
Ta.8478.3.S1_x_at
Ta.3564.3.S1_x_at
Ta.13396.2.S1_at
Ta.11821.1.S1_a_at
TaAffx.92729.1.A1_at
Ta.20248.1.S1_at
TaAffx.4955.1.A1_at
Ta.10375.1.S1_a_at
Ta.12148.2.A1_x_at
Ta.21518.1.S1_x_at
Ta.5998.1.S1_x_at
TaAffx.36671.1.A1_at
Ta.5958.1.S1_at
TaAffx.43315.1.S1_at
TaAffx.65719.1.A1_at
Ta.21518.3.S1_a_at
Ta.14055.1.S1_at
Ta.6405.1.S1_at
Ta.10282.1.A1_at
Ta.10492.1.S1_at
Ta.12896.1.S1_at
Ta.28647.1.S1_at
TaAffx.21320.1.A1_at
TaAffx.16626.2.S1_x_at
Ta.5420.1.S1_at
Ta.16270.1.S1_at
Ta.8478.2.A1_a_at
Ta.8090.1.A1_at
Ta.1534.1.S1_x_at
Ta.1959.1.A1_at
Ta.7282.1.S1_at
TaAffx.16626.2.S1_at
Ta.6477.1.A1_a_at
Ta.16062.1.S1_at
TaAffx.92207.1.A1_s_at
TaAffx.105815.1.S1_at
Ta.5597.1.S1_at
Ta.10110.2.S1_a_at
Ta.12360.1.A1_at
Ta.6179.1.S1_at
TaAffx.14777.1.A1_at
Ta.28393.3.S1_x_at
Ta.8867.2.S1_at
Ta.9041.1.A1_a_at
Ta.12705.1.S1_at
Ta.11906.1.S1_at
Ta.1017.1.S1_s_at
TaAffx.120229.1.S1_at
Ta.3563.1.S1_at
Ta.1341.1.S1_at
TaAffx.52525.1.S1_at
TaAffx.36687.1.S1_at
Ta.7064.2.S1_at
Ta.4238.1.S1_at
Ta.30529.2.A1_x_at
Ta.27192.1.S1_s_at
Ta.14439.3.S1_a_at
TaAffx.41446.1.A1_s_at
TaAffx.59518.1.S1_at
Ta.28393.3.S1_at
Ta.28355.2.S1_a_at
Ta.6463.2.S1_a_at
TaAffx.37591.2.S1_at
Ta.29349.1.S1_s_at
Ta.7147.3.S1_x_at
Ta.15979.1.S1_at
Ta.4687.1.S1_at
TaAffx.83351.1.S1_s_at
Ta.3459.1.S1_at
TaAffx.26661.1.S1_at
Ta.2495.1.S1_at
Ta.13016.1.S1_at
Ta.6138.1.S1_at
Ta.1871.2.S1_a_at
Ta.11812.1.A1_at
Ta.7956.1.S1_at
TaAffx.66022.1.S1_at
TaAffx.113528.1.S1_at
Ta.7012.3.A1_x_at
TaAffx.31921.1.S1_at
Ta.2779.1.S1_at
TaAffx.74226.1.S1_at
Ta.21216.3.S1_a_at
Ta.3981.1.S1_at
Ta.26054.1.A1_at
TaAffx.16203.2.S1_at
Ta.7282.2.S1_x_at
Ta.4954.3.S1_a_at
Ta.7282.2.S1_a_at
Ta.20416.2.A1_a_at
Ta.5613.1.A1_at
Ta.2740.3.S1_a_at
TaAffx.37831.1.S1_at
Ta.23145.1.S1_s_at
Ta.10612.1.S1_at
Ta.10475.1.S1_a_at
Ta.3377.1.S1_at
Ta.4475.1.A1_at
Ta.12929.3.S1_at
Ta.5808.2.S1_a_at
Ta.674.3.S1_x_at
Ta.8700.1.S1_at
TaAffx.23429.1.S1_at
TaAffx.93984.1.S1_at
Ta.5667.3.S1_x_at
TaAffx.119478.1.S1_at
Ta.9527.1.S1_x_at
TaAffx.66676.1.A1_at
TaAffx.38265.5.S1_at
TaAffx.52363.1.S1_s_at
TaAffx.66644.1.A1_at
TaAffx.55709.1.S1_at
Ta.28201.1.S1_at
TaAffx.129222.3.S1_at
Ta.5343.1.A1_a_at
TaAffx.114075.1.S1_s_at
Ta.20706.2.S1_at
Ta.2381.3.S1_x_at
Ta.10054.1.S1_at
Ta.9335.1.S1_s_at
TaAffx.58783.1.S1_at
Ta.5212.1.A1_s_at
TaAffx.70716.1.S1_at
Ta.5191.1.A1_at
Ta.28190.3.S1_x_at
Ta.7291.1.S1_s_at
Ta.7818.1.S1_at
Ta.6016.2.S1_x_at
Ta.17692.1.A1_at
Ta.30375.1.A1_at
Ta.1994.1.S1_a_at
Ta.6167.1.S1_at
Ta.9427.2.S1_at
Ta.9051.1.S1_at
Ta.5703.1.S1_at
TaAffx.16192.1.S1_at
TaAffx.101753.1.S1_at
Ta.5703.1.S1_x_at
Ta.664.1.S1_at
Ta.22299.1.S1_at
Ta.5703.1.S1_a_at
Ta.11999.1.A1_at
Ta.5296.1.S1_at
Ta.21089.1.S1_at
Ta.13795.1.S1_at
Ta.9502.1.A1_a_at
Ta.5674.1.S1_at
Ta.11958.2.S1_at
Ta.3474.1.S1_at
Ta.1630.3.S1_a_at
Ta.9392.3.S1_x_at
Ta.7669.1.S1_at
TaAffx.104516.1.S1_at
Ta.1156.2.S1_x_at
Ta.7669.1.S1_a_at
TaAffx.122227.1.S1_at
Ta.20706.1.S1_s_at
Ta.9185.1.S1_at
TaAffx.39351.1.A1_at
Ta.28165.1.S1_at
Ta.9051.2.S1_x_at
Ta.9051.1.S1_x_at
Ta.27673.1.A1_x_at
Ta.24247.1.A1_at
Ta.9392.1.S1_x_at
Ta.14554.2.S1_x_at
Ta.13260.1.A1_at
Ta.11105.1.S1_at
TaAffx.19531.1.A1_s_at
Ta.24247.3.S1_at
TaAffx.112099.1.S1_at
Ta.8278.1.S1_at
Ta.4515.1.S1_at
Ta.7696.2.A1_a_at
Ta.13450.1.S1_s_at
Ta.4371.2.A1_a_at
Ta.30638.1.S1_at
Ta.12379.1.A1_at
Ta.3474.1.S1_x_at
Ta.9564.2.S1_at
TaAffx.112184.1.S1_at
Ta.23671.1.S1_x_at
Ta.30759.1.S1_x_at
Ta.4635.1.A1_at
Ta.6156.1.S1_at
Ta.9564.2.S1_x_at
Ta.18854.1.S1_at
Ta.2740.1.S1_at
TaAffx.70646.1.S1_at
TaAffx.4084.1.S1_at
Ta.27950.1.S1_at
Ta.1829.1.S1_at
Ta.11154.1.A1_at
Ta.27950.1.S1_x_at
Ta.11512.1.A1_x_at
TaAffx.91605.1.S1_at
Ta.2680.1.S1_s_at
Ta.4886.1.S1_x_at
Ta.26285.1.S1_at
TaAffx.19534.1.S1_at
Ta.8881.1.S1_s_at
Ta.4886.1.S1_s_at
Ta.25316.1.S1_at
Ta.647.2.S1_at
Ta.1622.1.S1_at
Ta.30759.2.A1_a_at
Ta.5499.1.S1_at
Ta.647.2.S1_x_at
Ta.5978.1.S1_a_at
TaAffx.692.1.A1_at
Ta.8757.1.A1_a_at
Ta.5339.1.S1_at
TaAffx.30064.1.S1_x_at

## Sheet: Aem10Rem12Common GOterm
Go terms enriched in probesets overlapping between Aem10 and Rem12 clusters
GO_acc	term_type	Term	queryitem	querytotal	bgitem	bgtotal	pvalue	FDR	entries
GO:0005840	C	ribosome	24	347	918	34647	2.8e-05	0.0051	// Ta.24128.2.S1_a_at // Ta.15979.1.S1_at // Ta.6463.2.S1_a_at // Ta.2753.1.A1_a_at // Ta.28317.3.S1_x_at // Ta.23202.2.S1_s_at // Ta.9357.1.S1_x_at // Ta.746.3.S1_x_at // Ta.24981.2.S1_a_at // Ta.9357.1.S1_at // Ta.1118.1.S1_at // Ta.24128.3.S1_x_at // Ta.13259.1.S1_at // Ta.10492.1.S1_at // Ta.28317.1.S1_x_at // Ta.746.1.S1_a_at // Ta.789.1.S1_a_at // Ta.9108.1.S1_at // Ta.28647.1.S1_at // Ta.1…
GO:0030529	C	ribonucleoprotein complex	25	347	1096	34647	0.00016	0.015	// Ta.24128.2.S1_a_at // Ta.15979.1.S1_at // Ta.6463.2.S1_a_at // Ta.2753.1.A1_a_at // Ta.28317.3.S1_x_at // Ta.23202.2.S1_s_at // Ta.9357.1.S1_x_at // Ta.746.3.S1_x_at // Ta.24981.2.S1_a_at // Ta.9357.1.S1_at // Ta.1118.1.S1_at // Ta.24128.3.S1_x_at // Ta.13259.1.S1_at // Ta.10492.1.S1_at // Ta.28317.1.S1_x_at // Ta.746.1.S1_a_at // Ta.789.1.S1_a_at // Ta.9108.1.S1_at // Ta.28647.1.S1_at // Ta.1…
GO:0016614	F	oxidoreductase activity, acting on CH-OH group of donors	10	347	277	34647	0.00064	0.072	// Ta.9392.3.S1_x_at // Ta.28355.2.S1_a_at // Ta.9129.1.S1_at // Ta.7012.2.S1_x_at // Ta.8881.1.S1_s_at // Ta.21216.3.S1_a_at // Ta.7012.3.A1_x_at // Ta.14554.2.S1_x_at // Ta.1534.1.S1_x_at // Ta.9392.1.S1_x_at
GO:0016616	F	oxidoreductase activity, acting on the CH-OH group of donors, NAD or NADP as acceptor	10	347	259	34647	0.00039	0.072	// Ta.9392.3.S1_x_at // Ta.28355.2.S1_a_at // Ta.9129.1.S1_at // Ta.7012.2.S1_x_at // Ta.8881.1.S1_s_at // Ta.21216.3.S1_a_at // Ta.7012.3.A1_x_at // Ta.14554.2.S1_x_at // Ta.1534.1.S1_x_at // Ta.9392.1.S1_x_at
GO:0000502	C	proteasome complex	5	347	92	34647	0.0029	0.14	// Ta.14429.1.S1_at // Ta.14429.3.S1_a_at // Ta.4270.2.S1_at // Ta.14429.1.S1_a_at // Ta.14429.3.S1_x_at
GO:0043232	C	intracellular non-membrane-bounded organelle	27	347	1533	34647	0.0038	0.14	// Ta.24128.2.S1_a_at // Ta.15979.1.S1_at // Ta.6463.2.S1_a_at // Ta.2753.1.A1_a_at // Ta.28317.3.S1_x_at // Ta.23202.2.S1_s_at // Ta.9357.1.S1_x_at // Ta.746.3.S1_x_at // Ta.24981.2.S1_a_at // Ta.9357.1.S1_at // Ta.14519.2.A1_x_at // Ta.1118.1.S1_at // TaAffx.92207.1.A1_s_at // Ta.24128.3.S1_x_at // Ta.13259.1.S1_at // Ta.10492.1.S1_at // Ta.5993.1.S1_at // Ta.28317.1.S1_x_at // Ta.746.1.S1_a_at…
GO:0043228	C	non-membrane-bounded organelle	27	347	1533	34647	0.0038	0.14	// Ta.24128.2.S1_a_at // Ta.15979.1.S1_at // Ta.6463.2.S1_a_at // Ta.2753.1.A1_a_at // Ta.28317.3.S1_x_at // Ta.23202.2.S1_s_at // Ta.9357.1.S1_x_at // Ta.746.3.S1_x_at // Ta.24981.2.S1_a_at // Ta.9357.1.S1_at // Ta.14519.2.A1_x_at // Ta.1118.1.S1_at // TaAffx.92207.1.A1_s_at // Ta.24128.3.S1_x_at // Ta.13259.1.S1_at // Ta.10492.1.S1_at // Ta.5993.1.S1_at // Ta.28317.1.S1_x_at // Ta.746.1.S1_a_at…
GO:0003735	F	structural constituent of ribosome	21	347	1036	34647	0.0022	0.17	// Ta.28317.3.S1_x_at // Ta.28647.1.S1_at // Ta.23202.2.S1_s_at // TaAffx.51703.1.S1_at // TaAffx.110987.1.S1_s_at // Ta.2753.2.S1_at // Ta.14445.1.A1_x_at // Ta.14549.1.S1_at // Ta.28317.1.S1_x_at // TaAffx.7889.1.S1_at // Ta.28704.1.S1_at // Ta.2753.1.A1_at // Ta.9357.1.S1_x_at // Ta.28317.1.S1_at // Ta.10501.2.S1_x_at // Ta.13259.1.S1_at // Ta.24981.2.S1_a_at // Ta.9357.1.S1_at // TaAffx.30678…
GO:0006412	P	translation	23	347	1053	34647	0.00052	0.27	// Ta.15979.1.S1_at // Ta.20463.1.S1_at // Ta.6463.2.S1_a_at // Ta.674.3.S1_x_at // Ta.2753.1.A1_a_at // Ta.28317.3.S1_x_at // Ta.23202.2.S1_s_at // Ta.9357.1.S1_x_at // Ta.746.3.S1_x_at // Ta.24981.2.S1_a_at // Ta.9357.1.S1_at // Ta.1118.1.S1_at // Ta.13259.1.S1_at // Ta.10492.1.S1_at // Ta.28317.1.S1_x_at // Ta.746.1.S1_a_at // Ta.789.1.S1_a_at // Ta.9108.1.S1_at // Ta.28647.1.S1_at // Ta.14549…
GO:0003743	F	translation initiation factor activity	5	347	116	34647	0.0073	0.28	// Ta.9829.1.A1_x_at // Ta.746.1.S1_a_at // Ta.746.3.S1_x_at // Ta.10492.1.S1_at // Ta.9829.1.A1_s_at
GO:0005198	F	structural molecule activity	22	347	1230	34647	0.0073	0.28	// Ta.14445.1.A1_x_at // TaAffx.7889.1.S1_at // Ta.28317.1.S1_at // Ta.28317.3.S1_x_at // TaAffx.30678.1.S1_s_at // Ta.23202.2.S1_s_at // Ta.9357.1.S1_x_at // Ta.24981.2.S1_a_at // Ta.9357.1.S1_at // Ta.1118.1.S1_at // Ta.13259.1.S1_at // TaAffx.39351.1.A1_at // Ta.28317.1.S1_x_at // Ta.2753.1.A1_at // Ta.10501.2.S1_x_at // Ta.25044.1.S1_at // Ta.28647.1.S1_at // TaAffx.110987.1.S1_s_at // Ta.275…
GO:0008135	F	translation factor activity, nucleic acid binding	7	347	204	34647	0.0053	0.28	// Ta.10492.1.S1_at // Ta.15979.1.S1_at // Ta.9829.1.A1_s_at // Ta.746.3.S1_x_at // Ta.746.1.S1_a_at // Ta.9829.1.A1_x_at // Ta.789.1.S1_a_at
GO:0015291	F	secondary active transmembrane transporter activity	6	347	171	34647	0.0087	0.28	// Ta.12379.1.A1_at // Ta.30759.1.S1_x_at // Ta.6262.2.S1_x_at // Ta.30759.2.A1_a_at // Ta.12041.3.S1_a_at // Ta.1622.1.S1_at
GO:0008270	F	zinc ion binding	20	347	1249	34647	0.029	0.82	// Ta.21518.3.S1_a_at // Ta.28185.2.S1_x_at // TaAffx.64589.1.S1_at // Ta.16270.1.S1_at // Ta.20706.1.S1_s_at // Ta.21518.2.S1_x_at // Ta.28355.2.S1_a_at // Ta.3345.1.S1_a_at // Ta.24118.2.S1_a_at // Ta.21518.1.S1_x_at // Ta.1678.2.S1_a_at // Ta.19003.1.S1_s_at // TaAffx.23159.2.S1_at // Ta.23435.3.S1_at // Ta.4238.1.S1_at // Ta.28165.1.S1_at // Ta.11676.1.A1_at // Ta.6439.2.S1_a_at // Ta.7255.1.…
GO:0008104	P	protein localization	6	347	554	34647	0.48	1	// Ta.13242.2.S1_x_at // Ta.5531.1.S1_at // Ta.12041.3.S1_a_at // Ta.11141.1.S1_x_at // Ta.4538.1.S1_at // Ta.4687.1.S1_at
GO:0080090	P	regulation of primary metabolic process	16	347	1418	34647	0.35	1	// Ta.10054.1.S1_at // Ta.1678.3.S1_x_at // Ta.746.3.S1_x_at // Ta.23671.1.S1_x_at // Ta.3716.2.S1_at // Ta.9185.1.S1_at // Ta.15979.1.S1_at // Ta.746.1.S1_a_at // Ta.6080.1.S1_at // Ta.674.3.S1_x_at // Ta.10492.1.S1_at // Ta.14554.2.S1_x_at // Ta.7392.2.S1_a_at // Ta.789.1.S1_a_at // Ta.4828.3.S1_a_at // Ta.4828.3.S1_x_at
GO:0019222	P	regulation of metabolic process	16	347	1535	34647	0.47	1	// Ta.10054.1.S1_at // Ta.1678.3.S1_x_at // Ta.746.3.S1_x_at // Ta.23671.1.S1_x_at // Ta.3716.2.S1_at // Ta.9185.1.S1_at // Ta.15979.1.S1_at // Ta.746.1.S1_a_at // Ta.6080.1.S1_at // Ta.674.3.S1_x_at // Ta.10492.1.S1_at // Ta.14554.2.S1_x_at // Ta.7392.2.S1_a_at // Ta.789.1.S1_a_at // Ta.4828.3.S1_a_at // Ta.4828.3.S1_x_at
GO:0000003	P	reproduction	9	347	457	34647	0.044	1	// Ta.10054.1.S1_at // Ta.14549.1.S1_at // Ta.14439.3.S1_a_at // Ta.4371.2.A1_a_at // Ta.9335.1.S1_s_at // TaAffx.19531.1.A1_s_at // TaAffx.92207.1.A1_s_at // TaAffx.25768.1.S1_at // Ta.9392.1.S1_x_at
GO:0010608	P	posttranscriptional regulation of gene expression	6	347	234	34647	0.033	1	// Ta.10492.1.S1_at // Ta.15979.1.S1_at // Ta.674.3.S1_x_at // Ta.746.3.S1_x_at // Ta.746.1.S1_a_at // Ta.789.1.S1_a_at
GO:0033036	P	macromolecule localization	10	347	572	34647	0.066	1	// Ta.4538.1.S1_at // Ta.13242.2.S1_x_at // Ta.7147.3.S1_x_at // Ta.11992.1.S1_at // Ta.11141.1.S1_x_at // Ta.12041.3.S1_a_at // Ta.5531.1.S1_at // TaAffx.13785.2.S1_s_at // Ta.9392.1.S1_x_at // Ta.4687.1.S1_at
GO:0060255	P	regulation of macromolecule metabolic process	15	347	1458	34647	0.5	1	// Ta.10054.1.S1_at // Ta.1678.3.S1_x_at // Ta.746.3.S1_x_at // Ta.23671.1.S1_x_at // Ta.3716.2.S1_at // Ta.9185.1.S1_at // Ta.15979.1.S1_at // Ta.6080.1.S1_at // Ta.674.3.S1_x_at // Ta.10492.1.S1_at // Ta.746.1.S1_a_at // Ta.7392.2.S1_a_at // Ta.789.1.S1_a_at // Ta.4828.3.S1_a_at // Ta.4828.3.S1_x_at
GO:0032787	P	monocarboxylic acid metabolic process	10	347	840	34647	0.34	1	// Ta.25451.1.S1_at // Ta.5667.3.S1_x_at // Ta.3377.1.S1_at // Ta.6136.1.S1_at // Ta.9335.1.S1_s_at // Ta.12041.3.S1_a_at // Ta.14554.2.S1_x_at // Ta.1534.1.S1_x_at // Ta.9392.1.S1_x_at // Ta.7005.3.S1_a_at
GO:0045184	P	establishment of protein localization	6	347	538	34647	0.45	1	// Ta.13242.2.S1_x_at // Ta.5531.1.S1_at // Ta.12041.3.S1_a_at // Ta.11141.1.S1_x_at // Ta.4538.1.S1_at // Ta.4687.1.S1_at
GO:0003006	P	reproductive developmental process	8	347	322	34647	0.018	1	// Ta.10054.1.S1_at // Ta.14549.1.S1_at // Ta.4371.2.A1_a_at // Ta.9335.1.S1_s_at // TaAffx.19531.1.A1_s_at // TaAffx.92207.1.A1_s_at // TaAffx.25768.1.S1_at // Ta.9392.1.S1_x_at
GO:0043436	P	oxoacid metabolic process	20	347	2086	34647	0.61	1	// Ta.5321.1.S1_at // Ta.9392.1.S1_x_at // TaAffx.114075.1.S1_s_at // Ta.7012.2.S1_x_at // Ta.5667.3.S1_x_at // TaAffx.58783.1.S1_at // Ta.14554.2.S1_x_at // Ta.8757.1.A1_a_at // Ta.20463.1.S1_at // Ta.3377.1.S1_at // Ta.25451.1.S1_at // Ta.8757.1.A1_x_at // Ta.12041.3.S1_a_at // Ta.7012.3.A1_x_at // Ta.8501.1.S1_at // Ta.1534.1.S1_x_at // Ta.9335.1.S1_s_at // Ta.6136.1.S1_at // Ta.6052.2.S1_a_at…
GO:0010033	P	response to organic substance	6	347	529	34647	0.44	1	// Ta.10054.1.S1_at // TaAffx.13785.2.S1_s_at // Ta.7147.3.S1_x_at // Ta.25230.1.S1_at // Ta.674.3.S1_x_at // TaAffx.51070.1.S1_at
GO:0046483	P	heterocycle metabolic process	9	347	846	34647	0.48	1	// Ta.25451.1.S1_s_at // Ta.5667.3.S1_x_at // Ta.27550.1.S1_at // Ta.3377.1.S1_at // Ta.25451.1.S1_at // TaAffx.50206.1.S1_at // Ta.8501.1.S1_at // Ta.1534.1.S1_x_at // Ta.6052.2.S1_a_at
GO:0009791	P	post-embryonic development	6	347	259	34647	0.05	1	// Ta.10054.1.S1_at // Ta.14549.1.S1_at // Ta.4371.2.A1_a_at // Ta.9335.1.S1_s_at // TaAffx.92207.1.A1_s_at // TaAffx.25768.1.S1_at
GO:0019538	P	protein metabolic process	36	347	3699	34647	0.6	1	// Ta.15979.1.S1_at // Ta.4270.2.S1_at // Ta.20463.1.S1_at // Ta.6463.2.S1_a_at // Ta.674.3.S1_x_at // TaAffx.114075.1.S1_s_at // Ta.2753.1.A1_a_at // TaAffx.23429.1.S1_at // Ta.28317.3.S1_x_at // Ta.23202.2.S1_s_at // Ta.3716.2.S1_at // TaAffx.58783.1.S1_at // Ta.9357.1.S1_x_at // Ta.19003.1.S1_s_at // Ta.746.3.S1_x_at // Ta.24981.2.S1_a_at // Ta.9357.1.S1_at // Ta.1118.1.S1_at // Ta.14429.3.S1_…
GO:0016053	P	organic acid biosynthetic process	6	347	678	34647	0.67	1	// Ta.5321.1.S1_at // Ta.8757.1.A1_a_at // Ta.8757.1.A1_x_at // Ta.12041.3.S1_a_at // Ta.8501.1.S1_at // Ta.6052.2.S1_a_at
GO:0005996	P	monosaccharide metabolic process	5	347	552	34647	0.65	1	// Ta.23435.3.S1_at // Ta.1534.1.S1_x_at // Ta.14554.2.S1_x_at // TaAffx.25768.1.S1_at // Ta.7005.3.S1_a_at
GO:0006807	P	nitrogen compound metabolic process	39	347	4247	34647	0.74	1	// Ta.20463.1.S1_at // Ta.8478.3.S1_x_at // Ta.674.3.S1_x_at // TaAffx.114075.1.S1_s_at // Ta.10054.1.S1_at // Ta.1678.3.S1_x_at // Ta.25451.1.S1_s_at // Ta.7012.2.S1_x_at // Ta.5667.3.S1_x_at // TaAffx.58783.1.S1_at // Ta.7282.1.S1_at // Ta.4371.2.A1_a_at // Ta.25451.1.S1_at // Ta.8478.3.S1_a_at // TaAffx.50206.1.S1_at // Ta.7012.3.A1_x_at // Ta.23435.3.S1_at // TaAffx.37079.1.S1_at // Ta.4828.3…
GO:0009069	P	serine family amino acid metabolic process	5	347	637	34647	0.76	1	// TaAffx.58783.1.S1_at // Ta.8757.1.A1_x_at // Ta.8757.1.A1_a_at // Ta.20463.1.S1_at // TaAffx.114075.1.S1_s_at
GO:0050789	P	regulation of biological process	21	347	2691	34647	0.91	1	// Ta.10054.1.S1_at // Ta.1678.3.S1_x_at // Ta.746.3.S1_x_at // Ta.23671.1.S1_x_at // Ta.3716.2.S1_at // Ta.4886.1.S1_x_at // Ta.15979.1.S1_at // TaAffx.25768.1.S1_at // Ta.5958.1.S1_at // Ta.6080.1.S1_at // Ta.9185.1.S1_at // Ta.746.1.S1_a_at // Ta.674.3.S1_x_at // Ta.4828.3.S1_x_at // Ta.10492.1.S1_at // Ta.14554.2.S1_x_at // TaAffx.47703.1.S1_at // Ta.7392.2.S1_a_at // Ta.789.1.S1_a_at // Ta.4…
GO:0044267	P	cellular protein metabolic process	33	347	3002	34647	0.32	1	// Ta.15979.1.S1_at // Ta.746.1.S1_a_at // Ta.20463.1.S1_at // Ta.6463.2.S1_a_at // Ta.674.3.S1_x_at // TaAffx.114075.1.S1_s_at // Ta.2753.1.A1_a_at // TaAffx.23429.1.S1_at // Ta.28317.3.S1_x_at // Ta.23202.2.S1_s_at // TaAffx.58783.1.S1_at // Ta.9357.1.S1_x_at // Ta.19003.1.S1_s_at // Ta.746.3.S1_x_at // Ta.24981.2.S1_a_at // Ta.9357.1.S1_at // Ta.1118.1.S1_at // Ta.14429.3.S1_x_at // Ta.13259.1…
GO:0051186	P	cofactor metabolic process	7	347	708	34647	0.57	1	// Ta.3321.1.A1_a_at // Ta.5667.3.S1_x_at // Ta.3377.1.S1_at // Ta.25451.1.S1_at // Ta.9335.1.S1_s_at // Ta.21216.3.S1_a_at // Ta.14554.2.S1_x_at
GO:0044262	P	cellular carbohydrate metabolic process	7	347	830	34647	0.73	1	// Ta.6026.2.S1_a_at // Ta.23435.3.S1_at // TaAffx.36687.1.S1_at // TaAffx.25768.1.S1_at // Ta.14554.2.S1_x_at // Ta.1534.1.S1_x_at // Ta.7005.3.S1_a_at
GO:0044260	P	cellular macromolecule metabolic process	58	347	5574	34647	0.4	1	// Ta.6026.2.S1_a_at // TaAffx.59472.1.A1_at // Ta.15979.1.S1_at // TaAffx.36687.1.S1_at // Ta.14554.2.S1_x_at // Ta.20463.1.S1_at // Ta.6463.2.S1_a_at // TaAffx.92207.1.A1_s_at // Ta.674.3.S1_x_at // TaAffx.114075.1.S1_s_at // Ta.2753.1.A1_a_at // TaAffx.23429.1.S1_at // Ta.10054.1.S1_at // Ta.23202.2.S1_s_at // Ta.1678.3.S1_x_at // Ta.8478.2.A1_a_at // TaAffx.58783.1.S1_at // Ta.8478.3.S1_a_at …
GO:0042254	P	ribosome biogenesis	12	347	734	34647	0.07	1	// Ta.28317.3.S1_x_at // Ta.28647.1.S1_at // Ta.23202.2.S1_s_at // TaAffx.51703.1.S1_at // Ta.14549.1.S1_at // Ta.28317.1.S1_x_at // Ta.28704.1.S1_at // Ta.9357.1.S1_x_at // Ta.13259.1.S1_at // Ta.24981.2.S1_a_at // Ta.9357.1.S1_at // Ta.1118.1.S1_at
GO:0065007	P	biological regulation	23	347	2908	34647	0.9	1	// Ta.15979.1.S1_at // Ta.14554.2.S1_x_at // Ta.674.3.S1_x_at // Ta.10054.1.S1_at // Ta.1678.3.S1_x_at // Ta.3716.2.S1_at // Ta.5958.1.S1_at // Ta.9185.1.S1_at // Ta.746.3.S1_x_at // Ta.9392.1.S1_x_at // Ta.4828.3.S1_a_at // Ta.4828.3.S1_x_at // Ta.7392.2.S1_a_at // Ta.10492.1.S1_at // Ta.23671.1.S1_x_at // Ta.4886.1.S1_x_at // Ta.746.1.S1_a_at // Ta.789.1.S1_a_at // Ta.6080.1.S1_at // TaAffx.510…
GO:0006629	P	lipid metabolic process	11	347	867	34647	0.26	1	// Ta.6026.2.S1_a_at // Ta.12432.1.A1_at // TaAffx.23429.1.S1_at // Ta.26202.1.S1_at // TaAffx.25768.1.S1_at // Ta.9335.1.S1_s_at // Ta.12041.3.S1_a_at // Ta.14554.2.S1_x_at // Ta.1534.1.S1_x_at // Ta.9392.1.S1_x_at // TaAffx.110539.1.S1_s_at
GO:0009308	P	amine metabolic process	11	347	1458	34647	0.87	1	// Ta.5321.1.S1_at // Ta.7012.3.A1_x_at // TaAffx.58783.1.S1_at // Ta.27550.1.S1_at // Ta.8757.1.A1_a_at // Ta.20463.1.S1_at // Ta.7012.2.S1_x_at // Ta.8757.1.A1_x_at // TaAffx.114075.1.S1_s_at // Ta.8501.1.S1_at // Ta.6052.2.S1_a_at
GO:0009309	P	amine biosynthetic process	5	347	361	34647	0.3	1	// Ta.5321.1.S1_at // Ta.8757.1.A1_x_at // Ta.8757.1.A1_a_at // Ta.6052.2.S1_a_at // Ta.8501.1.S1_at
GO:0019318	P	hexose metabolic process	5	347	481	34647	0.53	1	// Ta.23435.3.S1_at // Ta.1534.1.S1_x_at // Ta.14554.2.S1_x_at // TaAffx.25768.1.S1_at // Ta.7005.3.S1_a_at
GO:0006810	P	transport	22	347	2243	34647	0.57	1	// Ta.7147.3.S1_x_at // Ta.10612.1.S1_at // Ta.10375.1.S1_a_at // Ta.6262.2.S1_x_at // Ta.13242.2.S1_x_at // Ta.5531.1.S1_at // Ta.19003.1.S1_s_at // Ta.12041.3.S1_a_at // Ta.30759.1.S1_x_at // Ta.9392.1.S1_x_at // Ta.4687.1.S1_at // TaAffx.13785.2.S1_s_at // Ta.3701.1.A1_at // Ta.14297.1.A1_at // Ta.11141.1.S1_x_at // Ta.1622.1.S1_at // Ta.7669.1.S1_a_at // Ta.11992.1.S1_at // Ta.12379.1.A1_at /…
GO:0009889	P	regulation of biosynthetic process	14	347	1243	34647	0.37	1	// Ta.10054.1.S1_at // Ta.1678.3.S1_x_at // Ta.746.3.S1_x_at // Ta.23671.1.S1_x_at // Ta.9185.1.S1_at // Ta.15979.1.S1_at // Ta.6080.1.S1_at // Ta.674.3.S1_x_at // Ta.10492.1.S1_at // Ta.746.1.S1_a_at // Ta.7392.2.S1_a_at // Ta.789.1.S1_a_at // Ta.4828.3.S1_a_at // Ta.4828.3.S1_x_at
GO:0050794	P	regulation of cellular process	19	347	2481	34647	0.91	1	// Ta.10054.1.S1_at // Ta.1678.3.S1_x_at // Ta.746.3.S1_x_at // Ta.23671.1.S1_x_at // Ta.4886.1.S1_x_at // Ta.15979.1.S1_at // Ta.746.1.S1_a_at // Ta.5958.1.S1_at // Ta.6080.1.S1_at // Ta.9185.1.S1_at // Ta.674.3.S1_x_at // Ta.4828.3.S1_x_at // Ta.10492.1.S1_at // Ta.14554.2.S1_x_at // TaAffx.47703.1.S1_at // Ta.7392.2.S1_a_at // Ta.789.1.S1_a_at // Ta.4828.3.S1_a_at // TaAffx.51070.1.S1_at
GO:0006950	P	response to stress	8	347	1726	34647	1	1	// Ta.10054.1.S1_at // Ta.29352.1.S1_at // TaAffx.13785.2.S1_s_at // Ta.9564.2.S1_at // TaAffx.29599.1.S1_at // Ta.29352.1.S1_x_at // Ta.9564.2.S1_x_at // TaAffx.51070.1.S1_at
GO:0008152	P	metabolic process	93	347	10086	34647	0.84	1	// Ta.7291.1.S1_s_at // Ta.746.1.S1_a_at // Ta.6463.2.S1_a_at // TaAffx.114075.1.S1_s_at // Ta.21089.1.S1_at // TaAffx.110539.1.S1_s_at // Ta.5321.1.S1_at // Ta.23202.2.S1_s_at // Ta.1678.3.S1_x_at // Ta.8478.2.A1_a_at // Ta.7012.2.S1_x_at // Ta.9392.3.S1_x_at // Ta.7282.1.S1_at // Ta.9357.1.S1_x_at // Ta.10492.1.S1_at // TaAffx.50206.1.S1_at // Ta.1118.1.S1_at // Ta.23671.1.S1_x_at // Ta.5667.3.…
GO:0051234	P	establishment of localization	22	347	2248	34647	0.58	1	// Ta.7147.3.S1_x_at // Ta.10612.1.S1_at // Ta.10375.1.S1_a_at // Ta.6262.2.S1_x_at // Ta.13242.2.S1_x_at // Ta.5531.1.S1_at // Ta.19003.1.S1_s_at // Ta.12041.3.S1_a_at // Ta.30759.1.S1_x_at // Ta.9392.1.S1_x_at // Ta.4687.1.S1_at // TaAffx.13785.2.S1_s_at // Ta.3701.1.A1_at // Ta.14297.1.A1_at // Ta.11141.1.S1_x_at // Ta.1622.1.S1_at // Ta.7669.1.S1_a_at // Ta.11992.1.S1_at // Ta.12379.1.A1_at /…
GO:0016070	P	RNA metabolic process	7	347	1126	34647	0.93	1	// Ta.10054.1.S1_at // Ta.3085.3.A1_a_at // Ta.23671.1.S1_x_at // Ta.1286.1.S1_at // Ta.20463.1.S1_at // Ta.12745.1.A1_at // TaAffx.111099.1.S1_at
GO:0008652	P	cellular amino acid biosynthetic process	5	347	319	34647	0.22	1	// Ta.5321.1.S1_at // Ta.8757.1.A1_x_at // Ta.8757.1.A1_a_at // Ta.6052.2.S1_a_at // Ta.8501.1.S1_at
GO:0044271	P	cellular nitrogen compound biosynthetic process	6	347	527	34647	0.43	1	// Ta.5321.1.S1_at // Ta.5667.3.S1_x_at // Ta.8757.1.A1_a_at // Ta.8757.1.A1_x_at // Ta.8501.1.S1_at // Ta.6052.2.S1_a_at
GO:0046394	P	carboxylic acid biosynthetic process	6	347	678	34647	0.67	1	// Ta.5321.1.S1_at // Ta.8757.1.A1_a_at // Ta.8757.1.A1_x_at // Ta.12041.3.S1_a_at // Ta.8501.1.S1_at // Ta.6052.2.S1_a_at
GO:0050896	P	response to stimulus	15	347	2538	34647	0.99	1	// Ta.10054.1.S1_at // Ta.29352.1.S1_at // TaAffx.13785.2.S1_s_at // Ta.3701.1.A1_at // Ta.7147.3.S1_x_at // Ta.12379.1.A1_at // Ta.9564.2.S1_at // Ta.25230.1.S1_at // TaAffx.29599.1.S1_at // Ta.674.3.S1_x_at // Ta.1534.1.S1_x_at // Ta.10764.2.S1_a_at // Ta.29352.1.S1_x_at // Ta.9564.2.S1_x_at // TaAffx.51070.1.S1_at
GO:0043412	P	macromolecule modification	8	347	1551	34647	0.99	1	// TaAffx.23429.1.S1_at // TaAffx.43315.1.S1_at // TaAffx.58783.1.S1_at // TaAffx.29599.1.S1_at // Ta.19003.1.S1_s_at // Ta.12745.1.A1_at // TaAffx.114075.1.S1_s_at // Ta.2490.2.S1_a_at
GO:0010556	P	regulation of macromolecule biosynthetic process	14	347	1233	34647	0.36	1	// Ta.10054.1.S1_at // Ta.1678.3.S1_x_at // Ta.746.3.S1_x_at // Ta.23671.1.S1_x_at // Ta.9185.1.S1_at // Ta.15979.1.S1_at // Ta.6080.1.S1_at // Ta.674.3.S1_x_at // Ta.10492.1.S1_at // Ta.746.1.S1_a_at // Ta.7392.2.S1_a_at // Ta.789.1.S1_a_at // Ta.4828.3.S1_a_at // Ta.4828.3.S1_x_at
GO:0006350	P	transcription	13	347	1143	34647	0.36	1	// Ta.10054.1.S1_at // Ta.1678.3.S1_x_at // Ta.8478.2.A1_a_at // Ta.23671.1.S1_x_at // Ta.9185.1.S1_at // Ta.7282.1.S1_at // Ta.6080.1.S1_at // Ta.8478.3.S1_x_at // Ta.8478.3.S1_a_at // Ta.674.3.S1_x_at // Ta.7392.2.S1_a_at // Ta.4828.3.S1_a_at // Ta.4828.3.S1_x_at
GO:0044265	P	cellular macromolecule catabolic process	6	347	643	34647	0.62	1	// Ta.14429.3.S1_a_at // Ta.9692.2.S1_at // Ta.14554.2.S1_x_at // Ta.1534.1.S1_x_at // Ta.7005.3.S1_a_at // Ta.14429.3.S1_x_at
GO:0006519	P	cellular amino acid and derivative metabolic process	11	347	1655	34647	0.94	1	// Ta.5321.1.S1_at // Ta.7012.3.A1_x_at // TaAffx.58783.1.S1_at // Ta.8757.1.A1_a_at // Ta.20463.1.S1_at // Ta.28358.2.S1_x_at // Ta.7012.2.S1_x_at // Ta.8757.1.A1_x_at // TaAffx.114075.1.S1_s_at // Ta.8501.1.S1_at // Ta.6052.2.S1_a_at
GO:0006732	P	coenzyme metabolic process	7	347	582	34647	0.37	1	// Ta.3321.1.A1_a_at // Ta.5667.3.S1_x_at // Ta.3377.1.S1_at // Ta.25451.1.S1_at // Ta.9335.1.S1_s_at // Ta.21216.3.S1_a_at // Ta.14554.2.S1_x_at
GO:0044248	P	cellular catabolic process	9	347	1098	34647	0.77	1	// Ta.14429.3.S1_a_at // Ta.14429.3.S1_x_at // Ta.9692.2.S1_at // Ta.9335.1.S1_s_at // Ta.21216.3.S1_a_at // Ta.14554.2.S1_x_at // Ta.1534.1.S1_x_at // Ta.9392.1.S1_x_at // Ta.7005.3.S1_a_at
GO:0044249	P	cellular biosynthetic process	54	347	4150	34647	0.028	1	// Ta.6026.2.S1_a_at // Ta.15979.1.S1_at // Ta.26202.1.S1_at // Ta.746.1.S1_a_at // Ta.20463.1.S1_at // Ta.6463.2.S1_a_at // Ta.674.3.S1_x_at // Ta.2753.1.A1_a_at // TaAffx.23429.1.S1_at // Ta.10054.1.S1_at // Ta.23202.2.S1_s_at // Ta.1678.3.S1_x_at // Ta.25451.1.S1_s_at // Ta.5667.3.S1_x_at // Ta.8478.3.S1_a_at // Ta.7282.1.S1_at // Ta.9108.1.S1_at // Ta.25451.1.S1_at // Ta.9357.1.S1_x_at // Ta.…
GO:0034641	P	cellular nitrogen compound metabolic process	12	347	796	34647	0.11	1	// Ta.5321.1.S1_at // Ta.7012.3.A1_x_at // Ta.5667.3.S1_x_at // TaAffx.58783.1.S1_at // Ta.8757.1.A1_a_at // Ta.20463.1.S1_at // Ta.7012.2.S1_x_at // Ta.8757.1.A1_x_at // TaAffx.114075.1.S1_s_at // Ta.8501.1.S1_at // Ta.1534.1.S1_x_at // Ta.6052.2.S1_a_at
GO:0034645	P	cellular macromolecule biosynthetic process	38	347	2552	34647	0.01	1	// Ta.6026.2.S1_a_at // Ta.15979.1.S1_at // Ta.20463.1.S1_at // Ta.6463.2.S1_a_at // Ta.674.3.S1_x_at // Ta.2753.1.A1_a_at // TaAffx.23429.1.S1_at // Ta.10054.1.S1_at // Ta.23202.2.S1_s_at // Ta.1678.3.S1_x_at // Ta.8478.2.A1_a_at // Ta.9357.1.S1_x_at // Ta.7282.1.S1_at // Ta.9108.1.S1_at // Ta.8478.3.S1_a_at // Ta.746.3.S1_x_at // Ta.23435.3.S1_at // Ta.24981.2.S1_a_at // Ta.9357.1.S1_at // Ta.4…
GO:0009719	P	response to endogenous stimulus	5	347	435	34647	0.44	1	// Ta.10054.1.S1_at // Ta.674.3.S1_x_at // Ta.25230.1.S1_at // TaAffx.51070.1.S1_at // Ta.7147.3.S1_x_at
GO:0006139	P	nucleobase, nucleoside, nucleotide and nucleic acid metabolic process	27	347	2724	34647	0.55	1	// Ta.20463.1.S1_at // Ta.8478.3.S1_x_at // Ta.674.3.S1_x_at // Ta.10054.1.S1_at // Ta.1678.3.S1_x_at // Ta.25451.1.S1_s_at // Ta.7282.1.S1_at // Ta.4371.2.A1_a_at // Ta.25451.1.S1_at // Ta.8478.3.S1_a_at // TaAffx.50206.1.S1_at // Ta.23435.3.S1_at // TaAffx.37079.1.S1_at // Ta.4828.3.S1_a_at // Ta.4828.3.S1_x_at // Ta.23671.1.S1_x_at // Ta.9185.1.S1_at // Ta.12745.1.A1_at // Ta.6080.1.S1_at // T…
GO:0051246	P	regulation of protein metabolic process	7	347	284	34647	0.027	1	// Ta.10492.1.S1_at // Ta.3716.2.S1_at // Ta.15979.1.S1_at // Ta.674.3.S1_x_at // Ta.746.3.S1_x_at // Ta.746.1.S1_a_at // Ta.789.1.S1_a_at
GO:0009057	P	macromolecule catabolic process	8	347	1406	34647	0.97	1	// Ta.14429.3.S1_a_at // TaAffx.36687.1.S1_at // Ta.4270.2.S1_at // Ta.9692.2.S1_at // Ta.14554.2.S1_x_at // Ta.1534.1.S1_x_at // Ta.7005.3.S1_a_at // Ta.14429.3.S1_x_at
GO:0022613	P	ribonucleoprotein complex biogenesis	12	347	745	34647	0.076	1	// Ta.28317.3.S1_x_at // Ta.28647.1.S1_at // Ta.23202.2.S1_s_at // TaAffx.51703.1.S1_at // Ta.14549.1.S1_at // Ta.28317.1.S1_x_at // Ta.28704.1.S1_at // Ta.9357.1.S1_x_at // Ta.13259.1.S1_at // Ta.24981.2.S1_a_at // Ta.9357.1.S1_at // Ta.1118.1.S1_at
GO:0032502	P	developmental process	9	347	1082	34647	0.76	1	// Ta.10054.1.S1_at // Ta.14549.1.S1_at // Ta.4371.2.A1_a_at // Ta.9335.1.S1_s_at // TaAffx.19531.1.A1_s_at // TaAffx.92207.1.A1_s_at // TaAffx.25768.1.S1_at // Ta.23145.1.S1_s_at // Ta.9392.1.S1_x_at
GO:0032501	P	multicellular organismal process	9	347	989	34647	0.66	1	// Ta.10054.1.S1_at // Ta.3701.1.A1_at // Ta.14549.1.S1_at // Ta.4371.2.A1_a_at // Ta.9335.1.S1_s_at // TaAffx.92207.1.A1_s_at // TaAffx.25768.1.S1_at // Ta.23145.1.S1_s_at // Ta.9392.1.S1_x_at
GO:0048608	P	reproductive structure development	8	347	306	34647	0.014	1	// Ta.10054.1.S1_at // Ta.14549.1.S1_at // Ta.4371.2.A1_a_at // Ta.9335.1.S1_s_at // TaAffx.19531.1.A1_s_at // TaAffx.92207.1.A1_s_at // TaAffx.25768.1.S1_at // Ta.9392.1.S1_x_at
GO:0043687	P	post-translational protein modification	5	347	1291	34647	1	1	// TaAffx.43315.1.S1_at // Ta.19003.1.S1_s_at // TaAffx.58783.1.S1_at // TaAffx.114075.1.S1_s_at // TaAffx.29599.1.S1_at
GO:0009987	P	cellular process	97	347	10583	34647	0.87	1	// Ta.7291.1.S1_s_at // Ta.746.1.S1_a_at // Ta.6463.2.S1_a_at // TaAffx.114075.1.S1_s_at // Ta.5321.1.S1_at // Ta.23202.2.S1_s_at // Ta.1678.3.S1_x_at // Ta.8478.2.A1_a_at // Ta.7012.2.S1_x_at // Ta.7282.1.S1_at // Ta.9357.1.S1_x_at // Ta.10492.1.S1_at // TaAffx.50206.1.S1_at // Ta.1118.1.S1_at // Ta.23671.1.S1_x_at // Ta.5667.3.S1_x_at // Ta.8757.1.A1_x_at // Ta.8501.1.S1_at // Ta.789.1.S1_a_at …
GO:0006725	P	cellular aromatic compound metabolic process	9	347	737	34647	0.32	1	// Ta.7012.2.S1_x_at // Ta.5667.3.S1_x_at // Ta.28358.2.S1_x_at // Ta.3377.1.S1_at // Ta.25451.1.S1_at // TaAffx.50206.1.S1_at // Ta.7012.3.A1_x_at // Ta.27550.1.S1_at // Ta.6052.2.S1_a_at
GO:0044106	P	cellular amine metabolic process	10	347	1332	34647	0.86	1	// Ta.5321.1.S1_at // Ta.7012.3.A1_x_at // TaAffx.58783.1.S1_at // Ta.8757.1.A1_a_at // Ta.20463.1.S1_at // Ta.7012.2.S1_x_at // Ta.8757.1.A1_x_at // TaAffx.114075.1.S1_s_at // Ta.8501.1.S1_at // Ta.6052.2.S1_a_at
GO:0044255	P	cellular lipid metabolic process	9	347	719	34647	0.3	1	// Ta.6026.2.S1_a_at // TaAffx.23429.1.S1_at // Ta.26202.1.S1_at // TaAffx.25768.1.S1_at // Ta.9335.1.S1_s_at // Ta.12041.3.S1_a_at // Ta.14554.2.S1_x_at // Ta.1534.1.S1_x_at // Ta.9392.1.S1_x_at
GO:0032268	P	regulation of cellular protein metabolic process	6	347	218	34647	0.025	1	// Ta.10492.1.S1_at // Ta.15979.1.S1_at // Ta.674.3.S1_x_at // Ta.746.3.S1_x_at // Ta.746.1.S1_a_at // Ta.789.1.S1_a_at
GO:0006082	P	organic acid metabolic process	20	347	2089	34647	0.61	1	// Ta.5321.1.S1_at // Ta.9392.1.S1_x_at // TaAffx.114075.1.S1_s_at // Ta.7012.2.S1_x_at // Ta.5667.3.S1_x_at // TaAffx.58783.1.S1_at // Ta.14554.2.S1_x_at // Ta.8757.1.A1_a_at // Ta.20463.1.S1_at // Ta.3377.1.S1_at // Ta.25451.1.S1_at // Ta.8757.1.A1_x_at // Ta.12041.3.S1_a_at // Ta.7012.3.A1_x_at // Ta.8501.1.S1_at // Ta.1534.1.S1_x_at // Ta.9335.1.S1_s_at // Ta.6136.1.S1_at // Ta.6052.2.S1_a_at…
GO:0009725	P	response to hormone stimulus	5	347	396	34647	0.37	1	// Ta.10054.1.S1_at // Ta.674.3.S1_x_at // Ta.25230.1.S1_at // TaAffx.51070.1.S1_at // Ta.7147.3.S1_x_at
GO:0043170	P	macromolecule metabolic process	63	347	6509	34647	0.64	1	// Ta.6026.2.S1_a_at // TaAffx.59472.1.A1_at // TaAffx.23429.1.S1_at // Ta.15979.1.S1_at // TaAffx.36687.1.S1_at // Ta.14554.2.S1_x_at // Ta.20463.1.S1_at // Ta.6463.2.S1_a_at // TaAffx.92207.1.A1_s_at // Ta.674.3.S1_x_at // TaAffx.114075.1.S1_s_at // Ta.2753.1.A1_a_at // TaAffx.110539.1.S1_s_at // Ta.10054.1.S1_at // Ta.23202.2.S1_s_at // Ta.7490.1.S1_at // Ta.8478.2.A1_a_at // Ta.3716.2.S1_at /…
GO:0031326	P	regulation of cellular biosynthetic process	14	347	1243	34647	0.37	1	// Ta.10054.1.S1_at // Ta.1678.3.S1_x_at // Ta.746.3.S1_x_at // Ta.23671.1.S1_x_at // Ta.9185.1.S1_at // Ta.15979.1.S1_at // Ta.6080.1.S1_at // Ta.674.3.S1_x_at // Ta.10492.1.S1_at // Ta.746.1.S1_a_at // Ta.7392.2.S1_a_at // Ta.789.1.S1_a_at // Ta.4828.3.S1_a_at // Ta.4828.3.S1_x_at
GO:0031323	P	regulation of cellular metabolic process	15	347	1416	34647	0.45	1	// Ta.10054.1.S1_at // Ta.1678.3.S1_x_at // Ta.746.3.S1_x_at // Ta.23671.1.S1_x_at // Ta.9185.1.S1_at // Ta.15979.1.S1_at // Ta.746.1.S1_a_at // Ta.6080.1.S1_at // Ta.674.3.S1_x_at // Ta.10492.1.S1_at // Ta.14554.2.S1_x_at // Ta.7392.2.S1_a_at // Ta.789.1.S1_a_at // Ta.4828.3.S1_a_at // Ta.4828.3.S1_x_at
GO:0019752	P	carboxylic acid metabolic process	20	347	2086	34647	0.61	1	// Ta.5321.1.S1_at // Ta.9392.1.S1_x_at // TaAffx.114075.1.S1_s_at // Ta.7012.2.S1_x_at // Ta.5667.3.S1_x_at // TaAffx.58783.1.S1_at // Ta.14554.2.S1_x_at // Ta.8757.1.A1_a_at // Ta.20463.1.S1_at // Ta.3377.1.S1_at // Ta.25451.1.S1_at // Ta.8757.1.A1_x_at // Ta.12041.3.S1_a_at // Ta.7012.3.A1_x_at // Ta.8501.1.S1_at // Ta.1534.1.S1_x_at // Ta.9335.1.S1_s_at // Ta.6136.1.S1_at // Ta.6052.2.S1_a_at…
GO:0045449	P	regulation of transcription	9	347	1050	34647	0.73	1	// Ta.10054.1.S1_at // Ta.1678.3.S1_x_at // Ta.23671.1.S1_x_at // Ta.9185.1.S1_at // Ta.6080.1.S1_at // Ta.674.3.S1_x_at // Ta.7392.2.S1_a_at // Ta.4828.3.S1_a_at // Ta.4828.3.S1_x_at
GO:0015031	P	protein transport	6	347	538	34647	0.45	1	// Ta.13242.2.S1_x_at // Ta.5531.1.S1_at // Ta.12041.3.S1_a_at // Ta.11141.1.S1_x_at // Ta.4538.1.S1_at // Ta.4687.1.S1_at
GO:0006091	P	generation of precursor metabolites and energy	5	347	731	34647	0.86	1	// Ta.1534.1.S1_x_at // Ta.7291.1.S1_s_at // Ta.14554.2.S1_x_at // Ta.21216.3.S1_a_at // Ta.7005.3.S1_a_at
GO:0007275	P	multicellular organismal development	8	347	920	34647	0.7	1	// Ta.10054.1.S1_at // Ta.14549.1.S1_at // Ta.4371.2.A1_a_at // Ta.9335.1.S1_s_at // TaAffx.92207.1.A1_s_at // Ta.23145.1.S1_s_at // TaAffx.25768.1.S1_at // Ta.9392.1.S1_x_at
GO:0006520	P	cellular amino acid metabolic process	10	347	1332	34647	0.86	1	// Ta.5321.1.S1_at // Ta.7012.3.A1_x_at // TaAffx.58783.1.S1_at // Ta.8757.1.A1_a_at // Ta.20463.1.S1_at // Ta.7012.2.S1_x_at // Ta.8757.1.A1_x_at // TaAffx.114075.1.S1_s_at // Ta.8501.1.S1_at // Ta.6052.2.S1_a_at
GO:0010467	P	gene expression	39	347	2492	34647	0.0042	1	// Ta.15979.1.S1_at // Ta.746.1.S1_a_at // Ta.20463.1.S1_at // Ta.6463.2.S1_a_at // Ta.674.3.S1_x_at // Ta.2753.1.A1_a_at // Ta.10054.1.S1_at // Ta.23202.2.S1_s_at // Ta.1678.3.S1_x_at // Ta.8478.2.A1_a_at // Ta.9357.1.S1_x_at // Ta.7282.1.S1_at // Ta.9108.1.S1_at // Ta.8478.3.S1_a_at // Ta.746.3.S1_x_at // Ta.24981.2.S1_a_at // Ta.9357.1.S1_at // Ta.4828.3.S1_a_at // Ta.1118.1.S1_at // Ta.28317.…
GO:0010468	P	regulation of gene expression	14	347	1296	34647	0.43	1	// Ta.10054.1.S1_at // Ta.1678.3.S1_x_at // Ta.746.3.S1_x_at // Ta.23671.1.S1_x_at // Ta.9185.1.S1_at // Ta.15979.1.S1_at // Ta.6080.1.S1_at // Ta.674.3.S1_x_at // Ta.10492.1.S1_at // Ta.746.1.S1_a_at // Ta.7392.2.S1_a_at // Ta.789.1.S1_a_at // Ta.4828.3.S1_a_at // Ta.4828.3.S1_x_at
GO:0019219	P	regulation of nucleobase, nucleoside, nucleotide and nucleic acid metabolic process	9	347	1141	34647	0.81	1	// Ta.10054.1.S1_at // Ta.1678.3.S1_x_at // Ta.23671.1.S1_x_at // Ta.9185.1.S1_at // Ta.6080.1.S1_at // Ta.674.3.S1_x_at // Ta.7392.2.S1_a_at // Ta.4828.3.S1_a_at // Ta.4828.3.S1_x_at
GO:0006464	P	protein modification process	7	347	1480	34647	0.99	1	// TaAffx.23429.1.S1_at // TaAffx.43315.1.S1_at // TaAffx.58783.1.S1_at // TaAffx.29599.1.S1_at // Ta.19003.1.S1_s_at // TaAffx.114075.1.S1_s_at // Ta.2490.2.S1_a_at
GO:0022414	P	reproductive process	9	347	409	34647	0.025	1	// Ta.10054.1.S1_at // Ta.14549.1.S1_at // Ta.14439.3.S1_a_at // Ta.4371.2.A1_a_at // Ta.9335.1.S1_s_at // TaAffx.19531.1.A1_s_at // TaAffx.92207.1.A1_s_at // TaAffx.25768.1.S1_at // Ta.9392.1.S1_x_at
GO:0009058	P	biosynthetic process	58	347	4408	34647	0.019	1	// Ta.6026.2.S1_a_at // TaAffx.23429.1.S1_at // Ta.15979.1.S1_at // Ta.26202.1.S1_at // Ta.746.1.S1_a_at // Ta.20463.1.S1_at // Ta.6463.2.S1_a_at // Ta.674.3.S1_x_at // Ta.8766.1.S1_at // Ta.2753.1.A1_a_at // TaAffx.110539.1.S1_s_at // Ta.10054.1.S1_at // Ta.23202.2.S1_s_at // Ta.1678.3.S1_x_at // Ta.25451.1.S1_s_at // Ta.5667.3.S1_x_at // Ta.8478.3.S1_a_at // Ta.7282.1.S1_at // Ta.9108.1.S1_at /…
GO:0009059	P	macromolecule biosynthetic process	40	347	2733	34647	0.011	1	// Ta.6026.2.S1_a_at // TaAffx.23429.1.S1_at // Ta.15979.1.S1_at // Ta.746.1.S1_a_at // Ta.20463.1.S1_at // Ta.6463.2.S1_a_at // Ta.674.3.S1_x_at // Ta.2753.1.A1_a_at // TaAffx.110539.1.S1_s_at // Ta.10054.1.S1_at // Ta.23202.2.S1_s_at // Ta.1678.3.S1_x_at // Ta.8478.2.A1_a_at // Ta.9357.1.S1_x_at // Ta.7282.1.S1_at // Ta.9108.1.S1_at // Ta.8478.3.S1_a_at // Ta.746.3.S1_x_at // Ta.23435.3.S1_at /…
GO:0051171	P	regulation of nitrogen compound metabolic process	9	347	1151	34647	0.82	1	// Ta.10054.1.S1_at // Ta.1678.3.S1_x_at // Ta.23671.1.S1_x_at // Ta.9185.1.S1_at // Ta.6080.1.S1_at // Ta.674.3.S1_x_at // Ta.7392.2.S1_a_at // Ta.4828.3.S1_a_at // Ta.4828.3.S1_x_at
GO:0051649	P	establishment of localization in cell	5	347	529	34647	0.61	1	// Ta.7669.1.S1_a_at // Ta.5531.1.S1_at // Ta.12041.3.S1_a_at // Ta.4687.1.S1_at // Ta.7147.3.S1_x_at
GO:0042221	P	response to chemical stimulus	9	347	1218	34647	0.86	1	// Ta.10054.1.S1_at // TaAffx.13785.2.S1_s_at // Ta.7147.3.S1_x_at // Ta.12379.1.A1_at // Ta.25230.1.S1_at // Ta.10764.2.S1_a_at // Ta.674.3.S1_x_at // Ta.1534.1.S1_x_at // TaAffx.51070.1.S1_at
GO:0009056	P	catabolic process	11	347	1898	34647	0.98	1	// Ta.14429.3.S1_a_at // Ta.14429.3.S1_x_at // TaAffx.36687.1.S1_at // Ta.4270.2.S1_at // Ta.9692.2.S1_at // Ta.9335.1.S1_s_at // Ta.21216.3.S1_a_at // Ta.14554.2.S1_x_at // Ta.1534.1.S1_x_at // Ta.9392.1.S1_x_at // Ta.7005.3.S1_a_at
GO:0051179	P	localization	22	347	2277	34647	0.6	1	// Ta.7147.3.S1_x_at // Ta.10612.1.S1_at // Ta.10375.1.S1_a_at // Ta.6262.2.S1_x_at // Ta.13242.2.S1_x_at // Ta.5531.1.S1_at // Ta.19003.1.S1_s_at // Ta.12041.3.S1_a_at // Ta.30759.1.S1_x_at // Ta.9392.1.S1_x_at // Ta.4687.1.S1_at // TaAffx.13785.2.S1_s_at // Ta.3701.1.A1_at // Ta.14297.1.A1_at // Ta.11141.1.S1_x_at // Ta.1622.1.S1_at // Ta.7669.1.S1_a_at // Ta.11992.1.S1_at // Ta.12379.1.A1_at /…
GO:0051641	P	cellular localization	5	347	549	34647	0.64	1	// Ta.7669.1.S1_a_at // Ta.5531.1.S1_at // Ta.12041.3.S1_a_at // Ta.4687.1.S1_at // Ta.7147.3.S1_x_at
GO:0044238	P	primary metabolic process	81	347	8618	34647	0.76	1	// Ta.6026.2.S1_a_at // Ta.7012.2.S1_x_at // TaAffx.59472.1.A1_at // TaAffx.23429.1.S1_at // Ta.15979.1.S1_at // Ta.26202.1.S1_at // Ta.8501.1.S1_at // Ta.20463.1.S1_at // Ta.28317.3.S1_x_at // Ta.6463.2.S1_a_at // Ta.14554.2.S1_x_at // Ta.674.3.S1_x_at // TaAffx.114075.1.S1_s_at // Ta.2753.1.A1_a_at // TaAffx.51703.1.S1_at // Ta.19003.1.S1_s_at // TaAffx.92207.1.A1_s_at // TaAffx.110539.1.S1_s_a…
GO:0005975	P	carbohydrate metabolic process	8	347	1347	34647	0.96	1	// Ta.6026.2.S1_a_at // TaAffx.36687.1.S1_at // Ta.23435.3.S1_at // TaAffx.25768.1.S1_at // Ta.14554.2.S1_x_at // Ta.1534.1.S1_x_at // Ta.6136.1.S1_at // Ta.7005.3.S1_a_at
GO:0042180	P	cellular ketone metabolic process	21	347	2135	34647	0.57	1	// Ta.5321.1.S1_at // Ta.3321.1.A1_a_at // Ta.9392.1.S1_x_at // TaAffx.114075.1.S1_s_at // Ta.7012.2.S1_x_at // Ta.5667.3.S1_x_at // TaAffx.58783.1.S1_at // Ta.14554.2.S1_x_at // Ta.8757.1.A1_a_at // Ta.20463.1.S1_at // Ta.3377.1.S1_at // Ta.25451.1.S1_at // Ta.8757.1.A1_x_at // Ta.12041.3.S1_a_at // Ta.7012.3.A1_x_at // Ta.8501.1.S1_at // Ta.1534.1.S1_x_at // Ta.9335.1.S1_s_at // Ta.6136.1.S1_at…
GO:0048856	P	anatomical structure development	8	347	811	34647	0.57	1	// Ta.10054.1.S1_at // Ta.14549.1.S1_at // Ta.4371.2.A1_a_at // Ta.9335.1.S1_s_at // TaAffx.19531.1.A1_s_at // TaAffx.92207.1.A1_s_at // TaAffx.25768.1.S1_at // Ta.9392.1.S1_x_at
GO:0044237	P	cellular metabolic process	83	347	8350	34647	0.55	1	// Ta.6026.2.S1_a_at // Ta.7291.1.S1_s_at // TaAffx.59472.1.A1_at // Ta.15979.1.S1_at // Ta.26202.1.S1_at // Ta.8501.1.S1_at // Ta.20463.1.S1_at // Ta.6463.2.S1_a_at // Ta.14554.2.S1_x_at // Ta.674.3.S1_x_at // TaAffx.114075.1.S1_s_at // Ta.2753.1.A1_a_at // Ta.19003.1.S1_s_at // TaAffx.92207.1.A1_s_at // TaAffx.23429.1.S1_at // Ta.10054.1.S1_at // Ta.23202.2.S1_s_at // Ta.1678.3.S1_x_at // Ta.25…
GO:0006066	P	alcohol metabolic process	6	347	649	34647	0.63	1	// Ta.26202.1.S1_at // Ta.14554.2.S1_x_at // TaAffx.25768.1.S1_at // Ta.23435.3.S1_at // Ta.1534.1.S1_x_at // Ta.7005.3.S1_a_at
GO:0044085	P	cellular component biogenesis	12	347	1111	34647	0.44	1	// Ta.28317.3.S1_x_at // Ta.28647.1.S1_at // Ta.23202.2.S1_s_at // TaAffx.51703.1.S1_at // Ta.14549.1.S1_at // Ta.28317.1.S1_x_at // Ta.28704.1.S1_at // Ta.9357.1.S1_x_at // Ta.13259.1.S1_at // Ta.24981.2.S1_a_at // Ta.9357.1.S1_at // Ta.1118.1.S1_at
GO:0006417	P	regulation of translation	6	347	192	34647	0.014	1	// Ta.10492.1.S1_at // Ta.15979.1.S1_at // Ta.674.3.S1_x_at // Ta.746.3.S1_x_at // Ta.746.1.S1_a_at // Ta.789.1.S1_a_at
GO:0043169	F	cation binding	27	347	3395	34647	0.92	1	// Ta.1678.2.S1_a_at // Ta.11105.1.S1_at // Ta.21518.2.S1_x_at // Ta.28165.1.S1_at // TaAffx.58792.1.S1_s_at // TaAffx.43423.1.A1_at // Ta.24118.2.S1_a_at // Ta.19003.1.S1_s_at // Ta.23435.3.S1_at // Ta.4238.1.S1_at // Ta.7255.1.S1_at // TaAffx.64589.1.S1_at // Ta.30638.1.S1_at // Ta.20706.1.S1_s_at // Ta.28185.2.S1_x_at // Ta.16270.1.S1_at // TaAffx.29599.1.S1_at // Ta.3345.1.S1_a_at // Ta.3564.…
GO:0000166	F	nucleotide binding	18	347	2546	34647	0.96	1	// Ta.4270.2.S1_at // TaAffx.4642.1.S1_at // Ta.30101.1.S1_at // Ta.14197.1.S1_at // Ta.7147.3.S1_x_at // Ta.11141.1.S1_x_at // Ta.6262.2.S1_x_at // TaAffx.107764.1.S1_at // TaAffx.58783.1.S1_at // Ta.20463.1.S1_at // Ta.9322.1.S1_at // Ta.7012.2.S1_x_at // Ta.9335.1.S1_s_at // TaAffx.50206.1.S1_at // TaAffx.92207.1.A1_s_at // Ta.7012.3.A1_x_at // TaAffx.114075.1.S1_s_at // Ta.6052.2.S1_a_at
GO:0016740	F	transferase activity	28	347	3757	34647	0.96	1	// Ta.26202.1.S1_at // TaAffx.65719.1.A1_at // Ta.8986.1.A1_at // TaAffx.114075.1.S1_s_at // Ta.21089.1.S1_at // Ta.9427.2.S1_at // TaAffx.110539.1.S1_s_at // Ta.5321.1.S1_at // TaAffx.59518.1.S1_at // TaAffx.58783.1.S1_at // Ta.25451.1.S1_at // TaAffx.50206.1.S1_at // Ta.23435.3.S1_at // Ta.7490.1.S1_at // Ta.27673.1.A1_x_at // TaAffx.23429.1.S1_at // Ta.5667.3.S1_x_at // Ta.5191.1.A1_at // Ta.3…
GO:0016741	F	transferase activity, transferring one-carbon groups	6	347	339	34647	0.13	1	// TaAffx.91061.1.S1_at // TaAffx.59518.1.S1_at // Ta.3981.1.S1_at // Ta.25451.1.S1_at // Ta.8436.1.A1_at // Ta.21089.1.S1_at
GO:0016818	F	hydrolase activity, acting on acid anhydrides, in phosphorus-containing anhydrides	6	347	823	34647	0.83	1	// Ta.4270.2.S1_at // Ta.5021.3.S1_a_at // TaAffx.110520.1.S1_at // TaAffx.4642.1.S1_at // Ta.2594.1.S1_s_at // Ta.7360.1.S1_at
[truncated: 74 more rows]

## Sheet: Aem11Rem9Common probesets
Probesets overlapping between Aem11 and Rem9 clusters
Ta.10038.3.S1_a_at
Ta.23479.1.S1_a_at
Ta.9570.1.S1_at
Ta.8558.1.S1_at
Ta.28712.1.S1_at
Ta.30888.1.S1_at
[truncated: 1,218 more rows]

## Sheet: Aem11Rem9Common GOterm
GO terms enriched in probesets overlapping between Aem11 and Rem9 clusters
[truncated: 385 more rows]

[truncated: 8 more sheets: Aem11Rem10Common probesets, Aem11Rem10Common GOterm, Aem11Rem12Common probesets, Aem11Rem12Common GOterm, Aem1011Rem91012Common Probesets, Aem1011Rem91012Common GOterm, Aem5Rem3Common probesets, Aem5Rem3Common GO term]
