# Supplementary material for: Seed maturation associated transcriptional programs and regulatory networks underlying genotypic difference in seed dormancy and size/weight in wheat (Triticum aestivum L.)
Source: BMC Plant Biol. 2017 Sep 16;17:154. doi: 10.1186/s12870-017-1104-5 (PMC5603048; doi:10.1186/s12870-017-1104-5)
Supplement: Supplementary file 12 — Table S6. Gene ontology enrichment of probesets overlapping between endosperm clusters of AC Domain and RL4452. (XLS 4007 kb) [file 12870_2017_1104_MOESM12_ESM.xls]

## Sheet: Aen1Ren1Common probesets
Table S6. Gene ontology enrichment of probesets overlapping between endosperm clusters of AC Domain and RL4452.
Probesets overlapping between Aen1 and Ren1 clusters
Probesets
Ta.1391.1.S1_x_at
Ta.24301.1.A1_x_at
Ta.13248.1.S1_at
Ta.27657.4.S1_x_at
Ta.29445.1.S1_at
Ta.7378.2.S1_x_at
Ta.6939.1.A1_at
Ta.9558.1.S1_x_at
Ta.2864.2.S1_a_at
Ta.9168.1.A1_at
Ta.14183.1.S1_at
Ta.806.1.A1_at
Ta.27657.14.S1_x_at
Ta.4402.1.S1_at
TaAffx.124202.1.S1_at
Ta.3551.1.S1_at
Ta.6492.2.A1_x_at
Ta.8413.1.A1_at
Ta.2864.2.S1_at
Ta.24675.1.S1_a_at
Ta.10329.17.S1_at
Ta.27657.6.S1_x_at
Ta.28368.1.S1_x_at
Ta.20591.1.S1_a_at
Ta.24742.1.S1_x_at
TaAffx.132315.1.S1_at
Ta.7378.7.S1_at
Ta.7378.3.S1_at
Ta.3122.1.S1_a_at
Ta.24281.1.S1_at
Ta.7378.27.S1_at
Ta.10131.1.A1_at
Ta.13818.1.S1_at
Ta.10329.32.S1_at
Ta.2837.1.S1_s_at
Ta.10329.29.S1_x_at
Ta.8463.1.S1_s_at
Ta.7228.1.S1_at
Ta.10329.43.S1_x_at
Ta.13256.1.A1_x_at
Ta.26019.1.S1_at
Ta.14998.1.S1_at
Ta.7378.5.A1_at
Ta.2864.2.S1_x_at
Ta.10329.8.S1_x_at
Ta.20658.3.S1_x_at
TaAffx.91387.1.A1_at
TaAffx.56358.1.S1_at
Ta.7378.18.S1_x_at
Ta.27657.14.S1_s_at
Ta.28741.1.S1_at
Ta.2864.1.S1_at
Ta.7378.27.S1_x_at
Ta.27101.2.S1_at
Ta.28157.1.S1_at
Ta.21881.1.S1_at
Ta.9965.1.S1_at
Ta.9005.1.S1_a_at
Ta.1452.1.S1_x_at
Ta.1452.2.S1_x_at
Ta.1452.1.S1_at
Ta.27708.1.S1_x_at
Ta.6492.3.S1_a_at
Ta.166.1.S1_a_at
Ta.2612.1.S1_x_at
Ta.10099.2.S1_x_at
Ta.1452.2.S1_a_at
Ta.3590.2.S1_s_at
TaAffx.110936.1.S1_s_at
Ta.2548.1.S1_at
Ta.23807.10.S1_x_at
Ta.3502.1.S1_at
Ta.2848.1.S1_at
Ta.20591.2.S1_a_at
TaAffx.52774.1.S1_at
Ta.13256.2.S1_x_at
TaAffx.113849.1.S1_at
Ta.28494.1.S1_s_at
Ta.22871.1.S1_s_at
Ta.4163.1.A1_at
TaAffx.55554.2.A1_at
Ta.9531.1.A1_at
Ta.3629.1.S1_a_at
Ta.12789.2.A1_x_at
Ta.5382.1.S1_x_at
Ta.4283.1.S1_x_at
Ta.7608.2.A1_a_at
Ta.6651.1.S1_at
Ta.28553.13.S1_x_at
Ta.28553.13.S1_at
TaAffx.59022.1.S1_at
Ta.4839.1.A1_at
Ta.13785.2.S1_a_at
TaAffx.117160.1.S1_s_at
Ta.30527.1.S1_x_at
Ta.19896.1.A1_at
Ta.14456.1.S1_at
Ta.8574.2.A1_at
TaAffx.106421.1.S1_at
Ta.18076.1.S1_x_at
Ta.18223.1.S1_at
Ta.2746.1.S1_x_at
Ta.4333.1.S1_at
Ta.28819.2.S1_a_at
Ta.23395.1.S1_a_at
Ta.11535.1.A1_at
Ta.4018.1.S1_at
Ta.5466.1.S1_at
Ta.11582.1.S1_at
Ta.6789.2.S1_x_at
Ta.2746.1.S1_a_at
TaAffx.9452.1.S1_x_at
Ta.28209.2.S1_x_at
Ta.30948.1.S1_at
Ta.10088.1.S1_at
Ta.9316.1.S1_at
Ta.9316.1.S1_x_at
Ta.4969.1.S1_x_at
Ta.28494.2.S1_at
Ta.28209.3.S1_x_at
TaAffx.36144.1.S1_at
TaAffx.86848.1.S1_at
Ta.13624.2.S1_x_at
TaAffx.101420.2.S1_at
Ta.12006.1.A1_at
Ta.13849.1.S1_at
Ta.21393.1.A1_x_at
Ta.21393.1.A1_s_at
Ta.4071.1.S1_x_at
Ta.4019.1.S1_at
TaAffx.132411.1.A1_at
Ta.22343.1.S1_at
Ta.9172.1.S1_x_at
Ta.9172.1.S1_at
Ta.13624.2.S1_at
Ta.4324.1.A1_at
Ta.7483.1.A1_at
TaAffx.38560.1.A1_at
Ta.659.2.S1_x_at
Ta.6041.1.A1_a_at
TaAffx.132132.1.A1_at
Ta.28334.1.S1_at
Ta.5845.2.A1_x_at
Ta.14390.1.S1_at
Ta.23913.1.A1_at
TaAffx.77390.1.S1_at
TaAffx.24921.1.S1_s_at
Ta.6899.2.S1_a_at
Ta.8056.1.A1_at
Ta.11436.1.A1_at
Ta.5046.1.S1_at
Ta.7772.1.S1_at
TaAffx.128522.1.S1_at
Ta.6381.2.S1_a_at
Ta.28242.1.S1_at
Ta.798.1.S1_x_at
Ta.28750.2.A1_x_at
Ta.20516.1.S1_at
TaAffx.9136.1.S1_at
TaAffx.107244.3.S1_s_at
Ta.14488.2.S1_x_at
TaAffx.77895.1.S1_at
Ta.2310.1.S1_x_at
Ta.21258.2.S1_at
Ta.14506.1.S1_s_at
Ta.5373.1.S1_at
Ta.5233.1.S1_a_at
Ta.396.1.S1_at
Ta.6905.2.A1_at
Ta.24729.1.S1_x_at
Ta.4980.2.S1_a_at
Ta.23916.1.S1_at
TaAffx.80306.1.S1_at
Ta.28728.2.S1_x_at
Ta.13663.1.S1_at
Ta.3325.1.S1_at
Ta.621.3.S1_s_at
Ta.3659.1.S1_x_at
Ta.28731.1.S1_x_at
Ta.24747.1.A1_x_at
TaAffx.5891.3.A1_s_at
Ta.2884.2.S1_a_at
Ta.1321.1.S1_s_at
Ta.2023.1.S1_at
Ta.5233.2.S1_a_at
TaAffx.75800.1.S1_at
Ta.2943.1.S1_at
Ta.6586.2.S1_x_at
Ta.2884.3.S1_x_at
Ta.11832.1.S1_at
Ta.6508.1.S1_at
Ta.3344.1.S1_at
TaAffx.55948.1.S1_s_at
Ta.4884.1.A1_at
Ta.6945.1.A1_at
Ta.3201.1.S1_at
Ta.6945.1.A1_a_at
Ta.12723.1.S1_at
Ta.30741.1.S1_at
Ta.23050.2.A1_x_at
Ta.5439.1.S1_a_at
Ta.27668.1.S1_at
Ta.10001.1.S1_at
Ta.714.1.S1_x_at
Ta.20902.1.S1_x_at
Ta.24976.1.S1_x_at
TaAffx.128712.18.S1_s_at
Ta.26032.1.S1_at
TaAffx.128414.1.A1_x_at
Ta.2727.1.A1_at
Ta.28556.1.S1_at
Ta.18528.2.S1_a_at
Ta.28308.1.S1_at
Ta.9117.1.A1_at
Ta.9117.1.A1_a_at
TaAffx.132143.1.S1_s_at
Ta.7569.1.S1_at
Ta.7740.1.A1_at
Ta.9270.1.S1_at
Ta.23454.1.S1_at
Ta.24758.1.S1_a_at
Ta.29798.1.S1_s_at
Ta.24299.1.S1_at
Ta.7871.2.S1_a_at
Ta.20902.1.S1_a_at
Ta.4649.1.S1_at
Ta.5386.1.S1_a_at
Ta.27765.5.S1_x_at
Ta.10224.1.A1_at
TaAffx.128896.1.S1_s_at
TaAffx.128896.20.S1_s_at
Ta.9523.3.S1_s_at
Ta.27038.1.S1_at
Ta.27038.1.S1_x_at
TaAffx.117638.1.S1_at
Ta.5397.1.S1_at
Ta.912.1.S1_at
Ta.28600.1.S1_at
TaAffx.90042.1.S1_at
Ta.27911.1.S1_at
Ta.6214.1.S1_x_at
Ta.29814.1.S1_at
Ta.18223.1.S1_a_at
Ta.4840.1.S1_at
TaAffx.102873.1.S1_at
Ta.9983.2.S1_at
Ta.25564.1.S1_at
Ta.1227.1.A1_at
Ta.24120.1.S1_at
TaAffx.79992.1.S1_at
Ta.93.1.S1_at
Ta.8830.1.S1_at
Ta.4050.1.S1_at
Ta.10329.23.S1_at
Ta.1264.1.S1_x_at
Ta.7608.1.S1_a_at
Ta.6222.2.S1_at
Ta.9713.2.S1_x_at
Ta.488.1.S1_at
Ta.28750.1.S1_x_at
Ta.3253.1.S1_at
Ta.25389.1.S1_at
Ta.6517.3.S1_x_at
TaAffx.34454.1.S1_at
Ta.9713.2.S1_a_at
TaAffx.16483.1.S1_at
Ta.4346.1.A1_x_at
Ta.8006.1.S1_a_at
Ta.28283.1.S1_at
Ta.3862.1.S1_s_at
Ta.5598.1.S1_at
Ta.7203.1.S1_a_at
Ta.581.1.S1_at
TaAffx.88999.1.S1_at
Ta.16231.1.A1_at
TaAffx.117951.1.S1_at
TaAffx.23090.2.S1_at
TaAffx.83705.1.S1_at
Ta.14433.1.S1_at
Ta.811.2.S1_a_at
TaAffx.84470.1.S1_x_at
Ta.14450.3.S1_a_at
Ta.10170.1.S1_at
Ta.9809.1.A1_at
Ta.6101.2.S1_a_at
Ta.18988.1.S1_at
Ta.19618.1.S1_at
Ta.7837.1.S1_x_at
Ta.4606.1.A1_at
Ta.8220.1.S1_at
Ta.4406.1.S1_at
Ta.14442.1.S1_at
Ta.30755.1.S1_at
Ta.1042.1.S1_x_at
TaAffx.92275.1.A1_at
Ta.5424.1.S1_at
Ta.7582.1.S1_at
Ta.7837.1.S1_at
Ta.27575.1.S1_x_at
Ta.27575.1.S1_at
Ta.4969.3.S1_x_at
Ta.28494.2.S1_x_at
Ta.16101.1.S1_at
Ta.21412.1.S1_x_at
Ta.24218.3.S1_x_at
Ta.5648.2.S1_x_at
Ta.10153.1.A1_at
Ta.6041.3.S1_at
Ta.5533.2.S1_a_at
Ta.22089.1.S1_at
Ta.27761.2.S1_x_at
Ta.10046.1.S1_at
Ta.9267.1.S1_at
TaAffx.25424.1.S1_at
Ta.25327.1.A1_at
TaAffx.25660.1.S1_at
TaAffx.19661.1.S1_at
TaAffx.31542.1.S1_at
Ta.570.1.A1_at
Ta.29587.3.A1_at
Ta.10103.1.A1_at
Ta.3249.3.A1_at
Ta.5103.1.S1_at
Ta.28289.1.S1_x_at
Ta.7151.2.S1_at
Ta.27107.1.S1_at
Ta.25333.1.S1_at
Ta.4900.1.S1_at
TaAffx.106240.1.S1_s_at
Ta.1525.1.S1_at
Ta.9983.1.S1_s_at
Ta.9987.1.S1_x_at
TaAffx.38359.1.S1_at
TaAffx.75772.1.A1_at
Ta.9944.1.S1_at
TaAffx.261.1.S1_at
Ta.799.1.S1_at
Ta.3581.3.S1_x_at
TaAffx.51200.1.A1_at
Ta.21935.1.S1_at
TaAffx.80911.1.S1_at
Ta.10127.2.A1_a_at
Ta.1725.1.S1_at
Ta.9881.1.S1_at
Ta.28233.1.S1_at
Ta.777.1.S1_at
Ta.9990.3.S1_x_at
Ta.8081.1.S1_at
Ta.28496.1.A1_at
Ta.14039.1.S1_s_at
Ta.30702.1.S1_x_at
TaAffx.20889.1.S1_at
TaAffx.128506.1.S1_x_at
Ta.28942.2.A1_at
Ta.13319.1.S1_x_at
Ta.3249.1.S1_at
Ta.28363.2.S1_a_at
Ta.1130.1.S1_a_at
TaAffx.52717.1.S1_x_at
Ta.556.1.S1_x_at
Ta.9990.1.S1_at
Ta.14039.2.S1_x_at
Ta.8439.1.A1_x_at
Ta.14039.1.S1_x_at
Ta.1545.1.S1_at
Ta.22984.1.S1_x_at
Ta.28289.1.S1_a_at
Ta.2001.1.S1_at
Ta.27761.3.S1_x_at
Ta.25381.1.S1_s_at
Ta.799.1.S1_x_at
TaAffx.79349.1.S1_at
TaAffx.132697.1.S1_at
Ta.11022.2.S1_at
Ta.8030.1.A1_at
Ta.3749.1.S1_at
Ta.975.2.S1_at
TaAffx.24002.1.S1_at
TaAffx.5670.2.S1_s_at
Ta.21983.1.S1_at
TaAffx.114170.1.S1_at
Ta.9921.1.S1_at
Ta.1130.2.S1_x_at
Ta.3249.2.S1_x_at
Ta.10018.1.S1_at
Ta.21213.1.S1_a_at
Ta.9992.1.S1_at
Ta.10836.1.A1_at
Ta.1139.1.S1_at
Ta.10172.2.S1_x_at
TaAffx.117178.1.S1_at
Ta.10188.1.A1_at
TaAffx.53659.1.S1_s_at
TaAffx.25063.1.S1_at
Ta.28437.2.S1_s_at
Ta.3749.1.S1_s_at
Ta.7756.2.S1_x_at
Ta.655.2.A1_x_at
Ta.1130.3.S1_x_at
Ta.10061.1.S1_at
Ta.21213.2.S1_x_at
Ta.10028.1.S1_s_at
Ta.13211.1.S1_at
Ta.556.1.S1_at
Ta.30501.1.S1_at
Ta.27761.1.S1_x_at
Ta.28750.1.S1_at
Ta.1325.2.S1_x_at
Ta.24730.2.S1_x_at
Ta.27751.2.S1_x_at
Ta.10172.3.A1_x_at
Ta.11022.2.S1_x_at
TaAffx.117209.1.S1_s_at
Ta.28496.1.A1_x_at
Ta.3.1.S1_at
Ta.1139.1.S1_x_at
Ta.1725.2.S1_at
Ta.14243.1.A1_at
Ta.22984.2.S1_x_at
Ta.28700.1.S1_at
Ta.10172.1.S1_x_at
Ta.27751.7.A1_x_at
TaAffx.15045.1.S1_at
Ta.9990.1.S1_x_at
Ta.10172.1.S1_at
Ta.10012.1.S1_at
Ta.28363.1.A1_x_at
Ta.7542.2.S1_s_at
Ta.7756.2.S1_a_at
Ta.28363.1.A1_at
Ta.3361.1.S1_at
Ta.25837.1.S1_at
TaAffx.43752.1.A1_x_at
TaAffx.43752.1.A1_at

## Sheet: Aen1Ren1Common GOterm
GO terms enriched in probesets overlapping between Aen1 and Ren1 clusters
GO_acc	term_type	Term	queryitem	querytotal	bgitem	bgtotal	pvalue	FDR	entries
GO:0009521	C	photosystem	20	350	102	34647	9.7e-19	2.9e-16	// Ta.22984.2.S1_x_at // Ta.27751.2.S1_x_at // Ta.27761.2.S1_x_at // Ta.30702.1.S1_x_at // Ta.3249.2.S1_x_at // Ta.1139.1.S1_at // Ta.1139.1.S1_x_at // Ta.27751.7.A1_x_at // Ta.27761.1.S1_x_at // Ta.28750.1.S1_x_at // Ta.3581.3.S1_x_at // Ta.28750.1.S1_at // Ta.1130.1.S1_a_at // Ta.28496.1.A1_at // Ta.28496.1.A1_x_at // Ta.1130.2.S1_x_at // Ta.1130.3.S1_x_at // Ta.28750.2.A1_x_at // Ta.4346.1.A1_…
GO:0009522	C	photosystem I	15	350	49	34647	7.6e-17	1.1e-14	// Ta.22984.2.S1_x_at // Ta.27751.2.S1_x_at // Ta.27761.2.S1_x_at // Ta.30702.1.S1_x_at // Ta.3249.2.S1_x_at // Ta.27751.7.A1_x_at // Ta.27761.1.S1_x_at // Ta.3581.3.S1_x_at // Ta.1130.1.S1_a_at // Ta.28496.1.A1_at // Ta.28496.1.A1_x_at // Ta.1130.2.S1_x_at // Ta.1130.3.S1_x_at // Ta.4346.1.A1_x_at // Ta.27761.3.S1_x_at
GO:0009523	C	photosystem II	16	350	75	34647	9.4e-16	9.3e-14	// Ta.22984.2.S1_x_at // Ta.27751.2.S1_x_at // Ta.28496.1.A1_at // Ta.30702.1.S1_x_at // Ta.1139.1.S1_at // Ta.1139.1.S1_x_at // Ta.27751.7.A1_x_at // Ta.28750.1.S1_x_at // Ta.28750.1.S1_at // Ta.1130.1.S1_a_at // Ta.3249.2.S1_x_at // Ta.1130.2.S1_x_at // Ta.1130.3.S1_x_at // Ta.28750.2.A1_x_at // Ta.4346.1.A1_x_at // Ta.28496.1.A1_x_at
GO:0034357	C	photosynthetic membrane	23	350	247	34647	6.4e-15	4.8e-13	// Ta.27761.2.S1_x_at // Ta.28750.1.S1_at // Ta.27761.1.S1_x_at // Ta.27751.2.S1_x_at // Ta.1130.2.S1_x_at // Ta.28750.2.A1_x_at // Ta.4346.1.A1_x_at // Ta.28496.1.A1_x_at // Ta.22984.2.S1_x_at // Ta.3581.3.S1_x_at // Ta.1130.1.S1_a_at // Ta.27761.3.S1_x_at // Ta.29587.3.A1_at // Ta.10099.2.S1_x_at // Ta.30702.1.S1_x_at // TaAffx.128712.18.S1_s_at // Ta.27751.7.A1_x_at // Ta.1139.1.S1_at // Ta.28…
GO:0009579	C	thylakoid	24	350	329	34647	2.4e-13	1.4e-11	// Ta.27761.2.S1_x_at // Ta.28750.1.S1_at // Ta.27761.1.S1_x_at // Ta.27751.2.S1_x_at // Ta.1130.2.S1_x_at // Ta.28750.2.A1_x_at // Ta.4346.1.A1_x_at // Ta.28496.1.A1_x_at // Ta.22984.2.S1_x_at // Ta.3581.3.S1_x_at // Ta.1130.1.S1_a_at // Ta.27761.3.S1_x_at // Ta.29587.3.A1_at // Ta.10099.2.S1_x_at // Ta.30702.1.S1_x_at // TaAffx.128712.18.S1_s_at // Ta.27751.7.A1_x_at // Ta.1139.1.S1_at // Ta.28…
GO:0015979	P	photosynthesis	21	350	228	34647	1.2e-13	8.9e-11	// Ta.22984.2.S1_x_at // Ta.27751.2.S1_x_at // Ta.27761.2.S1_x_at // Ta.30702.1.S1_x_at // Ta.3249.2.S1_x_at // Ta.1139.1.S1_x_at // Ta.27751.7.A1_x_at // Ta.27761.1.S1_x_at // Ta.28750.1.S1_x_at // TaAffx.128414.1.A1_x_at // Ta.3581.3.S1_x_at // Ta.28750.1.S1_at // Ta.1130.1.S1_a_at // Ta.28496.1.A1_at // Ta.28496.1.A1_x_at // Ta.1130.2.S1_x_at // Ta.1130.3.S1_x_at // Ta.28750.2.A1_x_at // Ta.43…
GO:0016168	F	chlorophyll binding	11	350	33	34647	4.9e-13	1.2e-10	// Ta.22984.2.S1_x_at // Ta.3249.2.S1_x_at // Ta.30702.1.S1_x_at // Ta.27751.7.A1_x_at // Ta.27751.2.S1_x_at // Ta.1130.1.S1_a_at // Ta.28496.1.A1_at // Ta.1130.2.S1_x_at // Ta.1130.3.S1_x_at // Ta.4346.1.A1_x_at // Ta.28496.1.A1_x_at
GO:0018298	P	protein-chromophore linkage	11	350	38	34647	1.8e-12	6.6e-10	// Ta.22984.2.S1_x_at // Ta.3249.2.S1_x_at // Ta.30702.1.S1_x_at // Ta.27751.7.A1_x_at // Ta.27751.2.S1_x_at // Ta.1130.1.S1_a_at // Ta.28496.1.A1_at // Ta.1130.2.S1_x_at // Ta.1130.3.S1_x_at // Ta.4346.1.A1_x_at // Ta.28496.1.A1_x_at
GO:0009765	P	photosynthesis, light harvesting	12	350	55	34647	3e-12	7.5e-10	// Ta.22984.2.S1_x_at // Ta.28496.1.A1_at // Ta.30702.1.S1_x_at // Ta.1139.1.S1_x_at // Ta.27751.7.A1_x_at // Ta.27751.2.S1_x_at // Ta.1130.1.S1_a_at // Ta.3249.2.S1_x_at // Ta.1130.2.S1_x_at // Ta.1130.3.S1_x_at // Ta.4346.1.A1_x_at // Ta.28496.1.A1_x_at
GO:0043227	C	membrane-bounded organelle	213	350	14944	34647	2.5e-11	1.3e-09	// Ta.1452.2.S1_a_at // Ta.7378.2.S1_x_at // Ta.28494.2.S1_at // Ta.23807.10.S1_x_at // Ta.28750.1.S1_at // Ta.7772.1.S1_at // Ta.25564.1.S1_at // Ta.3253.1.S1_at // TaAffx.38560.1.A1_at // Ta.6041.1.A1_a_at // Ta.7378.3.S1_at // Ta.24675.1.S1_a_at // Ta.30501.1.S1_at // Ta.581.1.S1_at // Ta.20591.2.S1_a_at // Ta.4884.1.A1_at // Ta.10172.1.S1_x_at // Ta.12723.1.S1_at // Ta.7151.2.S1_at // Ta.7756…
GO:0043231	C	intracellular membrane-bounded organelle	212	350	14934	34647	4.8e-11	2e-09	// Ta.1452.2.S1_a_at // Ta.7378.2.S1_x_at // Ta.28494.2.S1_at // Ta.23807.10.S1_x_at // Ta.28750.1.S1_at // Ta.7772.1.S1_at // Ta.25564.1.S1_at // Ta.3253.1.S1_at // TaAffx.38560.1.A1_at // Ta.6041.1.A1_a_at // Ta.7378.3.S1_at // Ta.24675.1.S1_a_at // Ta.30501.1.S1_at // Ta.581.1.S1_at // Ta.20591.2.S1_a_at // Ta.4884.1.A1_at // Ta.10172.1.S1_x_at // Ta.12723.1.S1_at // Ta.7151.2.S1_at // Ta.7756…
GO:0043229	C	intracellular organelle	219	350	15812	34647	1.8e-10	6.1e-09	// Ta.1452.2.S1_a_at // Ta.7378.2.S1_x_at // Ta.28494.2.S1_at // Ta.23807.10.S1_x_at // Ta.28750.1.S1_at // Ta.912.1.S1_at // Ta.7772.1.S1_at // Ta.25564.1.S1_at // Ta.3253.1.S1_at // TaAffx.38560.1.A1_at // Ta.6041.1.A1_a_at // Ta.7378.3.S1_at // Ta.24675.1.S1_a_at // Ta.30501.1.S1_at // Ta.581.1.S1_at // Ta.20591.2.S1_a_at // Ta.4884.1.A1_at // Ta.10172.1.S1_x_at // Ta.12723.1.S1_at // Ta.7151.…
GO:0043226	C	organelle	219	350	15817	34647	1.8e-10	6.1e-09	// Ta.1452.2.S1_a_at // Ta.7378.2.S1_x_at // Ta.28494.2.S1_at // Ta.23807.10.S1_x_at // Ta.28750.1.S1_at // Ta.912.1.S1_at // Ta.7772.1.S1_at // Ta.25564.1.S1_at // Ta.3253.1.S1_at // TaAffx.38560.1.A1_at // Ta.6041.1.A1_a_at // Ta.7378.3.S1_at // Ta.24675.1.S1_a_at // Ta.30501.1.S1_at // Ta.581.1.S1_at // Ta.20591.2.S1_a_at // Ta.4884.1.A1_at // Ta.10172.1.S1_x_at // Ta.12723.1.S1_at // Ta.7151.…
GO:0009507	C	chloroplast	39	350	1293	34647	2.5e-09	7.4e-08	// Ta.27761.2.S1_x_at // Ta.6492.3.S1_a_at // Ta.28750.1.S1_at // Ta.27751.2.S1_x_at // Ta.1130.2.S1_x_at // TaAffx.128896.1.S1_s_at // TaAffx.128896.20.S1_s_at // Ta.9270.1.S1_at // Ta.4346.1.A1_x_at // Ta.27761.3.S1_x_at // TaAffx.128414.1.A1_x_at // Ta.22984.2.S1_x_at // Ta.3581.3.S1_x_at // Ta.21412.1.S1_x_at // Ta.1130.1.S1_a_at // Ta.5397.1.S1_at // Ta.28496.1.A1_x_at // Ta.29587.3.A1_at //…
GO:0019684	P	photosynthesis, light reaction	12	350	91	34647	5.6e-10	1e-07	// Ta.22984.2.S1_x_at // Ta.28496.1.A1_at // Ta.30702.1.S1_x_at // Ta.1139.1.S1_x_at // Ta.27751.7.A1_x_at // Ta.27751.2.S1_x_at // Ta.1130.1.S1_a_at // Ta.3249.2.S1_x_at // Ta.1130.2.S1_x_at // Ta.1130.3.S1_x_at // Ta.4346.1.A1_x_at // Ta.28496.1.A1_x_at
GO:0005622	C	intracellular	227	350	17204	34647	8.3e-09	2.2e-07	// Ta.1452.2.S1_a_at // Ta.7378.2.S1_x_at // Ta.28494.2.S1_at // Ta.23807.10.S1_x_at // Ta.28750.1.S1_at // Ta.912.1.S1_at // Ta.7772.1.S1_at // Ta.25564.1.S1_at // Ta.3253.1.S1_at // TaAffx.38560.1.A1_at // Ta.6041.1.A1_a_at // Ta.7378.3.S1_at // Ta.24675.1.S1_a_at // Ta.30501.1.S1_at // Ta.581.1.S1_at // Ta.20591.2.S1_a_at // Ta.4884.1.A1_at // Ta.10172.1.S1_x_at // Ta.2848.1.S1_at // Ta.12723.…
GO:0044424	C	intracellular part	224	350	17040	34647	2e-08	4.9e-07	// Ta.1452.2.S1_a_at // Ta.7378.2.S1_x_at // Ta.28494.2.S1_at // Ta.23807.10.S1_x_at // Ta.28750.1.S1_at // Ta.912.1.S1_at // Ta.7772.1.S1_at // Ta.25564.1.S1_at // Ta.3253.1.S1_at // TaAffx.38560.1.A1_at // Ta.6041.1.A1_a_at // Ta.7378.3.S1_at // Ta.24675.1.S1_a_at // Ta.30501.1.S1_at // Ta.581.1.S1_at // Ta.20591.2.S1_a_at // Ta.4884.1.A1_at // Ta.10172.1.S1_x_at // Ta.2848.1.S1_at // Ta.12723.…
GO:0000287	F	magnesium ion binding	16	350	233	34647	5.5e-09	6.7e-07	// Ta.22984.2.S1_x_at // Ta.3249.2.S1_x_at // Ta.30702.1.S1_x_at // Ta.27751.7.A1_x_at // Ta.6517.3.S1_x_at // Ta.27751.2.S1_x_at // Ta.5397.1.S1_at // Ta.798.1.S1_x_at // Ta.1130.1.S1_a_at // Ta.28496.1.A1_at // Ta.7203.1.S1_a_at // Ta.1130.2.S1_x_at // Ta.1130.3.S1_x_at // Ta.4346.1.A1_x_at // Ta.28496.1.A1_x_at // TaAffx.128414.1.A1_x_at
GO:0044464	C	cell part	248	350	20005	34647	3.1e-07	6.5e-06	// Ta.1452.2.S1_a_at // Ta.7378.2.S1_x_at // Ta.806.1.A1_at // Ta.23807.10.S1_x_at // Ta.28750.1.S1_at // Ta.912.1.S1_at // Ta.7772.1.S1_at // Ta.23395.1.S1_a_at // Ta.25564.1.S1_at // Ta.3253.1.S1_at // Ta.10329.43.S1_x_at // TaAffx.38560.1.A1_at // Ta.6041.1.A1_a_at // Ta.7378.3.S1_at // Ta.4969.3.S1_x_at // Ta.24675.1.S1_a_at // Ta.30501.1.S1_at // Ta.581.1.S1_at // Ta.22984.1.S1_x_at // Ta.48…
GO:0005623	C	cell	248	350	20005	34647	3.1e-07	6.5e-06	// Ta.1452.2.S1_a_at // Ta.7378.2.S1_x_at // Ta.806.1.A1_at // Ta.23807.10.S1_x_at // Ta.28750.1.S1_at // Ta.912.1.S1_at // Ta.7772.1.S1_at // Ta.23395.1.S1_a_at // Ta.25564.1.S1_at // Ta.3253.1.S1_at // Ta.10329.43.S1_x_at // TaAffx.38560.1.A1_at // Ta.6041.1.A1_a_at // Ta.7378.3.S1_at // Ta.4969.3.S1_x_at // Ta.24675.1.S1_a_at // Ta.30501.1.S1_at // Ta.581.1.S1_at // Ta.22984.1.S1_x_at // Ta.48…
GO:0044444	C	cytoplasmic part	183	350	14074	34647	7.7e-06	0.00015	// Ta.1452.2.S1_a_at // Ta.28494.2.S1_at // Ta.23807.10.S1_x_at // Ta.28750.1.S1_at // Ta.912.1.S1_at // Ta.7756.2.S1_a_at // Ta.25564.1.S1_at // Ta.3253.1.S1_at // TaAffx.38560.1.A1_at // Ta.6041.1.A1_a_at // Ta.24675.1.S1_a_at // Ta.30501.1.S1_at // Ta.581.1.S1_at // Ta.20591.2.S1_a_at // Ta.4884.1.A1_at // Ta.12723.1.S1_at // Ta.7151.2.S1_at // TaAffx.51200.1.A1_at // Ta.13663.1.S1_at // Ta.22…
GO:0032991	C	macromolecular complex	58	350	3381	34647	5.5e-05	0.001	// Ta.1452.2.S1_a_at // TaAffx.117160.1.S1_s_at // Ta.7772.1.S1_at // Ta.27761.2.S1_x_at // TaAffx.128896.20.S1_s_at // Ta.10329.29.S1_x_at // Ta.1452.1.S1_at // Ta.28750.1.S1_at // Ta.912.1.S1_at // TaAffx.19661.1.S1_at // TaAffx.84470.1.S1_x_at // Ta.28750.2.A1_x_at // Ta.27751.2.S1_x_at // Ta.21213.2.S1_x_at // Ta.1130.2.S1_x_at // Ta.13849.1.S1_at // TaAffx.128896.1.S1_s_at // Ta.14450.3.S1_a…
GO:0000786	C	nucleosome	7	350	92	34647	6.4e-05	0.0011	// Ta.10329.23.S1_at // Ta.10329.29.S1_x_at // Ta.10329.17.S1_at // Ta.27708.1.S1_x_at // Ta.24742.1.S1_x_at // Ta.10329.43.S1_x_at // Ta.7378.18.S1_x_at
GO:0004553	F	hydrolase activity, hydrolyzing O-glycosyl compounds	15	350	386	34647	1.5e-05	0.0012	// Ta.9809.1.A1_at // TaAffx.24002.1.S1_at // TaAffx.124202.1.S1_at // Ta.7151.2.S1_at // Ta.2864.2.S1_x_at // Ta.9990.1.S1_at // Ta.9990.1.S1_x_at // Ta.3.1.S1_at // Ta.1042.1.S1_x_at // Ta.2864.2.S1_a_at // Ta.9316.1.S1_at // Ta.30501.1.S1_at // Ta.9316.1.S1_x_at // Ta.9990.3.S1_x_at // Ta.27107.1.S1_at
GO:0016023	C	cytoplasmic membrane-bounded vesicle	72	350	4545	34647	7.6e-05	0.0012	// TaAffx.117160.1.S1_s_at // Ta.5046.1.S1_at // Ta.28494.2.S1_at // Ta.24218.3.S1_x_at // Ta.30755.1.S1_at // TaAffx.124202.1.S1_at // Ta.4406.1.S1_at // Ta.13256.2.S1_x_at // Ta.4324.1.A1_at // Ta.7756.2.S1_a_at // Ta.14390.1.S1_at // Ta.1545.1.S1_at // Ta.3749.1.S1_at // Ta.4333.1.S1_at // Ta.24281.1.S1_at // TaAffx.106421.1.S1_at // Ta.27038.1.S1_x_at // Ta.7837.1.S1_x_at // Ta.10172.1.S1_x_a…
GO:0031982	C	vesicle	72	350	4561	34647	8.5e-05	0.0012	// TaAffx.117160.1.S1_s_at // Ta.5046.1.S1_at // Ta.28494.2.S1_at // Ta.24218.3.S1_x_at // Ta.30755.1.S1_at // TaAffx.124202.1.S1_at // Ta.4406.1.S1_at // Ta.13256.2.S1_x_at // Ta.4324.1.A1_at // Ta.7756.2.S1_a_at // Ta.14390.1.S1_at // Ta.1545.1.S1_at // Ta.3749.1.S1_at // Ta.4333.1.S1_at // Ta.24281.1.S1_at // TaAffx.106421.1.S1_at // Ta.27038.1.S1_x_at // Ta.7837.1.S1_x_at // Ta.10172.1.S1_x_a…
GO:0031410	C	cytoplasmic vesicle	72	350	4561	34647	8.5e-05	0.0012	// TaAffx.117160.1.S1_s_at // Ta.5046.1.S1_at // Ta.28494.2.S1_at // Ta.24218.3.S1_x_at // Ta.30755.1.S1_at // TaAffx.124202.1.S1_at // Ta.4406.1.S1_at // Ta.13256.2.S1_x_at // Ta.4324.1.A1_at // Ta.7756.2.S1_a_at // Ta.14390.1.S1_at // Ta.1545.1.S1_at // Ta.3749.1.S1_at // Ta.4333.1.S1_at // Ta.24281.1.S1_at // TaAffx.106421.1.S1_at // Ta.27038.1.S1_x_at // Ta.7837.1.S1_x_at // Ta.10172.1.S1_x_a…
GO:0031988	C	membrane-bounded vesicle	72	350	4545	34647	7.6e-05	0.0012	// TaAffx.117160.1.S1_s_at // Ta.5046.1.S1_at // Ta.28494.2.S1_at // Ta.24218.3.S1_x_at // Ta.30755.1.S1_at // TaAffx.124202.1.S1_at // Ta.4406.1.S1_at // Ta.13256.2.S1_x_at // Ta.4324.1.A1_at // Ta.7756.2.S1_a_at // Ta.14390.1.S1_at // Ta.1545.1.S1_at // Ta.3749.1.S1_at // Ta.4333.1.S1_at // Ta.24281.1.S1_at // TaAffx.106421.1.S1_at // Ta.27038.1.S1_x_at // Ta.7837.1.S1_x_at // Ta.10172.1.S1_x_a…
GO:0042651	C	thylakoid membrane	9	350	171	34647	9e-05	0.0012	// Ta.10099.2.S1_x_at // TaAffx.128712.18.S1_s_at // Ta.28750.1.S1_x_at // Ta.3581.3.S1_x_at // Ta.28750.1.S1_at // Ta.28496.1.A1_at // Ta.28750.2.A1_x_at // Ta.29587.3.A1_at // Ta.28496.1.A1_x_at
GO:0032993	C	protein-DNA complex	7	350	97	34647	8.7e-05	0.0012	// Ta.10329.23.S1_at // Ta.10329.29.S1_x_at // Ta.10329.17.S1_at // Ta.27708.1.S1_x_at // Ta.24742.1.S1_x_at // Ta.10329.43.S1_x_at // Ta.7378.18.S1_x_at
GO:0005737	C	cytoplasm	186	350	14947	34647	0.00011	0.0014	// Ta.1452.2.S1_a_at // Ta.28494.2.S1_at // Ta.23807.10.S1_x_at // Ta.28750.1.S1_at // Ta.912.1.S1_at // Ta.7756.2.S1_a_at // Ta.25564.1.S1_at // Ta.3253.1.S1_at // TaAffx.38560.1.A1_at // Ta.6041.1.A1_a_at // Ta.24675.1.S1_a_at // Ta.30501.1.S1_at // Ta.581.1.S1_at // Ta.20591.2.S1_a_at // Ta.4884.1.A1_at // Ta.2848.1.S1_at // Ta.12723.1.S1_at // Ta.7151.2.S1_at // TaAffx.51200.1.A1_at // Ta.136…
GO:0044436	C	thylakoid part	10	350	222	34647	0.00013	0.0015	// Ta.10099.2.S1_x_at // TaAffx.128712.18.S1_s_at // TaAffx.25660.1.S1_at // Ta.28750.1.S1_x_at // Ta.3581.3.S1_x_at // Ta.28750.1.S1_at // Ta.28496.1.A1_at // Ta.28750.2.A1_x_at // Ta.29587.3.A1_at // Ta.28496.1.A1_x_at
GO:0046906	F	tetrapyrrole binding	16	350	470	34647	3.7e-05	0.0022	// Ta.22984.2.S1_x_at // Ta.28496.1.A1_at // Ta.655.2.A1_x_at // Ta.2746.1.S1_a_at // Ta.25333.1.S1_at // Ta.27751.7.A1_x_at // Ta.27751.2.S1_x_at // Ta.29814.1.S1_at // Ta.1130.1.S1_a_at // Ta.3249.2.S1_x_at // Ta.1130.2.S1_x_at // Ta.1130.3.S1_x_at // TaAffx.132411.1.A1_at // Ta.4346.1.A1_x_at // Ta.28496.1.A1_x_at // Ta.30702.1.S1_x_at
GO:0016798	F	hydrolase activity, acting on glycosyl bonds	15	350	430	34647	5e-05	0.0024	// Ta.9809.1.A1_at // TaAffx.24002.1.S1_at // TaAffx.124202.1.S1_at // Ta.7151.2.S1_at // Ta.2864.2.S1_x_at // Ta.9990.1.S1_at // Ta.9990.1.S1_x_at // Ta.3.1.S1_at // Ta.1042.1.S1_x_at // Ta.2864.2.S1_a_at // Ta.9316.1.S1_at // Ta.30501.1.S1_at // Ta.9316.1.S1_x_at // Ta.9990.3.S1_x_at // Ta.27107.1.S1_at
GO:0005634	C	nucleus	40	350	2186	34647	0.00025	0.0029	// Ta.20902.1.S1_a_at // Ta.7772.1.S1_at // Ta.28553.13.S1_x_at // Ta.10329.29.S1_x_at // TaAffx.117638.1.S1_at // Ta.7378.5.A1_at // Ta.13849.1.S1_at // Ta.24742.1.S1_x_at // Ta.20902.1.S1_x_at // TaAffx.19661.1.S1_at // Ta.27657.14.S1_x_at // Ta.21213.2.S1_x_at // Ta.10329.8.S1_x_at // Ta.7378.18.S1_x_at // Ta.2727.1.A1_at // Ta.10329.23.S1_at // Ta.7378.3.S1_at // Ta.13663.1.S1_at // Ta.1325.2…
GO:0009536	C	plastid	76	350	5243	34647	0.0007	0.0078	// Ta.1452.2.S1_a_at // Ta.1452.1.S1_at // Ta.27761.2.S1_x_at // Ta.8439.1.A1_x_at // Ta.28750.1.S1_at // TaAffx.25660.1.S1_at // Ta.798.1.S1_x_at // Ta.27761.1.S1_x_at // TaAffx.36144.1.S1_at // Ta.1545.1.S1_at // Ta.3253.1.S1_at // Ta.27751.2.S1_x_at // TaAffx.128414.1.A1_x_at // Ta.13248.1.S1_at // Ta.1130.2.S1_x_at // TaAffx.128896.1.S1_s_at // Ta.6492.3.S1_a_at // Ta.799.1.S1_at // Ta.9270.1…
GO:0031497	P	chromatin assembly	8	350	125	34647	6.1e-05	0.0091	// Ta.10329.23.S1_at // Ta.10329.29.S1_x_at // Ta.10329.17.S1_at // Ta.27708.1.S1_x_at // Ta.24742.1.S1_x_at // Ta.10329.43.S1_x_at // Ta.13849.1.S1_at // Ta.7378.18.S1_x_at
GO:0043234	C	protein complex	39	350	2258	34647	0.0009	0.0096	// TaAffx.117160.1.S1_s_at // Ta.7772.1.S1_at // Ta.27761.2.S1_x_at // Ta.28750.1.S1_at // Ta.27761.1.S1_x_at // TaAffx.19661.1.S1_at // TaAffx.84470.1.S1_x_at // Ta.27751.2.S1_x_at // Ta.21213.2.S1_x_at // Ta.1130.2.S1_x_at // Ta.13849.1.S1_at // Ta.28750.2.A1_x_at // Ta.581.1.S1_at // Ta.4346.1.A1_x_at // Ta.27761.3.S1_x_at // TaAffx.128414.1.A1_x_at // Ta.22984.2.S1_x_at // Ta.14450.3.S1_a_at …
GO:0006323	P	DNA packaging	8	350	131	34647	8.3e-05	0.01	// Ta.10329.23.S1_at // Ta.10329.29.S1_x_at // Ta.10329.17.S1_at // Ta.27708.1.S1_x_at // Ta.24742.1.S1_x_at // Ta.10329.43.S1_x_at // Ta.13849.1.S1_at // Ta.7378.18.S1_x_at
GO:0009534	C	chloroplast thylakoid	8	350	200	34647	0.0012	0.013	// Ta.10099.2.S1_x_at // Ta.1139.1.S1_at // Ta.1139.1.S1_x_at // Ta.3581.3.S1_x_at // TaAffx.128712.18.S1_s_at // Ta.28496.1.A1_at // Ta.29587.3.A1_at // Ta.28496.1.A1_x_at
GO:0031976	C	plastid thylakoid	8	350	205	34647	0.0014	0.014	// Ta.10099.2.S1_x_at // Ta.1139.1.S1_at // Ta.1139.1.S1_x_at // Ta.3581.3.S1_x_at // TaAffx.128712.18.S1_s_at // Ta.28496.1.A1_at // Ta.29587.3.A1_at // Ta.28496.1.A1_x_at
GO:0000785	C	chromatin	7	350	158	34647	0.0014	0.014	// Ta.10329.23.S1_at // Ta.10329.29.S1_x_at // Ta.10329.17.S1_at // Ta.27708.1.S1_x_at // Ta.24742.1.S1_x_at // Ta.10329.43.S1_x_at // Ta.7378.18.S1_x_at
GO:0044425	C	membrane part	33	350	1866	34647	0.0015	0.014	// TaAffx.117160.1.S1_s_at // Ta.7772.1.S1_at // Ta.27761.2.S1_x_at // Ta.28750.1.S1_at // Ta.27761.1.S1_x_at // Ta.3502.1.S1_at // Ta.28334.1.S1_at // TaAffx.84470.1.S1_x_at // Ta.27751.2.S1_x_at // Ta.1130.2.S1_x_at // Ta.28750.2.A1_x_at // Ta.4346.1.A1_x_at // Ta.27761.3.S1_x_at // Ta.22984.2.S1_x_at // Ta.4050.1.S1_at // Ta.3581.3.S1_x_at // Ta.1130.1.S1_a_at // Ta.28496.1.A1_x_at // Ta.28728…
GO:0031984	C	organelle subcompartment	8	350	212	34647	0.0018	0.016	// Ta.10099.2.S1_x_at // Ta.1139.1.S1_at // Ta.1139.1.S1_x_at // Ta.3581.3.S1_x_at // TaAffx.128712.18.S1_s_at // Ta.28496.1.A1_at // Ta.29587.3.A1_at // Ta.28496.1.A1_x_at
GO:0004091	F	carboxylesterase activity	8	350	169	34647	0.00044	0.018	// Ta.18223.1.S1_at // Ta.556.1.S1_x_at // Ta.8439.1.A1_x_at // Ta.18076.1.S1_x_at // Ta.18223.1.S1_a_at // Ta.556.1.S1_at // Ta.7740.1.A1_at // Ta.10088.1.S1_at
GO:0065004	P	protein-DNA complex assembly	7	350	128	34647	0.00044	0.019	// Ta.10329.23.S1_at // Ta.10329.29.S1_x_at // Ta.10329.17.S1_at // Ta.27708.1.S1_x_at // Ta.24742.1.S1_x_at // Ta.10329.43.S1_x_at // Ta.7378.18.S1_x_at
GO:0034728	P	nucleosome organization	7	350	123	34647	0.00035	0.019	// Ta.10329.23.S1_at // Ta.10329.29.S1_x_at // Ta.10329.17.S1_at // Ta.27708.1.S1_x_at // Ta.24742.1.S1_x_at // Ta.10329.43.S1_x_at // Ta.7378.18.S1_x_at
GO:0005984	P	disaccharide metabolic process	11	350	308	34647	0.00041	0.019	// Ta.8439.1.A1_x_at // TaAffx.124202.1.S1_at // Ta.7151.2.S1_at // Ta.93.1.S1_at // Ta.9990.1.S1_at // Ta.9809.1.A1_at // Ta.3.1.S1_at // Ta.9316.1.S1_x_at // Ta.9316.1.S1_at // Ta.9990.1.S1_x_at // Ta.27107.1.S1_at
GO:0009311	P	oligosaccharide metabolic process	11	350	309	34647	0.00042	0.019	// Ta.8439.1.A1_x_at // TaAffx.124202.1.S1_at // Ta.7151.2.S1_at // Ta.93.1.S1_at // Ta.9990.1.S1_at // Ta.9809.1.A1_at // Ta.3.1.S1_at // Ta.9316.1.S1_x_at // Ta.9316.1.S1_at // Ta.9990.1.S1_x_at // Ta.27107.1.S1_at
GO:0005982	P	starch metabolic process	11	350	308	34647	0.00041	0.019	// Ta.8439.1.A1_x_at // TaAffx.124202.1.S1_at // Ta.7151.2.S1_at // Ta.93.1.S1_at // Ta.9990.1.S1_at // Ta.9809.1.A1_at // Ta.3.1.S1_at // Ta.9316.1.S1_x_at // Ta.9316.1.S1_at // Ta.9990.1.S1_x_at // Ta.27107.1.S1_at
GO:0005985	P	sucrose metabolic process	11	350	298	34647	0.00031	0.019	// Ta.8439.1.A1_x_at // TaAffx.124202.1.S1_at // Ta.7151.2.S1_at // Ta.93.1.S1_at // Ta.9990.1.S1_at // Ta.9809.1.A1_at // Ta.3.1.S1_at // Ta.9316.1.S1_x_at // Ta.9316.1.S1_at // Ta.9990.1.S1_x_at // Ta.27107.1.S1_at
GO:0006334	P	nucleosome assembly	7	350	122	34647	0.00033	0.019	// Ta.10329.23.S1_at // Ta.10329.29.S1_x_at // Ta.10329.17.S1_at // Ta.27708.1.S1_x_at // Ta.24742.1.S1_x_at // Ta.10329.43.S1_x_at // Ta.7378.18.S1_x_at
GO:0006333	P	chromatin assembly or disassembly	8	350	158	34647	0.00028	0.019	// Ta.10329.23.S1_at // Ta.10329.29.S1_x_at // Ta.10329.17.S1_at // Ta.27708.1.S1_x_at // Ta.24742.1.S1_x_at // Ta.10329.43.S1_x_at // Ta.13849.1.S1_at // Ta.7378.18.S1_x_at
GO:0006325	P	chromatin organization	9	350	214	34647	0.00044	0.019	// Ta.10329.23.S1_at // Ta.10329.29.S1_x_at // Ta.10329.17.S1_at // Ta.27708.1.S1_x_at // Ta.24742.1.S1_x_at // TaAffx.77390.1.S1_at // Ta.10329.43.S1_x_at // Ta.13849.1.S1_at // Ta.7378.18.S1_x_at
GO:0051276	P	chromosome organization	10	350	245	34647	0.00027	0.019	// Ta.10329.23.S1_at // Ta.10329.29.S1_x_at // Ta.10329.17.S1_at // Ta.27708.1.S1_x_at // Ta.24742.1.S1_x_at // TaAffx.77390.1.S1_at // Ta.3122.1.S1_a_at // Ta.10329.43.S1_x_at // Ta.13849.1.S1_at // Ta.7378.18.S1_x_at
GO:0005976	P	polysaccharide metabolic process	14	350	455	34647	0.00031	0.019	// Ta.9809.1.A1_at // Ta.8439.1.A1_x_at // Ta.3.1.S1_at // TaAffx.124202.1.S1_at // Ta.7151.2.S1_at // Ta.93.1.S1_at // Ta.9990.1.S1_at // Ta.9990.1.S1_x_at // Ta.13818.1.S1_at // Ta.9316.1.S1_at // Ta.30501.1.S1_at // Ta.9316.1.S1_x_at // Ta.8574.2.A1_at // Ta.27107.1.S1_at
GO:0016137	P	glycoside metabolic process	11	350	322	34647	0.00058	0.024	// Ta.8439.1.A1_x_at // TaAffx.124202.1.S1_at // Ta.7151.2.S1_at // Ta.93.1.S1_at // Ta.9990.1.S1_at // Ta.9809.1.A1_at // Ta.3.1.S1_at // Ta.9316.1.S1_x_at // Ta.9316.1.S1_at // Ta.9990.1.S1_x_at // Ta.27107.1.S1_at
GO:0009813	P	flavonoid biosynthetic process	5	350	64	34647	0.00065	0.025	// Ta.28700.1.S1_at // Ta.14243.1.A1_at // Ta.25327.1.A1_at // Ta.9983.1.S1_s_at // Ta.9172.1.S1_x_at
GO:0009812	P	flavonoid metabolic process	5	350	65	34647	0.00069	0.026	// Ta.28700.1.S1_at // Ta.14243.1.A1_at // Ta.25327.1.A1_at // Ta.9983.1.S1_s_at // Ta.9172.1.S1_x_at
GO:0044427	C	chromosomal part	7	350	191	34647	0.0039	0.035	// Ta.10329.23.S1_at // Ta.10329.29.S1_x_at // Ta.10329.17.S1_at // Ta.27708.1.S1_x_at // Ta.24742.1.S1_x_at // Ta.10329.43.S1_x_at // Ta.7378.18.S1_x_at
GO:0006073	P	cellular glucan metabolic process	11	350	352	34647	0.0012	0.04	// Ta.8439.1.A1_x_at // TaAffx.124202.1.S1_at // Ta.7151.2.S1_at // Ta.93.1.S1_at // Ta.9990.1.S1_at // Ta.9809.1.A1_at // Ta.3.1.S1_at // Ta.9316.1.S1_x_at // Ta.9316.1.S1_at // Ta.9990.1.S1_x_at // Ta.27107.1.S1_at
GO:0044042	P	glucan metabolic process	11	350	352	34647	0.0012	0.04	// Ta.8439.1.A1_x_at // TaAffx.124202.1.S1_at // Ta.7151.2.S1_at // Ta.93.1.S1_at // Ta.9990.1.S1_at // Ta.9809.1.A1_at // Ta.3.1.S1_at // Ta.9316.1.S1_x_at // Ta.9316.1.S1_at // Ta.9990.1.S1_x_at // Ta.27107.1.S1_at
GO:0044264	P	cellular polysaccharide metabolic process	11	350	358	34647	0.0013	0.043	// Ta.8439.1.A1_x_at // TaAffx.124202.1.S1_at // Ta.7151.2.S1_at // Ta.93.1.S1_at // Ta.9990.1.S1_at // Ta.9809.1.A1_at // Ta.3.1.S1_at // Ta.9316.1.S1_x_at // Ta.9316.1.S1_at // Ta.9990.1.S1_x_at // Ta.27107.1.S1_at
GO:0044435	C	plastid part	11	350	432	34647	0.0054	0.046	// Ta.14183.1.S1_at // Ta.28496.1.A1_at // TaAffx.128414.1.A1_x_at // Ta.1139.1.S1_at // Ta.1139.1.S1_x_at // Ta.3581.3.S1_x_at // TaAffx.128712.18.S1_s_at // Ta.10099.2.S1_x_at // Ta.29587.3.A1_at // Ta.5373.1.S1_at // Ta.28496.1.A1_x_at
GO:0005975	P	carbohydrate metabolic process	26	350	1347	34647	0.0015	0.047	// TaAffx.38560.1.A1_at // Ta.8439.1.A1_x_at // TaAffx.124202.1.S1_at // Ta.2864.2.S1_x_at // Ta.23395.1.S1_a_at // Ta.30501.1.S1_at // Ta.27107.1.S1_at // TaAffx.117951.1.S1_at // Ta.13818.1.S1_at // Ta.7151.2.S1_at // Ta.93.1.S1_at // Ta.2864.2.S1_a_at // Ta.9809.1.A1_at // TaAffx.24002.1.S1_at // Ta.5397.1.S1_at // Ta.7871.2.S1_a_at // TaAffx.128414.1.A1_x_at // Ta.9990.1.S1_at // Ta.9990.1.S1…
GO:0055035	C	plastid thylakoid membrane	6	350	155	34647	0.0058	0.047	// Ta.10099.2.S1_x_at // TaAffx.128712.18.S1_s_at // Ta.3581.3.S1_x_at // Ta.28496.1.A1_at // Ta.29587.3.A1_at // Ta.28496.1.A1_x_at
GO:0009535	C	chloroplast thylakoid membrane	6	350	155	34647	0.0058	0.047	// Ta.10099.2.S1_x_at // TaAffx.128712.18.S1_s_at // Ta.3581.3.S1_x_at // Ta.28496.1.A1_at // Ta.29587.3.A1_at // Ta.28496.1.A1_x_at
GO:0034622	P	cellular macromolecular complex assembly	9	350	265	34647	0.0019	0.056	// Ta.10329.23.S1_at // Ta.10329.29.S1_x_at // Ta.10329.17.S1_at // Ta.27708.1.S1_x_at // Ta.24742.1.S1_x_at // TaAffx.75800.1.S1_at // Ta.2837.1.S1_s_at // Ta.7378.18.S1_x_at // Ta.10329.43.S1_x_at
GO:0005694	C	chromosome	7	350	225	34647	0.0091	0.072	// Ta.10329.23.S1_at // Ta.10329.29.S1_x_at // Ta.10329.17.S1_at // Ta.27708.1.S1_x_at // Ta.24742.1.S1_x_at // Ta.10329.43.S1_x_at // Ta.7378.18.S1_x_at
GO:0044434	C	chloroplast part	10	350	409	34647	0.01	0.077	// Ta.10099.2.S1_x_at // TaAffx.128414.1.A1_x_at // Ta.1139.1.S1_at // Ta.1139.1.S1_x_at // Ta.3581.3.S1_x_at // TaAffx.128712.18.S1_s_at // Ta.28496.1.A1_at // Ta.29587.3.A1_at // Ta.5373.1.S1_at // Ta.28496.1.A1_x_at
GO:0022607	P	cellular component assembly	10	350	336	34647	0.0027	0.078	// Ta.10329.23.S1_at // Ta.10329.29.S1_x_at // Ta.10329.17.S1_at // Ta.27708.1.S1_x_at // Ta.24742.1.S1_x_at // TaAffx.75800.1.S1_at // Ta.13849.1.S1_at // Ta.2837.1.S1_s_at // Ta.7378.18.S1_x_at // Ta.10329.43.S1_x_at
GO:0034621	P	cellular macromolecular complex subunit organization	9	350	290	34647	0.0034	0.092	// Ta.10329.23.S1_at // Ta.10329.29.S1_x_at // Ta.10329.17.S1_at // Ta.27708.1.S1_x_at // Ta.24742.1.S1_x_at // TaAffx.75800.1.S1_at // Ta.2837.1.S1_s_at // Ta.7378.18.S1_x_at // Ta.10329.43.S1_x_at
GO:0034641	P	cellular nitrogen compound metabolic process	17	350	796	34647	0.0037	0.098	// Ta.24730.2.S1_x_at // Ta.20902.1.S1_a_at // Ta.20902.1.S1_x_at // TaAffx.38560.1.A1_at // Ta.5648.2.S1_x_at // Ta.4884.1.A1_at // Ta.581.1.S1_at // Ta.9316.1.S1_at // Ta.9316.1.S1_x_at // Ta.5397.1.S1_at // Ta.23916.1.S1_at // Ta.3201.1.S1_at // TaAffx.80306.1.S1_at // Ta.570.1.A1_at // Ta.9270.1.S1_at // Ta.2884.2.S1_a_at // Ta.27668.1.S1_at
GO:0044085	P	cellular component biogenesis	21	350	1111	34647	0.0053	0.14	// Ta.1452.2.S1_a_at // Ta.14183.1.S1_at // Ta.23050.2.A1_x_at // TaAffx.128896.20.S1_s_at // Ta.10329.29.S1_x_at // Ta.10329.17.S1_at // Ta.24742.1.S1_x_at // Ta.27708.1.S1_x_at // Ta.912.1.S1_at // Ta.10329.23.S1_at // Ta.1452.1.S1_at // Ta.24729.1.S1_x_at // Ta.1452.1.S1_x_at // TaAffx.75800.1.S1_at // Ta.1452.2.S1_x_at // Ta.13849.1.S1_at // TaAffx.128896.1.S1_s_at // Ta.2837.1.S1_s_at // Ta.…
GO:0044262	P	cellular carbohydrate metabolic process	17	350	830	34647	0.0055	0.14	// Ta.9809.1.A1_at // TaAffx.38560.1.A1_at // TaAffx.117951.1.S1_at // Ta.5397.1.S1_at // Ta.7871.2.S1_a_at // TaAffx.124202.1.S1_at // Ta.7151.2.S1_at // Ta.93.1.S1_at // Ta.9990.1.S1_at // Ta.9990.1.S1_x_at // Ta.3.1.S1_at // Ta.1042.1.S1_x_at // Ta.9316.1.S1_at // Ta.8439.1.A1_x_at // Ta.23395.1.S1_a_at // Ta.9316.1.S1_x_at // Ta.27107.1.S1_at
GO:0065003	P	macromolecular complex assembly	9	350	319	34647	0.0061	0.15	// Ta.10329.23.S1_at // Ta.10329.29.S1_x_at // Ta.10329.17.S1_at // Ta.27708.1.S1_x_at // Ta.24742.1.S1_x_at // TaAffx.75800.1.S1_at // Ta.2837.1.S1_s_at // Ta.7378.18.S1_x_at // Ta.10329.43.S1_x_at
GO:0016021	C	integral to membrane	22	350	1345	34647	0.02	0.15	// TaAffx.117160.1.S1_s_at // Ta.27761.2.S1_x_at // Ta.3502.1.S1_at // Ta.28334.1.S1_at // Ta.27751.2.S1_x_at // Ta.1130.2.S1_x_at // Ta.4346.1.A1_x_at // Ta.28496.1.A1_x_at // Ta.22984.2.S1_x_at // TaAffx.84470.1.S1_x_at // Ta.1130.1.S1_a_at // Ta.27761.3.S1_x_at // Ta.28728.2.S1_x_at // Ta.30702.1.S1_x_at // Ta.27751.7.A1_x_at // TaAffx.106421.1.S1_at // Ta.28496.1.A1_at // Ta.23395.1.S1_a_at /…
GO:0044446	C	intracellular organelle part	37	350	2576	34647	0.021	0.15	// Ta.7772.1.S1_at // Ta.5386.1.S1_a_at // Ta.10329.29.S1_x_at // Ta.28750.1.S1_at // Ta.24742.1.S1_x_at // Ta.23050.2.A1_x_at // TaAffx.19661.1.S1_at // Ta.21213.2.S1_x_at // Ta.13849.1.S1_at // Ta.28750.2.A1_x_at // Ta.7378.18.S1_x_at // Ta.2727.1.A1_at // Ta.28496.1.A1_x_at // Ta.10329.23.S1_at // Ta.3581.3.S1_x_at // Ta.13663.1.S1_at // Ta.29587.3.A1_at // Ta.23454.1.S1_at // Ta.10099.2.S1_x_…
GO:0044422	C	organelle part	37	350	2581	34647	0.021	0.15	// Ta.7772.1.S1_at // Ta.5386.1.S1_a_at // Ta.10329.29.S1_x_at // Ta.28750.1.S1_at // Ta.24742.1.S1_x_at // Ta.23050.2.A1_x_at // TaAffx.19661.1.S1_at // Ta.21213.2.S1_x_at // Ta.13849.1.S1_at // Ta.28750.2.A1_x_at // Ta.7378.18.S1_x_at // Ta.2727.1.A1_at // Ta.28496.1.A1_x_at // Ta.10329.23.S1_at // Ta.3581.3.S1_x_at // Ta.13663.1.S1_at // Ta.29587.3.A1_at // Ta.23454.1.S1_at // Ta.10099.2.S1_x_…
GO:0031224	C	intrinsic to membrane	22	350	1366	34647	0.024	0.16	// TaAffx.117160.1.S1_s_at // Ta.27761.2.S1_x_at // Ta.3502.1.S1_at // Ta.28334.1.S1_at // Ta.27751.2.S1_x_at // Ta.1130.2.S1_x_at // Ta.4346.1.A1_x_at // Ta.28496.1.A1_x_at // Ta.22984.2.S1_x_at // TaAffx.84470.1.S1_x_at // Ta.1130.1.S1_a_at // Ta.27761.3.S1_x_at // Ta.28728.2.S1_x_at // Ta.30702.1.S1_x_at // Ta.27751.7.A1_x_at // TaAffx.106421.1.S1_at // Ta.28496.1.A1_at // Ta.23395.1.S1_a_at /…
GO:0006091	P	generation of precursor metabolites and energy	15	350	731	34647	0.0087	0.2	// Ta.22984.2.S1_x_at // Ta.28496.1.A1_at // TaAffx.117951.1.S1_at // Ta.30702.1.S1_x_at // Ta.1139.1.S1_x_at // Ta.27751.7.A1_x_at // Ta.27751.2.S1_x_at // Ta.23395.1.S1_a_at // Ta.798.1.S1_x_at // Ta.1130.1.S1_a_at // Ta.3249.2.S1_x_at // Ta.1130.2.S1_x_at // Ta.1130.3.S1_x_at // Ta.4346.1.A1_x_at // Ta.28496.1.A1_x_at
GO:0043933	P	macromolecular complex subunit organization	9	350	344	34647	0.0096	0.21	// Ta.10329.23.S1_at // Ta.10329.29.S1_x_at // Ta.10329.17.S1_at // Ta.27708.1.S1_x_at // Ta.24742.1.S1_x_at // TaAffx.75800.1.S1_at // Ta.2837.1.S1_s_at // Ta.7378.18.S1_x_at // Ta.10329.43.S1_x_at
GO:0044237	P	cellular metabolic process	104	350	8350	34647	0.0098	0.21	// Ta.1452.2.S1_a_at // Ta.7772.1.S1_at // Ta.28750.1.S1_at // Ta.912.1.S1_at // Ta.23395.1.S1_a_at // TaAffx.38560.1.A1_at // Ta.581.1.S1_at // TaAffx.91387.1.A1_at // Ta.4884.1.A1_at // Ta.2848.1.S1_at // Ta.7151.2.S1_at // Ta.13663.1.S1_at // Ta.1130.1.S1_a_at // Ta.659.2.S1_x_at // Ta.23050.2.A1_x_at // Ta.30702.1.S1_x_at // Ta.27751.7.A1_x_at // Ta.9990.1.S1_at // TaAffx.77390.1.S1_at // Ta.…
GO:0016020	C	membrane	61	350	4781	34647	0.033	0.22	// TaAffx.117160.1.S1_s_at // Ta.20902.1.S1_a_at // Ta.7772.1.S1_at // Ta.27761.2.S1_x_at // Ta.806.1.A1_at // Ta.30948.1.S1_at // Ta.28750.1.S1_at // Ta.27761.1.S1_x_at // Ta.3502.1.S1_at // Ta.28334.1.S1_at // TaAffx.84470.1.S1_x_at // Ta.9713.2.S1_a_at // Ta.1130.1.S1_a_at // Ta.10061.1.S1_at // Ta.1130.2.S1_x_at // Ta.4019.1.S1_at // Ta.28750.2.A1_x_at // Ta.799.1.S1_at // Ta.2727.1.A1_at // …
GO:0008152	P	metabolic process	122	350	10086	34647	0.012	0.25	// Ta.1452.2.S1_a_at // Ta.7772.1.S1_at // Ta.13818.1.S1_at // Ta.28750.1.S1_at // Ta.912.1.S1_at // Ta.23395.1.S1_a_at // TaAffx.38560.1.A1_at // Ta.30501.1.S1_at // Ta.581.1.S1_at // TaAffx.91387.1.A1_at // Ta.4884.1.A1_at // Ta.2848.1.S1_at // Ta.7151.2.S1_at // TaAffx.51200.1.A1_at // TaAffx.24002.1.S1_at // Ta.1130.1.S1_a_at // Ta.9172.1.S1_at // Ta.659.2.S1_x_at // Ta.23050.2.A1_x_at // Ta.…
GO:0043687	P	post-translational protein modification	22	350	1291	34647	0.013	0.28	// Ta.20902.1.S1_a_at // Ta.1130.3.S1_x_at // Ta.27751.2.S1_x_at // Ta.1130.2.S1_x_at // Ta.14433.1.S1_at // Ta.14450.3.S1_a_at // Ta.4346.1.A1_x_at // Ta.28496.1.A1_x_at // Ta.4884.1.A1_at // Ta.24299.1.S1_at // Ta.1130.1.S1_a_at // TaAffx.75800.1.S1_at // Ta.20902.1.S1_x_at // Ta.30702.1.S1_x_at // Ta.22984.2.S1_x_at // Ta.27751.7.A1_x_at // TaAffx.77390.1.S1_at // Ta.3249.2.S1_x_at // Ta.12006…
GO:0009987	P	cellular process	126	350	10583	34647	0.017	0.34	// Ta.1452.2.S1_a_at // Ta.7772.1.S1_at // Ta.28750.1.S1_at // Ta.912.1.S1_at // Ta.23395.1.S1_a_at // Ta.6222.2.S1_at // TaAffx.38560.1.A1_at // Ta.581.1.S1_at // TaAffx.91387.1.A1_at // Ta.4884.1.A1_at // Ta.2848.1.S1_at // Ta.7151.2.S1_at // TaAffx.84470.1.S1_x_at // Ta.13663.1.S1_at // Ta.1130.1.S1_a_at // Ta.659.2.S1_x_at // Ta.23454.1.S1_at // Ta.30702.1.S1_x_at // Ta.27751.7.A1_x_at // Ta.…
GO:0009699	P	phenylpropanoid biosynthetic process	5	350	145	34647	0.018	0.35	// Ta.28700.1.S1_at // Ta.14243.1.A1_at // Ta.25327.1.A1_at // Ta.9983.1.S1_s_at // Ta.9172.1.S1_x_at
GO:0044267	P	cellular protein metabolic process	42	350	3002	34647	0.021	0.39	// Ta.1452.2.S1_a_at // Ta.20902.1.S1_a_at // Ta.1130.3.S1_x_at // TaAffx.128896.20.S1_s_at // Ta.1452.1.S1_at // Ta.912.1.S1_at // Ta.28283.1.S1_at // Ta.27751.2.S1_x_at // Ta.14488.2.S1_x_at // Ta.1130.2.S1_x_at // TaAffx.128896.1.S1_s_at // Ta.14433.1.S1_at // Ta.14450.3.S1_a_at // Ta.4346.1.A1_x_at // Ta.28496.1.A1_x_at // Ta.4884.1.A1_at // Ta.2848.1.S1_at // Ta.1452.2.S1_x_at // Ta.24299.1.…
GO:0006996	P	organelle organization	11	350	530	34647	0.021	0.39	// Ta.10329.23.S1_at // Ta.10329.29.S1_x_at // Ta.10329.17.S1_at // Ta.27708.1.S1_x_at // Ta.24742.1.S1_x_at // TaAffx.77390.1.S1_at // Ta.3122.1.S1_a_at // Ta.10329.43.S1_x_at // Ta.13849.1.S1_at // Ta.7378.18.S1_x_at // Ta.23916.1.S1_at
GO:0043170	P	macromolecule metabolic process	81	350	6509	34647	0.025	0.44	// Ta.1452.2.S1_a_at // Ta.20902.1.S1_a_at // Ta.7772.1.S1_at // TaAffx.38560.1.A1_at // Ta.8439.1.A1_x_at // Ta.26032.1.S1_at // Ta.1452.1.S1_at // TaAffx.124202.1.S1_at // Ta.29798.1.S1_s_at // Ta.912.1.S1_at // Ta.28283.1.S1_at // Ta.23395.1.S1_a_at // Ta.28700.1.S1_at // Ta.28556.1.S1_at // Ta.21213.2.S1_x_at // Ta.9809.1.A1_at // Ta.14488.2.S1_x_at // Ta.1130.2.S1_x_at // Ta.14433.1.S1_at //…
GO:0019538	P	protein metabolic process	49	350	3699	34647	0.031	0.51	// Ta.1452.2.S1_a_at // Ta.20902.1.S1_a_at // Ta.1130.3.S1_x_at // TaAffx.128896.20.S1_s_at // Ta.26032.1.S1_at // Ta.1452.1.S1_at // Ta.912.1.S1_at // Ta.28283.1.S1_at // Ta.27751.2.S1_x_at // Ta.14488.2.S1_x_at // Ta.1130.2.S1_x_at // TaAffx.128896.1.S1_s_at // Ta.14433.1.S1_at // Ta.14450.3.S1_a_at // Ta.4346.1.A1_x_at // Ta.28496.1.A1_x_at // Ta.4884.1.A1_at // Ta.2848.1.S1_at // Ta.1452.2.S1…
GO:0044260	P	cellular macromolecule metabolic process	70	350	5574	34647	0.031	0.51	// Ta.1452.2.S1_a_at // Ta.20902.1.S1_a_at // Ta.7772.1.S1_at // TaAffx.38560.1.A1_at // Ta.8439.1.A1_x_at // Ta.1452.1.S1_at // TaAffx.124202.1.S1_at // Ta.29798.1.S1_s_at // Ta.912.1.S1_at // Ta.28283.1.S1_at // Ta.23395.1.S1_a_at // Ta.28556.1.S1_at // Ta.21213.2.S1_x_at // Ta.9809.1.A1_at // Ta.14488.2.S1_x_at // Ta.1130.2.S1_x_at // TaAffx.128896.1.S1_s_at // Ta.14433.1.S1_at // Ta.8006.1.S1…
GO:0006464	P	protein modification process	23	350	1480	34647	0.03	0.51	// Ta.20902.1.S1_a_at // Ta.1130.3.S1_x_at // Ta.27751.2.S1_x_at // Ta.1130.2.S1_x_at // Ta.14433.1.S1_at // Ta.14450.3.S1_a_at // Ta.4346.1.A1_x_at // Ta.28496.1.A1_x_at // Ta.4884.1.A1_at // Ta.24299.1.S1_at // Ta.1130.1.S1_a_at // TaAffx.75800.1.S1_at // Ta.20902.1.S1_x_at // Ta.30702.1.S1_x_at // Ta.22984.2.S1_x_at // Ta.27751.7.A1_x_at // TaAffx.77390.1.S1_at // Ta.7608.1.S1_a_at // Ta.3249.…
GO:0044238	P	primary metabolic process	103	350	8618	34647	0.03	0.51	// Ta.1452.2.S1_a_at // Ta.7772.1.S1_at // Ta.13818.1.S1_at // Ta.912.1.S1_at // Ta.23395.1.S1_a_at // Ta.30501.1.S1_at // Ta.581.1.S1_at // TaAffx.91387.1.A1_at // Ta.4884.1.A1_at // Ta.2848.1.S1_at // Ta.7151.2.S1_at // TaAffx.51200.1.A1_at // TaAffx.24002.1.S1_at // Ta.1130.1.S1_a_at // Ta.659.2.S1_x_at // Ta.23050.2.A1_x_at // Ta.30702.1.S1_x_at // Ta.27751.7.A1_x_at // Ta.9990.1.S1_at // TaA…
GO:0009698	P	phenylpropanoid metabolic process	5	350	172	34647	0.033	0.53	// Ta.28700.1.S1_at // Ta.14243.1.A1_at // Ta.25327.1.A1_at // Ta.9983.1.S1_s_at // Ta.9172.1.S1_x_at
GO:0016043	P	cellular component organization	15	350	870	34647	0.034	0.54	// Ta.23916.1.S1_at // Ta.10329.23.S1_at // Ta.10329.29.S1_x_at // Ta.10329.17.S1_at // Ta.27708.1.S1_x_at // Ta.24742.1.S1_x_at // Ta.28334.1.S1_at // TaAffx.77390.1.S1_at // Ta.3122.1.S1_a_at // Ta.21213.2.S1_x_at // TaAffx.75800.1.S1_at // Ta.13849.1.S1_at // Ta.2837.1.S1_s_at // Ta.7378.18.S1_x_at // Ta.10329.43.S1_x_at
GO:0050793	P	regulation of developmental process	5	350	181	34647	0.04	0.61	// Ta.20902.1.S1_a_at // Ta.20902.1.S1_x_at // Ta.1042.1.S1_x_at // Ta.21213.2.S1_x_at // Ta.13849.1.S1_at
GO:0043412	P	macromolecule modification	23	350	1551	34647	0.046	0.69	// Ta.20902.1.S1_a_at // Ta.1130.3.S1_x_at // Ta.27751.2.S1_x_at // Ta.1130.2.S1_x_at // Ta.14433.1.S1_at // Ta.14450.3.S1_a_at // Ta.4346.1.A1_x_at // Ta.28496.1.A1_x_at // Ta.4884.1.A1_at // Ta.24299.1.S1_at // Ta.1130.1.S1_a_at // TaAffx.75800.1.S1_at // Ta.20902.1.S1_x_at // Ta.30702.1.S1_x_at // Ta.22984.2.S1_x_at // Ta.27751.7.A1_x_at // TaAffx.77390.1.S1_at // Ta.7608.1.S1_a_at // Ta.3249.…
GO:0005667	C	transcription factor complex	6	350	321	34647	0.11	0.74	// TaAffx.19661.1.S1_at // Ta.777.1.S1_at // Ta.13663.1.S1_at // Ta.21213.2.S1_x_at // Ta.2727.1.A1_at // Ta.18988.1.S1_at
GO:0005886	C	plasma membrane	12	350	812	34647	0.13	0.82	// TaAffx.117160.1.S1_s_at // Ta.7772.1.S1_at // Ta.806.1.A1_at // TaAffx.84470.1.S1_x_at // TaAffx.106421.1.S1_at // Ta.9713.2.S1_x_at // Ta.9713.2.S1_a_at // Ta.6789.2.S1_x_at // Ta.4050.1.S1_at // Ta.6101.2.S1_a_at // Ta.2727.1.A1_at // Ta.28728.2.S1_x_at
GO:0043232	C	intracellular non-membrane-bounded organelle	20	350	1533	34647	0.15	0.9	// Ta.1452.2.S1_a_at // Ta.14183.1.S1_at // Ta.23050.2.A1_x_at // TaAffx.128896.20.S1_s_at // Ta.10329.29.S1_x_at // Ta.10329.17.S1_at // Ta.24742.1.S1_x_at // Ta.27708.1.S1_x_at // Ta.912.1.S1_at // Ta.10329.23.S1_at // Ta.1452.1.S1_at // Ta.24729.1.S1_x_at // Ta.1452.1.S1_x_at // Ta.10329.43.S1_x_at // Ta.1452.2.S1_x_at // TaAffx.128896.1.S1_s_at // Ta.659.2.S1_x_at // Ta.2837.1.S1_s_at // Ta.7…
GO:0031090	C	organelle membrane	12	350	841	34647	0.15	0.9	// Ta.10099.2.S1_x_at // TaAffx.106240.1.S1_s_at // TaAffx.128712.18.S1_s_at // Ta.3581.3.S1_x_at // Ta.28750.1.S1_x_at // Ta.28750.1.S1_at // Ta.28496.1.A1_at // Ta.5386.1.S1_a_at // Ta.3502.1.S1_at // Ta.29587.3.A1_at // Ta.28750.2.A1_x_at // Ta.28496.1.A1_x_at
GO:0044451	C	nucleoplasm part	7	350	427	34647	0.15	0.9	// TaAffx.19661.1.S1_at // Ta.2727.1.A1_at // Ta.13663.1.S1_at // Ta.21213.2.S1_x_at // TaAffx.77390.1.S1_at // Ta.777.1.S1_at // Ta.18988.1.S1_at
GO:0043228	C	non-membrane-bounded organelle	20	350	1533	34647	0.15	0.9	// Ta.1452.2.S1_a_at // Ta.14183.1.S1_at // Ta.23050.2.A1_x_at // TaAffx.128896.20.S1_s_at // Ta.10329.29.S1_x_at // Ta.10329.17.S1_at // Ta.24742.1.S1_x_at // Ta.27708.1.S1_x_at // Ta.912.1.S1_at // Ta.10329.23.S1_at // Ta.1452.1.S1_at // Ta.24729.1.S1_x_at // Ta.1452.1.S1_x_at // Ta.10329.43.S1_x_at // Ta.1452.2.S1_x_at // TaAffx.128896.1.S1_s_at // Ta.659.2.S1_x_at // Ta.2837.1.S1_s_at // Ta.7…
GO:0005654	C	nucleoplasm	7	350	437	34647	0.16	0.93	// TaAffx.19661.1.S1_at // Ta.2727.1.A1_at // Ta.13663.1.S1_at // Ta.21213.2.S1_x_at // TaAffx.77390.1.S1_at // Ta.777.1.S1_at // Ta.18988.1.S1_at
GO:0019438	P	aromatic compound biosynthetic process	6	350	274	34647	0.063	0.94	// Ta.25327.1.A1_at // Ta.9983.1.S1_s_at // Ta.9172.1.S1_x_at // Ta.28700.1.S1_at // Ta.14243.1.A1_at // Ta.27668.1.S1_at
GO:0016052	P	carbohydrate catabolic process	8	350	418	34647	0.066	0.96	// TaAffx.38560.1.A1_at // TaAffx.117951.1.S1_at // Ta.3.1.S1_at // Ta.8574.2.A1_at // Ta.23395.1.S1_a_at // Ta.13818.1.S1_at // Ta.5397.1.S1_at // Ta.30501.1.S1_at
GO:0005576	C	extracellular region	11	350	777	34647	0.17	0.97	// TaAffx.117160.1.S1_s_at // Ta.9168.1.A1_at // Ta.5046.1.S1_at // Ta.5386.1.S1_a_at // Ta.28600.1.S1_at // Ta.29798.1.S1_s_at // Ta.10170.1.S1_at // Ta.14456.1.S1_at // Ta.8081.1.S1_at // Ta.24120.1.S1_at // TaAffx.5891.3.A1_s_at
GO:0080090	P	regulation of primary metabolic process	15	350	1418	34647	0.47	1	// Ta.20902.1.S1_a_at // Ta.20902.1.S1_x_at // Ta.10001.1.S1_at // Ta.29798.1.S1_s_at // TaAffx.19661.1.S1_at // Ta.777.1.S1_at // Ta.13663.1.S1_at // Ta.21213.2.S1_x_at // Ta.6789.2.S1_x_at // Ta.14433.1.S1_at // Ta.659.2.S1_x_at // Ta.8006.1.S1_a_at // Ta.14450.3.S1_a_at // Ta.2727.1.A1_at // Ta.18988.1.S1_at
GO:0019222	P	regulation of metabolic process	16	350	1535	34647	0.49	1	// Ta.20902.1.S1_a_at // Ta.20902.1.S1_x_at // Ta.777.1.S1_at // Ta.10001.1.S1_at // Ta.29798.1.S1_s_at // TaAffx.19661.1.S1_at // TaAffx.77390.1.S1_at // Ta.13663.1.S1_at // Ta.21213.2.S1_x_at // Ta.6789.2.S1_x_at // Ta.14433.1.S1_at // Ta.659.2.S1_x_at // Ta.8006.1.S1_a_at // Ta.14450.3.S1_a_at // Ta.2727.1.A1_at // Ta.18988.1.S1_at
GO:0007165	P	signal transduction	7	350	1005	34647	0.88	1	// Ta.10836.1.A1_at // Ta.6222.2.S1_at // Ta.6789.2.S1_x_at // Ta.23916.1.S1_at // TaAffx.75800.1.S1_at // Ta.2727.1.A1_at // Ta.811.2.S1_a_at
GO:0000003	P	reproduction	6	350	457	34647	0.32	1	// Ta.24120.1.S1_at // Ta.14456.1.S1_at // Ta.1042.1.S1_x_at // TaAffx.75800.1.S1_at // Ta.13849.1.S1_at // TaAffx.80306.1.S1_at
GO:0048513	P	organ development	5	350	320	34647	0.23	1	// Ta.1042.1.S1_x_at // Ta.21213.2.S1_x_at // TaAffx.75800.1.S1_at // Ta.28334.1.S1_at // Ta.13849.1.S1_at
GO:0016310	P	phosphorylation	7	350	1157	34647	0.95	1	// Ta.20902.1.S1_a_at // Ta.20902.1.S1_x_at // Ta.5648.2.S1_x_at // Ta.4884.1.A1_at // Ta.12006.1.A1_at // Ta.798.1.S1_x_at // Ta.23916.1.S1_at
GO:0033036	P	macromolecule localization	7	350	572	34647	0.36	1	// Ta.23454.1.S1_at // TaAffx.38359.1.S1_at // Ta.28368.1.S1_x_at // Ta.28209.3.S1_x_at // Ta.6651.1.S1_at // Ta.6789.2.S1_x_at // Ta.2727.1.A1_at
GO:0060255	P	regulation of macromolecule metabolic process	16	350	1458	34647	0.4	1	// Ta.20902.1.S1_a_at // Ta.20902.1.S1_x_at // Ta.777.1.S1_at // Ta.10001.1.S1_at // Ta.29798.1.S1_s_at // TaAffx.19661.1.S1_at // TaAffx.77390.1.S1_at // Ta.13663.1.S1_at // Ta.21213.2.S1_x_at // Ta.6789.2.S1_x_at // Ta.14433.1.S1_at // Ta.659.2.S1_x_at // Ta.8006.1.S1_a_at // Ta.14450.3.S1_a_at // Ta.2727.1.A1_at // Ta.18988.1.S1_at
GO:0032787	P	monocarboxylic acid metabolic process	5	350	840	34647	0.93	1	// TaAffx.128414.1.A1_x_at // TaAffx.117951.1.S1_at // Ta.28157.1.S1_at // Ta.23395.1.S1_a_at // Ta.27668.1.S1_at
GO:0043436	P	oxoacid metabolic process	16	350	2086	34647	0.9	1	// Ta.20902.1.S1_a_at // Ta.20902.1.S1_x_at // Ta.9270.1.S1_at // TaAffx.117951.1.S1_at // TaAffx.128414.1.A1_x_at // Ta.4884.1.A1_at // Ta.3201.1.S1_at // Ta.9316.1.S1_at // Ta.9316.1.S1_x_at // Ta.28157.1.S1_at // TaAffx.80306.1.S1_at // Ta.5648.2.S1_x_at // Ta.23395.1.S1_a_at // Ta.581.1.S1_at // Ta.27668.1.S1_at // Ta.23916.1.S1_at
GO:0046483	P	heterocycle metabolic process	5	350	846	34647	0.93	1	// Ta.24730.2.S1_x_at // Ta.5397.1.S1_at // Ta.2884.2.S1_a_at // Ta.27668.1.S1_at // Ta.570.1.A1_at
GO:0006575	P	cellular amino acid derivative metabolic process	7	350	591	34647	0.39	1	// TaAffx.38560.1.A1_at // Ta.9983.1.S1_s_at // Ta.9172.1.S1_x_at // Ta.28700.1.S1_at // Ta.25327.1.A1_at // TaAffx.80306.1.S1_at // Ta.14243.1.A1_at
GO:0034645	P	cellular macromolecule biosynthetic process	25	350	2552	34647	0.59	1	// Ta.1452.2.S1_a_at // Ta.1452.1.S1_at // TaAffx.128896.20.S1_s_at // Ta.29798.1.S1_s_at // Ta.912.1.S1_at // TaAffx.19661.1.S1_at // Ta.21213.2.S1_x_at // TaAffx.128896.1.S1_s_at // Ta.8006.1.S1_a_at // Ta.2727.1.A1_at // Ta.13663.1.S1_at // Ta.659.2.S1_x_at // Ta.1391.1.S1_x_at // Ta.23050.2.A1_x_at // Ta.1452.2.S1_x_at // Ta.9316.1.S1_at // Ta.9316.1.S1_x_at // Ta.6789.2.S1_x_at // Ta.24729.1…
GO:0042398	P	cellular amino acid derivative biosynthetic process	6	350	322	34647	0.11	1	// Ta.28700.1.S1_at // Ta.9983.1.S1_s_at // Ta.9172.1.S1_x_at // Ta.25327.1.A1_at // TaAffx.80306.1.S1_at // Ta.14243.1.A1_at
GO:0006807	P	nitrogen compound metabolic process	38	350	4247	34647	0.81	1	// Ta.20902.1.S1_a_at // Ta.7772.1.S1_at // TaAffx.38560.1.A1_at // Ta.29798.1.S1_s_at // TaAffx.19661.1.S1_at // Ta.1545.1.S1_at // Ta.2884.2.S1_a_at // Ta.21213.2.S1_x_at // Ta.27668.1.S1_at // Ta.30501.1.S1_at // Ta.8006.1.S1_a_at // Ta.14450.3.S1_a_at // TaAffx.91387.1.A1_at // Ta.4884.1.A1_at // Ta.581.1.S1_at // Ta.2727.1.A1_at // Ta.13663.1.S1_at // Ta.5397.1.S1_at // Ta.6586.2.S1_x_at // …
GO:0050789	P	regulation of biological process	27	350	2691	34647	0.54	1	// Ta.20902.1.S1_a_at // Ta.10836.1.A1_at // Ta.29798.1.S1_s_at // Ta.28334.1.S1_at // Ta.6222.2.S1_at // Ta.21213.2.S1_x_at // Ta.27038.1.S1_x_at // Ta.13849.1.S1_at // Ta.14433.1.S1_at // Ta.8006.1.S1_a_at // Ta.14450.3.S1_a_at // Ta.2727.1.A1_at // Ta.13663.1.S1_at // TaAffx.75800.1.S1_at // Ta.659.2.S1_x_at // Ta.811.2.S1_a_at // Ta.20902.1.S1_x_at // TaAffx.77390.1.S1_at // Ta.6789.2.S1_x_at…
GO:0051186	P	cofactor metabolic process	5	350	708	34647	0.84	1	// Ta.24730.2.S1_x_at // TaAffx.38560.1.A1_at // Ta.2884.2.S1_a_at // Ta.27668.1.S1_at // Ta.5397.1.S1_at
GO:0042254	P	ribosome biogenesis	11	350	734	34647	0.13	1	// Ta.1452.2.S1_a_at // Ta.14183.1.S1_at // Ta.23050.2.A1_x_at // TaAffx.128896.20.S1_s_at // Ta.1452.1.S1_at // Ta.1452.2.S1_x_at // Ta.912.1.S1_at // Ta.24729.1.S1_x_at // Ta.1452.1.S1_x_at // TaAffx.128896.1.S1_s_at // Ta.1391.1.S1_x_at
GO:0065007	P	biological regulation	27	350	2908	34647	0.7	1	// Ta.20902.1.S1_a_at // Ta.10836.1.A1_at // Ta.29798.1.S1_s_at // Ta.28334.1.S1_at // Ta.6222.2.S1_at // Ta.21213.2.S1_x_at // Ta.27038.1.S1_x_at // Ta.13849.1.S1_at // Ta.14433.1.S1_at // Ta.8006.1.S1_a_at // Ta.14450.3.S1_a_at // Ta.2727.1.A1_at // Ta.13663.1.S1_at // TaAffx.75800.1.S1_at // Ta.659.2.S1_x_at // Ta.811.2.S1_a_at // Ta.20902.1.S1_x_at // TaAffx.77390.1.S1_at // Ta.6789.2.S1_x_at…
GO:0065008	P	regulation of biological quality	5	350	474	34647	0.52	1	// Ta.27038.1.S1_at // Ta.6101.2.S1_a_at // Ta.27038.1.S1_x_at // Ta.28334.1.S1_at // TaAffx.75800.1.S1_at
GO:0006118	P	electron transport	10	350	1196	34647	0.77	1	// TaAffx.117160.1.S1_s_at // Ta.14183.1.S1_at // Ta.655.2.A1_x_at // TaAffx.106240.1.S1_s_at // Ta.29798.1.S1_s_at // TaAffx.25660.1.S1_at // TaAffx.84470.1.S1_x_at // Ta.27038.1.S1_at // Ta.27038.1.S1_x_at // Ta.25333.1.S1_at
GO:0006629	P	lipid metabolic process	7	350	867	34647	0.77	1	// Ta.20658.3.S1_x_at // Ta.18076.1.S1_x_at // Ta.1042.1.S1_x_at // Ta.28157.1.S1_at // Ta.18223.1.S1_a_at // Ta.7871.2.S1_a_at // Ta.7740.1.A1_at
GO:0009308	P	amine metabolic process	13	350	1458	34647	0.71	1	// Ta.20902.1.S1_a_at // Ta.20902.1.S1_x_at // Ta.9270.1.S1_at // Ta.5648.2.S1_x_at // Ta.4884.1.A1_at // Ta.3201.1.S1_at // Ta.9316.1.S1_at // Ta.9316.1.S1_x_at // Ta.23916.1.S1_at // TaAffx.80306.1.S1_at // Ta.30501.1.S1_at // Ta.581.1.S1_at // Ta.27668.1.S1_at
GO:0019318	P	hexose metabolic process	7	350	481	34647	0.22	1	// TaAffx.38560.1.A1_at // TaAffx.117951.1.S1_at // Ta.7151.2.S1_at // Ta.23395.1.S1_a_at // Ta.9809.1.A1_at // Ta.1042.1.S1_x_at // Ta.5397.1.S1_at
GO:0006810	P	transport	16	350	2243	34647	0.95	1	// Ta.23454.1.S1_at // TaAffx.38359.1.S1_at // Ta.6789.2.S1_x_at // TaAffx.106240.1.S1_s_at // Ta.28368.1.S1_x_at // Ta.3502.1.S1_at // TaAffx.106421.1.S1_at // Ta.799.1.S1_at // Ta.28209.3.S1_x_at // Ta.6651.1.S1_at // Ta.5386.1.S1_a_at // TaAffx.75800.1.S1_at // Ta.28157.1.S1_at // Ta.799.1.S1_x_at // Ta.2727.1.A1_at // Ta.28728.2.S1_x_at
GO:0009889	P	regulation of biosynthetic process	11	350	1243	34647	0.71	1	// Ta.10001.1.S1_at // Ta.29798.1.S1_s_at // TaAffx.19661.1.S1_at // Ta.777.1.S1_at // Ta.13663.1.S1_at // Ta.21213.2.S1_x_at // Ta.6789.2.S1_x_at // Ta.659.2.S1_x_at // Ta.8006.1.S1_a_at // Ta.2727.1.A1_at // Ta.18988.1.S1_at
GO:0050794	P	regulation of cellular process	22	350	2481	34647	0.77	1	// Ta.20902.1.S1_a_at // Ta.10836.1.A1_at // Ta.29798.1.S1_s_at // TaAffx.19661.1.S1_at // Ta.6222.2.S1_at // Ta.21213.2.S1_x_at // Ta.27038.1.S1_x_at // Ta.8006.1.S1_a_at // Ta.2727.1.A1_at // Ta.13663.1.S1_at // TaAffx.75800.1.S1_at // Ta.659.2.S1_x_at // Ta.811.2.S1_a_at // Ta.20902.1.S1_x_at // Ta.28334.1.S1_at // Ta.6789.2.S1_x_at // Ta.10001.1.S1_at // Ta.27038.1.S1_at // Ta.23916.1.S1_at /…
GO:0006952	P	defense response	9	350	530	34647	0.094	1	// Ta.27575.1.S1_x_at // Ta.4840.1.S1_at // Ta.3361.1.S1_at // Ta.9992.1.S1_at // Ta.9987.1.S1_x_at // TaAffx.102873.1.S1_at // Ta.27575.1.S1_at // Ta.23916.1.S1_at // Ta.21983.1.S1_at
GO:0051234	P	establishment of localization	16	350	2248	34647	0.95	1	// Ta.23454.1.S1_at // TaAffx.38359.1.S1_at // Ta.6789.2.S1_x_at // TaAffx.106240.1.S1_s_at // Ta.28368.1.S1_x_at // Ta.3502.1.S1_at // TaAffx.106421.1.S1_at // Ta.799.1.S1_at // Ta.28209.3.S1_x_at // Ta.6651.1.S1_at // Ta.5386.1.S1_a_at // TaAffx.75800.1.S1_at // Ta.28157.1.S1_at // Ta.799.1.S1_x_at // Ta.2727.1.A1_at // Ta.28728.2.S1_x_at
GO:0044271	P	cellular nitrogen compound biosynthetic process	6	350	527	34647	0.44	1	// Ta.24730.2.S1_x_at // Ta.9270.1.S1_at // Ta.3201.1.S1_at // Ta.570.1.A1_at // Ta.2884.2.S1_a_at // Ta.27668.1.S1_at
GO:0046907	P	intracellular transport	6	350	486	34647	0.37	1	// Ta.23454.1.S1_at // Ta.5386.1.S1_a_at // TaAffx.106240.1.S1_s_at // Ta.3502.1.S1_at // Ta.6789.2.S1_x_at // TaAffx.75800.1.S1_at
GO:0050896	P	response to stimulus	30	350	2538	34647	0.21	1	// Ta.13256.1.A1_x_at // Ta.10329.29.S1_x_at // Ta.13256.2.S1_x_at // Ta.9992.1.S1_at // Ta.23395.1.S1_a_at // Ta.1545.1.S1_at // Ta.27038.1.S1_x_at // Ta.21983.1.S1_at // Ta.30501.1.S1_at // Ta.14450.3.S1_a_at // Ta.714.1.S1_x_at // Ta.10329.23.S1_at // Ta.3361.1.S1_at // Ta.13663.1.S1_at // TaAffx.102873.1.S1_at // TaAffx.75800.1.S1_at // Ta.25333.1.S1_at // Ta.27575.1.S1_x_at // Ta.4840.1.S1_a…
GO:0006355	P	regulation of transcription, DNA-dependent	8	350	583	34647	0.24	1	// Ta.29798.1.S1_s_at // TaAffx.19661.1.S1_at // Ta.2727.1.A1_at // Ta.13663.1.S1_at // Ta.21213.2.S1_x_at // Ta.6789.2.S1_x_at // Ta.777.1.S1_at // Ta.18988.1.S1_at
GO:0010556	P	regulation of macromolecule biosynthetic process	11	350	1233	34647	0.7	1	// Ta.10001.1.S1_at // Ta.29798.1.S1_s_at // TaAffx.19661.1.S1_at // Ta.777.1.S1_at // Ta.13663.1.S1_at // Ta.21213.2.S1_x_at // Ta.6789.2.S1_x_at // Ta.659.2.S1_x_at // Ta.8006.1.S1_a_at // Ta.2727.1.A1_at // Ta.18988.1.S1_at
GO:0006350	P	transcription	10	350	1143	34647	0.72	1	// Ta.10001.1.S1_at // Ta.29798.1.S1_s_at // TaAffx.19661.1.S1_at // Ta.777.1.S1_at // Ta.13663.1.S1_at // Ta.21213.2.S1_x_at // Ta.6789.2.S1_x_at // Ta.8006.1.S1_a_at // Ta.2727.1.A1_at // Ta.18988.1.S1_at
GO:0006351	P	transcription, DNA-dependent	8	350	646	34647	0.33	1	// Ta.29798.1.S1_s_at // TaAffx.19661.1.S1_at // Ta.2727.1.A1_at // Ta.13663.1.S1_at // Ta.21213.2.S1_x_at // Ta.6789.2.S1_x_at // Ta.777.1.S1_at // Ta.18988.1.S1_at
GO:0006519	P	cellular amino acid and derivative metabolic process	18	350	1655	34647	0.41	1	// Ta.20902.1.S1_a_at // Ta.20902.1.S1_x_at // TaAffx.38560.1.A1_at // Ta.5648.2.S1_x_at // Ta.9983.1.S1_s_at // Ta.4884.1.A1_at // Ta.14243.1.A1_at // Ta.9172.1.S1_x_at // Ta.25327.1.A1_at // Ta.9316.1.S1_at // Ta.9316.1.S1_x_at // Ta.28700.1.S1_at // Ta.23916.1.S1_at // Ta.3201.1.S1_at // TaAffx.80306.1.S1_at // Ta.9270.1.S1_at // Ta.581.1.S1_at // Ta.27668.1.S1_at
GO:0032774	P	RNA biosynthetic process	8	350	647	34647	0.33	1	// Ta.29798.1.S1_s_at // TaAffx.19661.1.S1_at // Ta.2727.1.A1_at // Ta.13663.1.S1_at // Ta.21213.2.S1_x_at // Ta.6789.2.S1_x_at // Ta.777.1.S1_at // Ta.18988.1.S1_at
GO:0044265	P	cellular macromolecule catabolic process	6	350	643	34647	0.63	1	// TaAffx.38560.1.A1_at // TaAffx.117951.1.S1_at // Ta.28283.1.S1_at // Ta.23395.1.S1_a_at // Ta.5397.1.S1_at // Ta.14433.1.S1_at
GO:0044248	P	cellular catabolic process	7	350	1098	34647	0.93	1	// TaAffx.38560.1.A1_at // TaAffx.117951.1.S1_at // Ta.28283.1.S1_at // Ta.23395.1.S1_a_at // Ta.5397.1.S1_at // Ta.14433.1.S1_at // Ta.581.1.S1_at
GO:0044249	P	cellular biosynthetic process	43	350	4150	34647	0.45	1	// Ta.1452.2.S1_a_at // Ta.1452.1.S1_at // TaAffx.128896.20.S1_s_at // Ta.29798.1.S1_s_at // Ta.912.1.S1_at // Ta.23395.1.S1_a_at // Ta.21213.2.S1_x_at // TaAffx.128896.1.S1_s_at // Ta.8006.1.S1_a_at // Ta.2884.2.S1_a_at // Ta.27668.1.S1_at // Ta.25327.1.A1_at // TaAffx.117951.1.S1_at // Ta.2727.1.A1_at // Ta.13663.1.S1_at // Ta.5397.1.S1_at // Ta.659.2.S1_x_at // Ta.10131.1.A1_at // Ta.23050.2.A…
GO:0009653	P	anatomical structure morphogenesis	5	350	238	34647	0.098	1	// Ta.1042.1.S1_x_at // Ta.21213.2.S1_x_at // TaAffx.75800.1.S1_at // Ta.28334.1.S1_at // Ta.13849.1.S1_at
GO:0006139	P	nucleobase, nucleoside, nucleotide and nucleic acid metabolic process	22	350	2724	34647	0.89	1	// Ta.7772.1.S1_at // TaAffx.38560.1.A1_at // Ta.29798.1.S1_s_at // TaAffx.19661.1.S1_at // Ta.21213.2.S1_x_at // Ta.8006.1.S1_a_at // Ta.14450.3.S1_a_at // TaAffx.91387.1.A1_at // Ta.2727.1.A1_at // Ta.13663.1.S1_at // Ta.5397.1.S1_at // Ta.6586.2.S1_x_at // Ta.7569.1.S1_at // Ta.9316.1.S1_at // Ta.9316.1.S1_x_at // Ta.6789.2.S1_x_at // Ta.10131.1.A1_at // Ta.10001.1.S1_at // Ta.28242.1.S1_at //…
GO:0051246	P	regulation of protein metabolic process	5	350	284	34647	0.16	1	// Ta.20902.1.S1_a_at // Ta.659.2.S1_x_at // Ta.14450.3.S1_a_at // Ta.20902.1.S1_x_at // Ta.14433.1.S1_at
GO:0051179	P	localization	16	350	2277	34647	0.95	1	// Ta.23454.1.S1_at // TaAffx.38359.1.S1_at // Ta.6789.2.S1_x_at // TaAffx.106240.1.S1_s_at // Ta.28368.1.S1_x_at // Ta.3502.1.S1_at // TaAffx.106421.1.S1_at // Ta.799.1.S1_at // Ta.28209.3.S1_x_at // Ta.6651.1.S1_at // Ta.5386.1.S1_a_at // TaAffx.75800.1.S1_at // Ta.28157.1.S1_at // Ta.799.1.S1_x_at // Ta.2727.1.A1_at // Ta.28728.2.S1_x_at
GO:0022613	P	ribonucleoprotein complex biogenesis	11	350	745	34647	0.14	1	// Ta.1452.2.S1_a_at // Ta.14183.1.S1_at // Ta.23050.2.A1_x_at // TaAffx.128896.20.S1_s_at // Ta.1452.1.S1_at // Ta.1452.2.S1_x_at // Ta.912.1.S1_at // Ta.24729.1.S1_x_at // Ta.1452.1.S1_x_at // TaAffx.128896.1.S1_s_at // Ta.1391.1.S1_x_at
GO:0006508	P	proteolysis	10	350	916	34647	0.45	1	// Ta.26032.1.S1_at // Ta.8574.2.A1_at // Ta.28283.1.S1_at // TaAffx.51200.1.A1_at // Ta.28233.1.S1_at // Ta.13818.1.S1_at // Ta.28600.1.S1_at // Ta.14488.2.S1_x_at // Ta.14433.1.S1_at // TaAffx.5891.3.A1_s_at
GO:0032502	P	developmental process	11	350	1082	34647	0.53	1	// Ta.20902.1.S1_a_at // Ta.20902.1.S1_x_at // Ta.7582.1.S1_at // Ta.21213.2.S1_x_at // Ta.28334.1.S1_at // Ta.13663.1.S1_at // TaAffx.80911.1.S1_at // Ta.1042.1.S1_x_at // TaAffx.75800.1.S1_at // Ta.13849.1.S1_at // TaAffx.80306.1.S1_at
GO:0016070	P	RNA metabolic process	14	350	1126	34647	0.25	1	// Ta.6586.2.S1_x_at // Ta.7772.1.S1_at // Ta.777.1.S1_at // Ta.7569.1.S1_at // Ta.28242.1.S1_at // Ta.29798.1.S1_s_at // Ta.9316.1.S1_at // Ta.9316.1.S1_x_at // TaAffx.19661.1.S1_at // Ta.13663.1.S1_at // Ta.21213.2.S1_x_at // Ta.6789.2.S1_x_at // Ta.2727.1.A1_at // Ta.18988.1.S1_at
GO:0032501	P	multicellular organismal process	8	350	989	34647	0.78	1	// Ta.7582.1.S1_at // Ta.21213.2.S1_x_at // Ta.28334.1.S1_at // Ta.13663.1.S1_at // Ta.1042.1.S1_x_at // TaAffx.75800.1.S1_at // Ta.13849.1.S1_at // TaAffx.80306.1.S1_at
GO:0009628	P	response to abiotic stimulus	8	350	617	34647	0.29	1	// Ta.10329.23.S1_at // Ta.10329.29.S1_x_at // Ta.10329.17.S1_at // Ta.21258.2.S1_at // Ta.13663.1.S1_at // TaAffx.75800.1.S1_at // Ta.23916.1.S1_at // Ta.10329.43.S1_x_at
GO:0006725	P	cellular aromatic compound metabolic process	11	350	737	34647	0.13	1	// Ta.20902.1.S1_a_at // Ta.20902.1.S1_x_at // Ta.25327.1.A1_at // Ta.9983.1.S1_s_at // Ta.9172.1.S1_x_at // Ta.570.1.A1_at // Ta.23395.1.S1_a_at // Ta.28700.1.S1_at // Ta.5397.1.S1_at // Ta.14243.1.A1_at // Ta.27668.1.S1_at
GO:0044106	P	cellular amine metabolic process	12	350	1332	34647	0.7	1	// Ta.20902.1.S1_a_at // Ta.20902.1.S1_x_at // Ta.9270.1.S1_at // Ta.5648.2.S1_x_at // Ta.4884.1.A1_at // Ta.3201.1.S1_at // Ta.9316.1.S1_at // Ta.9316.1.S1_x_at // Ta.23916.1.S1_at // TaAffx.80306.1.S1_at // Ta.581.1.S1_at // Ta.27668.1.S1_at
GO:0006979	P	response to oxidative stress	6	350	376	34647	0.19	1	// Ta.655.2.A1_x_at // Ta.2746.1.S1_x_at // Ta.27038.1.S1_at // Ta.23916.1.S1_at // Ta.25333.1.S1_at // Ta.27038.1.S1_x_at
GO:0042180	P	cellular ketone metabolic process	16	350	2135	34647	0.92	1	// Ta.20902.1.S1_a_at // Ta.20902.1.S1_x_at // Ta.9270.1.S1_at // TaAffx.117951.1.S1_at // TaAffx.128414.1.A1_x_at // Ta.4884.1.A1_at // Ta.3201.1.S1_at // Ta.9316.1.S1_at // Ta.9316.1.S1_x_at // Ta.28157.1.S1_at // TaAffx.80306.1.S1_at // Ta.5648.2.S1_x_at // Ta.23395.1.S1_a_at // Ta.581.1.S1_at // Ta.27668.1.S1_at // Ta.23916.1.S1_at
GO:0006082	P	organic acid metabolic process	16	350	2089	34647	0.9	1	// Ta.20902.1.S1_a_at // Ta.20902.1.S1_x_at // Ta.9270.1.S1_at // TaAffx.117951.1.S1_at // TaAffx.128414.1.A1_x_at // Ta.4884.1.A1_at // Ta.3201.1.S1_at // Ta.9316.1.S1_at // Ta.9316.1.S1_x_at // Ta.28157.1.S1_at // TaAffx.80306.1.S1_at // Ta.5648.2.S1_x_at // Ta.23395.1.S1_a_at // Ta.581.1.S1_at // Ta.27668.1.S1_at // Ta.23916.1.S1_at
GO:0005996	P	monosaccharide metabolic process	7	350	552	34647	0.33	1	// TaAffx.38560.1.A1_at // TaAffx.117951.1.S1_at // Ta.7151.2.S1_at // Ta.23395.1.S1_a_at // Ta.9809.1.A1_at // Ta.1042.1.S1_x_at // Ta.5397.1.S1_at
GO:0051252	P	regulation of RNA metabolic process	8	350	658	34647	0.35	1	// Ta.29798.1.S1_s_at // TaAffx.19661.1.S1_at // Ta.2727.1.A1_at // Ta.13663.1.S1_at // Ta.21213.2.S1_x_at // Ta.6789.2.S1_x_at // Ta.777.1.S1_at // Ta.18988.1.S1_at
GO:0048731	P	system development	5	350	329	34647	0.24	1	// Ta.1042.1.S1_x_at // Ta.21213.2.S1_x_at // TaAffx.75800.1.S1_at // Ta.28334.1.S1_at // Ta.13849.1.S1_at
GO:0031326	P	regulation of cellular biosynthetic process	11	350	1243	34647	0.71	1	// Ta.10001.1.S1_at // Ta.29798.1.S1_s_at // TaAffx.19661.1.S1_at // Ta.777.1.S1_at // Ta.13663.1.S1_at // Ta.21213.2.S1_x_at // Ta.6789.2.S1_x_at // Ta.659.2.S1_x_at // Ta.8006.1.S1_a_at // Ta.2727.1.A1_at // Ta.18988.1.S1_at
GO:0031323	P	regulation of cellular metabolic process	13	350	1416	34647	0.68	1	// Ta.20902.1.S1_a_at // Ta.20902.1.S1_x_at // Ta.10001.1.S1_at // Ta.29798.1.S1_s_at // TaAffx.19661.1.S1_at // Ta.777.1.S1_at // Ta.13663.1.S1_at // Ta.21213.2.S1_x_at // Ta.6789.2.S1_x_at // Ta.659.2.S1_x_at // Ta.8006.1.S1_a_at // Ta.2727.1.A1_at // Ta.18988.1.S1_at
GO:0019752	P	carboxylic acid metabolic process	16	350	2086	34647	0.9	1	// Ta.20902.1.S1_a_at // Ta.20902.1.S1_x_at // Ta.9270.1.S1_at // TaAffx.117951.1.S1_at // TaAffx.128414.1.A1_x_at // Ta.4884.1.A1_at // Ta.3201.1.S1_at // Ta.9316.1.S1_at // Ta.9316.1.S1_x_at // Ta.28157.1.S1_at // TaAffx.80306.1.S1_at // Ta.5648.2.S1_x_at // Ta.23395.1.S1_a_at // Ta.581.1.S1_at // Ta.27668.1.S1_at // Ta.23916.1.S1_at
GO:0045449	P	regulation of transcription	10	350	1050	34647	0.62	1	// Ta.10001.1.S1_at // Ta.29798.1.S1_s_at // TaAffx.19661.1.S1_at // Ta.777.1.S1_at // Ta.13663.1.S1_at // Ta.21213.2.S1_x_at // Ta.6789.2.S1_x_at // Ta.8006.1.S1_a_at // Ta.2727.1.A1_at // Ta.18988.1.S1_at
GO:0007275	P	multicellular organismal development	8	350	920	34647	0.71	1	// Ta.7582.1.S1_at // Ta.21213.2.S1_x_at // Ta.28334.1.S1_at // Ta.13663.1.S1_at // Ta.1042.1.S1_x_at // TaAffx.75800.1.S1_at // Ta.13849.1.S1_at // TaAffx.80306.1.S1_at
GO:0006520	P	cellular amino acid metabolic process	12	350	1332	34647	0.7	1	// Ta.20902.1.S1_a_at // Ta.20902.1.S1_x_at // Ta.9270.1.S1_at // Ta.5648.2.S1_x_at // Ta.4884.1.A1_at // Ta.3201.1.S1_at // Ta.9316.1.S1_at // Ta.9316.1.S1_x_at // Ta.23916.1.S1_at // TaAffx.80306.1.S1_at // Ta.581.1.S1_at // Ta.27668.1.S1_at
GO:0010467	P	gene expression	30	350	2492	34647	0.19	1	// Ta.1452.2.S1_a_at // Ta.1452.1.S1_at // Ta.7772.1.S1_at // TaAffx.128896.20.S1_s_at // Ta.29798.1.S1_s_at // Ta.912.1.S1_at // TaAffx.19661.1.S1_at // Ta.21213.2.S1_x_at // Ta.14488.2.S1_x_at // TaAffx.128896.1.S1_s_at // Ta.8006.1.S1_a_at // Ta.2727.1.A1_at // Ta.13663.1.S1_at // Ta.659.2.S1_x_at // Ta.1391.1.S1_x_at // Ta.23050.2.A1_x_at // Ta.7569.1.S1_at // Ta.1452.2.S1_x_at // Ta.9316.1.S…
GO:0010468	P	regulation of gene expression	12	350	1296	34647	0.66	1	// Ta.777.1.S1_at // Ta.10001.1.S1_at // Ta.29798.1.S1_s_at // TaAffx.19661.1.S1_at // TaAffx.77390.1.S1_at // Ta.13663.1.S1_at // Ta.21213.2.S1_x_at // Ta.6789.2.S1_x_at // Ta.659.2.S1_x_at // Ta.8006.1.S1_a_at // Ta.2727.1.A1_at // Ta.18988.1.S1_at
GO:0006468	P	protein amino acid phosphorylation	6	350	809	34647	0.83	1	// Ta.20902.1.S1_a_at // Ta.20902.1.S1_x_at // Ta.5648.2.S1_x_at // Ta.4884.1.A1_at // Ta.23916.1.S1_at // Ta.12006.1.A1_at
GO:0019219	P	regulation of nucleobase, nucleoside, nucleotide and nucleic acid metabolic process	10	350	1141	34647	0.72	1	// Ta.10001.1.S1_at // Ta.29798.1.S1_s_at // TaAffx.19661.1.S1_at // Ta.777.1.S1_at // Ta.13663.1.S1_at // Ta.21213.2.S1_x_at // Ta.6789.2.S1_x_at // Ta.8006.1.S1_a_at // Ta.2727.1.A1_at // Ta.18988.1.S1_at
GO:0019748	P	secondary metabolic process	7	350	431	34647	0.15	1	// TaAffx.38560.1.A1_at // Ta.9983.1.S1_s_at // Ta.9172.1.S1_x_at // Ta.25327.1.A1_at // Ta.28700.1.S1_at // Ta.5397.1.S1_at // Ta.14243.1.A1_at
GO:0009058	P	biosynthetic process	45	350	4408	34647	0.49	1	// Ta.1452.2.S1_a_at // Ta.1452.1.S1_at // TaAffx.128896.20.S1_s_at // Ta.29798.1.S1_s_at // Ta.912.1.S1_at // Ta.23395.1.S1_a_at // Ta.21213.2.S1_x_at // TaAffx.128896.1.S1_s_at // Ta.8006.1.S1_a_at // Ta.2884.2.S1_a_at // Ta.2727.1.A1_at // Ta.25327.1.A1_at // TaAffx.117951.1.S1_at // Ta.93.1.S1_at // Ta.27668.1.S1_at // Ta.13663.1.S1_at // Ta.5397.1.S1_at // Ta.9172.1.S1_at // Ta.659.2.S1_x_at…
GO:0009059	P	macromolecule biosynthetic process	28	350	2733	34647	0.5	1	// Ta.1452.2.S1_a_at // Ta.1452.1.S1_at // TaAffx.128896.20.S1_s_at // Ta.29798.1.S1_s_at // Ta.912.1.S1_at // TaAffx.19661.1.S1_at // Ta.21213.2.S1_x_at // TaAffx.128896.1.S1_s_at // Ta.8006.1.S1_a_at // Ta.2727.1.A1_at // Ta.13663.1.S1_at // Ta.659.2.S1_x_at // Ta.1391.1.S1_x_at // Ta.23050.2.A1_x_at // Ta.1452.2.S1_x_at // Ta.9316.1.S1_at // Ta.9316.1.S1_x_at // Ta.6789.2.S1_x_at // Ta.24729.1…
GO:0051171	P	regulation of nitrogen compound metabolic process	10	350	1151	34647	0.73	1	// Ta.10001.1.S1_at // Ta.29798.1.S1_s_at // TaAffx.19661.1.S1_at // Ta.777.1.S1_at // Ta.13663.1.S1_at // Ta.21213.2.S1_x_at // Ta.6789.2.S1_x_at // Ta.8006.1.S1_a_at // Ta.2727.1.A1_at // Ta.18988.1.S1_at
GO:0051649	P	establishment of localization in cell	6	350	529	34647	0.45	1	// Ta.23454.1.S1_at // Ta.5386.1.S1_a_at // TaAffx.106240.1.S1_s_at // Ta.3502.1.S1_at // Ta.6789.2.S1_x_at // TaAffx.75800.1.S1_at
GO:0042221	P	response to chemical stimulus	14	350	1218	34647	0.35	1	// Ta.714.1.S1_x_at // Ta.10329.23.S1_at // Ta.655.2.A1_x_at // Ta.10329.29.S1_x_at // Ta.10329.17.S1_at // TaAffx.106421.1.S1_at // Ta.1545.1.S1_at // Ta.10329.43.S1_x_at // Ta.27038.1.S1_x_at // Ta.25333.1.S1_at // Ta.23916.1.S1_at // Ta.27038.1.S1_at // Ta.23395.1.S1_a_at // Ta.2746.1.S1_x_at
GO:0009056	P	catabolic process	12	350	1898	34647	0.97	1	// TaAffx.38560.1.A1_at // TaAffx.117951.1.S1_at // Ta.3.1.S1_at // Ta.8574.2.A1_at // Ta.28283.1.S1_at // Ta.23395.1.S1_a_at // Ta.13818.1.S1_at // Ta.5397.1.S1_at // Ta.30501.1.S1_at // Ta.14433.1.S1_at // Ta.581.1.S1_at // Ta.7740.1.A1_at
GO:0009057	P	macromolecule catabolic process	10	350	1406	34647	0.9	1	// TaAffx.38560.1.A1_at // TaAffx.117951.1.S1_at // Ta.3.1.S1_at // Ta.8574.2.A1_at // Ta.28283.1.S1_at // Ta.23395.1.S1_a_at // Ta.13818.1.S1_at // Ta.5397.1.S1_at // Ta.14433.1.S1_at // Ta.30501.1.S1_at
GO:0051641	P	cellular localization	6	350	549	34647	0.48	1	// Ta.23454.1.S1_at // Ta.5386.1.S1_a_at // TaAffx.106240.1.S1_s_at // Ta.3502.1.S1_at // Ta.6789.2.S1_x_at // TaAffx.75800.1.S1_at
GO:0048856	P	anatomical structure development	6	350	811	34647	0.83	1	// Ta.21213.2.S1_x_at // Ta.28334.1.S1_at // Ta.1042.1.S1_x_at // TaAffx.75800.1.S1_at // Ta.13849.1.S1_at // TaAffx.80306.1.S1_at
GO:0006066	P	alcohol metabolic process	8	350	649	34647	0.34	1	// TaAffx.38560.1.A1_at // TaAffx.117951.1.S1_at // Ta.7151.2.S1_at // Ta.23395.1.S1_a_at // Ta.9809.1.A1_at // Ta.1042.1.S1_x_at // Ta.5397.1.S1_at // Ta.7871.2.S1_a_at
GO:0006796	P	phosphate metabolic process	8	350	1330	34647	0.96	1	// Ta.20902.1.S1_a_at // Ta.20902.1.S1_x_at // Ta.5648.2.S1_x_at // Ta.4884.1.A1_at // Ta.12006.1.A1_at // Ta.7871.2.S1_a_at // Ta.798.1.S1_x_at // Ta.23916.1.S1_at
GO:0006950	P	response to stress	20	350	1726	34647	0.3	1	// Ta.27575.1.S1_x_at // Ta.10329.23.S1_at // Ta.4840.1.S1_at // Ta.655.2.A1_x_at // Ta.10329.29.S1_x_at // Ta.3361.1.S1_at // Ta.10329.17.S1_at // Ta.3659.1.S1_x_at // Ta.9992.1.S1_at // Ta.9987.1.S1_x_at // Ta.27038.1.S1_at // Ta.10329.43.S1_x_at // TaAffx.102873.1.S1_at // Ta.27575.1.S1_at // Ta.27038.1.S1_x_at // Ta.25333.1.S1_at // Ta.23916.1.S1_at // Ta.21983.1.S1_at // Ta.14450.3.S1_a_at /…
GO:0006793	P	phosphorus metabolic process	8	350	1332	34647	0.96	1	// Ta.20902.1.S1_a_at // Ta.20902.1.S1_x_at // Ta.5648.2.S1_x_at // Ta.4884.1.A1_at // Ta.12006.1.A1_at // Ta.7871.2.S1_a_at // Ta.798.1.S1_x_at // Ta.23916.1.S1_at
GO:0006412	P	translation	14	350	1053	34647	0.19	1	// Ta.1452.2.S1_a_at // Ta.14183.1.S1_at // Ta.23050.2.A1_x_at // TaAffx.128896.20.S1_s_at // Ta.1452.1.S1_at // Ta.1452.2.S1_x_at // Ta.912.1.S1_at // Ta.9316.1.S1_at // Ta.9316.1.S1_x_at // Ta.1452.1.S1_x_at // Ta.24729.1.S1_x_at // TaAffx.128896.1.S1_s_at // Ta.659.2.S1_x_at // Ta.1391.1.S1_x_at
GO:0043169	F	cation binding	38	350	3395	34647	0.28	1	// Ta.1130.3.S1_x_at // Ta.26032.1.S1_at // Ta.13785.2.S1_a_at // Ta.2864.2.S1_x_at // Ta.27751.2.S1_x_at // Ta.1130.2.S1_x_at // Ta.6939.1.A1_at // Ta.2864.1.S1_at // Ta.166.1.S1_a_at // Ta.4346.1.A1_x_at // Ta.28496.1.A1_x_at // Ta.30702.1.S1_x_at // Ta.22984.2.S1_x_at // Ta.25327.1.A1_at // Ta.14243.1.A1_at // Ta.2864.2.S1_a_at // Ta.13663.1.S1_at // Ta.1130.1.S1_a_at // Ta.5397.1.S1_at // Ta.…
GO:0060089	F	molecular transducer activity	6	350	444	34647	0.3	1	// TaAffx.117160.1.S1_s_at // Ta.10836.1.A1_at // TaAffx.84470.1.S1_x_at // Ta.23916.1.S1_at // Ta.811.2.S1_a_at // TaAffx.75800.1.S1_at
GO:0000166	F	nucleotide binding	19	350	2546	34647	0.94	1	// Ta.13319.1.S1_x_at // Ta.4884.1.A1_at // Ta.7772.1.S1_at // Ta.2837.1.S1_s_at // Ta.5648.2.S1_x_at // Ta.14183.1.S1_at // Ta.28242.1.S1_at // Ta.28334.1.S1_at // Ta.9316.1.S1_x_at // Ta.1321.1.S1_s_at // Ta.9270.1.S1_at // TaAffx.75800.1.S1_at // Ta.23916.1.S1_at // Ta.9316.1.S1_at // Ta.7569.1.S1_at // Ta.659.2.S1_x_at // Ta.7871.2.S1_a_at // Ta.2727.1.A1_at // Ta.6789.2.S1_x_at
GO:0016740	F	transferase activity	16	350	3757	34647	1	1	// Ta.4884.1.A1_at // Ta.28700.1.S1_at // Ta.5648.2.S1_x_at // Ta.6945.1.A1_at // Ta.2001.1.S1_at // Ta.570.1.A1_at // TaAffx.75772.1.A1_at // Ta.93.1.S1_at // Ta.23395.1.S1_a_at // Ta.13624.2.S1_at // Ta.13624.2.S1_x_at // Ta.9172.1.S1_x_at // Ta.5397.1.S1_at // Ta.23916.1.S1_at // Ta.6945.1.A1_a_at // Ta.2943.1.S1_at
GO:0016209	F	antioxidant activity	5	350	273	34647	0.15	1	// TaAffx.128522.1.S1_at // Ta.655.2.A1_x_at // Ta.2746.1.S1_x_at // Ta.25333.1.S1_at // Ta.166.1.S1_a_at
GO:0016818	F	hydrolase activity, acting on acid anhydrides, in phosphorus-containing anhydrides	5	350	823	34647	0.92	1	// Ta.659.2.S1_x_at // Ta.2837.1.S1_s_at // TaAffx.75800.1.S1_at // Ta.23395.1.S1_a_at // Ta.798.1.S1_x_at
GO:0016817	F	hydrolase activity, acting on acid anhydrides	5	350	833	34647	0.92	1	// Ta.659.2.S1_x_at // Ta.2837.1.S1_s_at // TaAffx.75800.1.S1_at // Ta.23395.1.S1_a_at // Ta.798.1.S1_x_at
GO:0005524	F	ATP binding	8	350	1545	34647	0.99	1	// Ta.4884.1.A1_at // Ta.9270.1.S1_at // Ta.5648.2.S1_x_at // Ta.9316.1.S1_at // Ta.9316.1.S1_x_at // Ta.1321.1.S1_s_at // Ta.23916.1.S1_at // Ta.2727.1.A1_at
GO:0008270	F	zinc ion binding	5	350	1249	34647	1	1	// Ta.13663.1.S1_at // Ta.6939.1.A1_at // Ta.26032.1.S1_at // TaAffx.106421.1.S1_at // Ta.166.1.S1_a_at
GO:0005488	F	binding	111	350	11088	34647	0.57	1	// Ta.1452.2.S1_a_at // Ta.7772.1.S1_at // Ta.7483.1.A1_at // Ta.6222.2.S1_at // Ta.2864.1.S1_at // Ta.581.1.S1_at // Ta.3325.1.S1_at // Ta.4884.1.A1_at // TaAffx.84470.1.S1_x_at // Ta.13663.1.S1_at // Ta.22343.1.S1_at // Ta.2746.1.S1_a_at // Ta.659.2.S1_x_at // Ta.23454.1.S1_at // Ta.30702.1.S1_x_at // Ta.27751.7.A1_x_at // Ta.6517.3.S1_x_at // TaAffx.77390.1.S1_at // Ta.3249.2.S1_x_at // Ta.678…
GO:0003676	F	nucleic acid binding	31	350	2735	34647	0.28	1	// Ta.1452.2.S1_a_at // Ta.1452.1.S1_at // Ta.10329.29.S1_x_at // TaAffx.117638.1.S1_at // Ta.7483.1.A1_at // Ta.24742.1.S1_x_at // TaAffx.19661.1.S1_at // Ta.21213.2.S1_x_at // TaAffx.128896.1.S1_s_at // Ta.7378.18.S1_x_at // Ta.3325.1.S1_at // Ta.14442.1.S1_at // Ta.10329.23.S1_at // Ta.13663.1.S1_at // Ta.659.2.S1_x_at // TaAffx.24921.1.S1_s_at // Ta.23050.2.A1_x_at // Ta.29798.1.S1_s_at // Ta…
GO:0003677	F	DNA binding	17	350	1448	34647	0.3	1	// Ta.14442.1.S1_at // Ta.10329.23.S1_at // Ta.7483.1.A1_at // Ta.10329.29.S1_x_at // Ta.10329.17.S1_at // Ta.29798.1.S1_s_at // Ta.27708.1.S1_x_at // Ta.24742.1.S1_x_at // TaAffx.19661.1.S1_at // Ta.777.1.S1_at // Ta.13663.1.S1_at // Ta.21213.2.S1_x_at // Ta.18988.1.S1_at // Ta.7378.18.S1_x_at // Ta.25837.1.S1_at // Ta.3325.1.S1_at // Ta.10329.43.S1_x_at
GO:0020037	F	heme binding	5	350	437	34647	0.45	1	// Ta.29814.1.S1_at // TaAffx.132411.1.A1_at // Ta.655.2.A1_x_at // Ta.25333.1.S1_at // Ta.2746.1.S1_a_at
GO:0017076	F	purine nucleotide binding	15	350	2007	34647	0.91	1	// Ta.13319.1.S1_x_at // Ta.4884.1.A1_at // Ta.9270.1.S1_at // Ta.5648.2.S1_x_at // Ta.14183.1.S1_at // Ta.28334.1.S1_at // Ta.9316.1.S1_x_at // Ta.1321.1.S1_s_at // TaAffx.75800.1.S1_at // Ta.23916.1.S1_at // Ta.9316.1.S1_at // Ta.659.2.S1_x_at // Ta.2837.1.S1_s_at // Ta.2727.1.A1_at // Ta.6789.2.S1_x_at
GO:0005525	F	GTP binding	6	350	335	34647	0.13	1	// Ta.14183.1.S1_at // Ta.6789.2.S1_x_at // Ta.659.2.S1_x_at // Ta.2837.1.S1_s_at // Ta.2727.1.A1_at // TaAffx.75800.1.S1_at
GO:0016787	F	hydrolase activity	37	350	2973	34647	0.11	1	// Ta.20902.1.S1_a_at // Ta.9990.3.S1_x_at // Ta.8439.1.A1_x_at // TaAffx.124202.1.S1_at // Ta.2864.2.S1_x_at // TaAffx.107244.3.S1_s_at // Ta.1545.1.S1_at // Ta.30501.1.S1_at // Ta.9809.1.A1_at // Ta.5533.2.S1_a_at // Ta.10088.1.S1_at // Ta.2837.1.S1_s_at // Ta.7151.2.S1_at // Ta.2864.2.S1_a_at // TaAffx.51200.1.A1_at // TaAffx.24002.1.S1_at // TaAffx.9136.1.S1_at // TaAffx.75800.1.S1_at // Ta.5…
GO:0016301	F	kinase activity	8	350	1620	34647	0.99	1	// Ta.4884.1.A1_at // Ta.5648.2.S1_x_at // Ta.6945.1.A1_at // Ta.13624.2.S1_at // Ta.13624.2.S1_x_at // Ta.23916.1.S1_at // Ta.6945.1.A1_a_at // Ta.2943.1.S1_at
GO:0043565	F	sequence-specific DNA binding	5	350	189	34647	0.046	1	// Ta.14442.1.S1_at // TaAffx.19661.1.S1_at // Ta.18988.1.S1_at // Ta.3325.1.S1_at // Ta.777.1.S1_at
GO:0016788	F	hydrolase activity, acting on ester bonds	11	350	699	34647	0.1	1	// Ta.18223.1.S1_at // Ta.20902.1.S1_a_at // Ta.20902.1.S1_x_at // Ta.8439.1.A1_x_at // Ta.18076.1.S1_x_at // Ta.556.1.S1_x_at // Ta.1545.1.S1_at // Ta.18223.1.S1_a_at // Ta.556.1.S1_at // Ta.10088.1.S1_at // Ta.7740.1.A1_at
GO:0003824	F	catalytic activity	84	350	10307	34647	0.99	1	// Ta.20902.1.S1_a_at // TaAffx.38560.1.A1_at // Ta.8439.1.A1_x_at // TaAffx.124202.1.S1_at // Ta.798.1.S1_x_at // Ta.24976.1.S1_x_at // Ta.2864.2.S1_x_at // Ta.28334.1.S1_at // Ta.1545.1.S1_at // Ta.27038.1.S1_x_at // Ta.14433.1.S1_at // Ta.30501.1.S1_at // Ta.9809.1.A1_at // Ta.14450.3.S1_a_at // Ta.27668.1.S1_at // Ta.5533.2.S1_a_at // Ta.10088.1.S1_at // Ta.4884.1.A1_at // Ta.20658.3.S1_x_at …
GO:0022892	F	substrate-specific transporter activity	5	350	730	34647	0.86	1	// Ta.23454.1.S1_at // Ta.5386.1.S1_a_at // Ta.28157.1.S1_at // TaAffx.106421.1.S1_at // TaAffx.106240.1.S1_s_at
GO:0016772	F	transferase activity, transferring phosphorus-containing groups	9	350	2059	34647	1	1	// Ta.4884.1.A1_at // Ta.5648.2.S1_x_at // Ta.6945.1.A1_at // Ta.13624.2.S1_at // Ta.13624.2.S1_x_at // Ta.5397.1.S1_at // Ta.23916.1.S1_at // Ta.6945.1.A1_a_at // Ta.2943.1.S1_at
GO:0032555	F	purine ribonucleotide binding	13	350	1853	34647	0.94	1	// Ta.4884.1.A1_at // Ta.9270.1.S1_at // Ta.5648.2.S1_x_at // Ta.14183.1.S1_at // Ta.9316.1.S1_at // Ta.9316.1.S1_x_at // Ta.1321.1.S1_s_at // TaAffx.75800.1.S1_at // Ta.23916.1.S1_at // Ta.659.2.S1_x_at // Ta.2837.1.S1_s_at // Ta.2727.1.A1_at // Ta.6789.2.S1_x_at
GO:0016829	F	lyase activity	5	350	538	34647	0.63	1	// TaAffx.132143.1.S1_s_at // Ta.3344.1.S1_at // Ta.27668.1.S1_at // TaAffx.128414.1.A1_x_at // Ta.4019.1.S1_at
GO:0032553	F	ribonucleotide binding	13	350	1853	34647	0.94	1	// Ta.4884.1.A1_at // Ta.9270.1.S1_at // Ta.5648.2.S1_x_at // Ta.14183.1.S1_at // Ta.9316.1.S1_at // Ta.9316.1.S1_x_at // Ta.1321.1.S1_s_at // TaAffx.75800.1.S1_at // Ta.23916.1.S1_at // Ta.659.2.S1_x_at // Ta.2837.1.S1_s_at // Ta.2727.1.A1_at // Ta.6789.2.S1_x_at
GO:0016491	F	oxidoreductase activity	16	350	2007	34647	0.86	1	// TaAffx.38560.1.A1_at // Ta.655.2.A1_x_at // Ta.28942.2.A1_at // Ta.9983.1.S1_s_at // Ta.7871.2.S1_a_at // Ta.14243.1.A1_at // TaAffx.128522.1.S1_at // Ta.28334.1.S1_at // Ta.25327.1.A1_at // Ta.25333.1.S1_at // Ta.24976.1.S1_x_at // TaAffx.80306.1.S1_at // Ta.9983.2.S1_at // Ta.166.1.S1_a_at // TaAffx.128414.1.A1_x_at // Ta.2746.1.S1_x_at
GO:0030528	F	transcription regulator activity	9	350	737	34647	0.33	1	// Ta.10001.1.S1_at // Ta.7483.1.A1_at // TaAffx.19661.1.S1_at // Ta.777.1.S1_at // Ta.13663.1.S1_at // Ta.21213.2.S1_x_at // Ta.8006.1.S1_a_at // Ta.25837.1.S1_at // Ta.18988.1.S1_at
GO:0016874	F	ligase activity	5	350	498	34647	0.57	1	// Ta.14433.1.S1_at // Ta.9270.1.S1_at // Ta.14450.3.S1_a_at // Ta.9316.1.S1_at // Ta.9316.1.S1_x_at
GO:0032561	F	guanyl ribonucleotide binding	6	350	335	34647	0.13	1	// Ta.14183.1.S1_at // Ta.6789.2.S1_x_at // Ta.659.2.S1_x_at // Ta.2837.1.S1_s_at // Ta.2727.1.A1_at // TaAffx.75800.1.S1_at
GO:0005506	F	iron ion binding	8	350	775	34647	0.53	1	// Ta.25327.1.A1_at // Ta.655.2.A1_x_at // Ta.2746.1.S1_a_at // Ta.29814.1.S1_at // Ta.25333.1.S1_at // TaAffx.80306.1.S1_at // TaAffx.132411.1.A1_at // Ta.14243.1.A1_at
GO:0009055	F	electron carrier activity	6	350	635	34647	0.62	1	// TaAffx.117160.1.S1_s_at // Ta.14183.1.S1_at // TaAffx.106240.1.S1_s_at // Ta.29798.1.S1_s_at // TaAffx.25660.1.S1_at // TaAffx.84470.1.S1_x_at
GO:0005215	F	transporter activity	10	350	1185	34647	0.76	1	// Ta.23454.1.S1_at // Ta.5386.1.S1_a_at // TaAffx.106240.1.S1_s_at // Ta.3502.1.S1_at // Ta.22871.1.S1_s_at // TaAffx.106421.1.S1_at // Ta.28157.1.S1_at // Ta.799.1.S1_x_at // Ta.799.1.S1_at // Ta.28728.2.S1_x_at
GO:0048037	F	cofactor binding	5	350	620	34647	0.75	1	// Ta.28334.1.S1_at // Ta.7871.2.S1_a_at // Ta.13319.1.S1_x_at // Ta.28157.1.S1_at // Ta.9983.1.S1_s_at
GO:0046872	F	metal ion binding	31	350	3227	34647	0.64	1	// Ta.1130.3.S1_x_at // Ta.26032.1.S1_at // Ta.27751.2.S1_x_at // Ta.1130.2.S1_x_at // Ta.6939.1.A1_at // Ta.4346.1.A1_x_at // Ta.28496.1.A1_x_at // Ta.30702.1.S1_x_at // Ta.22984.2.S1_x_at // Ta.25327.1.A1_at // Ta.14243.1.A1_at // Ta.13663.1.S1_at // Ta.1130.1.S1_a_at // Ta.5397.1.S1_at // Ta.7203.1.S1_a_at // Ta.2746.1.S1_a_at // Ta.166.1.S1_a_at // Ta.655.2.A1_x_at // Ta.25333.1.S1_at // Ta.7…
GO:0030554	F	adenyl nucleotide binding	10	350	1707	34647	0.98	1	// Ta.13319.1.S1_x_at // Ta.4884.1.A1_at // Ta.9270.1.S1_at // Ta.5648.2.S1_x_at // Ta.9316.1.S1_at // Ta.9316.1.S1_x_at // Ta.1321.1.S1_s_at // Ta.28334.1.S1_at // Ta.2727.1.A1_at // Ta.23916.1.S1_at
GO:0003723	F	RNA binding	10	350	611	34647	0.096	1	// Ta.1452.2.S1_a_at // Ta.14183.1.S1_at // Ta.23050.2.A1_x_at // Ta.1452.1.S1_at // TaAffx.117638.1.S1_at // Ta.28242.1.S1_at // Ta.5439.1.S1_a_at // Ta.396.1.S1_at // TaAffx.128896.1.S1_s_at // Ta.1452.1.S1_x_at
GO:0005515	F	protein binding	20	350	2390	34647	0.84	1	// TaAffx.117160.1.S1_s_at // Ta.6214.1.S1_x_at // Ta.23454.1.S1_at // Ta.714.1.S1_x_at // Ta.581.1.S1_at // TaAffx.79349.1.S1_at // Ta.13849.1.S1_at // Ta.7772.1.S1_at // Ta.28334.1.S1_at // TaAffx.77390.1.S1_at // Ta.24299.1.S1_at // Ta.13663.1.S1_at // Ta.21213.2.S1_x_at // Ta.23916.1.S1_at // Ta.12789.2.A1_x_at // Ta.11832.1.S1_at // Ta.14450.3.S1_a_at // Ta.2727.1.A1_at // Ta.18988.1.S1_at /…
GO:0004871	F	signal transducer activity	6	350	444	34647	0.3	1	// TaAffx.117160.1.S1_s_at // Ta.10836.1.A1_at // TaAffx.84470.1.S1_x_at // Ta.23916.1.S1_at // Ta.811.2.S1_a_at // TaAffx.75800.1.S1_at
GO:0001883	F	purine nucleoside binding	10	350	1708	34647	0.98	1	// Ta.13319.1.S1_x_at // Ta.4884.1.A1_at // Ta.9270.1.S1_at // Ta.5648.2.S1_x_at // Ta.9316.1.S1_at // Ta.9316.1.S1_x_at // Ta.1321.1.S1_s_at // Ta.28334.1.S1_at // Ta.2727.1.A1_at // Ta.23916.1.S1_at
GO:0001882	F	nucleoside binding	10	350	1708	34647	0.98	1	// Ta.13319.1.S1_x_at // Ta.4884.1.A1_at // Ta.9270.1.S1_at // Ta.5648.2.S1_x_at // Ta.9316.1.S1_at // Ta.9316.1.S1_x_at // Ta.1321.1.S1_s_at // Ta.28334.1.S1_at // Ta.2727.1.A1_at // Ta.23916.1.S1_at
GO:0019001	F	guanyl nucleotide binding	6	350	338	34647	0.13	1	// Ta.14183.1.S1_at // Ta.6789.2.S1_x_at // Ta.659.2.S1_x_at // Ta.2837.1.S1_s_at // Ta.2727.1.A1_at // TaAffx.75800.1.S1_at
GO:0005198	F	structural molecule activity	18	350	1230	34647	0.078	1	// Ta.1452.2.S1_a_at // Ta.14183.1.S1_at // Ta.23050.2.A1_x_at // TaAffx.128896.20.S1_s_at // Ta.621.3.S1_s_at // Ta.1227.1.A1_at // Ta.912.1.S1_at // Ta.1452.1.S1_at // Ta.24729.1.S1_x_at // Ta.1452.1.S1_x_at // Ta.21393.1.A1_x_at // Ta.27765.5.S1_x_at // Ta.28308.1.S1_at // TaAffx.128896.1.S1_s_at // Ta.2837.1.S1_s_at // Ta.1391.1.S1_x_at // Ta.21393.1.A1_s_at // Ta.3590.2.S1_s_at
GO:0003735	F	structural constituent of ribosome	14	350	1036	34647	0.17	1	// Ta.1452.2.S1_a_at // Ta.14183.1.S1_at // Ta.23050.2.A1_x_at // TaAffx.128896.20.S1_s_at // Ta.621.3.S1_s_at // Ta.912.1.S1_at // Ta.1452.1.S1_at // Ta.24729.1.S1_x_at // Ta.1452.1.S1_x_at // Ta.27765.5.S1_x_at // Ta.28308.1.S1_at // TaAffx.128896.1.S1_s_at // Ta.1391.1.S1_x_at // Ta.3590.2.S1_s_at
GO:0043167	F	ion binding	38	350	3400	34647	0.28	1	// Ta.1130.3.S1_x_at // Ta.26032.1.S1_at // Ta.13785.2.S1_a_at // Ta.2864.2.S1_x_at // Ta.27751.2.S1_x_at // Ta.1130.2.S1_x_at // Ta.6939.1.A1_at // Ta.2864.1.S1_at // Ta.166.1.S1_a_at // Ta.4346.1.A1_x_at // Ta.28496.1.A1_x_at // Ta.30702.1.S1_x_at // Ta.22984.2.S1_x_at // Ta.25327.1.A1_at // Ta.14243.1.A1_at // Ta.2864.2.S1_a_at // Ta.13663.1.S1_at // Ta.1130.1.S1_a_at // Ta.5397.1.S1_at // Ta.…
GO:0032559	F	adenyl ribonucleotide binding	8	350	1557	34647	0.99	1	// Ta.4884.1.A1_at // Ta.9270.1.S1_at // Ta.5648.2.S1_x_at // Ta.9316.1.S1_at // Ta.9316.1.S1_x_at // Ta.1321.1.S1_s_at // Ta.23916.1.S1_at // Ta.2727.1.A1_at
GO:0003700	F	transcription factor activity	7	350	510	34647	0.26	1	// Ta.7483.1.A1_at // TaAffx.19661.1.S1_at // Ta.777.1.S1_at // Ta.13663.1.S1_at // Ta.21213.2.S1_x_at // Ta.25837.1.S1_at // Ta.18988.1.S1_at
GO:0046914	F	transition metal ion binding	13	350	2228	34647	0.99	1	// Ta.25327.1.A1_at // Ta.655.2.A1_x_at // Ta.26032.1.S1_at // TaAffx.106421.1.S1_at // Ta.29814.1.S1_at // Ta.13663.1.S1_at // Ta.25333.1.S1_at // TaAffx.80306.1.S1_at // Ta.6939.1.A1_at // Ta.2746.1.S1_a_at // Ta.14243.1.A1_at // TaAffx.132411.1.A1_at // Ta.166.1.S1_a_at
GO:0031974	C	membrane-enclosed lumen	7	350	738	34647	0.62	1	// TaAffx.19661.1.S1_at // Ta.2727.1.A1_at // Ta.13663.1.S1_at // Ta.21213.2.S1_x_at // TaAffx.77390.1.S1_at // Ta.777.1.S1_at // Ta.18988.1.S1_at
GO:0031975	C	envelope	5	350	510	34647	0.59	1	// Ta.23454.1.S1_at // TaAffx.106240.1.S1_s_at // Ta.5386.1.S1_a_at // Ta.3502.1.S1_at // Ta.5373.1.S1_at
GO:0030529	C	ribonucleoprotein complex	14	350	1096	34647	0.22	1	// Ta.1452.2.S1_a_at // Ta.14183.1.S1_at // Ta.7772.1.S1_at // TaAffx.128896.20.S1_s_at // Ta.1452.1.S1_at // Ta.28242.1.S1_at // Ta.1452.2.S1_x_at // Ta.912.1.S1_at // Ta.23050.2.A1_x_at // Ta.24729.1.S1_x_at // Ta.1452.1.S1_x_at // TaAffx.128896.1.S1_s_at // Ta.659.2.S1_x_at // Ta.1391.1.S1_x_at
GO:0005783	C	endoplasmic reticulum	6	350	430	34647	0.27	1	// Ta.28334.1.S1_at // Ta.27038.1.S1_at // Ta.7228.1.S1_at // Ta.27038.1.S1_x_at // Ta.23807.10.S1_x_at // Ta.14488.2.S1_x_at
GO:0031981	C	nuclear lumen	7	350	544	34647	0.31	1	// TaAffx.19661.1.S1_at // Ta.2727.1.A1_at // Ta.13663.1.S1_at // Ta.21213.2.S1_x_at // TaAffx.77390.1.S1_at // Ta.777.1.S1_at // Ta.18988.1.S1_at
GO:0031967	C	organelle envelope	5	350	505	34647	0.58	1	// Ta.23454.1.S1_at // TaAffx.106240.1.S1_s_at // Ta.5386.1.S1_a_at // Ta.3502.1.S1_at // Ta.5373.1.S1_at
GO:0043233	C	organelle lumen	7	350	723	34647	0.6	1	// TaAffx.19661.1.S1_at // Ta.2727.1.A1_at // Ta.13663.1.S1_at // Ta.21213.2.S1_x_at // TaAffx.77390.1.S1_at // Ta.777.1.S1_at // Ta.18988.1.S1_at
GO:0044428	C	nuclear part	10	350	729	34647	0.21	1	// Ta.7772.1.S1_at // Ta.777.1.S1_at // Ta.23454.1.S1_at // TaAffx.19661.1.S1_at // TaAffx.77390.1.S1_at // Ta.13663.1.S1_at // Ta.21213.2.S1_x_at // Ta.13849.1.S1_at // Ta.2727.1.A1_at // Ta.18988.1.S1_at
GO:0005840	C	ribosome	12	350	918	34647	0.22	1	// Ta.1452.2.S1_a_at // Ta.14183.1.S1_at // Ta.23050.2.A1_x_at // TaAffx.128896.20.S1_s_at // Ta.1452.1.S1_at // Ta.1452.2.S1_x_at // Ta.912.1.S1_at // Ta.24729.1.S1_x_at // Ta.1452.1.S1_x_at // TaAffx.128896.1.S1_s_at // Ta.659.2.S1_x_at // Ta.1391.1.S1_x_at
GO:0005739	C	mitochondrion	37	350	4282	34647	0.86	1	// TaAffx.117160.1.S1_s_at // TaAffx.38560.1.A1_at // TaAffx.128896.20.S1_s_at // TaAffx.90042.1.S1_at // Ta.2612.1.S1_x_at // Ta.24742.1.S1_x_at // Ta.3502.1.S1_at // Ta.28731.1.S1_x_at // Ta.5386.1.S1_a_at // Ta.6041.1.A1_a_at // Ta.24675.1.S1_a_at // Ta.581.1.S1_at // Ta.4884.1.A1_at // Ta.20658.3.S1_x_at // TaAffx.86848.1.S1_at // Ta.25381.1.S1_s_at // Ta.2864.2.S1_a_at // Ta.13663.1.S1_at //…
GO:0070013	C	intracellular organelle lumen	7	350	723	34647	0.6	1	// TaAffx.19661.1.S1_at // Ta.2727.1.A1_at // Ta.13663.1.S1_at // Ta.21213.2.S1_x_at // TaAffx.77390.1.S1_at // Ta.777.1.S1_at // Ta.18988.1.S1_at

## Sheet: Aen1Ren2Common probesets
Probesets overlapping between Aen1 and Ren2 clusters
Probesets
Ta.6538.1.S1_at
TaAffx.12477.1.S1_at
Ta.18223.2.S1_at
Ta.3093.1.S1_a_at
TaAffx.58859.1.S1_at
Ta.1047.2.S1_a_at
Ta.23665.1.S1_at
Ta.25453.1.S1_a_at
Ta.14898.1.S1_at
Ta.10450.1.S1_at
Ta.2200.1.S1_at
Ta.17814.1.S1_at
Ta.2429.1.S1_x_at
Ta.369.2.S1_x_at
Ta.2429.2.S1_a_at
Ta.5102.1.S1_s_at
Ta.2429.2.S1_x_at
TaAffx.63830.1.A1_at
Ta.2429.3.S1_x_at
Ta.13610.1.A1_at
Ta.18977.1.S1_at
Ta.21998.1.A1_x_at
Ta.7161.1.S1_at
Ta.6578.1.S1_at
Ta.7655.1.S1_at
Ta.9343.1.S1_at
Ta.21797.1.S1_at
Ta.23767.1.S1_a_at
Ta.3320.3.S1_a_at
Ta.10329.33.S1_x_at
Ta.9666.1.S1_x_at
Ta.24953.1.S1_at
Ta.177.1.S1_at
Ta.2076.1.S1_at
Ta.9440.1.S1_at
Ta.23807.10.S1_at
Ta.13256.3.A1_a_at
Ta.3164.1.S1_x_at
Ta.12748.2.S1_x_at
Ta.13195.3.S1_at
Ta.28123.1.S1_at
Ta.2914.1.S1_at
Ta.5845.1.S1_at
Ta.23379.1.S1_at
Ta.9574.1.S1_at
Ta.3756.1.S1_x_at
TaAffx.9562.1.A1_at
TaAffx.51512.1.S1_x_at
Ta.5257.1.S1_x_at
Ta.13291.1.S1_at
Ta.11240.1.A1_at
TaAffx.16886.1.S1_s_at
Ta.2586.1.S1_x_at
Ta.2586.2.S1_a_at
Ta.21250.1.S1_at
Ta.4851.1.A1_at
TaAffx.64679.1.S1_at
Ta.9914.1.S1_at
Ta.4274.1.S1_at
Ta.6416.1.S1_at
TaAffx.114768.1.S1_at
Ta.10569.1.A1_at
Ta.28244.1.A1_s_at
Ta.3916.2.S1_x_at
Ta.1364.1.S1_at
Ta.14671.2.S1_a_at
Ta.4432.1.S1_s_at
Ta.11438.1.S1_s_at
Ta.730.1.S1_at
Ta.9005.1.S1_s_at
Ta.9183.1.S1_at
Ta.6495.1.A1_at
Ta.24423.1.S1_s_at
TaAffx.79476.1.S1_s_at
Ta.9440.2.S1_x_at
Ta.20947.1.S1_a_at
Ta.9896.2.S1_at
TaAffx.131669.1.S1_at
TaAffx.113701.1.S1_s_at
Ta.1511.1.S1_a_at
TaAffx.52017.2.S1_at
Ta.28682.1.S1_x_at
TaAffx.120936.1.S1_at
Ta.24218.2.S1_s_at
TaAffx.29417.1.S1_s_at
TaAffx.110078.1.S1_x_at
Ta.11780.1.S1_at
TaAffx.110078.1.S1_at
Ta.9230.1.S1_at
Ta.5258.2.S1_a_at
Ta.19248.1.S1_x_at
Ta.5532.1.A1_x_at
Ta.5532.1.A1_a_at
Ta.2881.1.S1_a_at
Ta.9230.1.S1_a_at
TaAffx.122452.1.A1_at
Ta.10604.1.A1_at
TaAffx.37818.1.A1_at
Ta.28053.1.S1_at
TaAffx.28494.1.S1_s_at
Ta.1511.1.S1_x_at
Ta.24155.2.S1_s_at
TaAffx.83786.1.S1_at
Ta.23268.2.S1_a_at
Ta.9665.2.S1_at
Ta.8690.1.A1_at
Ta.9562.2.S1_a_at
Ta.14342.1.A1_at
TaAffx.131309.1.S1_at
Ta.7118.1.S1_x_at
Ta.9505.2.S1_x_at
Ta.3833.1.A1_at
Ta.5532.1.A1_at
Ta.9666.3.S1_a_at
Ta.11420.1.A1_at
Ta.5845.1.S1_x_at
TaAffx.104781.1.S1_s_at
Ta.11780.1.S1_s_at
Ta.5532.2.A1_s_at
Ta.11870.1.A1_at
TaAffx.52833.1.S1_s_at
Ta.9505.2.S1_a_at
Ta.5384.1.A1_at
Ta.23917.3.S1_x_at
TaAffx.105699.1.S1_at
Ta.24610.1.S1_s_at
Ta.3616.1.A1_at
TaAffx.97149.1.S1_at
Ta.7118.1.S1_a_at
Ta.11917.2.S1_at
Ta.7210.1.S1_a_at
Ta.7210.3.S1_s_at
Ta.6443.3.A1_a_at
Ta.2525.1.S1_at
Ta.14.1.S1_at
Ta.798.2.A1_x_at
Ta.13722.1.S1_at
TaAffx.22501.1.S1_at
Ta.21258.3.S1_a_at
Ta.12368.1.S1_a_at
Ta.5411.3.A1_a_at
Ta.1082.1.S1_x_at
Ta.10015.1.A1_a_at
Ta.7796.1.S1_a_at
Ta.9202.1.S1_at
TaAffx.8202.1.S1_at
Ta.798.2.A1_a_at
Ta.8305.1.S1_at
Ta.22111.1.S1_at
Ta.18414.1.S1_at
Ta.369.1.S1_x_at
TaAffx.59182.1.S1_s_at
Ta.6551.1.S1_at
Ta.5055.1.A1_s_at
Ta.14470.1.S1_a_at
TaAffx.25796.1.S1_s_at
Ta.10162.1.S1_at
Ta.3051.1.A1_at
Ta.13657.1.S1_at
TaAffx.123194.1.S1_at
TaAffx.128712.2.S1_s_at
TaAffx.38085.1.S1_at
Ta.5124.1.A1_at
Ta.9145.2.S1_a_at
Ta.23821.1.S1_at
Ta.9183.2.S1_a_at
Ta.4327.2.S1_at
Ta.13751.1.S1_at
TaAffx.21361.1.S1_at
Ta.669.2.A1_x_at
Ta.9523.1.S1_at
Ta.24659.1.S1_at
Ta.6324.1.S1_at
Ta.14285.1.S1_at
Ta.1325.1.S1_at
Ta.28325.1.S1_x_at
Ta.1131.1.A1_at
Ta.9380.2.S1_a_at
Ta.28779.1.S1_s_at
Ta.3258.1.S1_at
Ta.28558.1.S1_at
Ta.13831.1.S1_x_at
Ta.9137.1.S1_at
Ta.19563.1.S1_s_at
Ta.19456.1.A1_s_at
Ta.442.1.S1_at
Ta.277.1.S1_at
Ta.1278.1.S1_at
Ta.10125.2.S1_at
TaAffx.81186.1.S1_at
Ta.19858.1.A1_x_at
Ta.19858.1.A1_at
Ta.1483.1.S1_a_at
Ta.9070.1.S1_at
Ta.1282.1.S1_x_at
TaAffx.106302.1.S1_x_at
TaAffx.80290.1.S1_x_at
Ta.10129.1.S1_at
Ta.11773.1.S1_at
Ta.10099.1.S1_x_at
TaAffx.38015.1.A1_at
Ta.1026.1.S1_a_at
Ta.1053.1.S1_at
Ta.9440.3.S1_x_at
Ta.1053.1.S1_x_at
Ta.2953.1.S1_at
Ta.7608.1.S1_x_at
Ta.10144.1.S1_at
TaAffx.98182.1.S1_at
Ta.6222.2.S1_x_at
Ta.1520.3.S1_x_at
Ta.19563.1.S1_at
Ta.13509.2.S1_a_at
Ta.30606.1.S1_at
Ta.13509.2.S1_x_at
TaAffx.56956.1.S1_at
Ta.6404.1.S1_at
Ta.8978.1.S1_at
Ta.8258.2.S1_at
Ta.7837.2.S1_at
Ta.7249.1.S1_at
TaAffx.113858.1.S1_x_at
TaAffx.132249.1.S1_at
TaAffx.70620.1.S1_at
Ta.6252.1.S1_x_at
Ta.1739.2.S1_at
AFFX-Ta_Sucsyn_M_at
Ta.3788.1.A1_at
Ta.20462.1.S1_at
Ta.14824.1.S1_at
Ta.810.2.S1_a_at
Ta.3069.1.S1_at
Ta.1739.2.S1_a_at
Ta.810.1.S1_at
TaAffx.20737.1.A1_at
Ta.14245.2.A1_x_at
Ta.14245.1.S1_x_at
Ta.10147.3.S1_x_at
Ta.10827.1.S1_at
Ta.1511.2.S1_x_at
Ta.10.2.S1_x_at
Ta.1161.1.S1_at
Ta.27788.2.S1_x_at
Ta.24155.2.S1_x_at
Ta.5648.1.S1_at
Ta.26230.1.S1_at
TaAffx.132012.1.S1_s_at
Ta.10185.2.S1_a_at
TaAffx.128883.1.S1_at
TaAffx.128883.3.S1_s_at
Ta.5533.1.S1_at
Ta.1395.1.S1_at
TaAffx.86898.1.S1_at
TaAffx.105961.1.S1_at
TaAffx.9068.1.S1_s_at
Ta.28682.3.S1_x_at
Ta.11386.2.S1_a_at
Ta.22473.1.S1_s_at
Ta.8978.2.S1_at
TaAffx.121560.1.S1_at
TaAffx.24244.1.S1_at
TaAffx.32258.1.S1_at
Ta.16143.1.A1_at
Ta.6416.2.S1_x_at
TaAffx.59307.1.S1_x_at
TaAffx.52384.1.S1_at
Ta.22975.2.S1_at
Ta.22819.1.S1_x_at
Ta.10.1.S1_x_at
Ta.21946.1.S1_at
Ta.2825.1.S1_a_at
Ta.8359.1.S1_s_at
Ta.2407.2.A1_at
Ta.25600.1.S1_x_at
TaAffx.84034.1.S1_s_at
Ta.12460.1.A1_at
Ta.22820.1.S1_at
TaAffx.108107.3.S1_x_at
TaAffx.59343.1.S1_at
TaAffx.51864.1.S1_at
Ta.3581.1.S1_x_at
Ta.2402.1.S1_at
Ta.14946.1.S1_at
Ta.22831.1.S1_at
Ta.28352.1.A1_at
Ta.13210.1.A1_at
TaAffx.81424.1.S1_at
Ta.10.1.S1_a_at
Ta.8359.1.S1_at
Ta.4191.1.A1_at
TaAffx.106678.1.S1_s_at
Ta.1147.2.S1_a_at
Ta.27751.6.S1_at
Ta.55.2.S1_at
Ta.20639.1.S1_x_at
Ta.55.2.S1_a_at
Ta.438.2.S1_x_at
Ta.4747.1.S1_x_at
Ta.85.1.S1_at
Ta.10133.2.S1_x_at
TaAffx.52278.1.S1_at
Ta.9884.1.S1_at
Ta.21028.1.S1_at
Ta.27646.1.S1_at
Ta.19349.1.S1_x_at
Ta.841.1.S1_a_at
Ta.1072.1.S1_at
Ta.7151.1.S1_at
Ta.21947.1.S1_at
Ta.30727.1.S1_at
Ta.9378.1.S1_at
Ta.10709.1.A1_at
Ta.10147.1.S1_x_at
TaAffx.52385.2.S1_s_at
Ta.55.2.S1_x_at
Ta.9923.1.S1_x_at
Ta.811.1.S1_at
TaAffx.134015.1.S1_s_at
TaAffx.70171.1.A1_s_at
Ta.28697.3.S1_at
TaAffx.8139.1.S1_s_at
TaAffx.30022.1.S1_at
TaAffx.134015.1.S1_x_at
Ta.11205.1.A1_a_at
Ta.3581.2.S1_x_at
Ta.10853.1.S1_at
Ta.9679.1.A1_at
Ta.9454.1.S1_at
Ta.13211.2.S1_x_at
TaAffx.121720.1.S1_s_at
Ta.9885.1.S1_at
Ta.55.1.S1_x_at
Ta.6504.1.S1_at
Ta.9884.1.S1_x_at
TaAffx.124121.1.S1_at
Ta.10147.2.S1_x_at
Ta.16956.1.A1_at
TaAffx.107165.1.S1_at
Ta.810.3.S1_a_at
TaAffx.110978.1.S1_at
Ta.12714.2.S1_a_at
Ta.7262.2.S1_at

## Sheet: Aen1Ren2Common GOterm
GO terms enriched in probesets overlapping between Aen1 and Ren2 clusters
GO_acc	term_type	Term	queryitem	querytotal	bgitem	bgtotal	pvalue	FDR	entries
GO:0015979	P	photosynthesis	16	273	228	34647	1.2e-10	5.8e-08	// Ta.28697.3.S1_at // Ta.1395.1.S1_at // Ta.25600.1.S1_x_at // Ta.1161.1.S1_at // Ta.27751.6.S1_at // Ta.85.1.S1_at // Ta.20639.1.S1_x_at // Ta.30727.1.S1_at // Ta.1511.1.S1_a_at // Ta.27646.1.S1_at // TaAffx.128712.2.S1_s_at // Ta.1511.2.S1_x_at // Ta.841.1.S1_a_at // Ta.1511.1.S1_x_at // Ta.1364.1.S1_at // Ta.3581.1.S1_x_at
GO:0009579	C	thylakoid	16	273	329	34647	1.7e-08	2e-06	// TaAffx.114768.1.S1_at // Ta.28697.3.S1_at // Ta.27646.1.S1_at // Ta.1147.2.S1_a_at // TaAffx.16886.1.S1_s_at // Ta.25600.1.S1_x_at // Ta.1161.1.S1_at // TaAffx.32258.1.S1_at // Ta.85.1.S1_at // Ta.3756.1.S1_x_at // Ta.30727.1.S1_at // Ta.11386.2.S1_a_at // Ta.20639.1.S1_x_at // TaAffx.128712.2.S1_s_at // Ta.841.1.S1_a_at // Ta.3581.1.S1_x_at
GO:0009507	C	chloroplast	32	273	1293	34647	1.8e-08	2e-06	// Ta.28697.3.S1_at // Ta.1395.1.S1_at // Ta.1511.1.S1_a_at // Ta.9574.1.S1_at // Ta.3581.1.S1_x_at // Ta.10162.1.S1_at // TaAffx.114768.1.S1_at // Ta.28123.1.S1_at // Ta.6578.1.S1_at // Ta.23665.1.S1_at // Ta.11386.2.S1_a_at // Ta.20947.1.S1_a_at // Ta.1161.1.S1_at // Ta.669.2.A1_x_at // Ta.25600.1.S1_x_at // TaAffx.110078.1.S1_x_at // Ta.27751.6.S1_at // Ta.85.1.S1_at // Ta.30727.1.S1_at // TaA…
GO:0019684	P	photosynthesis, light reaction	9	273	91	34647	9.8e-08	2.4e-05	// Ta.28697.3.S1_at // Ta.27646.1.S1_at // Ta.1161.1.S1_at // Ta.27751.6.S1_at // Ta.25600.1.S1_x_at // Ta.30727.1.S1_at // Ta.20639.1.S1_x_at // TaAffx.128712.2.S1_s_at // Ta.841.1.S1_a_at
GO:0015995	P	chlorophyll biosynthetic process	7	273	52	34647	4e-07	6.6e-05	// Ta.1395.1.S1_at // Ta.1511.1.S1_a_at // Ta.3258.1.S1_at // Ta.9574.1.S1_at // Ta.1511.2.S1_x_at // Ta.1511.1.S1_x_at // Ta.1364.1.S1_at
GO:0009765	P	photosynthesis, light harvesting	7	273	55	34647	5.6e-07	7e-05	// Ta.28697.3.S1_at // Ta.27646.1.S1_at // Ta.1161.1.S1_at // Ta.27751.6.S1_at // Ta.25600.1.S1_x_at // Ta.30727.1.S1_at // Ta.20639.1.S1_x_at
GO:0034357	C	photosynthetic membrane	12	273	247	34647	1.1e-06	7.8e-05	// Ta.28697.3.S1_at // Ta.27646.1.S1_at // Ta.1147.2.S1_a_at // Ta.25600.1.S1_x_at // Ta.1161.1.S1_at // TaAffx.32258.1.S1_at // Ta.85.1.S1_at // Ta.30727.1.S1_at // Ta.11386.2.S1_a_at // Ta.20639.1.S1_x_at // Ta.841.1.S1_a_at // Ta.3581.1.S1_x_at
GO:0009521	C	photosystem	8	273	102	34647	2.6e-06	0.00011	// Ta.28697.3.S1_at // Ta.27646.1.S1_at // Ta.25600.1.S1_x_at // Ta.1161.1.S1_at // Ta.85.1.S1_at // Ta.20639.1.S1_x_at // Ta.841.1.S1_a_at // Ta.3581.1.S1_x_at
GO:0009536	C	plastid	71	273	5243	34647	2.6e-06	0.00011	// TaAffx.21361.1.S1_at // TaAffx.105699.1.S1_at // Ta.28697.3.S1_at // TaAffx.131309.1.S1_at // TaAffx.104781.1.S1_s_at // TaAffx.12477.1.S1_at // Ta.55.2.S1_a_at // Ta.16956.1.A1_at // Ta.9574.1.S1_at // Ta.9230.1.S1_a_at // TaAffx.128712.2.S1_s_at // Ta.55.2.S1_x_at // TaAffx.131669.1.S1_at // Ta.3320.3.S1_a_at // Ta.2429.2.S1_x_at // TaAffx.128883.3.S1_s_at // Ta.2429.2.S1_a_at // Ta.1395.1.S…
GO:0009523	C	photosystem II	7	273	75	34647	3.8e-06	0.00014	// Ta.28697.3.S1_at // Ta.27646.1.S1_at // Ta.25600.1.S1_x_at // Ta.1161.1.S1_at // Ta.85.1.S1_at // Ta.20639.1.S1_x_at // Ta.841.1.S1_a_at
GO:0006779	P	porphyrin biosynthetic process	7	273	71	34647	2.7e-06	0.00027	// Ta.1395.1.S1_at // Ta.1511.1.S1_a_at // Ta.3258.1.S1_at // Ta.9574.1.S1_at // Ta.1511.2.S1_x_at // Ta.1511.1.S1_x_at // Ta.1364.1.S1_at
GO:0033014	P	tetrapyrrole biosynthetic process	7	273	78	34647	4.8e-06	0.0004	// Ta.1395.1.S1_at // Ta.1511.1.S1_a_at // Ta.3258.1.S1_at // Ta.9574.1.S1_at // Ta.1511.2.S1_x_at // Ta.1511.1.S1_x_at // Ta.1364.1.S1_at
GO:0015994	P	chlorophyll metabolic process	7	273	97	34647	1.8e-05	0.0012	// Ta.1395.1.S1_at // Ta.1511.1.S1_a_at // Ta.3258.1.S1_at // Ta.9574.1.S1_at // Ta.1511.2.S1_x_at // Ta.1511.1.S1_x_at // Ta.1364.1.S1_at
GO:0046148	P	pigment biosynthetic process	7	273	97	34647	1.8e-05	0.0012	// Ta.1395.1.S1_at // Ta.1511.1.S1_a_at // Ta.3258.1.S1_at // Ta.9574.1.S1_at // Ta.1511.2.S1_x_at // Ta.1511.1.S1_x_at // Ta.1364.1.S1_at
GO:0006778	P	porphyrin metabolic process	7	273	105	34647	3e-05	0.0017	// Ta.1395.1.S1_at // Ta.1511.1.S1_a_at // Ta.3258.1.S1_at // Ta.9574.1.S1_at // Ta.1511.2.S1_x_at // Ta.1511.1.S1_x_at // Ta.1364.1.S1_at
GO:0044435	C	plastid part	13	273	432	34647	5.6e-05	0.0017	// TaAffx.114768.1.S1_at // Ta.1147.2.S1_a_at // Ta.18414.1.S1_at // TaAffx.32258.1.S1_at // Ta.9574.1.S1_at // Ta.30727.1.S1_at // Ta.11386.2.S1_a_at // TaAffx.37818.1.A1_at // Ta.1511.2.S1_x_at // Ta.1511.1.S1_a_at // Ta.9145.2.S1_a_at // Ta.1511.1.S1_x_at // Ta.3581.1.S1_x_at
GO:0033013	P	tetrapyrrole metabolic process	7	273	108	34647	3.5e-05	0.0018	// Ta.1395.1.S1_at // Ta.1511.1.S1_a_at // Ta.3258.1.S1_at // Ta.9574.1.S1_at // Ta.1511.2.S1_x_at // Ta.1511.1.S1_x_at // Ta.1364.1.S1_at
GO:0016020	C	membrane	61	273	4781	34647	9.3e-05	0.0019	// Ta.24155.2.S1_s_at // Ta.6416.2.S1_x_at // Ta.2586.2.S1_a_at // Ta.11420.1.A1_at // Ta.1395.1.S1_at // Ta.25600.1.S1_x_at // Ta.1082.1.S1_x_at // Ta.10129.1.S1_at // Ta.1483.1.S1_a_at // Ta.9230.1.S1_at // Ta.9574.1.S1_at // Ta.9230.1.S1_a_at // Ta.13256.3.A1_a_at // TaAffx.128712.2.S1_s_at // Ta.369.1.S1_x_at // Ta.28682.1.S1_x_at // Ta.1739.2.S1_at // Ta.6416.1.S1_at // Ta.3581.1.S1_x_at // …
GO:0044444	C	cytoplasmic part	142	273	14074	34647	9.9e-05	0.0019	// Ta.1131.1.A1_at // Ta.4327.2.S1_at // Ta.9230.1.S1_a_at // TaAffx.128712.2.S1_s_at // TaAffx.131669.1.S1_at // TaAffx.25796.1.S1_s_at // Ta.9137.1.S1_at // Ta.9440.2.S1_x_at // TaAffx.80290.1.S1_x_at // Ta.5845.1.S1_at // TaAffx.114768.1.S1_at // Ta.6222.2.S1_x_at // Ta.28123.1.S1_at // Ta.6578.1.S1_at // Ta.12368.1.S1_a_at // TaAffx.12477.1.S1_at // Ta.5102.1.S1_s_at // Ta.4191.1.A1_at // Ta.…
GO:0019898	C	extrinsic to membrane	5	273	52	34647	8.5e-05	0.0019	// Ta.9505.2.S1_a_at // Ta.9665.2.S1_at // Ta.85.1.S1_at // Ta.9505.2.S1_x_at // Ta.841.1.S1_a_at
GO:0044464	C	cell part	188	273	20005	34647	0.00011	0.0019	// Ta.1131.1.A1_at // Ta.11420.1.A1_at // Ta.4327.2.S1_at // Ta.9230.1.S1_a_at // Ta.1325.1.S1_at // TaAffx.128712.2.S1_s_at // TaAffx.131669.1.S1_at // TaAffx.25796.1.S1_s_at // Ta.9137.1.S1_at // Ta.9440.2.S1_x_at // Ta.3581.1.S1_x_at // TaAffx.84034.1.S1_s_at // Ta.5845.1.S1_at // Ta.2914.1.S1_at // TaAffx.80290.1.S1_x_at // Ta.8258.2.S1_at // TaAffx.16886.1.S1_s_at // Ta.6578.1.S1_at // Ta.12…
GO:0005623	C	cell	188	273	20005	34647	0.00011	0.0019	// Ta.1131.1.A1_at // Ta.11420.1.A1_at // Ta.4327.2.S1_at // Ta.9230.1.S1_a_at // Ta.1325.1.S1_at // TaAffx.128712.2.S1_s_at // TaAffx.131669.1.S1_at // TaAffx.25796.1.S1_s_at // Ta.9137.1.S1_at // Ta.9440.2.S1_x_at // Ta.3581.1.S1_x_at // TaAffx.84034.1.S1_s_at // Ta.5845.1.S1_at // Ta.2914.1.S1_at // TaAffx.80290.1.S1_x_at // Ta.8258.2.S1_at // TaAffx.16886.1.S1_s_at // Ta.6578.1.S1_at // Ta.12…
GO:0042440	P	pigment metabolic process	7	273	112	34647	4.4e-05	0.002	// Ta.1395.1.S1_at // Ta.1511.1.S1_a_at // Ta.3258.1.S1_at // Ta.9574.1.S1_at // Ta.1511.2.S1_x_at // Ta.1511.1.S1_x_at // Ta.1364.1.S1_at
GO:0016168	F	chlorophyll binding	5	273	33	34647	1.1e-05	0.0022	// Ta.25600.1.S1_x_at // Ta.1161.1.S1_at // Ta.20639.1.S1_x_at // Ta.28697.3.S1_at // Ta.27646.1.S1_at
GO:0043231	C	intracellular membrane-bounded organelle	148	273	14934	34647	0.00015	0.0022	// Ta.1131.1.A1_at // Ta.4327.2.S1_at // Ta.9230.1.S1_a_at // Ta.1325.1.S1_at // TaAffx.128712.2.S1_s_at // TaAffx.131669.1.S1_at // TaAffx.25796.1.S1_s_at // Ta.9137.1.S1_at // Ta.9440.2.S1_x_at // TaAffx.80290.1.S1_x_at // Ta.5845.1.S1_at // TaAffx.114768.1.S1_at // Ta.8258.2.S1_at // Ta.28123.1.S1_at // Ta.6578.1.S1_at // Ta.12368.1.S1_a_at // Ta.23665.1.S1_at // Ta.6538.1.S1_at // Ta.5102.1.S…
GO:0043227	C	membrane-bounded organelle	148	273	14944	34647	0.00016	0.0022	// Ta.1131.1.A1_at // Ta.4327.2.S1_at // Ta.9230.1.S1_a_at // Ta.1325.1.S1_at // TaAffx.128712.2.S1_s_at // TaAffx.131669.1.S1_at // TaAffx.25796.1.S1_s_at // Ta.9137.1.S1_at // Ta.9440.2.S1_x_at // TaAffx.80290.1.S1_x_at // Ta.5845.1.S1_at // TaAffx.114768.1.S1_at // Ta.8258.2.S1_at // Ta.28123.1.S1_at // Ta.6578.1.S1_at // Ta.12368.1.S1_a_at // Ta.23665.1.S1_at // Ta.6538.1.S1_at // Ta.5102.1.S…
GO:0044434	C	chloroplast part	12	273	409	34647	0.00013	0.0022	// TaAffx.114768.1.S1_at // Ta.1147.2.S1_a_at // TaAffx.32258.1.S1_at // Ta.9574.1.S1_at // Ta.30727.1.S1_at // Ta.11386.2.S1_a_at // TaAffx.37818.1.A1_at // Ta.1511.2.S1_x_at // Ta.1511.1.S1_a_at // Ta.9145.2.S1_a_at // Ta.1511.1.S1_x_at // Ta.3581.1.S1_x_at
GO:0005737	C	cytoplasm	148	273	14947	34647	0.00016	0.0022	// Ta.1131.1.A1_at // Ta.4327.2.S1_at // Ta.9230.1.S1_a_at // TaAffx.128712.2.S1_s_at // TaAffx.131669.1.S1_at // TaAffx.25796.1.S1_s_at // Ta.9137.1.S1_at // Ta.9440.2.S1_x_at // TaAffx.80290.1.S1_x_at // Ta.5845.1.S1_at // TaAffx.114768.1.S1_at // Ta.6222.2.S1_x_at // Ta.28123.1.S1_at // Ta.6578.1.S1_at // Ta.12368.1.S1_a_at // TaAffx.12477.1.S1_at // Ta.5102.1.S1_s_at // Ta.4191.1.A1_at // TaA…
GO:0034641	P	cellular nitrogen compound metabolic process	18	273	796	34647	8.5e-05	0.0035	// Ta.3833.1.A1_at // Ta.22473.1.S1_s_at // Ta.1395.1.S1_at // Ta.11205.1.A1_a_at // Ta.1511.1.S1_a_at // TaAffx.110078.1.S1_x_at // Ta.3258.1.S1_at // Ta.9574.1.S1_at // Ta.9380.2.S1_a_at // Ta.7655.1.S1_at // Ta.1364.1.S1_at // Ta.5648.1.S1_at // Ta.1511.2.S1_x_at // TaAffx.52833.1.S1_s_at // Ta.1511.1.S1_x_at // Ta.11773.1.S1_at // Ta.442.1.S1_at // TaAffx.131309.1.S1_at
GO:0044436	C	thylakoid part	8	273	222	34647	0.00049	0.0061	// TaAffx.114768.1.S1_at // Ta.1147.2.S1_a_at // TaAffx.32258.1.S1_at // Ta.85.1.S1_at // Ta.30727.1.S1_at // Ta.11386.2.S1_a_at // Ta.841.1.S1_a_at // Ta.3581.1.S1_x_at
GO:0051188	P	cofactor biosynthetic process	9	273	248	34647	0.00021	0.008	// Ta.2200.1.S1_at // Ta.1395.1.S1_at // Ta.1511.1.S1_a_at // Ta.3258.1.S1_at // Ta.9574.1.S1_at // Ta.1511.2.S1_x_at // TaAffx.52833.1.S1_s_at // Ta.1511.1.S1_x_at // Ta.1364.1.S1_at
GO:0043229	C	intracellular organelle	151	273	15812	34647	0.00088	0.01	// Ta.1131.1.A1_at // Ta.4327.2.S1_at // Ta.9230.1.S1_a_at // Ta.1325.1.S1_at // TaAffx.128712.2.S1_s_at // TaAffx.131669.1.S1_at // TaAffx.25796.1.S1_s_at // Ta.9137.1.S1_at // Ta.9440.2.S1_x_at // TaAffx.80290.1.S1_x_at // Ta.5845.1.S1_at // TaAffx.114768.1.S1_at // Ta.8258.2.S1_at // Ta.28123.1.S1_at // Ta.6578.1.S1_at // Ta.12368.1.S1_a_at // Ta.23665.1.S1_at // Ta.6538.1.S1_at // Ta.5102.1.S…
GO:0043226	C	organelle	151	273	15817	34647	0.00089	0.01	// Ta.1131.1.A1_at // Ta.4327.2.S1_at // Ta.9230.1.S1_a_at // Ta.1325.1.S1_at // TaAffx.128712.2.S1_s_at // TaAffx.131669.1.S1_at // TaAffx.25796.1.S1_s_at // Ta.9137.1.S1_at // Ta.9440.2.S1_x_at // TaAffx.80290.1.S1_x_at // Ta.5845.1.S1_at // TaAffx.114768.1.S1_at // Ta.8258.2.S1_at // Ta.28123.1.S1_at // Ta.6578.1.S1_at // Ta.12368.1.S1_a_at // Ta.23665.1.S1_at // Ta.6538.1.S1_at // Ta.5102.1.S…
GO:0018130	P	heterocycle biosynthetic process	7	273	157	34647	0.00032	0.012	// Ta.1395.1.S1_at // Ta.1511.1.S1_a_at // Ta.3258.1.S1_at // Ta.9574.1.S1_at // Ta.1511.2.S1_x_at // Ta.1511.1.S1_x_at // Ta.1364.1.S1_at
GO:0044424	C	intracellular part	159	273	17040	34647	0.0017	0.018	// Ta.1131.1.A1_at // Ta.4327.2.S1_at // Ta.9230.1.S1_a_at // Ta.1325.1.S1_at // TaAffx.128712.2.S1_s_at // TaAffx.131669.1.S1_at // TaAffx.25796.1.S1_s_at // Ta.9137.1.S1_at // Ta.9440.2.S1_x_at // TaAffx.80290.1.S1_x_at // Ta.5845.1.S1_at // TaAffx.114768.1.S1_at // Ta.8258.2.S1_at // TaAffx.16886.1.S1_s_at // Ta.6578.1.S1_at // Ta.12368.1.S1_a_at // Ta.23665.1.S1_at // Ta.6538.1.S1_at // Ta.51…
GO:0009250	P	glucan biosynthetic process	5	273	89	34647	0.00088	0.027	// Ta.55.2.S1_at // Ta.55.2.S1_a_at // Ta.23665.1.S1_at // Ta.55.1.S1_x_at // Ta.55.2.S1_x_at
GO:0006091	P	generation of precursor metabolites and energy	15	273	731	34647	0.00087	0.027	// Ta.28697.3.S1_at // Ta.27646.1.S1_at // Ta.12748.2.S1_x_at // Ta.25600.1.S1_x_at // Ta.1161.1.S1_at // Ta.27751.6.S1_at // Ta.23665.1.S1_at // Ta.1053.1.S1_x_at // Ta.798.2.A1_x_at // Ta.20639.1.S1_x_at // TaAffx.128712.2.S1_s_at // Ta.841.1.S1_a_at // Ta.9914.1.S1_at // Ta.30727.1.S1_at // TaAffx.110078.1.S1_x_at
GO:0005622	C	intracellular	159	273	17204	34647	0.0028	0.029	// Ta.1131.1.A1_at // Ta.4327.2.S1_at // Ta.9230.1.S1_a_at // Ta.1325.1.S1_at // TaAffx.128712.2.S1_s_at // TaAffx.131669.1.S1_at // TaAffx.25796.1.S1_s_at // Ta.9137.1.S1_at // Ta.9440.2.S1_x_at // TaAffx.80290.1.S1_x_at // Ta.5845.1.S1_at // TaAffx.114768.1.S1_at // Ta.8258.2.S1_at // TaAffx.16886.1.S1_s_at // Ta.6578.1.S1_at // Ta.12368.1.S1_a_at // Ta.23665.1.S1_at // Ta.6538.1.S1_at // Ta.51…
GO:0033692	P	cellular polysaccharide biosynthetic process	5	273	95	34647	0.0012	0.034	// Ta.55.2.S1_at // Ta.55.2.S1_a_at // Ta.23665.1.S1_at // Ta.55.1.S1_x_at // Ta.55.2.S1_x_at
GO:0044425	C	membrane part	26	273	1866	34647	0.0039	0.038	// Ta.2586.2.S1_a_at // Ta.28697.3.S1_at // Ta.1082.1.S1_x_at // Ta.1483.1.S1_a_at // Ta.25600.1.S1_x_at // Ta.28682.1.S1_x_at // Ta.3581.1.S1_x_at // TaAffx.84034.1.S1_s_at // Ta.9505.2.S1_a_at // Ta.2914.1.S1_at // Ta.12748.2.S1_x_at // Ta.5257.1.S1_x_at // TaAffx.52278.1.S1_at // Ta.9665.2.S1_at // Ta.1161.1.S1_at // Ta.85.1.S1_at // Ta.3616.1.A1_at // Ta.20639.1.S1_x_at // Ta.3051.1.A1_at // …
GO:0009534	C	chloroplast thylakoid	6	273	200	34647	0.0058	0.054	// TaAffx.114768.1.S1_at // Ta.1147.2.S1_a_at // TaAffx.32258.1.S1_at // Ta.30727.1.S1_at // Ta.11386.2.S1_a_at // Ta.3581.1.S1_x_at
GO:0031976	C	plastid thylakoid	6	273	205	34647	0.0065	0.058	// TaAffx.114768.1.S1_at // Ta.1147.2.S1_a_at // TaAffx.32258.1.S1_at // Ta.30727.1.S1_at // Ta.11386.2.S1_a_at // Ta.3581.1.S1_x_at
GO:0031984	C	organelle subcompartment	6	273	212	34647	0.0076	0.065	// TaAffx.114768.1.S1_at // Ta.1147.2.S1_a_at // TaAffx.32258.1.S1_at // Ta.30727.1.S1_at // Ta.11386.2.S1_a_at // Ta.3581.1.S1_x_at
GO:0006869	P	lipid transport	5	273	113	34647	0.0024	0.067	// Ta.8258.2.S1_at // Ta.4327.2.S1_at // Ta.13751.1.S1_at // Ta.1282.1.S1_x_at // Ta.23917.3.S1_x_at
GO:0055035	C	plastid thylakoid membrane	5	273	155	34647	0.0087	0.069	// Ta.11386.2.S1_a_at // TaAffx.32258.1.S1_at // Ta.3581.1.S1_x_at // Ta.30727.1.S1_at // Ta.1147.2.S1_a_at
GO:0009535	C	chloroplast thylakoid membrane	5	273	155	34647	0.0087	0.069	// Ta.11386.2.S1_a_at // TaAffx.32258.1.S1_at // Ta.3581.1.S1_x_at // Ta.30727.1.S1_at // Ta.1147.2.S1_a_at
GO:0000271	P	polysaccharide biosynthetic process	5	273	120	34647	0.0031	0.081	// Ta.55.2.S1_at // Ta.55.2.S1_a_at // Ta.23665.1.S1_at // Ta.55.1.S1_x_at // Ta.55.2.S1_x_at
GO:0005982	P	starch metabolic process	8	273	308	34647	0.0036	0.09	// Ta.277.1.S1_at // TaAffx.131309.1.S1_at // Ta.55.2.S1_a_at // Ta.23665.1.S1_at // Ta.4274.1.S1_at // Ta.55.1.S1_x_at // Ta.55.2.S1_x_at // Ta.55.2.S1_at
GO:0042651	C	thylakoid membrane	5	273	171	34647	0.013	0.097	// Ta.11386.2.S1_a_at // TaAffx.32258.1.S1_at // Ta.3581.1.S1_x_at // Ta.30727.1.S1_at // Ta.1147.2.S1_a_at
GO:0016021	C	integral to membrane	18	273	1345	34647	0.022	0.16	// TaAffx.84034.1.S1_s_at // TaAffx.113701.1.S1_s_at // Ta.2914.1.S1_at // Ta.28697.3.S1_at // Ta.27646.1.S1_at // Ta.1082.1.S1_x_at // Ta.1483.1.S1_a_at // Ta.1161.1.S1_at // Ta.25600.1.S1_x_at // Ta.28682.1.S1_x_at // Ta.20639.1.S1_x_at // Ta.3616.1.A1_at // Ta.2586.2.S1_a_at // Ta.3051.1.A1_at // Ta.2586.1.S1_x_at // Ta.5257.1.S1_x_at // TaAffx.52278.1.S1_at // Ta.28682.3.S1_x_at
GO:0006073	P	cellular glucan metabolic process	8	273	352	34647	0.0077	0.18	// Ta.277.1.S1_at // TaAffx.131309.1.S1_at // Ta.55.2.S1_a_at // Ta.23665.1.S1_at // Ta.4274.1.S1_at // Ta.55.1.S1_x_at // Ta.55.2.S1_x_at // Ta.55.2.S1_at
GO:0044042	P	glucan metabolic process	8	273	352	34647	0.0077	0.18	// Ta.277.1.S1_at // TaAffx.131309.1.S1_at // Ta.55.2.S1_a_at // Ta.23665.1.S1_at // Ta.4274.1.S1_at // Ta.55.1.S1_x_at // Ta.55.2.S1_x_at // Ta.55.2.S1_at
GO:0031224	C	intrinsic to membrane	18	273	1366	34647	0.025	0.18	// TaAffx.84034.1.S1_s_at // TaAffx.113701.1.S1_s_at // Ta.2914.1.S1_at // Ta.28697.3.S1_at // Ta.27646.1.S1_at // Ta.1082.1.S1_x_at // Ta.1483.1.S1_a_at // Ta.1161.1.S1_at // Ta.25600.1.S1_x_at // Ta.28682.1.S1_x_at // Ta.20639.1.S1_x_at // Ta.3616.1.A1_at // Ta.2586.2.S1_a_at // Ta.3051.1.A1_at // Ta.2586.1.S1_x_at // Ta.5257.1.S1_x_at // TaAffx.52278.1.S1_at // Ta.28682.3.S1_x_at
GO:0044264	P	cellular polysaccharide metabolic process	8	273	358	34647	0.0085	0.19	// Ta.277.1.S1_at // TaAffx.131309.1.S1_at // Ta.55.2.S1_a_at // Ta.23665.1.S1_at // Ta.4274.1.S1_at // Ta.55.1.S1_x_at // Ta.55.2.S1_x_at // Ta.55.2.S1_at
GO:0044271	P	cellular nitrogen compound biosynthetic process	10	273	527	34647	0.01	0.21	// Ta.22473.1.S1_s_at // Ta.1395.1.S1_at // Ta.1511.1.S1_a_at // TaAffx.110078.1.S1_x_at // Ta.3258.1.S1_at // Ta.9574.1.S1_at // Ta.1511.2.S1_x_at // TaAffx.52833.1.S1_s_at // Ta.1511.1.S1_x_at // Ta.1364.1.S1_at
GO:0005985	P	sucrose metabolic process	7	273	298	34647	0.011	0.21	// Ta.277.1.S1_at // TaAffx.131309.1.S1_at // Ta.55.2.S1_a_at // Ta.23665.1.S1_at // Ta.4274.1.S1_at // Ta.55.1.S1_x_at // Ta.55.2.S1_x_at
GO:0031982	C	vesicle	47	273	4561	34647	0.033	0.21	// TaAffx.124121.1.S1_at // Ta.1739.2.S1_at // Ta.10129.1.S1_at // Ta.4327.2.S1_at // Ta.16956.1.A1_at // Ta.13210.1.A1_at // Ta.810.1.S1_at // Ta.9896.2.S1_at // Ta.21998.1.A1_x_at // Ta.1072.1.S1_at // Ta.5845.1.S1_at // Ta.5258.2.S1_a_at // Ta.9005.1.S1_s_at // Ta.1739.2.S1_a_at // TaAffx.120936.1.S1_at // Ta.24659.1.S1_at // Ta.8258.2.S1_at // Ta.4191.1.A1_at // Ta.5257.1.S1_x_at // Ta.1053.1…
GO:0016023	C	cytoplasmic membrane-bounded vesicle	47	273	4545	34647	0.032	0.21	// TaAffx.124121.1.S1_at // Ta.1739.2.S1_at // Ta.10129.1.S1_at // Ta.4327.2.S1_at // Ta.16956.1.A1_at // Ta.13210.1.A1_at // Ta.810.1.S1_at // Ta.9896.2.S1_at // Ta.21998.1.A1_x_at // Ta.1072.1.S1_at // Ta.5845.1.S1_at // Ta.5258.2.S1_a_at // Ta.9005.1.S1_s_at // Ta.1739.2.S1_a_at // TaAffx.120936.1.S1_at // Ta.24659.1.S1_at // Ta.8258.2.S1_at // Ta.4191.1.A1_at // Ta.5257.1.S1_x_at // Ta.1053.1…
GO:0031410	C	cytoplasmic vesicle	47	273	4561	34647	0.033	0.21	// TaAffx.124121.1.S1_at // Ta.1739.2.S1_at // Ta.10129.1.S1_at // Ta.4327.2.S1_at // Ta.16956.1.A1_at // Ta.13210.1.A1_at // Ta.810.1.S1_at // Ta.9896.2.S1_at // Ta.21998.1.A1_x_at // Ta.1072.1.S1_at // Ta.5845.1.S1_at // Ta.5258.2.S1_a_at // Ta.9005.1.S1_s_at // Ta.1739.2.S1_a_at // TaAffx.120936.1.S1_at // Ta.24659.1.S1_at // Ta.8258.2.S1_at // Ta.4191.1.A1_at // Ta.5257.1.S1_x_at // Ta.1053.1…
GO:0031988	C	membrane-bounded vesicle	47	273	4545	34647	0.032	0.21	// TaAffx.124121.1.S1_at // Ta.1739.2.S1_at // Ta.10129.1.S1_at // Ta.4327.2.S1_at // Ta.16956.1.A1_at // Ta.13210.1.A1_at // Ta.810.1.S1_at // Ta.9896.2.S1_at // Ta.21998.1.A1_x_at // Ta.1072.1.S1_at // Ta.5845.1.S1_at // Ta.5258.2.S1_a_at // Ta.9005.1.S1_s_at // Ta.1739.2.S1_a_at // TaAffx.120936.1.S1_at // Ta.24659.1.S1_at // Ta.8258.2.S1_at // Ta.4191.1.A1_at // Ta.5257.1.S1_x_at // Ta.1053.1…
GO:0009311	P	oligosaccharide metabolic process	7	273	309	34647	0.013	0.23	// Ta.277.1.S1_at // TaAffx.131309.1.S1_at // Ta.55.2.S1_a_at // Ta.23665.1.S1_at // Ta.4274.1.S1_at // Ta.55.1.S1_x_at // Ta.55.2.S1_x_at
GO:0005984	P	disaccharide metabolic process	7	273	308	34647	0.012	0.23	// Ta.277.1.S1_at // TaAffx.131309.1.S1_at // Ta.55.2.S1_a_at // Ta.23665.1.S1_at // Ta.4274.1.S1_at // Ta.55.1.S1_x_at // Ta.55.2.S1_x_at
GO:0016137	P	glycoside metabolic process	7	273	322	34647	0.015	0.28	// Ta.277.1.S1_at // TaAffx.131309.1.S1_at // Ta.55.2.S1_a_at // Ta.23665.1.S1_at // Ta.4274.1.S1_at // Ta.55.1.S1_x_at // Ta.55.2.S1_x_at
GO:0044262	P	cellular carbohydrate metabolic process	13	273	830	34647	0.016	0.28	// Ta.277.1.S1_at // TaAffx.131309.1.S1_at // TaAffx.110078.1.S1_x_at // Ta.23665.1.S1_at // Ta.1053.1.S1_x_at // Ta.4274.1.S1_at // Ta.55.1.S1_x_at // Ta.55.2.S1_x_at // Ta.3051.1.A1_at // Ta.55.2.S1_at // Ta.9914.1.S1_at // Ta.55.2.S1_a_at // TaAffx.124121.1.S1_at
GO:0005975	P	carbohydrate metabolic process	18	273	1347	34647	0.022	0.37	// Ta.277.1.S1_at // Ta.10.1.S1_a_at // Ta.10.1.S1_x_at // TaAffx.131309.1.S1_at // Ta.6578.1.S1_at // Ta.55.2.S1_a_at // Ta.23665.1.S1_at // Ta.1053.1.S1_x_at // Ta.4274.1.S1_at // Ta.55.1.S1_x_at // Ta.55.2.S1_x_at // Ta.4191.1.A1_at // Ta.3051.1.A1_at // Ta.55.2.S1_at // Ta.9914.1.S1_at // TaAffx.124121.1.S1_at // TaAffx.110078.1.S1_x_at // Ta.7151.1.S1_at
GO:0051186	P	cofactor metabolic process	11	273	708	34647	0.027	0.43	// Ta.2200.1.S1_at // Ta.1395.1.S1_at // Ta.1511.1.S1_a_at // Ta.3258.1.S1_at // Ta.9574.1.S1_at // Ta.1364.1.S1_at // Ta.1511.2.S1_x_at // TaAffx.52833.1.S1_s_at // Ta.1511.1.S1_x_at // Ta.1053.1.S1_x_at // TaAffx.131309.1.S1_at
GO:0031090	C	organelle membrane	11	273	841	34647	0.073	0.45	// Ta.10129.1.S1_at // Ta.1082.1.S1_x_at // Ta.12748.2.S1_x_at // TaAffx.32258.1.S1_at // Ta.1147.2.S1_a_at // Ta.9574.1.S1_at // Ta.30727.1.S1_at // Ta.11386.2.S1_a_at // TaAffx.37818.1.A1_at // Ta.9562.2.S1_a_at // Ta.3581.1.S1_x_at
GO:0034637	P	cellular carbohydrate biosynthetic process	7	273	370	34647	0.03	0.46	// Ta.55.2.S1_a_at // Ta.23665.1.S1_at // Ta.55.1.S1_x_at // Ta.55.2.S1_x_at // Ta.55.2.S1_at // Ta.9914.1.S1_at // TaAffx.110078.1.S1_x_at
GO:0005976	P	polysaccharide metabolic process	8	273	455	34647	0.03	0.46	// Ta.277.1.S1_at // TaAffx.131309.1.S1_at // Ta.55.2.S1_a_at // Ta.23665.1.S1_at // Ta.4274.1.S1_at // Ta.55.1.S1_x_at // Ta.55.2.S1_x_at // Ta.55.2.S1_at
GO:0032991	C	macromolecular complex	34	273	3381	34647	0.085	0.51	// Ta.28697.3.S1_at // Ta.1511.1.S1_a_at // Ta.4432.1.S1_s_at // Ta.25600.1.S1_x_at // TaAffx.128712.2.S1_s_at // Ta.2429.2.S1_x_at // Ta.28325.1.S1_x_at // Ta.3581.1.S1_x_at // Ta.9505.2.S1_a_at // Ta.10162.1.S1_at // Ta.28123.1.S1_at // Ta.2429.2.S1_a_at // Ta.20947.1.S1_a_at // TaAffx.110078.1.S1_x_at // Ta.9665.2.S1_at // TaAffx.123194.1.S1_at // Ta.9574.1.S1_at // Ta.1161.1.S1_at // Ta.85.1.…
GO:0046483	P	heterocycle metabolic process	12	273	846	34647	0.039	0.57	// Ta.2200.1.S1_at // Ta.1395.1.S1_at // Ta.11205.1.A1_a_at // Ta.1511.1.S1_a_at // Ta.442.1.S1_at // Ta.3258.1.S1_at // Ta.9574.1.S1_at // Ta.22111.1.S1_at // Ta.1511.2.S1_x_at // Ta.1511.1.S1_x_at // Ta.1364.1.S1_at // TaAffx.131309.1.S1_at
GO:0005840	C	ribosome	11	273	918	34647	0.11	0.64	// Ta.10162.1.S1_at // Ta.4432.1.S1_s_at // Ta.9666.1.S1_x_at // Ta.18414.1.S1_at // Ta.730.1.S1_at // Ta.2429.2.S1_a_at // Ta.28123.1.S1_at // Ta.2429.3.S1_x_at // Ta.2429.2.S1_x_at // TaAffx.104781.1.S1_s_at // Ta.20947.1.S1_a_at
GO:0005886	C	plasma membrane	10	273	812	34647	0.11	0.64	// TaAffx.113701.1.S1_s_at // Ta.9665.2.S1_at // Ta.28779.1.S1_s_at // Ta.1739.2.S1_at // Ta.10129.1.S1_at // Ta.1739.2.S1_a_at // Ta.9505.2.S1_a_at // Ta.13610.1.A1_at // Ta.9505.2.S1_x_at // Ta.10604.1.A1_at
GO:0008289	F	lipid binding	7	273	278	34647	0.0074	0.71	// TaAffx.51864.1.S1_at // Ta.1282.1.S1_x_at // Ta.4327.2.S1_at // Ta.8258.2.S1_at // Ta.13751.1.S1_at // Ta.23917.3.S1_x_at // Ta.1161.1.S1_at
GO:0009628	P	response to abiotic stimulus	9	273	617	34647	0.059	0.84	// Ta.21258.3.S1_a_at // Ta.10129.1.S1_at // Ta.1161.1.S1_at // Ta.7210.1.S1_a_at // Ta.19248.1.S1_x_at // TaAffx.28494.1.S1_s_at // Ta.10329.33.S1_x_at // Ta.5257.1.S1_x_at // Ta.7210.3.S1_s_at
GO:0030529	C	ribonucleoprotein complex	12	273	1096	34647	0.16	0.89	// Ta.10162.1.S1_at // Ta.4432.1.S1_s_at // TaAffx.123194.1.S1_at // Ta.9666.1.S1_x_at // Ta.18414.1.S1_at // Ta.730.1.S1_at // Ta.2429.2.S1_a_at // Ta.28123.1.S1_at // Ta.2429.3.S1_x_at // Ta.2429.2.S1_x_at // TaAffx.104781.1.S1_s_at // Ta.20947.1.S1_a_at
GO:0080090	P	regulation of primary metabolic process	6	273	1418	34647	0.97	1	// TaAffx.121560.1.S1_at // TaAffx.110978.1.S1_at // Ta.10125.2.S1_at // Ta.1026.1.S1_a_at // TaAffx.104781.1.S1_s_at // Ta.13722.1.S1_at
GO:0019222	P	regulation of metabolic process	9	273	1535	34647	0.86	1	// TaAffx.121560.1.S1_at // Ta.10125.2.S1_at // TaAffx.110978.1.S1_at // Ta.1026.1.S1_a_at // Ta.19563.1.S1_s_at // Ta.841.1.S1_a_at // Ta.13722.1.S1_at // TaAffx.104781.1.S1_s_at // Ta.19563.1.S1_at
GO:0065007	P	biological regulation	14	273	2908	34647	0.99	1	// TaAffx.121560.1.S1_at // Ta.10125.2.S1_at // TaAffx.110978.1.S1_at // Ta.2407.2.A1_at // Ta.28682.1.S1_x_at // Ta.7655.1.S1_at // Ta.19563.1.S1_s_at // Ta.6222.2.S1_x_at // Ta.1026.1.S1_a_at // Ta.841.1.S1_a_at // Ta.13722.1.S1_at // TaAffx.104781.1.S1_s_at // Ta.19563.1.S1_at // Ta.28682.3.S1_x_at
GO:0033036	P	macromolecule localization	8	273	572	34647	0.087	1	// Ta.10129.1.S1_at // Ta.4327.2.S1_at // Ta.1026.1.S1_a_at // Ta.8258.2.S1_at // Ta.13751.1.S1_at // Ta.9562.2.S1_a_at // Ta.23917.3.S1_x_at // Ta.1282.1.S1_x_at
GO:0060255	P	regulation of macromolecule metabolic process	8	273	1458	34647	0.89	1	// TaAffx.121560.1.S1_at // TaAffx.110978.1.S1_at // Ta.10125.2.S1_at // Ta.1026.1.S1_a_at // Ta.19563.1.S1_s_at // TaAffx.104781.1.S1_s_at // Ta.13722.1.S1_at // Ta.19563.1.S1_at
GO:0032787	P	monocarboxylic acid metabolic process	8	273	840	34647	0.35	1	// Ta.2200.1.S1_at // TaAffx.110078.1.S1_x_at // Ta.28682.1.S1_x_at // Ta.1026.1.S1_a_at // Ta.28325.1.S1_x_at // Ta.9914.1.S1_at // Ta.1053.1.S1_x_at // Ta.28682.3.S1_x_at
GO:0043436	P	oxoacid metabolic process	17	273	2086	34647	0.48	1	// Ta.3833.1.A1_at // Ta.2200.1.S1_at // Ta.22473.1.S1_s_at // TaAffx.110078.1.S1_x_at // Ta.5648.1.S1_at // Ta.28682.1.S1_x_at // Ta.7655.1.S1_at // Ta.1053.1.S1_x_at // Ta.11386.2.S1_a_at // Ta.1026.1.S1_a_at // TaAffx.52833.1.S1_s_at // Ta.28325.1.S1_x_at // Ta.9914.1.S1_at // Ta.9380.2.S1_a_at // Ta.11773.1.S1_at // Ta.442.1.S1_at // Ta.28682.3.S1_x_at
GO:0010033	P	response to organic substance	5	273	529	34647	0.41	1	// Ta.19563.1.S1_s_at // TaAffx.28494.1.S1_s_at // Ta.19248.1.S1_x_at // Ta.19563.1.S1_at // Ta.3164.1.S1_x_at
GO:0019538	P	protein metabolic process	34	273	3699	34647	0.2	1	// Ta.10185.2.S1_a_at // Ta.28697.3.S1_at // TaAffx.80290.1.S1_x_at // Ta.11917.2.S1_at // Ta.25600.1.S1_x_at // TaAffx.9068.1.S1_s_at // Ta.2429.2.S1_x_at // Ta.4432.1.S1_s_at // Ta.1026.1.S1_a_at // Ta.10162.1.S1_at // TaAffx.114768.1.S1_at // Ta.5258.2.S1_a_at // Ta.28123.1.S1_at // Ta.2429.2.S1_a_at // Ta.13195.3.S1_at // Ta.20947.1.S1_a_at // Ta.5648.1.S1_at // TaAffx.134015.1.S1_x_at // TaA…
GO:0016053	P	organic acid biosynthetic process	5	273	678	34647	0.62	1	// TaAffx.52833.1.S1_s_at // TaAffx.110078.1.S1_x_at // Ta.22473.1.S1_s_at // Ta.28682.1.S1_x_at // Ta.28682.3.S1_x_at
GO:0016051	P	carbohydrate biosynthetic process	7	273	457	34647	0.073	1	// Ta.55.2.S1_a_at // Ta.23665.1.S1_at // Ta.55.1.S1_x_at // Ta.55.2.S1_x_at // Ta.55.2.S1_at // Ta.9914.1.S1_at // TaAffx.110078.1.S1_x_at
GO:0006807	P	nitrogen compound metabolic process	28	273	4247	34647	0.87	1	// Ta.2200.1.S1_at // TaAffx.131309.1.S1_at // Ta.11205.1.A1_a_at // Ta.1511.1.S1_a_at // Ta.442.1.S1_at // Ta.9574.1.S1_at // Ta.1395.1.S1_at // TaAffx.121560.1.S1_at // Ta.3833.1.A1_at // Ta.10125.2.S1_at // Ta.3258.1.S1_at // Ta.5648.1.S1_at // TaAffx.22501.1.S1_at // TaAffx.110078.1.S1_x_at // Ta.9380.2.S1_a_at // Ta.7655.1.S1_at // Ta.22111.1.S1_at // Ta.1511.2.S1_x_at // TaAffx.52833.1.S1_s…
GO:0050789	P	regulation of biological process	12	273	2691	34647	0.99	1	// TaAffx.121560.1.S1_at // Ta.10125.2.S1_at // TaAffx.110978.1.S1_at // Ta.2407.2.A1_at // Ta.7655.1.S1_at // Ta.19563.1.S1_s_at // Ta.6222.2.S1_x_at // Ta.1026.1.S1_a_at // Ta.841.1.S1_a_at // Ta.13722.1.S1_at // TaAffx.104781.1.S1_s_at // Ta.19563.1.S1_at
GO:0044267	P	cellular protein metabolic process	28	273	3002	34647	0.2	1	// Ta.10185.2.S1_a_at // Ta.28697.3.S1_at // TaAffx.80290.1.S1_x_at // Ta.11917.2.S1_at // Ta.25600.1.S1_x_at // TaAffx.9068.1.S1_s_at // Ta.2429.2.S1_x_at // Ta.4432.1.S1_s_at // Ta.1026.1.S1_a_at // Ta.10162.1.S1_at // TaAffx.114768.1.S1_at // Ta.28123.1.S1_at // Ta.2429.2.S1_a_at // Ta.20947.1.S1_a_at // Ta.5648.1.S1_at // TaAffx.22501.1.S1_at // Ta.7655.1.S1_at // Ta.20639.1.S1_x_at // Ta.242…
GO:0044260	P	cellular macromolecule metabolic process	45	273	5574	34647	0.46	1	// Ta.10185.2.S1_a_at // Ta.28697.3.S1_at // TaAffx.131309.1.S1_at // Ta.55.2.S1_a_at // Ta.25600.1.S1_x_at // Ta.55.2.S1_x_at // TaAffx.9068.1.S1_s_at // Ta.2429.2.S1_x_at // Ta.4432.1.S1_s_at // Ta.1026.1.S1_a_at // TaAffx.80290.1.S1_x_at // Ta.277.1.S1_at // TaAffx.121560.1.S1_at // Ta.10162.1.S1_at // TaAffx.114768.1.S1_at // Ta.10125.2.S1_at // Ta.28123.1.S1_at // Ta.23665.1.S1_at // Ta.2429…
GO:0016043	P	cellular component organization	5	273	870	34647	0.82	1	// Ta.1026.1.S1_a_at // TaAffx.37818.1.A1_at // Ta.10329.33.S1_x_at // Ta.10129.1.S1_at // Ta.7655.1.S1_at
GO:0006118	P	electron transport	11	273	1196	34647	0.35	1	// TaAffx.80290.1.S1_x_at // Ta.7796.1.S1_a_at // Ta.12748.2.S1_x_at // TaAffx.113858.1.S1_x_at // Ta.442.1.S1_at // Ta.9679.1.A1_at // Ta.11386.2.S1_a_at // Ta.5411.3.A1_a_at // Ta.26230.1.S1_at // Ta.30606.1.S1_at // Ta.1395.1.S1_at
GO:0006629	P	lipid metabolic process	7	273	867	34647	0.53	1	// TaAffx.113858.1.S1_x_at // Ta.28682.1.S1_x_at // Ta.1026.1.S1_a_at // Ta.23379.1.S1_at // TaAffx.124121.1.S1_at // Ta.11773.1.S1_at // Ta.28682.3.S1_x_at
GO:0009308	P	amine metabolic process	11	273	1458	34647	0.6	1	// Ta.3833.1.A1_at // Ta.22473.1.S1_s_at // Ta.11205.1.A1_a_at // TaAffx.110078.1.S1_x_at // Ta.7262.2.S1_at // Ta.9380.2.S1_a_at // Ta.7655.1.S1_at // Ta.5648.1.S1_at // TaAffx.52833.1.S1_s_at // Ta.11773.1.S1_at // Ta.442.1.S1_at
GO:0006810	P	transport	13	273	2243	34647	0.9	1	// TaAffx.113701.1.S1_s_at // Ta.20462.1.S1_at // Ta.10129.1.S1_at // Ta.1082.1.S1_x_at // Ta.12748.2.S1_x_at // Ta.4327.2.S1_at // Ta.1026.1.S1_a_at // Ta.8258.2.S1_at // Ta.13751.1.S1_at // Ta.9562.2.S1_a_at // TaAffx.105961.1.S1_at // Ta.23917.3.S1_x_at // Ta.1282.1.S1_x_at
GO:0050794	P	regulation of cellular process	8	273	2481	34647	1	1	// TaAffx.121560.1.S1_at // TaAffx.110978.1.S1_at // Ta.10125.2.S1_at // Ta.2407.2.A1_at // Ta.7655.1.S1_at // Ta.6222.2.S1_x_at // Ta.841.1.S1_a_at // TaAffx.104781.1.S1_s_at
GO:0042254	P	ribosome biogenesis	9	273	734	34647	0.13	1	// Ta.10162.1.S1_at // Ta.4432.1.S1_s_at // Ta.9666.1.S1_x_at // Ta.28123.1.S1_at // Ta.730.1.S1_at // Ta.2429.2.S1_a_at // Ta.2429.3.S1_x_at // Ta.2429.2.S1_x_at // Ta.20947.1.S1_a_at
GO:0006950	P	response to stress	12	273	1726	34647	0.71	1	// TaAffx.113701.1.S1_s_at // Ta.23917.3.S1_x_at // Ta.442.1.S1_at // Ta.9679.1.A1_at // Ta.11386.2.S1_a_at // Ta.7210.1.S1_a_at // Ta.19248.1.S1_x_at // Ta.10329.33.S1_x_at // Ta.3320.3.S1_a_at // Ta.26230.1.S1_at // Ta.5257.1.S1_x_at // Ta.7210.3.S1_s_at
GO:0008152	P	metabolic process	89	273	10086	34647	0.12	1	// TaAffx.128712.2.S1_s_at // TaAffx.131669.1.S1_at // TaAffx.80290.1.S1_x_at // TaAffx.114768.1.S1_at // Ta.28123.1.S1_at // Ta.6578.1.S1_at // Ta.23665.1.S1_at // Ta.4191.1.A1_at // Ta.20947.1.S1_a_at // TaAffx.134015.1.S1_x_at // Ta.25600.1.S1_x_at // Ta.1161.1.S1_at // Ta.27751.6.S1_at // Ta.85.1.S1_at // Ta.1026.1.S1_a_at // Ta.1511.2.S1_x_at // Ta.9666.1.S1_x_at // Ta.19563.1.S1_s_at // Ta.…
GO:0051234	P	establishment of localization	13	273	2248	34647	0.9	1	// TaAffx.113701.1.S1_s_at // Ta.20462.1.S1_at // Ta.10129.1.S1_at // Ta.1082.1.S1_x_at // Ta.12748.2.S1_x_at // Ta.4327.2.S1_at // Ta.1026.1.S1_a_at // Ta.8258.2.S1_at // Ta.13751.1.S1_at // Ta.9562.2.S1_a_at // TaAffx.105961.1.S1_at // Ta.23917.3.S1_x_at // Ta.1282.1.S1_x_at
GO:0016070	P	RNA metabolic process	5	273	1126	34647	0.94	1	// Ta.19563.1.S1_s_at // TaAffx.121560.1.S1_at // Ta.19563.1.S1_at // Ta.10125.2.S1_at // Ta.22111.1.S1_at
GO:0046394	P	carboxylic acid biosynthetic process	5	273	678	34647	0.62	1	// TaAffx.52833.1.S1_s_at // TaAffx.110078.1.S1_x_at // Ta.22473.1.S1_s_at // Ta.28682.1.S1_x_at // Ta.28682.3.S1_x_at
GO:0050896	P	response to stimulus	20	273	2538	34647	0.53	1	// TaAffx.113701.1.S1_s_at // Ta.10162.1.S1_at // Ta.23917.3.S1_x_at // Ta.10129.1.S1_at // Ta.1161.1.S1_at // Ta.9679.1.A1_at // Ta.21258.3.S1_a_at // Ta.7210.3.S1_s_at // Ta.19563.1.S1_s_at // Ta.7210.1.S1_a_at // Ta.19248.1.S1_x_at // Ta.10329.33.S1_x_at // Ta.3320.3.S1_a_at // Ta.11386.2.S1_a_at // TaAffx.28494.1.S1_s_at // Ta.26230.1.S1_at // Ta.5257.1.S1_x_at // Ta.19563.1.S1_at // Ta.442.1…
GO:0043412	P	macromolecule modification	13	273	1551	34647	0.45	1	// Ta.5648.1.S1_at // Ta.28697.3.S1_at // Ta.27646.1.S1_at // Ta.11917.2.S1_at // Ta.25600.1.S1_x_at // Ta.7655.1.S1_at // TaAffx.29417.1.S1_s_at // Ta.20639.1.S1_x_at // Ta.1026.1.S1_a_at // Ta.3051.1.A1_at // TaAffx.9068.1.S1_s_at // Ta.13722.1.S1_at // TaAffx.22501.1.S1_at
GO:0006519	P	cellular amino acid and derivative metabolic process	11	273	1655	34647	0.76	1	// Ta.3833.1.A1_at // Ta.22473.1.S1_s_at // TaAffx.22501.1.S1_at // TaAffx.110078.1.S1_x_at // Ta.9380.2.S1_a_at // Ta.7655.1.S1_at // Ta.1053.1.S1_x_at // Ta.5648.1.S1_at // TaAffx.52833.1.S1_s_at // Ta.11773.1.S1_at // Ta.442.1.S1_at
GO:0016310	P	phosphorylation	6	273	1157	34647	0.89	1	// Ta.5648.1.S1_at // Ta.12748.2.S1_x_at // Ta.11917.2.S1_at // Ta.7655.1.S1_at // TaAffx.29417.1.S1_s_at // Ta.798.2.A1_x_at
GO:0044248	P	cellular catabolic process	11	273	1098	34647	0.25	1	// Ta.10185.2.S1_a_at // TaAffx.131309.1.S1_at // Ta.11205.1.A1_a_at // TaAffx.110078.1.S1_x_at // Ta.1026.1.S1_a_at // Ta.11773.1.S1_at // TaAffx.52833.1.S1_s_at // Ta.9914.1.S1_at // Ta.1053.1.S1_x_at // Ta.442.1.S1_at // TaAffx.124121.1.S1_at
GO:0044249	P	cellular biosynthetic process	36	273	4150	34647	0.3	1	// Ta.2200.1.S1_at // Ta.4432.1.S1_s_at // Ta.1395.1.S1_at // Ta.1511.1.S1_a_at // Ta.55.2.S1_a_at // Ta.9574.1.S1_at // Ta.28682.1.S1_x_at // Ta.55.2.S1_x_at // Ta.2429.2.S1_x_at // TaAffx.121560.1.S1_at // Ta.10162.1.S1_at // Ta.10125.2.S1_at // Ta.28123.1.S1_at // Ta.23665.1.S1_at // Ta.2429.2.S1_a_at // Ta.55.2.S1_at // Ta.20947.1.S1_a_at // TaAffx.110078.1.S1_x_at // Ta.22111.1.S1_at // Ta.5…
GO:0034645	P	cellular macromolecule biosynthetic process	22	273	2552	34647	0.36	1	// Ta.4432.1.S1_s_at // Ta.55.2.S1_a_at // Ta.55.2.S1_x_at // Ta.2429.2.S1_x_at // TaAffx.121560.1.S1_at // Ta.10162.1.S1_at // Ta.10125.2.S1_at // Ta.28123.1.S1_at // Ta.23665.1.S1_at // Ta.2429.2.S1_a_at // Ta.55.2.S1_at // Ta.20947.1.S1_a_at // Ta.22111.1.S1_at // Ta.55.1.S1_x_at // Ta.2429.3.S1_x_at // Ta.3051.1.A1_at // TaAffx.110978.1.S1_at // Ta.9666.1.S1_x_at // Ta.18414.1.S1_at // Ta.730…
GO:0006139	P	nucleobase, nucleoside, nucleotide and nucleic acid metabolic process	9	273	2724	34647	1	1	// TaAffx.121560.1.S1_at // TaAffx.131309.1.S1_at // TaAffx.110978.1.S1_at // Ta.10125.2.S1_at // Ta.19563.1.S1_s_at // Ta.22111.1.S1_at // Ta.3093.1.S1_a_at // Ta.19563.1.S1_at // TaAffx.22501.1.S1_at
GO:0022613	P	ribonucleoprotein complex biogenesis	9	273	745	34647	0.14	1	// Ta.10162.1.S1_at // Ta.4432.1.S1_s_at // Ta.9666.1.S1_x_at // Ta.28123.1.S1_at // Ta.730.1.S1_at // Ta.2429.2.S1_a_at // Ta.2429.3.S1_x_at // Ta.2429.2.S1_x_at // Ta.20947.1.S1_a_at
GO:0006508	P	proteolysis	7	273	916	34647	0.58	1	// Ta.10185.2.S1_a_at // TaAffx.134015.1.S1_x_at // Ta.5258.2.S1_a_at // TaAffx.59343.1.S1_at // Ta.9380.2.S1_a_at // TaAffx.134015.1.S1_s_at // Ta.13195.3.S1_at
GO:0044238	P	primary metabolic process	67	273	8618	34647	0.57	1	// Ta.10185.2.S1_a_at // TaAffx.124121.1.S1_at // Ta.28697.3.S1_at // TaAffx.131309.1.S1_at // Ta.55.2.S1_a_at // Ta.25600.1.S1_x_at // Ta.28682.1.S1_x_at // TaAffx.52833.1.S1_s_at // Ta.55.2.S1_x_at // TaAffx.9068.1.S1_s_at // Ta.2429.2.S1_x_at // Ta.4432.1.S1_s_at // Ta.9380.2.S1_a_at // Ta.1026.1.S1_a_at // TaAffx.80290.1.S1_x_at // Ta.277.1.S1_at // TaAffx.121560.1.S1_at // Ta.10162.1.S1_at /…
GO:0043687	P	post-translational protein modification	12	273	1291	34647	0.32	1	// Ta.5648.1.S1_at // Ta.28697.3.S1_at // Ta.27646.1.S1_at // Ta.11917.2.S1_at // Ta.25600.1.S1_x_at // Ta.7655.1.S1_at // TaAffx.29417.1.S1_s_at // Ta.20639.1.S1_x_at // Ta.1026.1.S1_a_at // TaAffx.9068.1.S1_s_at // Ta.13722.1.S1_at // TaAffx.22501.1.S1_at
GO:0009987	P	cellular process	84	273	10583	34647	0.49	1	// Ta.10185.2.S1_a_at // Ta.2200.1.S1_at // Ta.28697.3.S1_at // Ta.1395.1.S1_at // Ta.11205.1.A1_a_at // Ta.10129.1.S1_at // TaAffx.12477.1.S1_at // Ta.55.2.S1_a_at // Ta.841.1.S1_a_at // Ta.9574.1.S1_at // Ta.28682.1.S1_x_at // Ta.1511.1.S1_a_at // Ta.9914.1.S1_at // TaAffx.124121.1.S1_at // Ta.10329.33.S1_x_at // Ta.55.2.S1_x_at // TaAffx.131669.1.S1_at // TaAffx.9068.1.S1_s_at // Ta.2429.2.S1_…
GO:0006725	P	cellular aromatic compound metabolic process	5	273	737	34647	0.69	1	// Ta.22111.1.S1_at // Ta.442.1.S1_at // Ta.2200.1.S1_at // TaAffx.22501.1.S1_at // TaAffx.131669.1.S1_at
GO:0006082	P	organic acid metabolic process	17	273	2089	34647	0.48	1	// Ta.3833.1.A1_at // Ta.2200.1.S1_at // Ta.22473.1.S1_s_at // TaAffx.110078.1.S1_x_at // Ta.5648.1.S1_at // Ta.28682.1.S1_x_at // Ta.7655.1.S1_at // Ta.1053.1.S1_x_at // Ta.11386.2.S1_a_at // Ta.1026.1.S1_a_at // TaAffx.52833.1.S1_s_at // Ta.28325.1.S1_x_at // Ta.9914.1.S1_at // Ta.9380.2.S1_a_at // Ta.11773.1.S1_at // Ta.442.1.S1_at // Ta.28682.3.S1_x_at
GO:0043170	P	macromolecule metabolic process	51	273	6509	34647	0.54	1	// Ta.10185.2.S1_a_at // Ta.28697.3.S1_at // TaAffx.131309.1.S1_at // Ta.55.2.S1_a_at // Ta.25600.1.S1_x_at // Ta.55.2.S1_x_at // TaAffx.9068.1.S1_s_at // Ta.2429.2.S1_x_at // Ta.4432.1.S1_s_at // Ta.1026.1.S1_a_at // TaAffx.80290.1.S1_x_at // Ta.277.1.S1_at // TaAffx.121560.1.S1_at // Ta.10162.1.S1_at // TaAffx.114768.1.S1_at // Ta.5258.2.S1_a_at // Ta.10125.2.S1_at // Ta.28123.1.S1_at // Ta.236…
GO:0044106	P	cellular amine metabolic process	9	273	1332	34647	0.72	1	// Ta.3833.1.A1_at // Ta.22473.1.S1_s_at // TaAffx.110078.1.S1_x_at // Ta.9380.2.S1_a_at // Ta.7655.1.S1_at // Ta.5648.1.S1_at // TaAffx.52833.1.S1_s_at // Ta.11773.1.S1_at // Ta.442.1.S1_at
GO:0031323	P	regulation of cellular metabolic process	5	273	1416	34647	0.99	1	// TaAffx.121560.1.S1_at // TaAffx.104781.1.S1_s_at // Ta.10125.2.S1_at // TaAffx.110978.1.S1_at // Ta.841.1.S1_a_at
GO:0019752	P	carboxylic acid metabolic process	17	273	2086	34647	0.48	1	// Ta.3833.1.A1_at // Ta.2200.1.S1_at // Ta.22473.1.S1_s_at // TaAffx.110078.1.S1_x_at // Ta.5648.1.S1_at // Ta.28682.1.S1_x_at // Ta.7655.1.S1_at // Ta.1053.1.S1_x_at // Ta.11386.2.S1_a_at // Ta.1026.1.S1_a_at // TaAffx.52833.1.S1_s_at // Ta.28325.1.S1_x_at // Ta.9914.1.S1_at // Ta.9380.2.S1_a_at // Ta.11773.1.S1_at // Ta.442.1.S1_at // Ta.28682.3.S1_x_at
GO:0006520	P	cellular amino acid metabolic process	9	273	1332	34647	0.72	1	// Ta.3833.1.A1_at // Ta.22473.1.S1_s_at // TaAffx.110078.1.S1_x_at // Ta.9380.2.S1_a_at // Ta.7655.1.S1_at // Ta.5648.1.S1_at // TaAffx.52833.1.S1_s_at // Ta.11773.1.S1_at // Ta.442.1.S1_at
GO:0010467	P	gene expression	17	273	2492	34647	0.76	1	// TaAffx.121560.1.S1_at // Ta.10162.1.S1_at // Ta.4432.1.S1_s_at // Ta.10125.2.S1_at // TaAffx.110978.1.S1_at // Ta.9666.1.S1_x_at // Ta.18414.1.S1_at // Ta.19563.1.S1_at // Ta.28123.1.S1_at // Ta.730.1.S1_at // Ta.2429.2.S1_a_at // Ta.19563.1.S1_s_at // Ta.22111.1.S1_at // Ta.2429.3.S1_x_at // Ta.2429.2.S1_x_at // TaAffx.104781.1.S1_s_at // Ta.20947.1.S1_a_at
GO:0010468	P	regulation of gene expression	6	273	1296	34647	0.94	1	// TaAffx.121560.1.S1_at // TaAffx.110978.1.S1_at // Ta.10125.2.S1_at // Ta.19563.1.S1_s_at // TaAffx.104781.1.S1_s_at // Ta.19563.1.S1_at
GO:0006464	P	protein modification process	13	273	1480	34647	0.39	1	// Ta.5648.1.S1_at // Ta.28697.3.S1_at // Ta.27646.1.S1_at // Ta.11917.2.S1_at // Ta.25600.1.S1_x_at // Ta.7655.1.S1_at // TaAffx.29417.1.S1_s_at // Ta.20639.1.S1_x_at // Ta.1026.1.S1_a_at // Ta.3051.1.A1_at // TaAffx.9068.1.S1_s_at // Ta.13722.1.S1_at // TaAffx.22501.1.S1_at
GO:0009058	P	biosynthetic process	37	273	4408	34647	0.37	1	// Ta.2200.1.S1_at // Ta.4432.1.S1_s_at // Ta.1395.1.S1_at // Ta.1511.1.S1_a_at // Ta.55.2.S1_a_at // Ta.9574.1.S1_at // Ta.28682.1.S1_x_at // Ta.55.2.S1_x_at // Ta.2429.2.S1_x_at // TaAffx.121560.1.S1_at // Ta.10162.1.S1_at // Ta.10125.2.S1_at // Ta.28123.1.S1_at // Ta.23665.1.S1_at // Ta.2429.2.S1_a_at // Ta.55.2.S1_at // Ta.20947.1.S1_a_at // TaAffx.110078.1.S1_x_at // Ta.22111.1.S1_at // Ta.5…
GO:0009059	P	macromolecule biosynthetic process	22	273	2733	34647	0.49	1	// Ta.4432.1.S1_s_at // Ta.55.2.S1_a_at // Ta.55.2.S1_x_at // Ta.2429.2.S1_x_at // TaAffx.121560.1.S1_at // Ta.10162.1.S1_at // Ta.10125.2.S1_at // Ta.28123.1.S1_at // Ta.23665.1.S1_at // Ta.2429.2.S1_a_at // Ta.55.2.S1_at // Ta.20947.1.S1_a_at // Ta.22111.1.S1_at // Ta.55.1.S1_x_at // Ta.2429.3.S1_x_at // Ta.3051.1.A1_at // TaAffx.110978.1.S1_at // Ta.9666.1.S1_x_at // Ta.18414.1.S1_at // Ta.730…
GO:0042221	P	response to chemical stimulus	11	273	1218	34647	0.37	1	// Ta.11386.2.S1_a_at // Ta.10162.1.S1_at // Ta.442.1.S1_at // Ta.9679.1.A1_at // Ta.19563.1.S1_s_at // Ta.19248.1.S1_x_at // Ta.10329.33.S1_x_at // Ta.26230.1.S1_at // Ta.3164.1.S1_x_at // TaAffx.28494.1.S1_s_at // Ta.19563.1.S1_at
GO:0009056	P	catabolic process	11	273	1898	34647	0.89	1	// Ta.10185.2.S1_a_at // TaAffx.131309.1.S1_at // Ta.11205.1.A1_a_at // TaAffx.110078.1.S1_x_at // Ta.1026.1.S1_a_at // Ta.11773.1.S1_at // TaAffx.52833.1.S1_s_at // Ta.9914.1.S1_at // Ta.1053.1.S1_x_at // Ta.442.1.S1_at // TaAffx.124121.1.S1_at
GO:0051179	P	localization	13	273	2277	34647	0.91	1	// TaAffx.113701.1.S1_s_at // Ta.20462.1.S1_at // Ta.10129.1.S1_at // Ta.1082.1.S1_x_at // Ta.12748.2.S1_x_at // Ta.4327.2.S1_at // Ta.1026.1.S1_a_at // Ta.8258.2.S1_at // Ta.13751.1.S1_at // Ta.9562.2.S1_a_at // TaAffx.105961.1.S1_at // Ta.23917.3.S1_x_at // Ta.1282.1.S1_x_at
GO:0042180	P	cellular ketone metabolic process	17	273	2135	34647	0.52	1	// Ta.3833.1.A1_at // Ta.2200.1.S1_at // Ta.22473.1.S1_s_at // TaAffx.110078.1.S1_x_at // Ta.5648.1.S1_at // Ta.28682.1.S1_x_at // Ta.7655.1.S1_at // Ta.1053.1.S1_x_at // Ta.11386.2.S1_a_at // Ta.1026.1.S1_a_at // TaAffx.52833.1.S1_s_at // Ta.28325.1.S1_x_at // Ta.9914.1.S1_at // Ta.9380.2.S1_a_at // Ta.11773.1.S1_at // Ta.442.1.S1_at // Ta.28682.3.S1_x_at
GO:0044237	P	cellular metabolic process	76	273	8350	34647	0.087	1	// Ta.10185.2.S1_a_at // Ta.2200.1.S1_at // Ta.28697.3.S1_at // Ta.1395.1.S1_at // Ta.11205.1.A1_a_at // Ta.1511.1.S1_a_at // Ta.55.2.S1_a_at // Ta.9574.1.S1_at // Ta.28682.1.S1_x_at // Ta.9914.1.S1_at // TaAffx.124121.1.S1_at // TaAffx.128712.2.S1_s_at // Ta.55.2.S1_x_at // TaAffx.131669.1.S1_at // TaAffx.9068.1.S1_s_at // Ta.2429.2.S1_x_at // Ta.28325.1.S1_x_at // Ta.9380.2.S1_a_at // Ta.1026.1…
GO:0006066	P	alcohol metabolic process	5	273	649	34647	0.58	1	// Ta.9914.1.S1_at // TaAffx.110078.1.S1_x_at // Ta.23665.1.S1_at // TaAffx.131309.1.S1_at // TaAffx.124121.1.S1_at
GO:0006796	P	phosphate metabolic process	6	273	1330	34647	0.95	1	// Ta.5648.1.S1_at // Ta.12748.2.S1_x_at // Ta.11917.2.S1_at // Ta.7655.1.S1_at // TaAffx.29417.1.S1_s_at // Ta.798.2.A1_x_at
GO:0044085	P	cellular component biogenesis	10	273	1111	34647	0.38	1	// Ta.10162.1.S1_at // Ta.4432.1.S1_s_at // Ta.9666.1.S1_x_at // Ta.28123.1.S1_at // Ta.730.1.S1_at // Ta.2429.2.S1_a_at // Ta.10329.33.S1_x_at // Ta.2429.3.S1_x_at // Ta.2429.2.S1_x_at // Ta.20947.1.S1_a_at
GO:0006793	P	phosphorus metabolic process	6	273	1332	34647	0.95	1	// Ta.5648.1.S1_at // Ta.12748.2.S1_x_at // Ta.11917.2.S1_at // Ta.7655.1.S1_at // TaAffx.29417.1.S1_s_at // Ta.798.2.A1_x_at
GO:0006412	P	translation	11	273	1053	34647	0.21	1	// Ta.10162.1.S1_at // Ta.4432.1.S1_s_at // Ta.9666.1.S1_x_at // Ta.18414.1.S1_at // Ta.730.1.S1_at // Ta.2429.2.S1_a_at // Ta.28123.1.S1_at // Ta.2429.3.S1_x_at // Ta.2429.2.S1_x_at // TaAffx.104781.1.S1_s_at // Ta.20947.1.S1_a_at
GO:0008270	F	zinc ion binding	9	273	1249	34647	0.65	1	// Ta.10015.1.A1_a_at // Ta.23821.1.S1_at // Ta.11780.1.S1_at // TaAffx.58859.1.S1_at // Ta.9562.2.S1_a_at // Ta.14342.1.A1_at // Ta.11780.1.S1_s_at // TaAffx.107165.1.S1_at // Ta.10853.1.S1_at
GO:0016740	F	transferase activity	21	273	3757	34647	0.97	1	// Ta.23268.2.S1_a_at // Ta.5648.1.S1_at // TaAffx.52833.1.S1_s_at // TaAffx.131309.1.S1_at // Ta.55.2.S1_a_at // TaAffx.59343.1.S1_at // Ta.23665.1.S1_at // Ta.3756.1.S1_x_at // Ta.7655.1.S1_at // Ta.10569.1.A1_at // Ta.4274.1.S1_at // Ta.22111.1.S1_at // Ta.55.1.S1_x_at // Ta.10709.1.A1_at // TaAffx.20737.1.A1_at // Ta.55.2.S1_x_at // Ta.3051.1.A1_at // Ta.2525.1.S1_at // TaAffx.22501.1.S1_at /…
GO:0016818	F	hydrolase activity, acting on acid anhydrides, in phosphorus-containing anhydrides	7	273	823	34647	0.47	1	// TaAffx.113701.1.S1_s_at // Ta.798.2.A1_x_at // Ta.1511.1.S1_a_at // Ta.1511.2.S1_x_at // TaAffx.104781.1.S1_s_at // Ta.1511.1.S1_x_at // Ta.8690.1.A1_at
GO:0005524	F	ATP binding	7	273	1545	34647	0.96	1	// TaAffx.113701.1.S1_s_at // Ta.5648.1.S1_at // TaAffx.131309.1.S1_at // Ta.1511.1.S1_a_at // Ta.7655.1.S1_at // Ta.1511.2.S1_x_at // Ta.1511.1.S1_x_at
GO:0016757	F	transferase activity, transferring glycosyl groups	7	273	503	34647	0.11	1	// Ta.23268.2.S1_a_at // Ta.55.2.S1_a_at // Ta.4274.1.S1_at // Ta.55.1.S1_x_at // TaAffx.20737.1.A1_at // Ta.55.2.S1_x_at // Ta.3051.1.A1_at
GO:0003723	F	RNA binding	7	273	611	34647	0.21	1	// Ta.10162.1.S1_at // Ta.4432.1.S1_s_at // Ta.9666.1.S1_x_at // Ta.730.1.S1_at // Ta.2429.3.S1_x_at // Ta.2429.2.S1_x_at // Ta.20947.1.S1_a_at
GO:0016758	F	transferase activity, transferring hexosyl groups	5	273	363	34647	0.16	1	// Ta.4274.1.S1_at // Ta.55.2.S1_a_at // Ta.55.1.S1_x_at // Ta.3051.1.A1_at // Ta.55.2.S1_x_at
GO:0016817	F	hydrolase activity, acting on acid anhydrides	7	273	833	34647	0.49	1	// TaAffx.113701.1.S1_s_at // Ta.798.2.A1_x_at // Ta.1511.1.S1_a_at // Ta.1511.2.S1_x_at // TaAffx.104781.1.S1_s_at // Ta.1511.1.S1_x_at // Ta.8690.1.A1_at
GO:0005488	F	binding	89	273	11088	34647	0.44	1	// Ta.4327.2.S1_at // Ta.13291.1.S1_at // TaAffx.80290.1.S1_x_at // Ta.11386.2.S1_a_at // TaAffx.114768.1.S1_at // Ta.8258.2.S1_at // Ta.19563.1.S1_at // Ta.6443.3.A1_a_at // Ta.13751.1.S1_at // Ta.4191.1.A1_at // Ta.20947.1.S1_a_at // Ta.10853.1.S1_at // Ta.9665.2.S1_at // TaAffx.97149.1.S1_at // Ta.1161.1.S1_at // TaAffx.52385.2.S1_s_at // Ta.85.1.S1_at // Ta.1026.1.S1_a_at // Ta.2429.3.S1_x_at…
GO:0016887	F	ATPase activity	5	273	423	34647	0.24	1	// TaAffx.113701.1.S1_s_at // Ta.1511.1.S1_x_at // Ta.8690.1.A1_at // Ta.1511.2.S1_x_at // Ta.1511.1.S1_a_at
GO:0003677	F	DNA binding	8	273	1448	34647	0.89	1	// Ta.22111.1.S1_at // Ta.14285.1.S1_at // Ta.21250.1.S1_at // Ta.6443.3.A1_a_at // TaAffx.63830.1.A1_at // Ta.10329.33.S1_x_at // Ta.4851.1.A1_at // Ta.3093.1.S1_a_at
GO:0017076	F	purine nucleotide binding	9	273	2007	34647	0.98	1	// TaAffx.113701.1.S1_s_at // Ta.5648.1.S1_at // TaAffx.131309.1.S1_at // Ta.1511.1.S1_a_at // Ta.7655.1.S1_at // Ta.1511.2.S1_x_at // TaAffx.104781.1.S1_s_at // Ta.1511.1.S1_x_at // Ta.30606.1.S1_at
GO:0016787	F	hydrolase activity	21	273	2973	34647	0.73	1	// Ta.277.1.S1_at // TaAffx.113701.1.S1_s_at // Ta.10.1.S1_x_at // TaAffx.131669.1.S1_at // Ta.798.2.A1_x_at // Ta.1511.1.S1_a_at // Ta.5533.1.S1_at // Ta.13210.1.A1_at // TaAffx.59343.1.S1_at // Ta.3756.1.S1_x_at // Ta.23379.1.S1_at // Ta.2200.1.S1_at // Ta.6504.1.S1_at // Ta.1511.2.S1_x_at // Ta.4191.1.A1_at // Ta.5055.1.A1_s_at // TaAffx.104781.1.S1_s_at // Ta.1511.1.S1_x_at // Ta.10.1.S1_a_at…
GO:0016301	F	kinase activity	7	273	1620	34647	0.97	1	// Ta.5648.1.S1_at // Ta.6404.1.S1_at // Ta.11917.2.S1_at // Ta.7655.1.S1_at // Ta.10709.1.A1_at // Ta.2525.1.S1_at // TaAffx.131309.1.S1_at
GO:0043169	F	cation binding	29	273	3395	34647	0.35	1	// Ta.28697.3.S1_at // Ta.1395.1.S1_at // TaAffx.58859.1.S1_at // Ta.13291.1.S1_at // Ta.10.2.S1_x_at // Ta.11780.1.S1_s_at // Ta.277.1.S1_at // Ta.23821.1.S1_at // Ta.7796.1.S1_a_at // Ta.11780.1.S1_at // Ta.11386.2.S1_a_at // Ta.4191.1.A1_at // Ta.14342.1.A1_at // TaAffx.107165.1.S1_at // Ta.442.1.S1_at // Ta.10853.1.S1_at // Ta.9679.1.A1_at // Ta.85.1.S1_at // Ta.20639.1.S1_x_at // Ta.841.1.S1…
GO:0003824	F	catalytic activity	66	273	10307	34647	0.98	1	// Ta.2200.1.S1_at // TaAffx.131309.1.S1_at // Ta.1511.1.S1_a_at // Ta.55.2.S1_a_at // Ta.5533.1.S1_at // Ta.9574.1.S1_at // Ta.13210.1.A1_at // TaAffx.52833.1.S1_s_at // Ta.55.2.S1_x_at // TaAffx.131669.1.S1_at // Ta.5055.1.A1_s_at // Ta.28325.1.S1_x_at // Ta.1026.1.S1_a_at // Ta.1395.1.S1_at // Ta.277.1.S1_at // TaAffx.114768.1.S1_at // Ta.6404.1.S1_at // Ta.12748.2.S1_x_at // Ta.6578.1.S1_at /…
GO:0016772	F	transferase activity, transferring phosphorus-containing groups	11	273	2059	34647	0.94	1	// Ta.5648.1.S1_at // Ta.6404.1.S1_at // Ta.11917.2.S1_at // Ta.23665.1.S1_at // Ta.3756.1.S1_x_at // Ta.7655.1.S1_at // Ta.10569.1.A1_at // Ta.22111.1.S1_at // Ta.10709.1.A1_at // Ta.2525.1.S1_at // TaAffx.131309.1.S1_at
GO:0016462	F	pyrophosphatase activity	7	273	817	34647	0.47	1	// TaAffx.113701.1.S1_s_at // Ta.798.2.A1_x_at // Ta.1511.1.S1_a_at // Ta.1511.2.S1_x_at // TaAffx.104781.1.S1_s_at // Ta.1511.1.S1_x_at // Ta.8690.1.A1_at
GO:0032559	F	adenyl ribonucleotide binding	7	273	1557	34647	0.96	1	// TaAffx.113701.1.S1_s_at // Ta.5648.1.S1_at // TaAffx.131309.1.S1_at // Ta.1511.1.S1_a_at // Ta.7655.1.S1_at // Ta.1511.2.S1_x_at // Ta.1511.1.S1_x_at
GO:0032555	F	purine ribonucleotide binding	8	273	1853	34647	0.98	1	// TaAffx.113701.1.S1_s_at // Ta.5648.1.S1_at // TaAffx.131309.1.S1_at // Ta.1511.1.S1_a_at // Ta.7655.1.S1_at // Ta.1511.2.S1_x_at // TaAffx.104781.1.S1_s_at // Ta.1511.1.S1_x_at
GO:0032553	F	ribonucleotide binding	8	273	1853	34647	0.98	1	// TaAffx.113701.1.S1_s_at // Ta.5648.1.S1_at // TaAffx.131309.1.S1_at // Ta.1511.1.S1_a_at // Ta.7655.1.S1_at // Ta.1511.2.S1_x_at // TaAffx.104781.1.S1_s_at // Ta.1511.1.S1_x_at
GO:0000166	F	nucleotide binding	13	273	2546	34647	0.97	1	// TaAffx.113701.1.S1_s_at // Ta.9665.2.S1_at // TaAffx.131309.1.S1_at // Ta.9505.2.S1_a_at // Ta.1511.1.S1_a_at // Ta.5648.1.S1_at // Ta.7655.1.S1_at // Ta.1511.2.S1_x_at // TaAffx.104781.1.S1_s_at // Ta.28325.1.S1_x_at // Ta.1511.1.S1_x_at // Ta.30606.1.S1_at // Ta.9505.2.S1_x_at
GO:0016491	F	oxidoreductase activity	17	273	2007	34647	0.42	1	// Ta.2200.1.S1_at // Ta.1395.1.S1_at // Ta.12748.2.S1_x_at // TaAffx.110078.1.S1_x_at // Ta.7262.2.S1_at // Ta.9679.1.A1_at // Ta.28682.1.S1_x_at // TaAffx.110078.1.S1_at // Ta.11386.2.S1_a_at // Ta.1364.1.S1_at // Ta.26230.1.S1_at // Ta.28325.1.S1_x_at // Ta.1053.1.S1_x_at // Ta.28682.3.S1_x_at // Ta.30606.1.S1_at // Ta.442.1.S1_at // Ta.669.2.A1_x_at
GO:0016874	F	ligase activity	8	273	498	34647	0.047	1	// Ta.9070.1.S1_at // Ta.1511.1.S1_a_at // Ta.1047.2.S1_a_at // Ta.9574.1.S1_at // Ta.1026.1.S1_a_at // Ta.1511.2.S1_x_at // Ta.13722.1.S1_at // Ta.1511.1.S1_x_at
GO:0000287	F	magnesium ion binding	5	273	233	34647	0.04	1	// Ta.798.2.A1_x_at // Ta.20639.1.S1_x_at // Ta.28697.3.S1_at // Ta.27646.1.S1_at // Ta.1053.1.S1_x_at
GO:0043167	F	ion binding	29	273	3400	34647	0.36	1	// Ta.28697.3.S1_at // Ta.1395.1.S1_at // TaAffx.58859.1.S1_at // Ta.13291.1.S1_at // Ta.10.2.S1_x_at // Ta.11780.1.S1_s_at // Ta.277.1.S1_at // Ta.23821.1.S1_at // Ta.7796.1.S1_a_at // Ta.11780.1.S1_at // Ta.11386.2.S1_a_at // Ta.4191.1.A1_at // Ta.14342.1.A1_at // TaAffx.107165.1.S1_at // Ta.442.1.S1_at // Ta.10853.1.S1_at // Ta.9679.1.A1_at // Ta.85.1.S1_at // Ta.20639.1.S1_x_at // Ta.841.1.S1…
GO:0005506	F	iron ion binding	6	273	775	34647	0.57	1	// Ta.1395.1.S1_at // Ta.442.1.S1_at // Ta.9679.1.A1_at // Ta.11386.2.S1_a_at // Ta.9562.2.S1_a_at // Ta.26230.1.S1_at
GO:0046872	F	metal ion binding	24	273	3227	34647	0.65	1	// Ta.28697.3.S1_at // Ta.1395.1.S1_at // TaAffx.58859.1.S1_at // Ta.13291.1.S1_at // Ta.11780.1.S1_s_at // Ta.23821.1.S1_at // Ta.7796.1.S1_a_at // Ta.11780.1.S1_at // Ta.11386.2.S1_a_at // Ta.14342.1.A1_at // TaAffx.107165.1.S1_at // Ta.442.1.S1_at // Ta.10853.1.S1_at // Ta.85.1.S1_at // Ta.9679.1.A1_at // Ta.20639.1.S1_x_at // Ta.841.1.S1_a_at // Ta.26230.1.S1_at // Ta.1053.1.S1_x_at // Ta.100…
GO:0030554	F	adenyl nucleotide binding	8	273	1707	34647	0.96	1	// TaAffx.113701.1.S1_s_at // Ta.5648.1.S1_at // TaAffx.131309.1.S1_at // Ta.1511.1.S1_a_at // Ta.7655.1.S1_at // Ta.1511.2.S1_x_at // Ta.1511.1.S1_x_at // Ta.30606.1.S1_at
GO:0046906	F	tetrapyrrole binding	8	273	470	34647	0.035	1	// Ta.28697.3.S1_at // Ta.27646.1.S1_at // Ta.9679.1.A1_at // Ta.1161.1.S1_at // Ta.25600.1.S1_x_at // Ta.11386.2.S1_a_at // Ta.20639.1.S1_x_at // Ta.26230.1.S1_at
GO:0016773	F	phosphotransferase activity, alcohol group as acceptor	7	273	1335	34647	0.9	1	// Ta.5648.1.S1_at // Ta.6404.1.S1_at // Ta.11917.2.S1_at // Ta.7655.1.S1_at // Ta.10709.1.A1_at // Ta.2525.1.S1_at // TaAffx.131309.1.S1_at
GO:0005515	F	protein binding	10	273	2390	34647	0.99	1	// TaAffx.114768.1.S1_at // Ta.10129.1.S1_at // Ta.7655.1.S1_at // Ta.3788.1.A1_at // TaAffx.59182.1.S1_s_at // TaAffx.37818.1.A1_at // Ta.9562.2.S1_a_at // Ta.1026.1.S1_a_at // Ta.3916.2.S1_x_at // Ta.1053.1.S1_x_at
GO:0003676	F	nucleic acid binding	20	273	2735	34647	0.67	1	// Ta.14245.2.A1_x_at // Ta.10162.1.S1_at // Ta.4432.1.S1_s_at // Ta.14245.1.S1_x_at // Ta.9666.1.S1_x_at // TaAffx.52385.2.S1_s_at // Ta.14285.1.S1_at // Ta.730.1.S1_at // Ta.21250.1.S1_at // Ta.6443.3.A1_a_at // TaAffx.63830.1.A1_at // Ta.3093.1.S1_a_at // Ta.2429.3.S1_x_at // Ta.4851.1.A1_at // Ta.2429.2.S1_x_at // Ta.10329.33.S1_x_at // Ta.22111.1.S1_at // TaAffx.104781.1.S1_s_at // Ta.20947.…
GO:0017111	F	nucleoside-triphosphatase activity	6	273	751	34647	0.54	1	// TaAffx.113701.1.S1_s_at // Ta.1511.1.S1_a_at // Ta.1511.2.S1_x_at // TaAffx.104781.1.S1_s_at // Ta.1511.1.S1_x_at // Ta.8690.1.A1_at
GO:0001883	F	purine nucleoside binding	8	273	1708	34647	0.96	1	// TaAffx.113701.1.S1_s_at // Ta.5648.1.S1_at // TaAffx.131309.1.S1_at // Ta.1511.1.S1_a_at // Ta.7655.1.S1_at // Ta.1511.2.S1_x_at // Ta.1511.1.S1_x_at // Ta.30606.1.S1_at
GO:0001882	F	nucleoside binding	8	273	1708	34647	0.96	1	// TaAffx.113701.1.S1_s_at // Ta.5648.1.S1_at // TaAffx.131309.1.S1_at // Ta.1511.1.S1_a_at // Ta.7655.1.S1_at // Ta.1511.2.S1_x_at // Ta.1511.1.S1_x_at // Ta.30606.1.S1_at
GO:0005198	F	structural molecule activity	13	273	1230	34647	0.18	1	// Ta.10162.1.S1_at // Ta.14671.2.S1_a_at // Ta.2076.1.S1_at // Ta.9666.3.S1_a_at // Ta.2429.1.S1_x_at // Ta.28123.1.S1_at // Ta.9666.1.S1_x_at // Ta.730.1.S1_at // Ta.2429.2.S1_a_at // Ta.2429.3.S1_x_at // Ta.28558.1.S1_at // Ta.2429.2.S1_x_at // Ta.20947.1.S1_a_at
GO:0003735	F	structural constituent of ribosome	13	273	1036	34647	0.07	1	// Ta.10162.1.S1_at // Ta.14671.2.S1_a_at // Ta.2076.1.S1_at // Ta.9666.3.S1_a_at // Ta.2429.1.S1_x_at // Ta.28123.1.S1_at // Ta.9666.1.S1_x_at // Ta.730.1.S1_at // Ta.2429.2.S1_a_at // Ta.2429.3.S1_x_at // Ta.28558.1.S1_at // Ta.2429.2.S1_x_at // Ta.20947.1.S1_a_at
GO:0004674	F	protein serine/threonine kinase activity	5	273	906	34647	0.84	1	// Ta.5648.1.S1_at // Ta.10709.1.A1_at // Ta.6404.1.S1_at // Ta.7655.1.S1_at // Ta.2525.1.S1_at
GO:0004672	F	protein kinase activity	6	273	1144	34647	0.89	1	// Ta.5648.1.S1_at // Ta.6404.1.S1_at // Ta.11917.2.S1_at // Ta.7655.1.S1_at // Ta.10709.1.A1_at // Ta.2525.1.S1_at
GO:0009055	F	electron carrier activity	5	273	635	34647	0.56	1	// Ta.12748.2.S1_x_at // TaAffx.113858.1.S1_x_at // Ta.5411.3.A1_a_at // TaAffx.80290.1.S1_x_at // Ta.7796.1.S1_a_at
GO:0046914	F	transition metal ion binding	18	273	2228	34647	0.49	1	// Ta.10015.1.A1_a_at // Ta.23821.1.S1_at // Ta.1395.1.S1_at // Ta.7796.1.S1_a_at // Ta.11780.1.S1_at // TaAffx.58859.1.S1_at // Ta.7262.2.S1_at // Ta.9679.1.A1_at // Ta.1053.1.S1_x_at // Ta.11386.2.S1_a_at // Ta.9562.2.S1_a_at // Ta.841.1.S1_a_at // Ta.26230.1.S1_at // Ta.14342.1.A1_at // Ta.11780.1.S1_s_at // TaAffx.107165.1.S1_at // Ta.442.1.S1_at // Ta.10853.1.S1_at
GO:0043234	C	protein complex	21	273	2258	34647	0.25	1	// Ta.9505.2.S1_a_at // Ta.9665.2.S1_at // Ta.28697.3.S1_at // Ta.27646.1.S1_at // Ta.25600.1.S1_x_at // Ta.28325.1.S1_x_at // Ta.9574.1.S1_at // Ta.1161.1.S1_at // Ta.85.1.S1_at // Ta.9505.2.S1_x_at // Ta.30727.1.S1_at // Ta.1511.1.S1_a_at // Ta.12748.2.S1_x_at // Ta.20639.1.S1_x_at // TaAffx.128712.2.S1_s_at // Ta.1511.2.S1_x_at // Ta.841.1.S1_a_at // Ta.9562.2.S1_a_at // Ta.1511.1.S1_x_at // T…
GO:0043232	C	intracellular non-membrane-bounded organelle	13	273	1533	34647	0.43	1	// Ta.10162.1.S1_at // Ta.4432.1.S1_s_at // Ta.9666.1.S1_x_at // Ta.18414.1.S1_at // Ta.28123.1.S1_at // Ta.730.1.S1_at // Ta.2429.2.S1_a_at // Ta.22111.1.S1_at // Ta.10329.33.S1_x_at // Ta.2429.3.S1_x_at // Ta.2429.2.S1_x_at // TaAffx.104781.1.S1_s_at // Ta.20947.1.S1_a_at
GO:0044422	C	organelle part	24	273	2581	34647	0.23	1	// Ta.10129.1.S1_at // Ta.1082.1.S1_x_at // Ta.1511.1.S1_a_at // Ta.9574.1.S1_at // Ta.10329.33.S1_x_at // TaAffx.25796.1.S1_s_at // Ta.3581.1.S1_x_at // Ta.10162.1.S1_at // TaAffx.114768.1.S1_at // Ta.12748.2.S1_x_at // Ta.11386.2.S1_a_at // Ta.85.1.S1_at // Ta.30727.1.S1_at // Ta.22111.1.S1_at // TaAffx.37818.1.A1_at // Ta.1511.2.S1_x_at // Ta.841.1.S1_a_at // Ta.1147.2.S1_a_at // Ta.18414.1.S1…
GO:0012505	C	endomembrane system	5	273	652	34647	0.59	1	// Ta.5258.2.S1_a_at // Ta.9380.2.S1_a_at // Ta.5257.1.S1_x_at // Ta.9562.2.S1_a_at // Ta.7262.2.S1_at
GO:0044446	C	intracellular organelle part	24	273	2576	34647	0.23	1	// Ta.10129.1.S1_at // Ta.1082.1.S1_x_at // Ta.1511.1.S1_a_at // Ta.9574.1.S1_at // Ta.10329.33.S1_x_at // TaAffx.25796.1.S1_s_at // Ta.3581.1.S1_x_at // Ta.10162.1.S1_at // TaAffx.114768.1.S1_at // Ta.12748.2.S1_x_at // Ta.11386.2.S1_a_at // Ta.85.1.S1_at // Ta.30727.1.S1_at // Ta.22111.1.S1_at // TaAffx.37818.1.A1_at // Ta.1511.2.S1_x_at // Ta.841.1.S1_a_at // Ta.1147.2.S1_a_at // Ta.18414.1.S1…
GO:0005634	C	nucleus	11	273	2186	34647	0.96	1	// Ta.19563.1.S1_s_at // Ta.22111.1.S1_at // Ta.13509.2.S1_x_at // Ta.6538.1.S1_at // Ta.1325.1.S1_at // Ta.24610.1.S1_s_at // Ta.10329.33.S1_x_at // Ta.3093.1.S1_a_at // TaAffx.122452.1.A1_at // Ta.13509.2.S1_a_at // Ta.19563.1.S1_at
GO:0005739	C	mitochondrion	26	273	4282	34647	0.94	1	// Ta.1739.2.S1_at // Ta.55.2.S1_a_at // Ta.55.2.S1_x_at // Ta.28325.1.S1_x_at // TaAffx.22501.1.S1_at // Ta.9380.2.S1_a_at // Ta.19349.1.S1_x_at // Ta.5258.2.S1_a_at // Ta.1282.1.S1_x_at // Ta.1739.2.S1_a_at // Ta.12748.2.S1_x_at // Ta.11386.2.S1_a_at // Ta.8258.2.S1_at // Ta.19248.1.S1_x_at // TaAffx.134015.1.S1_x_at // Ta.21028.1.S1_at // Ta.9378.1.S1_at // TaAffx.134015.1.S1_s_at // Ta.55.1.S…
GO:0043228	C	non-membrane-bounded organelle	13	273	1533	34647	0.43	1	// Ta.10162.1.S1_at // Ta.4432.1.S1_s_at // Ta.9666.1.S1_x_at // Ta.18414.1.S1_at // Ta.28123.1.S1_at // Ta.730.1.S1_at // Ta.2429.2.S1_a_at // Ta.22111.1.S1_at // Ta.10329.33.S1_x_at // Ta.2429.3.S1_x_at // Ta.2429.2.S1_x_at // TaAffx.104781.1.S1_s_at // Ta.20947.1.S1_a_at
GO:0005576	C	extracellular region	7	273	777	34647	0.41	1	// Ta.5258.2.S1_a_at // Ta.7796.1.S1_a_at // TaAffx.132012.1.S1_s_at // Ta.28244.1.A1_s_at // Ta.14470.1.S1_a_at // TaAffx.8139.1.S1_s_at // Ta.24423.1.S1_s_at

## Sheet: Aen1Ren3Common probesets
Probesets overlapping between Aen1 and Ren3 clusters
Probeset
Ta.28543.1.A1_at
Ta.10329.37.S1_x_at
Ta.10329.1.S1_x_at
Ta.10024.1.S1_s_at
Ta.11789.1.A1_at
Ta.28109.1.A1_at
Ta.6724.1.S1_a_at
Ta.10329.19.S1_x_at
Ta.27261.1.S1_at
Ta.14212.1.S1_at
Ta.3756.1.S1_a_at
Ta.22768.1.S1_at
TaAffx.52436.1.S1_at
Ta.13914.1.S1_s_at
Ta.14087.1.S1_at
Ta.26978.1.A1_at
Ta.14436.2.S1_x_at
Ta.22931.1.S1_at
Ta.1798.1.S1_at
Ta.2505.1.A1_x_at
TaAffx.65825.1.S1_at
Ta.11719.1.A1_at
TaAffx.62985.1.S1_at
Ta.1942.3.S1_x_at
Ta.22337.1.S1_at
Ta.9562.1.S1_a_at
Ta.9551.1.S1_at
Ta.8243.1.S1_at
Ta.27805.1.A1_at
Ta.1311.3.S1_s_at
TaAffx.123487.1.S1_at
TaAffx.108706.1.S1_at
TaAffx.25135.1.S1_at
Ta.30372.1.S1_at
Ta.9221.1.A1_a_at
Ta.7225.2.S1_a_at
Ta.8839.1.S1_at
TaAffx.6502.1.S1_s_at
TaAffx.31715.1.S1_at
TaAffx.130819.1.A1_at
Ta.1900.1.S1_at
Ta.11698.1.S1_at
Ta.4491.1.S1_at
Ta.30779.1.S1_at
Ta.4721.1.S1_at
Ta.25602.2.S1_a_at
TaAffx.13004.1.S1_at
TaAffx.45754.1.S1_at
Ta.9025.1.S1_at
TaAffx.12086.1.A1_at
Ta.2405.2.S1_x_at
Ta.14434.2.S1_a_at
Ta.7210.3.S1_x_at
Ta.6324.2.S1_a_at
Ta.6872.1.S1_a_at
Ta.11856.2.S1_a_at
TaAffx.37137.1.S1_at
Ta.23055.1.S1_at
TaAffx.24960.1.S1_at
TaAffx.78552.1.S1_at
TaAffx.13595.3.S1_at
Ta.19975.3.S1_x_at
Ta.25394.1.S1_at
Ta.9629.2.S1_a_at
TaAffx.28173.1.S1_s_at
Ta.10591.1.S1_at
Ta.1738.1.S1_at
Ta.669.1.A1_a_at
Ta.250.1.S1_at
TaAffx.79097.1.S1_at
Ta.16341.1.S1_s_at
Ta.1988.3.S1_at
Ta.28410.1.S1_at
Ta.9462.3.S1_x_at
Ta.332.3.A1_at
TaAffx.3910.2.A1_x_at
Ta.6222.2.S1_a_at
Ta.4204.1.S1_at
TaAffx.78552.1.S1_x_at
Ta.2680.2.S1_a_at
Ta.2412.1.S1_at
Ta.1526.1.S1_at
Ta.1526.1.S1_x_at
Ta.24202.1.S1_s_at
Ta.2107.2.S1_at
Ta.30884.1.A1_at
Ta.2742.2.S1_a_at
TaAffx.80290.2.S1_at
Ta.12801.1.S1_at
Ta.7164.1.S1_at
Ta.14771.1.S1_at
Ta.3598.2.S1_a_at
TaAffx.4083.1.S1_at
Ta.9141.1.S1_at
TaAffx.80290.1.S1_at
Ta.25394.2.S1_a_at
TaAffx.128544.1.S1_at
Ta.22249.1.S1_at
Ta.4208.1.S1_a_at
TaAffx.92348.1.S1_at
Ta.1977.1.S1_x_at
Ta.7916.2.S1_s_at
Ta.810.3.S1_x_at
Ta.28501.3.S1_a_at
Ta.2962.1.S1_a_at
Ta.5377.1.S1_at
Ta.8898.1.S1_at
Ta.8219.1.S1_at
Ta.3801.1.A1_at
Ta.25626.2.A1_at
TaAffx.38098.1.A1_at
Ta.4041.1.S1_at
TaAffx.52385.2.S1_x_at
Ta.30808.1.S1_s_at
Ta.4041.1.S1_x_at
Ta.5504.2.S1_at
Ta.1988.1.S1_x_at
TaAffx.117607.1.S1_at
Ta.28834.2.S1_x_at
Ta.4747.1.S1_at
Ta.21345.1.A1_x_at
Ta.6803.2.S1_a_at
Ta.1988.2.S1_x_at
Ta.6790.2.S1_x_at
Ta.29553.1.S1_s_at
Ta.10794.1.A1_at
Ta.21220.1.S1_x_at
Ta.5566.2.S1_a_at

## Sheet: Aen1Ren3Common GOterm
GO terms enriched in probesets overlapping between Aen1 and Ren3 clusters
GO_acc	term_type	Term	queryitem	querytotal	bgitem	bgtotal	pvalue	FDR	entries
GO:0034637	P	cellular carbohydrate biosynthetic process	7	103	370	34647	0.00014	0.011	// Ta.250.1.S1_at // Ta.4204.1.S1_at // Ta.25626.2.A1_at // Ta.1988.2.S1_x_at // Ta.1988.1.S1_x_at // Ta.30808.1.S1_s_at // Ta.27261.1.S1_at
GO:0016051	P	carbohydrate biosynthetic process	8	103	457	34647	7.6e-05	0.011	// Ta.250.1.S1_at // Ta.27805.1.A1_at // Ta.4204.1.S1_at // Ta.25626.2.A1_at // Ta.1988.2.S1_x_at // Ta.1988.1.S1_x_at // Ta.30808.1.S1_s_at // Ta.27261.1.S1_at
GO:0005794	C	Golgi apparatus	5	103	317	34647	0.0028	0.061	// Ta.3598.2.S1_a_at // TaAffx.62985.1.S1_at // Ta.9562.1.S1_a_at // Ta.7164.1.S1_at // TaAffx.65825.1.S1_at
GO:0012505	C	endomembrane system	8	103	652	34647	0.00079	0.061	// Ta.28501.3.S1_a_at // Ta.28834.2.S1_x_at // TaAffx.62985.1.S1_at // Ta.4208.1.S1_a_at // Ta.9562.1.S1_a_at // TaAffx.123487.1.S1_at // Ta.3598.2.S1_a_at // TaAffx.65825.1.S1_at
GO:0044464	C	cell part	74	103	20005	34647	0.0022	0.061	// Ta.28501.3.S1_a_at // Ta.3801.1.A1_at // Ta.7225.2.S1_a_at // TaAffx.24960.1.S1_at // Ta.14771.1.S1_at // Ta.250.1.S1_at // Ta.10591.1.S1_at // Ta.30808.1.S1_s_at // Ta.2680.2.S1_a_at // Ta.8219.1.S1_at // Ta.1988.1.S1_x_at // Ta.4041.1.S1_at // Ta.3756.1.S1_a_at // Ta.5377.1.S1_at // Ta.29553.1.S1_s_at // Ta.1900.1.S1_at // TaAffx.123487.1.S1_at // Ta.14212.1.S1_at // Ta.9141.1.S1_at // Ta.22…
GO:0005623	C	cell	74	103	20005	34647	0.0022	0.061	// Ta.28501.3.S1_a_at // Ta.3801.1.A1_at // Ta.7225.2.S1_a_at // TaAffx.24960.1.S1_at // Ta.14771.1.S1_at // Ta.250.1.S1_at // Ta.10591.1.S1_at // Ta.30808.1.S1_s_at // Ta.2680.2.S1_a_at // Ta.8219.1.S1_at // Ta.1988.1.S1_x_at // Ta.4041.1.S1_at // Ta.3756.1.S1_a_at // Ta.5377.1.S1_at // Ta.29553.1.S1_s_at // Ta.1900.1.S1_at // TaAffx.123487.1.S1_at // Ta.14212.1.S1_at // Ta.9141.1.S1_at // Ta.22…
GO:0009536	C	plastid	27	103	5243	34647	0.0025	0.061	// Ta.250.1.S1_at // TaAffx.24960.1.S1_at // Ta.10591.1.S1_at // Ta.30808.1.S1_s_at // Ta.8219.1.S1_at // Ta.1988.1.S1_x_at // Ta.3756.1.S1_a_at // Ta.29553.1.S1_s_at // Ta.14212.1.S1_at // Ta.4204.1.S1_at // TaAffx.108706.1.S1_at // TaAffx.80290.1.S1_at // TaAffx.78552.1.S1_at // Ta.6724.1.S1_a_at // Ta.669.1.A1_a_at // Ta.6803.2.S1_a_at // Ta.4041.1.S1_x_at // Ta.12801.1.S1_at // Ta.1988.2.S1_x…
GO:0009311	P	oligosaccharide metabolic process	5	103	309	34647	0.0025	0.066	// Ta.4204.1.S1_at // Ta.1988.1.S1_x_at // Ta.1988.2.S1_x_at // Ta.25626.2.A1_at // Ta.250.1.S1_at
GO:0005982	P	starch metabolic process	5	103	308	34647	0.0024	0.066	// Ta.4204.1.S1_at // Ta.1988.1.S1_x_at // Ta.1988.2.S1_x_at // Ta.25626.2.A1_at // Ta.250.1.S1_at
GO:0005984	P	disaccharide metabolic process	5	103	308	34647	0.0024	0.066	// Ta.4204.1.S1_at // Ta.1988.1.S1_x_at // Ta.1988.2.S1_x_at // Ta.25626.2.A1_at // Ta.250.1.S1_at
GO:0005985	P	sucrose metabolic process	5	103	298	34647	0.0021	0.066	// Ta.4204.1.S1_at // Ta.1988.1.S1_x_at // Ta.1988.2.S1_x_at // Ta.25626.2.A1_at // Ta.250.1.S1_at
GO:0016137	P	glycoside metabolic process	5	103	322	34647	0.003	0.068	// Ta.4204.1.S1_at // Ta.1988.1.S1_x_at // Ta.1988.2.S1_x_at // Ta.25626.2.A1_at // Ta.250.1.S1_at
GO:0043231	C	intracellular membrane-bounded organelle	58	103	14934	34647	0.0048	0.073	// Ta.28501.3.S1_a_at // Ta.250.1.S1_at // Ta.7225.2.S1_a_at // TaAffx.24960.1.S1_at // Ta.10591.1.S1_at // Ta.30808.1.S1_s_at // Ta.2680.2.S1_a_at // Ta.8219.1.S1_at // Ta.1988.1.S1_x_at // Ta.4041.1.S1_at // Ta.3756.1.S1_a_at // TaAffx.62985.1.S1_at // Ta.29553.1.S1_s_at // TaAffx.123487.1.S1_at // Ta.14212.1.S1_at // Ta.22337.1.S1_at // Ta.3598.2.S1_a_at // Ta.25394.2.S1_a_at // Ta.4204.1.S1_a…
GO:0044424	C	intracellular part	64	103	17040	34647	0.0056	0.073	// Ta.28501.3.S1_a_at // Ta.250.1.S1_at // Ta.7225.2.S1_a_at // TaAffx.24960.1.S1_at // Ta.10591.1.S1_at // Ta.30808.1.S1_s_at // Ta.2680.2.S1_a_at // Ta.8219.1.S1_at // Ta.1988.1.S1_x_at // Ta.4041.1.S1_at // Ta.3756.1.S1_a_at // TaAffx.62985.1.S1_at // Ta.29553.1.S1_s_at // Ta.1900.1.S1_at // TaAffx.123487.1.S1_at // Ta.14212.1.S1_at // Ta.22337.1.S1_at // Ta.3598.2.S1_a_at // Ta.25394.2.S1_a_a…
GO:0043229	C	intracellular organelle	60	103	15812	34647	0.0069	0.073	// Ta.28501.3.S1_a_at // Ta.250.1.S1_at // Ta.7225.2.S1_a_at // TaAffx.24960.1.S1_at // Ta.10591.1.S1_at // Ta.30808.1.S1_s_at // Ta.2680.2.S1_a_at // Ta.8219.1.S1_at // Ta.1988.1.S1_x_at // Ta.4041.1.S1_at // Ta.3756.1.S1_a_at // TaAffx.62985.1.S1_at // Ta.29553.1.S1_s_at // TaAffx.123487.1.S1_at // Ta.14212.1.S1_at // Ta.22337.1.S1_at // Ta.3598.2.S1_a_at // Ta.25394.2.S1_a_at // Ta.810.3.S1_x_…
GO:0005622	C	intracellular	64	103	17204	34647	0.0073	0.073	// Ta.28501.3.S1_a_at // Ta.250.1.S1_at // Ta.7225.2.S1_a_at // TaAffx.24960.1.S1_at // Ta.10591.1.S1_at // Ta.30808.1.S1_s_at // Ta.2680.2.S1_a_at // Ta.8219.1.S1_at // Ta.1988.1.S1_x_at // Ta.4041.1.S1_at // Ta.3756.1.S1_a_at // TaAffx.62985.1.S1_at // Ta.29553.1.S1_s_at // Ta.1900.1.S1_at // TaAffx.123487.1.S1_at // Ta.14212.1.S1_at // Ta.22337.1.S1_at // Ta.3598.2.S1_a_at // Ta.25394.2.S1_a_a…
GO:0043227	C	membrane-bounded organelle	58	103	14944	34647	0.0049	0.073	// Ta.28501.3.S1_a_at // Ta.250.1.S1_at // Ta.7225.2.S1_a_at // TaAffx.24960.1.S1_at // Ta.10591.1.S1_at // Ta.30808.1.S1_s_at // Ta.2680.2.S1_a_at // Ta.8219.1.S1_at // Ta.1988.1.S1_x_at // Ta.4041.1.S1_at // Ta.3756.1.S1_a_at // TaAffx.62985.1.S1_at // Ta.29553.1.S1_s_at // TaAffx.123487.1.S1_at // Ta.14212.1.S1_at // Ta.22337.1.S1_at // Ta.3598.2.S1_a_at // Ta.25394.2.S1_a_at // Ta.4204.1.S1_a…
GO:0043226	C	organelle	60	103	15817	34647	0.0069	0.073	// Ta.28501.3.S1_a_at // Ta.250.1.S1_at // Ta.7225.2.S1_a_at // TaAffx.24960.1.S1_at // Ta.10591.1.S1_at // Ta.30808.1.S1_s_at // Ta.2680.2.S1_a_at // Ta.8219.1.S1_at // Ta.1988.1.S1_x_at // Ta.4041.1.S1_at // Ta.3756.1.S1_a_at // TaAffx.62985.1.S1_at // Ta.29553.1.S1_s_at // TaAffx.123487.1.S1_at // Ta.14212.1.S1_at // Ta.22337.1.S1_at // Ta.3598.2.S1_a_at // Ta.25394.2.S1_a_at // Ta.810.3.S1_x_…
GO:0044264	P	cellular polysaccharide metabolic process	5	103	358	34647	0.0046	0.074	// Ta.4204.1.S1_at // Ta.1988.1.S1_x_at // Ta.1988.2.S1_x_at // Ta.25626.2.A1_at // Ta.250.1.S1_at
GO:0006073	P	cellular glucan metabolic process	5	103	352	34647	0.0043	0.074	// Ta.4204.1.S1_at // Ta.1988.1.S1_x_at // Ta.1988.2.S1_x_at // Ta.25626.2.A1_at // Ta.250.1.S1_at
GO:0044042	P	glucan metabolic process	5	103	352	34647	0.0043	0.074	// Ta.4204.1.S1_at // Ta.1988.1.S1_x_at // Ta.1988.2.S1_x_at // Ta.25626.2.A1_at // Ta.250.1.S1_at
GO:0009507	C	chloroplast	9	103	1293	34647	0.015	0.14	// Ta.250.1.S1_at // Ta.4204.1.S1_at // Ta.12801.1.S1_at // Ta.30808.1.S1_s_at // Ta.1988.2.S1_x_at // Ta.1988.1.S1_x_at // Ta.3756.1.S1_a_at // Ta.6724.1.S1_a_at // Ta.669.1.A1_a_at
GO:0044262	P	cellular carbohydrate metabolic process	7	103	830	34647	0.012	0.17	// Ta.250.1.S1_at // Ta.4204.1.S1_at // Ta.25626.2.A1_at // Ta.1988.2.S1_x_at // Ta.1988.1.S1_x_at // Ta.30808.1.S1_s_at // Ta.27261.1.S1_at
GO:0005976	P	polysaccharide metabolic process	5	103	455	34647	0.012	0.17	// Ta.4204.1.S1_at // Ta.1988.1.S1_x_at // Ta.1988.2.S1_x_at // Ta.25626.2.A1_at // Ta.250.1.S1_at
GO:0005975	P	carbohydrate metabolic process	9	103	1347	34647	0.019	0.24	// Ta.250.1.S1_at // TaAffx.108706.1.S1_at // Ta.27805.1.A1_at // Ta.4204.1.S1_at // Ta.25626.2.A1_at // Ta.1988.2.S1_x_at // Ta.1988.1.S1_x_at // Ta.30808.1.S1_s_at // Ta.27261.1.S1_at
GO:0006996	P	organelle organization	5	103	530	34647	0.022	0.25	// Ta.10329.37.S1_x_at // Ta.10329.19.S1_x_at // Ta.10329.1.S1_x_at // Ta.8839.1.S1_at // TaAffx.31715.1.S1_at
GO:0033036	P	macromolecule localization	5	103	572	34647	0.029	0.31	// Ta.3598.2.S1_a_at // Ta.9562.1.S1_a_at // Ta.1526.1.S1_x_at // Ta.1526.1.S1_at // Ta.7164.1.S1_at
GO:0016043	P	cellular component organization	6	103	870	34647	0.046	0.46	// TaAffx.31715.1.S1_at // Ta.10329.37.S1_x_at // Ta.10329.1.S1_x_at // Ta.8839.1.S1_at // Ta.10329.19.S1_x_at // TaAffx.24960.1.S1_at
GO:0044422	C	organelle part	12	103	2581	34647	0.082	0.64	// Ta.10329.19.S1_x_at // Ta.10329.37.S1_x_at // Ta.2680.2.S1_a_at // Ta.8839.1.S1_at // Ta.9551.1.S1_at // TaAffx.62985.1.S1_at // Ta.9562.1.S1_a_at // TaAffx.92348.1.S1_at // Ta.3598.2.S1_a_at // TaAffx.31715.1.S1_at // Ta.10329.1.S1_x_at // Ta.4721.1.S1_at
GO:0044446	C	intracellular organelle part	12	103	2576	34647	0.081	0.64	// Ta.10329.19.S1_x_at // Ta.10329.37.S1_x_at // Ta.2680.2.S1_a_at // Ta.8839.1.S1_at // Ta.9551.1.S1_at // TaAffx.62985.1.S1_at // Ta.9562.1.S1_a_at // TaAffx.92348.1.S1_at // Ta.3598.2.S1_a_at // TaAffx.31715.1.S1_at // Ta.10329.1.S1_x_at // Ta.4721.1.S1_at
GO:0044444	C	cytoplasmic part	49	103	14074	34647	0.092	0.67	// Ta.28501.3.S1_a_at // Ta.250.1.S1_at // Ta.7225.2.S1_a_at // TaAffx.24960.1.S1_at // Ta.10591.1.S1_at // Ta.30808.1.S1_s_at // Ta.2680.2.S1_a_at // Ta.8219.1.S1_at // Ta.1988.1.S1_x_at // Ta.4041.1.S1_at // Ta.3756.1.S1_a_at // TaAffx.62985.1.S1_at // Ta.29553.1.S1_s_at // TaAffx.45754.1.S1_at // TaAffx.123487.1.S1_at // Ta.14212.1.S1_at // Ta.22337.1.S1_at // Ta.3598.2.S1_a_at // Ta.4204.1.S1…
GO:0005634	C	nucleus	10	103	2186	34647	0.12	0.8	// Ta.10329.19.S1_x_at // Ta.6872.1.S1_a_at // Ta.10329.1.S1_x_at // Ta.8839.1.S1_at // Ta.9551.1.S1_at // Ta.10329.37.S1_x_at // Ta.5504.2.S1_at // Ta.25394.1.S1_at // TaAffx.92348.1.S1_at // Ta.25394.2.S1_a_at
GO:0044249	P	cellular biosynthetic process	10	103	4150	34647	0.8	1	// Ta.250.1.S1_at // Ta.1988.2.S1_x_at // Ta.4204.1.S1_at // Ta.14087.1.S1_at // Ta.8839.1.S1_at // Ta.25626.2.A1_at // Ta.30779.1.S1_at // Ta.30808.1.S1_s_at // Ta.27261.1.S1_at // Ta.1988.1.S1_x_at
GO:0006807	P	nitrogen compound metabolic process	6	103	4247	34647	0.99	1	// Ta.28501.3.S1_a_at // Ta.8839.1.S1_at // Ta.9551.1.S1_at // Ta.30779.1.S1_at // TaAffx.123487.1.S1_at // Ta.27261.1.S1_at
GO:0034645	P	cellular macromolecule biosynthetic process	6	103	2552	34647	0.78	1	// Ta.4204.1.S1_at // Ta.1988.2.S1_x_at // Ta.250.1.S1_at // Ta.8839.1.S1_at // Ta.1988.1.S1_x_at // Ta.30779.1.S1_at
GO:0043170	P	macromolecule metabolic process	17	103	6509	34647	0.76	1	// Ta.4204.1.S1_at // Ta.1988.2.S1_x_at // TaAffx.117607.1.S1_at // Ta.250.1.S1_at // Ta.1942.3.S1_x_at // Ta.30808.1.S1_s_at // Ta.8839.1.S1_at // Ta.25626.2.A1_at // Ta.30779.1.S1_at // Ta.3756.1.S1_a_at // Ta.9551.1.S1_at // TaAffx.80290.1.S1_at // Ta.2505.1.A1_x_at // Ta.4208.1.S1_a_at // Ta.1900.1.S1_at // TaAffx.123487.1.S1_at // Ta.1988.1.S1_x_at
GO:0050789	P	regulation of biological process	7	103	2691	34647	0.7	1	// Ta.7164.1.S1_at // Ta.8839.1.S1_at // Ta.30779.1.S1_at // Ta.19975.3.S1_x_at // Ta.2505.1.A1_x_at // TaAffx.123487.1.S1_at // Ta.3598.2.S1_a_at
GO:0044267	P	cellular protein metabolic process	7	103	3002	34647	0.8	1	// Ta.1942.3.S1_x_at // Ta.8839.1.S1_at // Ta.3756.1.S1_a_at // Ta.9551.1.S1_at // TaAffx.80290.1.S1_at // Ta.2505.1.A1_x_at // TaAffx.123487.1.S1_at
GO:0044260	P	cellular macromolecule metabolic process	14	103	5574	34647	0.79	1	// Ta.4204.1.S1_at // Ta.1988.2.S1_x_at // Ta.250.1.S1_at // Ta.1942.3.S1_x_at // Ta.30808.1.S1_s_at // Ta.8839.1.S1_at // Ta.25626.2.A1_at // Ta.30779.1.S1_at // Ta.3756.1.S1_a_at // Ta.9551.1.S1_at // TaAffx.80290.1.S1_at // Ta.2505.1.A1_x_at // TaAffx.123487.1.S1_at // Ta.1988.1.S1_x_at
GO:0065007	P	biological regulation	7	103	2908	34647	0.77	1	// Ta.7164.1.S1_at // Ta.8839.1.S1_at // Ta.30779.1.S1_at // Ta.19975.3.S1_x_at // Ta.2505.1.A1_x_at // TaAffx.123487.1.S1_at // Ta.3598.2.S1_a_at
GO:0009987	P	cellular process	31	103	10583	34647	0.58	1	// Ta.28501.3.S1_a_at // Ta.250.1.S1_at // TaAffx.24960.1.S1_at // TaAffx.80290.2.S1_at // Ta.30808.1.S1_s_at // Ta.2680.2.S1_a_at // Ta.14087.1.S1_at // Ta.3756.1.S1_a_at // TaAffx.123487.1.S1_at // TaAffx.25135.1.S1_at // Ta.1988.1.S1_x_at // Ta.3598.2.S1_a_at // Ta.4204.1.S1_at // TaAffx.31715.1.S1_at // Ta.8839.1.S1_at // Ta.19975.3.S1_x_at // TaAffx.80290.1.S1_at // Ta.30779.1.S1_at // Ta.95…
GO:0006810	P	transport	9	103	2243	34647	0.22	1	// Ta.1526.1.S1_at // TaAffx.38098.1.A1_at // Ta.14771.1.S1_at // Ta.9562.1.S1_a_at // Ta.7916.2.S1_s_at // TaAffx.25135.1.S1_at // Ta.1526.1.S1_x_at // Ta.3598.2.S1_a_at // Ta.7164.1.S1_at
GO:0050794	P	regulation of cellular process	6	103	2481	34647	0.75	1	// Ta.7164.1.S1_at // Ta.8839.1.S1_at // Ta.19975.3.S1_x_at // Ta.30779.1.S1_at // TaAffx.123487.1.S1_at // Ta.3598.2.S1_a_at
GO:0006950	P	response to stress	8	103	1726	34647	0.14	1	// Ta.10329.19.S1_x_at // Ta.1526.1.S1_at // Ta.10329.37.S1_x_at // Ta.2680.2.S1_a_at // Ta.7210.3.S1_x_at // Ta.1526.1.S1_x_at // Ta.10329.1.S1_x_at // TaAffx.52385.2.S1_x_at
GO:0009059	P	macromolecule biosynthetic process	6	103	2733	34647	0.83	1	// Ta.4204.1.S1_at // Ta.1988.2.S1_x_at // Ta.250.1.S1_at // Ta.8839.1.S1_at // Ta.1988.1.S1_x_at // Ta.30779.1.S1_at
GO:0008152	P	metabolic process	24	103	10086	34647	0.92	1	// Ta.28501.3.S1_a_at // Ta.250.1.S1_at // TaAffx.80290.2.S1_at // Ta.30808.1.S1_s_at // Ta.2680.2.S1_a_at // Ta.14087.1.S1_at // Ta.3756.1.S1_a_at // Ta.1900.1.S1_at // TaAffx.123487.1.S1_at // Ta.1988.1.S1_x_at // Ta.4204.1.S1_at // TaAffx.117607.1.S1_at // Ta.8839.1.S1_at // TaAffx.80290.1.S1_at // Ta.30779.1.S1_at // Ta.4208.1.S1_a_at // Ta.25626.2.A1_at // Ta.1988.2.S1_x_at // Ta.27261.1.S1_…
GO:0042221	P	response to chemical stimulus	5	103	1218	34647	0.3	1	// Ta.10329.37.S1_x_at // Ta.2680.2.S1_a_at // Ta.8839.1.S1_at // Ta.10329.19.S1_x_at // Ta.10329.1.S1_x_at
GO:0051234	P	establishment of localization	9	103	2248	34647	0.23	1	// Ta.1526.1.S1_at // TaAffx.38098.1.A1_at // Ta.14771.1.S1_at // Ta.9562.1.S1_a_at // Ta.7916.2.S1_s_at // TaAffx.25135.1.S1_at // Ta.1526.1.S1_x_at // Ta.3598.2.S1_a_at // Ta.7164.1.S1_at
GO:0051179	P	localization	9	103	2277	34647	0.24	1	// Ta.1526.1.S1_at // TaAffx.38098.1.A1_at // Ta.14771.1.S1_at // Ta.9562.1.S1_a_at // Ta.7916.2.S1_s_at // TaAffx.25135.1.S1_at // Ta.1526.1.S1_x_at // Ta.3598.2.S1_a_at // Ta.7164.1.S1_at
GO:0044238	P	primary metabolic process	22	103	8618	34647	0.83	1	// Ta.28501.3.S1_a_at // Ta.250.1.S1_at // Ta.30808.1.S1_s_at // Ta.14087.1.S1_at // Ta.3756.1.S1_a_at // Ta.1900.1.S1_at // TaAffx.123487.1.S1_at // Ta.1988.1.S1_x_at // Ta.4204.1.S1_at // TaAffx.117607.1.S1_at // Ta.8839.1.S1_at // TaAffx.80290.1.S1_at // Ta.30779.1.S1_at // Ta.4208.1.S1_a_at // Ta.25626.2.A1_at // Ta.1988.2.S1_x_at // Ta.27261.1.S1_at // TaAffx.108706.1.S1_at // Ta.27805.1.A1_…
GO:0019538	P	protein metabolic process	10	103	3699	34647	0.67	1	// TaAffx.117607.1.S1_at // Ta.1942.3.S1_x_at // Ta.8839.1.S1_at // Ta.3756.1.S1_a_at // Ta.9551.1.S1_at // TaAffx.80290.1.S1_at // Ta.2505.1.A1_x_at // Ta.4208.1.S1_a_at // Ta.1900.1.S1_at // TaAffx.123487.1.S1_at
GO:0050896	P	response to stimulus	9	103	2538	34647	0.34	1	// Ta.10329.19.S1_x_at // Ta.1526.1.S1_at // Ta.10329.37.S1_x_at // Ta.2680.2.S1_a_at // Ta.8839.1.S1_at // Ta.7210.3.S1_x_at // Ta.1526.1.S1_x_at // Ta.10329.1.S1_x_at // TaAffx.52385.2.S1_x_at
GO:0009058	P	biosynthetic process	11	103	4408	34647	0.77	1	// Ta.4204.1.S1_at // Ta.1988.2.S1_x_at // Ta.27805.1.A1_at // Ta.250.1.S1_at // Ta.14087.1.S1_at // Ta.8839.1.S1_at // Ta.25626.2.A1_at // Ta.30779.1.S1_at // Ta.30808.1.S1_s_at // Ta.27261.1.S1_at // Ta.1988.1.S1_x_at
GO:0044237	P	cellular metabolic process	19	103	8350	34647	0.93	1	// Ta.28501.3.S1_a_at // Ta.4204.1.S1_at // Ta.1988.2.S1_x_at // TaAffx.80290.2.S1_at // Ta.1942.3.S1_x_at // Ta.14087.1.S1_at // Ta.2680.2.S1_a_at // Ta.8839.1.S1_at // Ta.25626.2.A1_at // Ta.30779.1.S1_at // Ta.3756.1.S1_a_at // Ta.9551.1.S1_at // TaAffx.80290.1.S1_at // Ta.2505.1.A1_x_at // TaAffx.123487.1.S1_at // Ta.27261.1.S1_at // Ta.1988.1.S1_x_at // Ta.30808.1.S1_s_at // Ta.250.1.S1_at
GO:0016491	F	oxidoreductase activity	6	103	2007	34647	0.55	1	// Ta.332.3.A1_at // Ta.30808.1.S1_s_at // Ta.2680.2.S1_a_at // Ta.14087.1.S1_at // Ta.19975.3.S1_x_at // Ta.669.1.A1_a_at
GO:0003676	F	nucleic acid binding	6	103	2735	34647	0.83	1	// Ta.10329.19.S1_x_at // Ta.10329.37.S1_x_at // Ta.10329.1.S1_x_at // Ta.8839.1.S1_at // Ta.6790.2.S1_x_at // Ta.26978.1.A1_at
GO:0016787	F	hydrolase activity	8	103	2973	34647	0.67	1	// Ta.4204.1.S1_at // Ta.1988.3.S1_at // Ta.1988.2.S1_x_at // Ta.1988.1.S1_x_at // Ta.3756.1.S1_a_at // Ta.1900.1.S1_at // Ta.9462.3.S1_x_at // Ta.4721.1.S1_at
GO:0003824	F	catalytic activity	25	103	10307	34647	0.91	1	// Ta.250.1.S1_at // Ta.1988.3.S1_at // Ta.30808.1.S1_s_at // Ta.2680.2.S1_a_at // Ta.25626.2.A1_at // Ta.3756.1.S1_a_at // Ta.1900.1.S1_at // TaAffx.123487.1.S1_at // Ta.1988.1.S1_x_at // Ta.4204.1.S1_at // TaAffx.108706.1.S1_at // Ta.19975.3.S1_x_at // Ta.810.3.S1_x_at // Ta.8898.1.S1_at // Ta.669.1.A1_a_at // Ta.14087.1.S1_at // Ta.1988.2.S1_x_at // Ta.27261.1.S1_at // Ta.4721.1.S1_at // Ta.33…
GO:0005488	F	binding	35	103	11088	34647	0.37	1	// Ta.30808.1.S1_s_at // Ta.2680.2.S1_a_at // Ta.1988.1.S1_x_at // Ta.28109.1.A1_at // Ta.6790.2.S1_x_at // Ta.27261.1.S1_at // TaAffx.123487.1.S1_at // TaAffx.12086.1.A1_at // Ta.1526.1.S1_x_at // Ta.3598.2.S1_a_at // TaAffx.128544.1.S1_at // Ta.4204.1.S1_at // TaAffx.31715.1.S1_at // Ta.8839.1.S1_at // TaAffx.80290.1.S1_at // Ta.9562.1.S1_a_at // Ta.4721.1.S1_at // Ta.669.1.A1_a_at // Ta.10329.…
GO:0003677	F	DNA binding	5	103	1448	34647	0.43	1	// Ta.10329.37.S1_x_at // Ta.26978.1.A1_at // Ta.10329.1.S1_x_at // Ta.8839.1.S1_at // Ta.10329.19.S1_x_at
GO:0001883	F	purine nucleoside binding	5	103	1708	34647	0.58	1	// Ta.9551.1.S1_at // Ta.1942.3.S1_x_at // Ta.2680.2.S1_a_at // Ta.4721.1.S1_at // TaAffx.123487.1.S1_at
GO:0001882	F	nucleoside binding	5	103	1708	34647	0.58	1	// Ta.9551.1.S1_at // Ta.1942.3.S1_x_at // Ta.2680.2.S1_a_at // Ta.4721.1.S1_at // TaAffx.123487.1.S1_at
GO:0000166	F	nucleotide binding	7	103	2546	34647	0.64	1	// Ta.7164.1.S1_at // Ta.1942.3.S1_x_at // Ta.30808.1.S1_s_at // Ta.2680.2.S1_a_at // Ta.9551.1.S1_at // TaAffx.123487.1.S1_at // Ta.4721.1.S1_at
GO:0043167	F	ion binding	10	103	3400	34647	0.56	1	// TaAffx.128544.1.S1_at // Ta.4204.1.S1_at // Ta.30884.1.A1_at // Ta.28543.1.A1_at // TaAffx.80290.1.S1_at // Ta.9562.1.S1_a_at // TaAffx.130819.1.A1_at // Ta.7916.2.S1_s_at // TaAffx.12086.1.A1_at // Ta.669.1.A1_a_at
GO:0016740	F	transferase activity	8	103	3757	34647	0.88	1	// Ta.4204.1.S1_at // Ta.27805.1.A1_at // Ta.250.1.S1_at // Ta.25626.2.A1_at // Ta.3756.1.S1_a_at // Ta.9551.1.S1_at // Ta.8898.1.S1_at // TaAffx.123487.1.S1_at
GO:0017076	F	purine nucleotide binding	6	103	2007	34647	0.55	1	// Ta.7164.1.S1_at // Ta.1942.3.S1_x_at // Ta.2680.2.S1_a_at // Ta.9551.1.S1_at // TaAffx.123487.1.S1_at // Ta.4721.1.S1_at
GO:0043169	F	cation binding	10	103	3395	34647	0.56	1	// TaAffx.128544.1.S1_at // Ta.4204.1.S1_at // Ta.30884.1.A1_at // Ta.28543.1.A1_at // TaAffx.80290.1.S1_at // Ta.9562.1.S1_a_at // TaAffx.130819.1.A1_at // Ta.7916.2.S1_s_at // TaAffx.12086.1.A1_at // Ta.669.1.A1_a_at
GO:0046872	F	metal ion binding	9	103	3227	34647	0.63	1	// TaAffx.128544.1.S1_at // Ta.30884.1.A1_at // Ta.28543.1.A1_at // TaAffx.80290.1.S1_at // Ta.9562.1.S1_a_at // TaAffx.130819.1.A1_at // Ta.7916.2.S1_s_at // TaAffx.12086.1.A1_at // Ta.669.1.A1_a_at
GO:0046914	F	transition metal ion binding	5	103	2228	34647	0.8	1	// TaAffx.128544.1.S1_at // TaAffx.12086.1.A1_at // Ta.9562.1.S1_a_at // TaAffx.130819.1.A1_at // Ta.30884.1.A1_at
GO:0030554	F	adenyl nucleotide binding	5	103	1707	34647	0.58	1	// Ta.9551.1.S1_at // Ta.1942.3.S1_x_at // Ta.2680.2.S1_a_at // Ta.4721.1.S1_at // TaAffx.123487.1.S1_at
GO:0005515	F	protein binding	7	103	2390	34647	0.57	1	// TaAffx.31715.1.S1_at // Ta.1988.2.S1_x_at // Ta.1988.1.S1_x_at // Ta.9551.1.S1_at // Ta.9562.1.S1_a_at // TaAffx.123487.1.S1_at // Ta.9025.1.S1_at
GO:0032555	F	purine ribonucleotide binding	5	103	1853	34647	0.65	1	// Ta.9551.1.S1_at // Ta.1942.3.S1_x_at // Ta.4721.1.S1_at // Ta.7164.1.S1_at // TaAffx.123487.1.S1_at
GO:0032553	F	ribonucleotide binding	5	103	1853	34647	0.65	1	// Ta.9551.1.S1_at // Ta.1942.3.S1_x_at // Ta.4721.1.S1_at // Ta.7164.1.S1_at // TaAffx.123487.1.S1_at
GO:0008270	F	zinc ion binding	5	103	1249	34647	0.31	1	// TaAffx.128544.1.S1_at // TaAffx.12086.1.A1_at // Ta.9562.1.S1_a_at // TaAffx.130819.1.A1_at // Ta.30884.1.A1_at
GO:0031982	C	vesicle	13	103	4561	34647	0.61	1	// Ta.7225.2.S1_a_at // Ta.7164.1.S1_at // TaAffx.117607.1.S1_at // Ta.16341.1.S1_s_at // Ta.1942.3.S1_x_at // Ta.4041.1.S1_at // Ta.810.3.S1_x_at // Ta.4208.1.S1_a_at // Ta.9562.1.S1_a_at // TaAffx.123487.1.S1_at // Ta.22337.1.S1_at // Ta.3598.2.S1_a_at // TaAffx.65825.1.S1_at
GO:0016023	C	cytoplasmic membrane-bounded vesicle	13	103	4545	34647	0.6	1	// Ta.7225.2.S1_a_at // Ta.7164.1.S1_at // TaAffx.117607.1.S1_at // Ta.16341.1.S1_s_at // Ta.1942.3.S1_x_at // Ta.4041.1.S1_at // Ta.810.3.S1_x_at // Ta.4208.1.S1_a_at // Ta.9562.1.S1_a_at // TaAffx.123487.1.S1_at // Ta.22337.1.S1_at // Ta.3598.2.S1_a_at // TaAffx.65825.1.S1_at
GO:0016020	C	membrane	16	103	4781	34647	0.35	1	// Ta.3801.1.A1_at // Ta.22768.1.S1_at // TaAffx.24960.1.S1_at // TaAffx.38098.1.A1_at // Ta.9141.1.S1_at // Ta.1798.1.S1_at // Ta.1977.1.S1_x_at // TaAffx.62985.1.S1_at // Ta.14771.1.S1_at // Ta.5377.1.S1_at // Ta.9562.1.S1_a_at // Ta.2412.1.S1_at // Ta.11698.1.S1_at // Ta.3598.2.S1_a_at // Ta.2405.2.S1_x_at // TaAffx.65825.1.S1_at
GO:0043234	C	protein complex	9	103	2258	34647	0.23	1	// TaAffx.31715.1.S1_at // Ta.1977.1.S1_x_at // Ta.8839.1.S1_at // Ta.5566.2.S1_a_at // Ta.9562.1.S1_a_at // Ta.2412.1.S1_at // Ta.1900.1.S1_at // TaAffx.92348.1.S1_at // Ta.4721.1.S1_at
GO:0043232	C	intracellular non-membrane-bounded organelle	6	103	1533	34647	0.31	1	// Ta.10329.19.S1_x_at // Ta.10329.37.S1_x_at // Ta.10329.1.S1_x_at // Ta.9551.1.S1_at // TaAffx.31715.1.S1_at // Ta.4721.1.S1_at
GO:0044425	C	membrane part	7	103	1866	34647	0.32	1	// Ta.1977.1.S1_x_at // Ta.14771.1.S1_at // Ta.5377.1.S1_at // Ta.9562.1.S1_a_at // Ta.2412.1.S1_at // Ta.3598.2.S1_a_at // TaAffx.65825.1.S1_at
GO:0031988	C	membrane-bounded vesicle	13	103	4545	34647	0.6	1	// Ta.7225.2.S1_a_at // Ta.7164.1.S1_at // TaAffx.117607.1.S1_at // Ta.16341.1.S1_s_at // Ta.1942.3.S1_x_at // Ta.4041.1.S1_at // Ta.810.3.S1_x_at // Ta.4208.1.S1_a_at // Ta.9562.1.S1_a_at // TaAffx.123487.1.S1_at // Ta.22337.1.S1_at // Ta.3598.2.S1_a_at // TaAffx.65825.1.S1_at
GO:0005737	C	cytoplasm	50	103	14947	34647	0.16	1	// Ta.28501.3.S1_a_at // Ta.250.1.S1_at // Ta.7225.2.S1_a_at // TaAffx.24960.1.S1_at // Ta.10591.1.S1_at // Ta.30808.1.S1_s_at // Ta.2680.2.S1_a_at // Ta.8219.1.S1_at // Ta.1988.1.S1_x_at // Ta.4041.1.S1_at // Ta.3756.1.S1_a_at // TaAffx.62985.1.S1_at // Ta.29553.1.S1_s_at // TaAffx.45754.1.S1_at // TaAffx.123487.1.S1_at // Ta.14212.1.S1_at // Ta.22337.1.S1_at // Ta.3598.2.S1_a_at // Ta.4204.1.S1…
GO:0031410	C	cytoplasmic vesicle	13	103	4561	34647	0.61	1	// Ta.7225.2.S1_a_at // Ta.7164.1.S1_at // TaAffx.117607.1.S1_at // Ta.16341.1.S1_s_at // Ta.1942.3.S1_x_at // Ta.4041.1.S1_at // Ta.810.3.S1_x_at // Ta.4208.1.S1_a_at // Ta.9562.1.S1_a_at // TaAffx.123487.1.S1_at // Ta.22337.1.S1_at // Ta.3598.2.S1_a_at // TaAffx.65825.1.S1_at
GO:0005739	C	mitochondrion	11	103	4282	34647	0.74	1	// Ta.28501.3.S1_a_at // Ta.4204.1.S1_at // Ta.7164.1.S1_at // Ta.2962.1.S1_a_at // Ta.8243.1.S1_at // Ta.2505.1.A1_x_at // Ta.4208.1.S1_a_at // Ta.7916.2.S1_s_at // TaAffx.123487.1.S1_at // Ta.332.3.A1_at // Ta.1738.1.S1_at
GO:0043228	C	non-membrane-bounded organelle	6	103	1533	34647	0.31	1	// Ta.10329.19.S1_x_at // Ta.10329.37.S1_x_at // Ta.10329.1.S1_x_at // Ta.9551.1.S1_at // TaAffx.31715.1.S1_at // Ta.4721.1.S1_at
GO:0032991	C	macromolecular complex	12	103	3381	34647	0.3	1	// TaAffx.31715.1.S1_at // Ta.10329.37.S1_x_at // Ta.1977.1.S1_x_at // Ta.8839.1.S1_at // Ta.5566.2.S1_a_at // Ta.9562.1.S1_a_at // Ta.2412.1.S1_at // Ta.1900.1.S1_at // TaAffx.92348.1.S1_at // Ta.10329.19.S1_x_at // Ta.10329.1.S1_x_at // Ta.4721.1.S1_at

## Sheet: Aen2Ren1Common probesets
Probesets overlapping between Aen2 and Ren1 clusters
Probeset
Ta.3607.1.S1_at
TaAffx.7983.1.S1_at
Ta.7378.8.S1_x_at
Ta.10329.17.S1_x_at
Ta.27657.1.S1_at
Ta.28784.1.S1_x_at
Ta.22962.1.S1_x_at
Ta.14034.1.A1_at
Ta.7378.25.S1_at
Ta.28691.1.A1_x_at
Ta.16100.1.S1_at
Ta.28745.1.S1_x_at
Ta.9769.1.A1_at
Ta.14537.3.S1_x_at
Ta.7378.34.S1_at
Ta.10329.13.S1_a_at
Ta.7690.1.S1_at
Ta.9168.1.A1_x_at
Ta.12753.1.S1_at
Ta.750.1.S1_at
Ta.4324.3.A1_x_at
Ta.7378.8.S1_at
Ta.27101.3.S1_at
Ta.29000.1.A1_at
Ta.8504.1.S1_at
Ta.135.2.S1_at
Ta.10329.20.S1_x_at
Ta.2419.1.S1_at
Ta.10329.44.S1_x_at
Ta.27657.5.S1_x_at
Ta.27657.7.S1_x_at
Ta.27101.3.S1_x_at
Ta.3164.1.S1_at
Ta.10015.2.S1_at
TaAffx.111649.1.S1_at
TaAffx.25353.1.S1_at
Ta.897.1.S1_at
Ta.28494.1.S1_x_at
Ta.3918.1.S1_x_at
Ta.3276.3.S1_x_at
Ta.1068.2.S1_x_at
TaAffx.44236.1.S1_at
Ta.12669.1.S1_x_at
Ta.13831.1.S1_at
Ta.28779.1.S1_x_at
Ta.20391.3.S1_x_at
Ta.1764.1.S1_at
Ta.11360.1.A1_at
TaAffx.44251.1.A1_at
Ta.207.1.S1_at
Ta.28209.1.S1_a_at
Ta.10832.1.S1_at
Ta.1942.2.S1_at
Ta.1942.2.S1_x_at
Ta.982.1.S1_at
Ta.11371.1.A1_a_at
Ta.25578.1.S1_a_at
Ta.28098.1.S1_x_at
Ta.28766.1.S1_x_at
TaAffx.37809.1.A1_at
TaAffx.9068.1.S1_x_at
Ta.19108.1.A1_at
TaAffx.111534.1.S1_at
Ta.6899.1.S1_at
Ta.9386.1.S1_at
Ta.9559.1.S1_s_at
Ta.25578.1.S1_x_at
Ta.18862.2.S1_s_at
Ta.13987.3.S1_x_at
Ta.10660.1.A1_at
Ta.22930.1.S1_a_at
TaAffx.91670.1.A1_at
TaAffx.114311.1.S1_at
Ta.28728.3.S1_at
Ta.4444.1.S1_at
Ta.5740.1.S1_at
Ta.28728.3.S1_x_at
TaAffx.51013.1.S1_at
Ta.28588.1.S1_at
Ta.28242.1.S1_x_at
Ta.23050.2.A1_at
TaAffx.15843.1.S1_s_at
Ta.9015.3.S1_x_at
Ta.2850.1.S1_at
Ta.23050.1.S1_x_at
Ta.621.2.S1_x_at
Ta.6974.1.S1_at
Ta.3541.1.S1_at
Ta.22572.1.S1_at
TaAffx.128570.1.S1_at
Ta.3278.2.A1_at
Ta.13362.1.S1_at
Ta.10948.1.A1_at
Ta.11560.3.S1_x_at
Ta.11505.1.S1_at
Ta.7837.3.A1_at
Ta.3168.1.S1_at
TaAffx.82013.1.S1_at
Ta.14543.2.A1_x_at
TaAffx.97897.1.S1_at
Ta.6934.2.A1_x_at
Ta.891.1.S1_x_at
Ta.6934.1.A1_a_at
Ta.4487.1.S1_x_at
TaAffx.55869.1.S1_at
Ta.21963.1.S1_at
Ta.21963.1.S1_x_at
Ta.28868.1.S1_at
TaAffx.26169.1.S1_x_at
Ta.5286.1.S1_at
TaAffx.106846.1.S1_s_at
TaAffx.38316.1.S1_at
TaAffx.75483.1.S1_at
TaAffx.12746.1.S1_at
TaAffx.24287.1.S1_s_at
Ta.10958.1.S1_at
Ta.9963.1.S1_at
Ta.975.2.S1_x_at
Ta.10064.1.S1_at
Ta.1550.2.S1_x_at
Ta.12286.1.A1_at
Ta.22864.1.S1_a_at
Ta.2036.1.S1_x_at
Ta.15067.1.S1_x_at
TaAffx.12746.2.S1_at
Ta.10035.1.S1_at
TaAffx.16984.1.A1_at
Ta.13439.1.S1_a_at
Ta.14614.1.S1_at
Ta.28379.3.S1_x_at
Ta.22872.1.A1_a_at
TaAffx.79544.1.S1_at
Ta.19395.1.S1_at
Ta.9834.1.S1_x_at
Ta.24632.1.S1_a_at
Ta.14301.1.S1_s_at
Ta.9240.1.S1_x_at
Ta.1305.1.S1_a_at
Ta.27014.1.A1_at
TaAffx.52586.1.S1_at
Ta.8444.1.A1_at

## Sheet: Aen2Ren1Common GOterm
GO terms enriched in probesets overlapping between Aen2 and Ren1 clusters
GO_acc	term_type	Term	queryitem	querytotal	bgitem	bgtotal	pvalue	FDR	entries
GO:0000786	C	nucleosome	8	101	92	34647	5.7e-10	4.9e-08	// Ta.10329.20.S1_x_at // Ta.10329.13.S1_a_at // Ta.10329.17.S1_x_at // Ta.10329.44.S1_x_at // Ta.7378.25.S1_at // Ta.7378.8.S1_at // Ta.7378.8.S1_x_at // Ta.22962.1.S1_x_at
GO:0032993	C	protein-DNA complex	8	101	97	34647	8.5e-10	4.9e-08	// Ta.10329.20.S1_x_at // Ta.10329.13.S1_a_at // Ta.10329.17.S1_x_at // Ta.10329.44.S1_x_at // Ta.7378.25.S1_at // Ta.7378.8.S1_at // Ta.7378.8.S1_x_at // Ta.22962.1.S1_x_at
GO:0034728	P	nucleosome organization	8	101	123	34647	5e-09	2.6e-07	// Ta.10329.20.S1_x_at // Ta.10329.13.S1_a_at // Ta.10329.17.S1_x_at // Ta.10329.44.S1_x_at // Ta.7378.25.S1_at // Ta.7378.8.S1_at // Ta.7378.8.S1_x_at // Ta.22962.1.S1_x_at
GO:0031497	P	chromatin assembly	8	101	125	34647	5.6e-09	2.6e-07	// Ta.10329.20.S1_x_at // Ta.10329.13.S1_a_at // Ta.10329.17.S1_x_at // Ta.10329.44.S1_x_at // Ta.7378.25.S1_at // Ta.7378.8.S1_at // Ta.7378.8.S1_x_at // Ta.22962.1.S1_x_at
GO:0006323	P	DNA packaging	8	101	131	34647	7.9e-09	2.6e-07	// Ta.10329.20.S1_x_at // Ta.10329.13.S1_a_at // Ta.10329.17.S1_x_at // Ta.10329.44.S1_x_at // Ta.7378.25.S1_at // Ta.7378.8.S1_at // Ta.7378.8.S1_x_at // Ta.22962.1.S1_x_at
GO:0065004	P	protein-DNA complex assembly	8	101	128	34647	6.7e-09	2.6e-07	// Ta.10329.20.S1_x_at // Ta.10329.13.S1_a_at // Ta.10329.17.S1_x_at // Ta.10329.44.S1_x_at // Ta.7378.25.S1_at // Ta.7378.8.S1_at // Ta.7378.8.S1_x_at // Ta.22962.1.S1_x_at
GO:0006334	P	nucleosome assembly	8	101	122	34647	4.7e-09	2.6e-07	// Ta.10329.20.S1_x_at // Ta.10329.13.S1_a_at // Ta.10329.17.S1_x_at // Ta.10329.44.S1_x_at // Ta.7378.25.S1_at // Ta.7378.8.S1_at // Ta.7378.8.S1_x_at // Ta.22962.1.S1_x_at
GO:0006333	P	chromatin assembly or disassembly	8	101	158	34647	3.2e-08	8.8e-07	// Ta.10329.20.S1_x_at // Ta.10329.13.S1_a_at // Ta.10329.17.S1_x_at // Ta.10329.44.S1_x_at // Ta.7378.25.S1_at // Ta.7378.8.S1_at // Ta.7378.8.S1_x_at // Ta.22962.1.S1_x_at
GO:0000785	C	chromatin	8	101	158	34647	3.2e-08	1.2e-06	// Ta.10329.20.S1_x_at // Ta.10329.13.S1_a_at // Ta.10329.17.S1_x_at // Ta.10329.44.S1_x_at // Ta.7378.25.S1_at // Ta.7378.8.S1_at // Ta.7378.8.S1_x_at // Ta.22962.1.S1_x_at
GO:0044427	C	chromosomal part	8	101	191	34647	1.3e-07	3.7e-06	// Ta.10329.20.S1_x_at // Ta.10329.13.S1_a_at // Ta.10329.17.S1_x_at // Ta.10329.44.S1_x_at // Ta.7378.25.S1_at // Ta.7378.8.S1_at // Ta.7378.8.S1_x_at // Ta.22962.1.S1_x_at
GO:0006325	P	chromatin organization	8	101	214	34647	3e-07	7e-06	// Ta.10329.20.S1_x_at // Ta.10329.13.S1_a_at // Ta.10329.17.S1_x_at // Ta.10329.44.S1_x_at // Ta.7378.25.S1_at // Ta.7378.8.S1_at // Ta.7378.8.S1_x_at // Ta.22962.1.S1_x_at
GO:0005694	C	chromosome	8	101	225	34647	4.3e-07	9.8e-06	// Ta.10329.20.S1_x_at // Ta.10329.13.S1_a_at // Ta.10329.17.S1_x_at // Ta.10329.44.S1_x_at // Ta.7378.25.S1_at // Ta.7378.8.S1_at // Ta.7378.8.S1_x_at // Ta.22962.1.S1_x_at
GO:0051276	P	chromosome organization	8	101	245	34647	8e-07	1.7e-05	// Ta.10329.20.S1_x_at // Ta.10329.13.S1_a_at // Ta.10329.17.S1_x_at // Ta.10329.44.S1_x_at // Ta.7378.25.S1_at // Ta.7378.8.S1_at // Ta.7378.8.S1_x_at // Ta.22962.1.S1_x_at
GO:0034622	P	cellular macromolecular complex assembly	8	101	265	34647	1.4e-06	2.6e-05	// Ta.10329.20.S1_x_at // Ta.10329.13.S1_a_at // Ta.10329.17.S1_x_at // Ta.10329.44.S1_x_at // Ta.7378.25.S1_at // Ta.7378.8.S1_at // Ta.7378.8.S1_x_at // Ta.22962.1.S1_x_at
GO:0034621	P	cellular macromolecular complex subunit organization	8	101	290	34647	2.7e-06	4.5e-05	// Ta.10329.20.S1_x_at // Ta.10329.13.S1_a_at // Ta.10329.17.S1_x_at // Ta.10329.44.S1_x_at // Ta.7378.25.S1_at // Ta.7378.8.S1_at // Ta.7378.8.S1_x_at // Ta.22962.1.S1_x_at
GO:0065003	P	macromolecular complex assembly	8	101	319	34647	5.3e-06	8.1e-05	// Ta.10329.20.S1_x_at // Ta.10329.13.S1_a_at // Ta.10329.17.S1_x_at // Ta.10329.44.S1_x_at // Ta.7378.25.S1_at // Ta.7378.8.S1_at // Ta.7378.8.S1_x_at // Ta.22962.1.S1_x_at
GO:0022607	P	cellular component assembly	8	101	336	34647	7.7e-06	0.00011	// Ta.10329.20.S1_x_at // Ta.10329.13.S1_a_at // Ta.10329.17.S1_x_at // Ta.10329.44.S1_x_at // Ta.7378.25.S1_at // Ta.7378.8.S1_at // Ta.7378.8.S1_x_at // Ta.22962.1.S1_x_at
GO:0043933	P	macromolecular complex subunit organization	8	101	344	34647	9.1e-06	0.00012	// Ta.10329.20.S1_x_at // Ta.10329.13.S1_a_at // Ta.10329.17.S1_x_at // Ta.10329.44.S1_x_at // Ta.7378.25.S1_at // Ta.7378.8.S1_at // Ta.7378.8.S1_x_at // Ta.22962.1.S1_x_at
GO:0006996	P	organelle organization	8	101	530	34647	0.00018	0.0021	// Ta.10329.20.S1_x_at // Ta.10329.13.S1_a_at // Ta.10329.17.S1_x_at // Ta.10329.44.S1_x_at // Ta.7378.25.S1_at // Ta.7378.8.S1_at // Ta.7378.8.S1_x_at // Ta.22962.1.S1_x_at
GO:0044085	P	cellular component biogenesis	11	101	1111	34647	0.00042	0.0047	// Ta.10329.20.S1_x_at // Ta.10329.13.S1_a_at // Ta.10329.17.S1_x_at // Ta.10329.44.S1_x_at // Ta.7378.8.S1_at // Ta.7378.25.S1_at // Ta.14034.1.A1_at // Ta.135.2.S1_at // Ta.23050.1.S1_x_at // Ta.7378.8.S1_x_at // Ta.22962.1.S1_x_at
GO:0006631	P	fatty acid metabolic process	5	101	351	34647	0.0039	0.04	// Ta.750.1.S1_at // Ta.8504.1.S1_at // TaAffx.44236.1.S1_at // Ta.207.1.S1_at // Ta.6899.1.S1_at
GO:0016043	P	cellular component organization	8	101	870	34647	0.0041	0.04	// Ta.10329.20.S1_x_at // Ta.10329.13.S1_a_at // Ta.10329.17.S1_x_at // Ta.10329.44.S1_x_at // Ta.7378.25.S1_at // Ta.7378.8.S1_at // Ta.7378.8.S1_x_at // Ta.22962.1.S1_x_at
GO:0030234	F	enzyme regulator activity	5	101	270	34647	0.0013	0.042	// Ta.13439.1.S1_a_at // Ta.1550.2.S1_x_at // Ta.14614.1.S1_at // Ta.24632.1.S1_a_at // Ta.18862.2.S1_s_at
GO:0003677	F	DNA binding	11	101	1448	34647	0.0035	0.057	// Ta.10329.20.S1_x_at // Ta.10329.13.S1_a_at // Ta.10329.17.S1_x_at // Ta.10329.44.S1_x_at // Ta.7378.8.S1_at // Ta.7378.25.S1_at // Ta.12669.1.S1_x_at // Ta.10948.1.A1_at // Ta.7378.8.S1_x_at // Ta.22962.1.S1_x_at // Ta.14537.3.S1_x_at
GO:0003676	F	nucleic acid binding	16	101	2735	34647	0.0058	0.064	// Ta.10329.20.S1_x_at // Ta.10329.13.S1_a_at // Ta.10329.17.S1_x_at // Ta.10329.44.S1_x_at // Ta.7378.8.S1_at // Ta.3276.3.S1_x_at // Ta.28242.1.S1_x_at // Ta.7378.25.S1_at // Ta.9386.1.S1_at // Ta.12669.1.S1_x_at // Ta.1305.1.S1_a_at // Ta.23050.1.S1_x_at // Ta.7378.8.S1_x_at // Ta.10948.1.A1_at // Ta.22962.1.S1_x_at // Ta.14537.3.S1_x_at
GO:0005634	C	nucleus	14	101	2186	34647	0.0046	0.087	// Ta.10329.20.S1_x_at // Ta.7378.8.S1_at // Ta.10329.17.S1_x_at // Ta.10329.44.S1_x_at // Ta.10329.13.S1_a_at // Ta.27657.7.S1_x_at // Ta.7378.25.S1_at // Ta.27657.1.S1_at // Ta.7378.34.S1_at // Ta.7378.8.S1_x_at // Ta.22962.1.S1_x_at // Ta.14537.3.S1_x_at // Ta.27657.5.S1_x_at // Ta.28691.1.A1_x_at
GO:0008610	P	lipid biosynthetic process	5	101	469	34647	0.013	0.12	// Ta.750.1.S1_at // Ta.28588.1.S1_at // TaAffx.44236.1.S1_at // Ta.207.1.S1_at // Ta.6899.1.S1_at
GO:0044255	P	cellular lipid metabolic process	6	101	719	34647	0.019	0.17	// Ta.8504.1.S1_at // Ta.207.1.S1_at // Ta.6899.1.S1_at // Ta.750.1.S1_at // Ta.28588.1.S1_at // TaAffx.44236.1.S1_at
GO:0043232	C	intracellular non-membrane-bounded organelle	10	101	1533	34647	0.014	0.21	// Ta.10329.20.S1_x_at // Ta.10329.13.S1_a_at // Ta.10329.17.S1_x_at // Ta.10329.44.S1_x_at // Ta.7378.8.S1_at // Ta.7378.25.S1_at // Ta.1305.1.S1_a_at // Ta.23050.1.S1_x_at // Ta.7378.8.S1_x_at // Ta.22962.1.S1_x_at
GO:0043228	C	non-membrane-bounded organelle	10	101	1533	34647	0.014	0.21	// Ta.10329.20.S1_x_at // Ta.10329.13.S1_a_at // Ta.10329.17.S1_x_at // Ta.10329.44.S1_x_at // Ta.7378.8.S1_at // Ta.7378.25.S1_at // Ta.1305.1.S1_a_at // Ta.23050.1.S1_x_at // Ta.7378.8.S1_x_at // Ta.22962.1.S1_x_at
GO:0005623	C	cell	68	101	20005	34647	0.031	0.22	// Ta.22930.1.S1_a_at // Ta.22872.1.A1_a_at // Ta.10329.17.S1_x_at // Ta.5740.1.S1_at // Ta.207.1.S1_at // Ta.10329.44.S1_x_at // TaAffx.38316.1.S1_at // Ta.3276.3.S1_x_at // Ta.7378.34.S1_at // Ta.28242.1.S1_x_at // Ta.28494.1.S1_x_at // Ta.10064.1.S1_at // Ta.1305.1.S1_a_at // TaAffx.7983.1.S1_at // Ta.2850.1.S1_at // TaAffx.37809.1.A1_at // TaAffx.12746.1.S1_at // Ta.28779.1.S1_x_at // Ta.2710…
GO:0043229	C	intracellular organelle	56	101	15812	34647	0.031	0.22	// Ta.22930.1.S1_a_at // Ta.22872.1.A1_a_at // Ta.10329.17.S1_x_at // Ta.3607.1.S1_at // Ta.10329.44.S1_x_at // TaAffx.38316.1.S1_at // Ta.3276.3.S1_x_at // Ta.7378.34.S1_at // Ta.28242.1.S1_x_at // Ta.28494.1.S1_x_at // Ta.10064.1.S1_at // Ta.1305.1.S1_a_at // TaAffx.7983.1.S1_at // Ta.9769.1.A1_at // Ta.20391.3.S1_x_at // TaAffx.12746.1.S1_at // Ta.27101.3.S1_x_at // Ta.23050.2.A1_at // Ta.7378…
GO:0005622	C	intracellular	61	101	17204	34647	0.02	0.22	// Ta.22930.1.S1_a_at // Ta.22872.1.A1_a_at // Ta.10329.17.S1_x_at // Ta.5740.1.S1_at // Ta.10329.44.S1_x_at // TaAffx.38316.1.S1_at // Ta.3276.3.S1_x_at // Ta.7378.34.S1_at // Ta.28242.1.S1_x_at // Ta.28494.1.S1_x_at // Ta.10064.1.S1_at // Ta.1305.1.S1_a_at // TaAffx.7983.1.S1_at // Ta.9769.1.A1_at // TaAffx.37809.1.A1_at // Ta.20391.3.S1_x_at // TaAffx.12746.1.S1_at // Ta.27101.3.S1_x_at // Ta.…
GO:0043226	C	organelle	56	101	15817	34647	0.031	0.22	// Ta.22930.1.S1_a_at // Ta.22872.1.A1_a_at // Ta.10329.17.S1_x_at // Ta.3607.1.S1_at // Ta.10329.44.S1_x_at // TaAffx.38316.1.S1_at // Ta.3276.3.S1_x_at // Ta.7378.34.S1_at // Ta.28242.1.S1_x_at // Ta.28494.1.S1_x_at // Ta.10064.1.S1_at // Ta.1305.1.S1_a_at // TaAffx.7983.1.S1_at // Ta.9769.1.A1_at // Ta.20391.3.S1_x_at // TaAffx.12746.1.S1_at // Ta.27101.3.S1_x_at // Ta.23050.2.A1_at // Ta.7378…
GO:0043227	C	membrane-bounded organelle	54	101	14944	34647	0.024	0.22	// Ta.22930.1.S1_a_at // Ta.22872.1.A1_a_at // Ta.10329.17.S1_x_at // Ta.3607.1.S1_at // Ta.10329.44.S1_x_at // TaAffx.38316.1.S1_at // Ta.3276.3.S1_x_at // Ta.28242.1.S1_x_at // Ta.28494.1.S1_x_at // Ta.10064.1.S1_at // TaAffx.7983.1.S1_at // Ta.9769.1.A1_at // Ta.20391.3.S1_x_at // TaAffx.12746.1.S1_at // Ta.27101.3.S1_x_at // Ta.23050.2.A1_at // Ta.7378.8.S1_at // TaAffx.75483.1.S1_at // Ta.20…
GO:0043231	C	intracellular membrane-bounded organelle	54	101	14934	34647	0.023	0.22	// Ta.22930.1.S1_a_at // Ta.22872.1.A1_a_at // Ta.10329.17.S1_x_at // Ta.3607.1.S1_at // Ta.10329.44.S1_x_at // TaAffx.38316.1.S1_at // Ta.3276.3.S1_x_at // Ta.28242.1.S1_x_at // Ta.28494.1.S1_x_at // Ta.10064.1.S1_at // TaAffx.7983.1.S1_at // Ta.9769.1.A1_at // Ta.20391.3.S1_x_at // TaAffx.12746.1.S1_at // Ta.27101.3.S1_x_at // Ta.23050.2.A1_at // Ta.7378.8.S1_at // TaAffx.75483.1.S1_at // Ta.20…
GO:0044464	C	cell part	68	101	20005	34647	0.031	0.22	// Ta.22930.1.S1_a_at // Ta.22872.1.A1_a_at // Ta.10329.17.S1_x_at // Ta.5740.1.S1_at // Ta.207.1.S1_at // Ta.10329.44.S1_x_at // TaAffx.38316.1.S1_at // Ta.3276.3.S1_x_at // Ta.7378.34.S1_at // Ta.28242.1.S1_x_at // Ta.28494.1.S1_x_at // Ta.10064.1.S1_at // Ta.1305.1.S1_a_at // TaAffx.7983.1.S1_at // Ta.2850.1.S1_at // TaAffx.37809.1.A1_at // TaAffx.12746.1.S1_at // Ta.28779.1.S1_x_at // Ta.2710…
GO:0044424	C	intracellular part	60	101	17040	34647	0.025	0.22	// Ta.22930.1.S1_a_at // Ta.22872.1.A1_a_at // Ta.10329.17.S1_x_at // Ta.5740.1.S1_at // Ta.10329.44.S1_x_at // TaAffx.38316.1.S1_at // Ta.3276.3.S1_x_at // Ta.7378.34.S1_at // Ta.28242.1.S1_x_at // Ta.28494.1.S1_x_at // Ta.10064.1.S1_at // Ta.1305.1.S1_a_at // TaAffx.7983.1.S1_at // Ta.9769.1.A1_at // TaAffx.37809.1.A1_at // Ta.20391.3.S1_x_at // TaAffx.12746.1.S1_at // Ta.27101.3.S1_x_at // Ta.…
GO:0044446	C	intracellular organelle part	13	101	2576	34647	0.037	0.24	// Ta.10329.20.S1_x_at // Ta.7378.8.S1_at // Ta.10329.17.S1_x_at // Ta.10329.44.S1_x_at // Ta.10329.13.S1_a_at // Ta.7378.25.S1_at // Ta.14543.2.A1_x_at // Ta.3168.1.S1_at // Ta.135.2.S1_at // Ta.23050.1.S1_x_at // Ta.7378.8.S1_x_at // Ta.22962.1.S1_x_at // Ta.20391.3.S1_x_at
GO:0044422	C	organelle part	13	101	2581	34647	0.038	0.24	// Ta.10329.20.S1_x_at // Ta.7378.8.S1_at // Ta.10329.17.S1_x_at // Ta.10329.44.S1_x_at // Ta.10329.13.S1_a_at // Ta.7378.25.S1_at // Ta.14543.2.A1_x_at // Ta.3168.1.S1_at // Ta.135.2.S1_at // Ta.23050.1.S1_x_at // Ta.7378.8.S1_x_at // Ta.22962.1.S1_x_at // Ta.20391.3.S1_x_at
GO:0009628	P	response to abiotic stimulus	5	101	617	34647	0.035	0.29	// Ta.10329.20.S1_x_at // Ta.28209.1.S1_a_at // Ta.10329.17.S1_x_at // Ta.10329.44.S1_x_at // Ta.10329.13.S1_a_at
GO:0032787	P	monocarboxylic acid metabolic process	6	101	840	34647	0.037	0.29	// Ta.8504.1.S1_at // Ta.207.1.S1_at // Ta.27014.1.A1_at // Ta.6899.1.S1_at // Ta.750.1.S1_at // TaAffx.44236.1.S1_at
GO:0006629	P	lipid metabolic process	6	101	867	34647	0.042	0.32	// Ta.8504.1.S1_at // Ta.207.1.S1_at // Ta.6899.1.S1_at // Ta.750.1.S1_at // Ta.28588.1.S1_at // TaAffx.44236.1.S1_at
GO:0032991	C	macromolecular complex	15	101	3381	34647	0.066	0.4	// Ta.10329.20.S1_x_at // Ta.10329.13.S1_a_at // Ta.10329.17.S1_x_at // TaAffx.15843.1.S1_s_at // Ta.10329.44.S1_x_at // Ta.7378.8.S1_at // Ta.28242.1.S1_x_at // Ta.7378.25.S1_at // Ta.14543.2.A1_x_at // Ta.1305.1.S1_a_at // Ta.23050.1.S1_x_at // Ta.7378.8.S1_x_at // Ta.22962.1.S1_x_at // Ta.891.1.S1_x_at // Ta.20391.3.S1_x_at
GO:0006950	P	response to stress	8	101	1726	34647	0.13	0.95	// Ta.10329.20.S1_x_at // Ta.28209.1.S1_a_at // Ta.10329.17.S1_x_at // Ta.10329.44.S1_x_at // Ta.10329.13.S1_a_at // Ta.28784.1.S1_x_at // Ta.24632.1.S1_a_at // TaAffx.79544.1.S1_at
GO:0019752	P	carboxylic acid metabolic process	6	101	2086	34647	0.57	1	// Ta.8504.1.S1_at // Ta.207.1.S1_at // Ta.27014.1.A1_at // Ta.6899.1.S1_at // Ta.750.1.S1_at // TaAffx.44236.1.S1_at
GO:0042180	P	cellular ketone metabolic process	6	101	2135	34647	0.6	1	// Ta.8504.1.S1_at // Ta.207.1.S1_at // Ta.27014.1.A1_at // Ta.6899.1.S1_at // Ta.750.1.S1_at // TaAffx.44236.1.S1_at
GO:0044249	P	cellular biosynthetic process	11	101	4150	34647	0.68	1	// Ta.207.1.S1_at // Ta.27014.1.A1_at // Ta.6899.1.S1_at // Ta.750.1.S1_at // Ta.28588.1.S1_at // Ta.1305.1.S1_a_at // Ta.135.2.S1_at // Ta.23050.1.S1_x_at // Ta.14537.3.S1_x_at // TaAffx.44236.1.S1_at // Ta.20391.3.S1_x_at
GO:0044260	P	cellular macromolecule metabolic process	8	101	5574	34647	0.99	1	// Ta.27014.1.A1_at // Ta.28242.1.S1_x_at // TaAffx.9068.1.S1_x_at // Ta.3278.2.A1_at // Ta.135.2.S1_at // Ta.23050.1.S1_x_at // Ta.1305.1.S1_a_at // Ta.14537.3.S1_x_at
GO:0044238	P	primary metabolic process	19	101	8618	34647	0.94	1	// Ta.22872.1.A1_a_at // Ta.8504.1.S1_at // Ta.2036.1.S1_x_at // Ta.207.1.S1_at // Ta.21963.1.S1_x_at // Ta.27014.1.A1_at // Ta.28242.1.S1_x_at // TaAffx.9068.1.S1_x_at // Ta.6899.1.S1_at // Ta.750.1.S1_at // Ta.28588.1.S1_at // Ta.3278.2.A1_at // Ta.135.2.S1_at // Ta.23050.1.S1_x_at // Ta.1305.1.S1_a_at // Ta.14537.3.S1_x_at // TaAffx.44236.1.S1_at // TaAffx.75483.1.S1_at // Ta.21963.1.S1_at
GO:0009987	P	cellular process	30	101	10583	34647	0.61	1	// Ta.10329.17.S1_x_at // Ta.207.1.S1_at // Ta.10329.44.S1_x_at // Ta.28242.1.S1_x_at // Ta.28494.1.S1_x_at // Ta.6899.1.S1_at // Ta.750.1.S1_at // Ta.1305.1.S1_a_at // Ta.20391.3.S1_x_at // Ta.7378.8.S1_at // Ta.8504.1.S1_at // Ta.27014.1.A1_at // Ta.135.2.S1_at // Ta.22962.1.S1_x_at // Ta.14537.3.S1_x_at // TaAffx.44236.1.S1_at // TaAffx.15843.1.S1_s_at // Ta.7378.25.S1_at // Ta.11360.1.A1_at /…
GO:0009058	P	biosynthetic process	11	101	4408	34647	0.75	1	// Ta.207.1.S1_at // Ta.27014.1.A1_at // Ta.6899.1.S1_at // Ta.750.1.S1_at // Ta.28588.1.S1_at // Ta.1305.1.S1_a_at // Ta.135.2.S1_at // Ta.23050.1.S1_x_at // Ta.14537.3.S1_x_at // TaAffx.44236.1.S1_at // Ta.20391.3.S1_x_at
GO:0008152	P	metabolic process	22	101	10086	34647	0.96	1	// Ta.22872.1.A1_a_at // Ta.207.1.S1_at // Ta.28242.1.S1_x_at // Ta.6899.1.S1_at // Ta.750.1.S1_at // Ta.1305.1.S1_a_at // Ta.2036.1.S1_x_at // Ta.20391.3.S1_x_at // Ta.8504.1.S1_at // Ta.27014.1.A1_at // Ta.135.2.S1_at // Ta.14537.3.S1_x_at // TaAffx.44236.1.S1_at // Ta.11371.1.A1_a_at // Ta.11360.1.A1_at // TaAffx.75483.1.S1_at // TaAffx.9068.1.S1_x_at // Ta.28588.1.S1_at // Ta.23050.1.S1_x_at …
GO:0043436	P	oxoacid metabolic process	6	101	2086	34647	0.57	1	// Ta.8504.1.S1_at // Ta.207.1.S1_at // Ta.27014.1.A1_at // Ta.6899.1.S1_at // Ta.750.1.S1_at // TaAffx.44236.1.S1_at
GO:0042221	P	response to chemical stimulus	6	101	1218	34647	0.15	1	// Ta.10329.20.S1_x_at // Ta.10329.13.S1_a_at // Ta.10329.17.S1_x_at // Ta.10329.44.S1_x_at // Ta.3164.1.S1_at // Ta.27014.1.A1_at
GO:0005975	P	carbohydrate metabolic process	5	101	1347	34647	0.36	1	// Ta.22872.1.A1_a_at // Ta.21963.1.S1_x_at // Ta.27014.1.A1_at // Ta.135.2.S1_at // Ta.21963.1.S1_at
GO:0006082	P	organic acid metabolic process	6	101	2089	34647	0.57	1	// Ta.8504.1.S1_at // Ta.207.1.S1_at // Ta.27014.1.A1_at // Ta.6899.1.S1_at // Ta.750.1.S1_at // TaAffx.44236.1.S1_at
GO:0019538	P	protein metabolic process	6	101	3699	34647	0.96	1	// TaAffx.75483.1.S1_at // TaAffx.9068.1.S1_x_at // Ta.1305.1.S1_a_at // Ta.23050.1.S1_x_at // Ta.3278.2.A1_at // Ta.2036.1.S1_x_at
GO:0044237	P	cellular metabolic process	18	101	8350	34647	0.95	1	// Ta.8504.1.S1_at // Ta.207.1.S1_at // Ta.21963.1.S1_x_at // Ta.11360.1.A1_at // Ta.27014.1.A1_at // Ta.28242.1.S1_x_at // TaAffx.9068.1.S1_x_at // Ta.6899.1.S1_at // Ta.750.1.S1_at // Ta.28588.1.S1_at // Ta.3278.2.A1_at // Ta.135.2.S1_at // Ta.23050.1.S1_x_at // Ta.1305.1.S1_a_at // Ta.14537.3.S1_x_at // TaAffx.44236.1.S1_at // Ta.20391.3.S1_x_at // Ta.21963.1.S1_at
GO:0043170	P	macromolecule metabolic process	10	101	6509	34647	1	1	// TaAffx.75483.1.S1_at // Ta.2036.1.S1_x_at // Ta.27014.1.A1_at // Ta.28242.1.S1_x_at // TaAffx.9068.1.S1_x_at // Ta.3278.2.A1_at // Ta.135.2.S1_at // Ta.23050.1.S1_x_at // Ta.1305.1.S1_a_at // Ta.14537.3.S1_x_at
GO:0050896	P	response to stimulus	10	101	2538	34647	0.21	1	// Ta.10329.20.S1_x_at // Ta.28209.1.S1_a_at // Ta.10329.17.S1_x_at // Ta.10329.44.S1_x_at // Ta.3164.1.S1_at // Ta.28784.1.S1_x_at // Ta.27014.1.A1_at // Ta.24632.1.S1_a_at // TaAffx.79544.1.S1_at // Ta.10329.13.S1_a_at
GO:0046914	F	transition metal ion binding	5	101	2228	34647	0.78	1	// Ta.11560.3.S1_x_at // Ta.13362.1.S1_at // Ta.10015.2.S1_at // Ta.207.1.S1_at // Ta.25578.1.S1_x_at
GO:0043169	F	cation binding	5	101	3395	34647	0.97	1	// Ta.11560.3.S1_x_at // Ta.13362.1.S1_at // Ta.10015.2.S1_at // Ta.207.1.S1_at // Ta.25578.1.S1_x_at
GO:0043167	F	ion binding	5	101	3400	34647	0.97	1	// Ta.11560.3.S1_x_at // Ta.13362.1.S1_at // Ta.10015.2.S1_at // Ta.207.1.S1_at // Ta.25578.1.S1_x_at
GO:0016740	F	transferase activity	8	101	3757	34647	0.87	1	// Ta.21963.1.S1_x_at // Ta.28766.1.S1_x_at // Ta.27014.1.A1_at // TaAffx.128570.1.S1_at // Ta.14543.2.A1_x_at // Ta.12753.1.S1_at // Ta.135.2.S1_at // Ta.21963.1.S1_at
GO:0046872	F	metal ion binding	5	101	3227	34647	0.96	1	// Ta.11560.3.S1_x_at // Ta.13362.1.S1_at // Ta.10015.2.S1_at // Ta.207.1.S1_at // Ta.25578.1.S1_x_at
GO:0016787	F	hydrolase activity	6	101	2973	34647	0.87	1	// Ta.22872.1.A1_a_at // Ta.27014.1.A1_at // Ta.6934.1.A1_a_at // Ta.24632.1.S1_a_at // Ta.14537.3.S1_x_at // Ta.4487.1.S1_x_at
GO:0003824	F	catalytic activity	21	101	10307	34647	0.98	1	// Ta.14543.2.A1_x_at // Ta.22872.1.A1_a_at // Ta.21963.1.S1_x_at // Ta.11371.1.A1_a_at // Ta.10015.2.S1_at // Ta.207.1.S1_at // Ta.6934.1.A1_a_at // Ta.28766.1.S1_x_at // Ta.11360.1.A1_at // Ta.27014.1.A1_at // Ta.9015.3.S1_x_at // Ta.28745.1.S1_x_at // Ta.28588.1.S1_at // Ta.12753.1.S1_at // Ta.24632.1.S1_a_at // Ta.135.2.S1_at // TaAffx.128570.1.S1_at // Ta.14537.3.S1_x_at // TaAffx.44236.1.S1…
GO:0005488	F	binding	23	101	11088	34647	0.98	1	// Ta.10329.17.S1_x_at // Ta.207.1.S1_at // Ta.10329.44.S1_x_at // Ta.28242.1.S1_x_at // Ta.1305.1.S1_a_at // Ta.13362.1.S1_at // Ta.3276.3.S1_x_at // Ta.10948.1.A1_at // Ta.22962.1.S1_x_at // Ta.14537.3.S1_x_at // Ta.11560.3.S1_x_at // Ta.12669.1.S1_x_at // Ta.11371.1.A1_a_at // TaAffx.15843.1.S1_s_at // Ta.25578.1.S1_x_at // Ta.7378.25.S1_at // Ta.9386.1.S1_at // Ta.10015.2.S1_at // Ta.23050.1.…
GO:0031988	C	membrane-bounded vesicle	14	101	4545	34647	0.46	1	// Ta.22872.1.A1_a_at // Ta.1942.2.S1_x_at // Ta.10064.1.S1_at // Ta.3607.1.S1_at // Ta.28494.1.S1_x_at // Ta.28379.3.S1_x_at // Ta.14034.1.A1_at // Ta.1942.2.S1_at // TaAffx.7983.1.S1_at // Ta.13439.1.S1_a_at // Ta.2036.1.S1_x_at // Ta.897.1.S1_at // Ta.14301.1.S1_s_at // Ta.23050.2.A1_at
GO:0005737	C	cytoplasm	47	101	14947	34647	0.28	1	// Ta.22930.1.S1_a_at // Ta.22872.1.A1_a_at // Ta.10329.17.S1_x_at // Ta.5740.1.S1_at // TaAffx.38316.1.S1_at // Ta.3276.3.S1_x_at // Ta.28242.1.S1_x_at // Ta.28494.1.S1_x_at // Ta.10064.1.S1_at // Ta.1305.1.S1_a_at // TaAffx.7983.1.S1_at // Ta.9769.1.A1_at // TaAffx.37809.1.A1_at // Ta.20391.3.S1_x_at // TaAffx.12746.1.S1_at // Ta.27101.3.S1_x_at // Ta.23050.2.A1_at // TaAffx.75483.1.S1_at // Ta…
GO:0009536	C	plastid	14	101	5243	34647	0.68	1	// Ta.22930.1.S1_a_at // Ta.1764.1.S1_at // Ta.11360.1.A1_at // TaAffx.37809.1.A1_at // Ta.10832.1.S1_at // TaAffx.51013.1.S1_at // Ta.28242.1.S1_x_at // Ta.27101.3.S1_at // TaAffx.16984.1.A1_at // Ta.9769.1.A1_at // Ta.14034.1.A1_at // Ta.22962.1.S1_x_at // Ta.27101.3.S1_x_at // Ta.25578.1.S1_a_at
GO:0031982	C	vesicle	14	101	4561	34647	0.46	1	// Ta.22872.1.A1_a_at // Ta.1942.2.S1_x_at // Ta.10064.1.S1_at // Ta.3607.1.S1_at // Ta.28494.1.S1_x_at // Ta.28379.3.S1_x_at // Ta.14034.1.A1_at // Ta.1942.2.S1_at // TaAffx.7983.1.S1_at // Ta.13439.1.S1_a_at // Ta.2036.1.S1_x_at // Ta.897.1.S1_at // Ta.14301.1.S1_s_at // Ta.23050.2.A1_at
GO:0016020	C	membrane	12	101	4781	34647	0.75	1	// TaAffx.106846.1.S1_s_at // Ta.207.1.S1_at // Ta.9559.1.S1_s_at // Ta.28728.3.S1_x_at // Ta.27014.1.A1_at // Ta.28779.1.S1_x_at // Ta.12286.1.A1_at // Ta.14543.2.A1_x_at // Ta.135.2.S1_at // Ta.2850.1.S1_at // Ta.891.1.S1_x_at // Ta.20391.3.S1_x_at
GO:0005739	C	mitochondrion	8	101	4282	34647	0.94	1	// Ta.4444.1.S1_at // TaAffx.44236.1.S1_at // Ta.3276.3.S1_x_at // Ta.3541.1.S1_at // Ta.3168.1.S1_at // TaAffx.12746.1.S1_at // Ta.18862.2.S1_s_at // Ta.20391.3.S1_x_at
GO:0016023	C	cytoplasmic membrane-bounded vesicle	14	101	4545	34647	0.46	1	// Ta.22872.1.A1_a_at // Ta.1942.2.S1_x_at // Ta.10064.1.S1_at // Ta.3607.1.S1_at // Ta.28494.1.S1_x_at // Ta.28379.3.S1_x_at // Ta.14034.1.A1_at // Ta.1942.2.S1_at // TaAffx.7983.1.S1_at // Ta.13439.1.S1_a_at // Ta.2036.1.S1_x_at // Ta.897.1.S1_at // Ta.14301.1.S1_s_at // Ta.23050.2.A1_at
GO:0044444	C	cytoplasmic part	45	101	14074	34647	0.24	1	// Ta.22930.1.S1_a_at // Ta.22872.1.A1_a_at // Ta.10329.17.S1_x_at // Ta.3607.1.S1_at // TaAffx.38316.1.S1_at // Ta.3276.3.S1_x_at // Ta.28242.1.S1_x_at // Ta.28494.1.S1_x_at // Ta.10064.1.S1_at // Ta.1305.1.S1_a_at // TaAffx.7983.1.S1_at // Ta.9769.1.A1_at // TaAffx.37809.1.A1_at // Ta.20391.3.S1_x_at // TaAffx.12746.1.S1_at // Ta.27101.3.S1_x_at // Ta.23050.2.A1_at // TaAffx.75483.1.S1_at // Ta…
GO:0031410	C	cytoplasmic vesicle	14	101	4561	34647	0.46	1	// Ta.22872.1.A1_a_at // Ta.1942.2.S1_x_at // Ta.10064.1.S1_at // Ta.3607.1.S1_at // Ta.28494.1.S1_x_at // Ta.28379.3.S1_x_at // Ta.14034.1.A1_at // Ta.1942.2.S1_at // TaAffx.7983.1.S1_at // Ta.13439.1.S1_a_at // Ta.2036.1.S1_x_at // Ta.897.1.S1_at // Ta.14301.1.S1_s_at // Ta.23050.2.A1_at
GO:0044425	C	membrane part	6	101	1866	34647	0.46	1	// Ta.28728.3.S1_x_at // Ta.27014.1.A1_at // Ta.14543.2.A1_x_at // Ta.135.2.S1_at // Ta.891.1.S1_x_at // Ta.20391.3.S1_x_at

## Sheet: Aen2Ren2Common probesets
Probesets overlapping between Aen2 and Ren2 clusters
Probeset
Ta.4210.1.S1_a_at
Ta.10186.1.S1_at
TaAffx.106548.1.S1_at
Ta.27657.12.S1_at
Ta.9704.1.S1_at
TaAffx.4157.1.S1_at
Ta.18577.1.S1_x_at
Ta.28745.3.A1_x_at
Ta.19551.1.S1_at
Ta.114.1.S1_at
Ta.9509.1.S1_at
Ta.3072.1.S1_at
Ta.10329.15.S1_at
Ta.7488.2.S1_x_at
Ta.5553.1.S1_at
Ta.14062.1.S1_a_at
Ta.14062.2.S1_a_at
TaAffx.128418.49.S1_at
TaAffx.56549.1.S1_at
Ta.10329.36.S1_a_at
Ta.18238.1.S1_at
Ta.3037.2.A1_s_at
Ta.16039.1.S1_at
Ta.10205.1.S1_at
Ta.25901.2.A1_x_at
Ta.6727.1.A1_at
Ta.7451.1.A1_at
Ta.1013.1.S1_at
Ta.10329.9.S1_a_at
Ta.1817.1.S1_at
Ta.4773.1.A1_at
Ta.26255.1.S1_at
Ta.26004.1.A1_x_at
Ta.5350.1.S1_at
Ta.12746.1.S1_at
Ta.11817.1.A1_at
Ta.13256.1.A1_a_at
Ta.21998.1.A1_s_at
TaAffx.128583.1.S1_at
Ta.254.1.S1_s_at
Ta.2251.1.S1_at
Ta.6724.1.S1_x_at
Ta.23125.2.S1_a_at
Ta.18737.1.S1_at
Ta.14477.1.S1_at
Ta.22192.1.A1_at
Ta.26042.1.S1_at
Ta.5402.1.S1_at
Ta.24235.1.A1_at
Ta.4222.1.S1_at
Ta.1251.1.S1_at
Ta.27752.1.S1_x_at
Ta.12664.1.S1_at
Ta.25440.1.S1_a_at
Ta.1050.1.S1_at
Ta.6726.2.S1_at
Ta.24301.1.A1_s_at
TaAffx.18131.1.S1_at
TaAffx.96188.2.S1_at
Ta.2881.1.S1_x_at
Ta.3733.2.S1_at
Ta.4387.1.S1_at
Ta.7608.2.A1_x_at
TaAffx.71241.1.A1_at
TaAffx.79603.1.S1_at
TaAffx.3070.1.S1_at
Ta.1747.1.S1_at
Ta.1305.2.S1_x_at
TaAffx.12579.1.S1_at
Ta.25143.1.S1_s_at
TaAffx.65688.1.S1_at
TaAffx.80577.1.S1_at
TaAffx.118759.1.A1_at
Ta.28357.1.A1_s_at
Ta.993.3.S1_a_at
Ta.29331.1.S1_a_at
Ta.29451.1.A1_at
Ta.22821.1.S1_at
Ta.812.4.S1_x_at
Ta.25571.1.S1_s_at
TaAffx.44210.1.A1_x_at
Ta.2441.1.S1_at
Ta.23696.2.S1_a_at
Ta.6519.1.S1_x_at
Ta.5257.2.S1_x_at
Ta.12794.1.A1_at
Ta.812.4.S1_at
TaAffx.29818.1.S1_at
Ta.1839.1.S1_x_at
TaAffx.97740.1.A1_at
TaAffx.97740.1.A1_x_at
TaAffx.68700.1.S1_s_at
TaAffx.65378.1.S1_at
Ta.23735.1.S1_at
Ta.4611.1.S1_at
Ta.23124.1.A1_at
Ta.23801.1.S1_at
Ta.9410.1.S1_at
Ta.2505.1.A1_at
Ta.10308.1.S1_at
Ta.628.1.S1_x_at
Ta.22192.2.S1_at
TaAffx.111818.2.S1_at
TaAffx.97014.1.S1_s_at
Ta.4501.1.S1_at
Ta.18947.1.S1_x_at
Ta.4683.1.S1_at
Ta.9577.1.S1_at
Ta.8156.1.S1_at
Ta.10047.1.S1_s_at
Ta.18151.1.S1_x_at
TaAffx.79476.1.S1_x_at
Ta.28695.6.S1_at
Ta.28426.2.S1_at
Ta.23124.1.A1_a_at
Ta.12458.1.S1_at
Ta.7442.2.S1_x_at
TaAffx.105019.1.S1_at
Ta.5411.2.A1_at
Ta.5279.1.A1_s_at
Ta.7631.1.S1_at
TaAffx.3019.1.S1_x_at
Ta.24341.1.S1_x_at
TaAffx.29488.1.S1_at
Ta.15929.1.S1_x_at
Ta.16704.1.S1_at
Ta.28244.1.A1_x_at
Ta.9498.2.S1_x_at
Ta.5279.1.A1_x_at
TaAffx.102859.1.S1_at
Ta.28912.1.A1_at
Ta.5279.3.S1_x_at
TaAffx.83997.1.S1_x_at
Ta.9498.3.S1_at
Ta.9349.1.S1_x_at
Ta.22645.1.S1_a_at
Ta.1921.1.A1_at
Ta.2343.1.S1_x_at
Ta.21241.1.S1_at
Ta.17050.1.S1_a_at
Ta.3932.1.S1_a_at
Ta.9349.1.S1_at
Ta.12728.2.S1_x_at
Ta.12728.2.S1_a_at
Ta.19248.1.S1_at
Ta.20705.1.S1_at
Ta.1378.1.S1_at
Ta.27217.1.S1_at
TaAffx.56982.2.S1_at
Ta.4071.1.S1_a_at
Ta.14570.1.S1_at
Ta.6987.1.A1_at
Ta.22338.2.S1_a_at
Ta.7419.2.A1_a_at
TaAffx.129158.1.A1_at
Ta.812.1.S1_x_at
Ta.4185.1.A1_at
TaAffx.78919.1.S1_at
Ta.9345.1.S1_at
Ta.28414.1.S1_at
TaAffx.109930.1.A1_x_at
Ta.4806.1.S1_at
Ta.9939.1.S1_at
TaAffx.56982.3.S1_at
Ta.28508.1.S1_at
TaAffx.84062.1.S1_at
Ta.28471.1.S1_x_at
Ta.22933.1.S1_at
Ta.29653.1.A1_s_at
Ta.21241.2.S1_a_at
TaAffx.101731.1.S1_at
Ta.28508.1.S1_x_at
Ta.26416.1.A1_at
Ta.7238.2.S1_at
Ta.28735.1.S1_a_at
TaAffx.128629.3.S1_s_at
Ta.7755.2.S1_a_at
Ta.6423.1.A1_at
Ta.14939.1.S1_s_at
Ta.29552.3.S1_s_at
Ta.13366.2.S1_x_at
Ta.21873.1.S1_at
Ta.13857.1.S1_at
Ta.7981.1.S1_s_at
Ta.5704.1.A1_at
Ta.1571.1.S1_at
Ta.16407.1.S1_at
Ta.5279.2.S1_at
Ta.23082.1.S1_s_at
Ta.5529.1.A1_at
TaAffx.58965.1.S1_at
Ta.5529.1.A1_x_at
Ta.14072.1.S1_at
TaAffx.12590.1.A1_at
Ta.24188.2.A1_at
TaAffx.122592.1.S1_at
Ta.12055.1.S1_s_at
Ta.5279.2.S1_x_at
Ta.6373.1.S1_at
Ta.30416.2.S1_a_at
Ta.10799.3.S1_a_at
TaAffx.114365.1.S1_at
Ta.713.1.A1_at
Ta.6984.3.S1_a_at
Ta.2804.1.S1_a_at
Ta.15953.1.S1_at
TaAffx.84722.2.S1_s_at
Ta.3539.1.S1_x_at
Ta.1082.2.S1_x_at
Ta.12636.1.S1_s_at
TaAffx.56573.1.S1_x_at
Ta.1082.1.S1_a_at
Ta.1082.3.S1_at
TaAffx.113177.1.S1_s_at
Ta.1082.3.S1_x_at
Ta.614.2.S1_at
Ta.23312.1.S1_at
Ta.735.1.S1_at
TaAffx.123175.1.S1_at
Ta.9520.1.S1_at
Ta.4440.1.S1_at
Ta.8002.1.S1_s_at
Ta.21210.1.S1_at
Ta.10690.3.S1_a_at
TaAffx.71395.1.S1_at
Ta.14470.1.S1_x_at
TaAffx.34717.1.S1_at
Ta.13250.1.S1_a_at
Ta.1337.1.S1_x_at
TaAffx.16801.1.S1_s_at
TaAffx.44195.1.A1_at
Ta.5932.1.S1_at
Ta.14285.3.S1_x_at
Ta.28181.1.A1_s_at
Ta.25596.1.A1_at
Ta.9821.1.S1_at
Ta.24806.2.S1_a_at
TaAffx.91363.1.A1_s_at
Ta.28518.1.S1_at
Ta.9405.1.S1_x_at
Ta.21091.1.S1_s_at
Ta.5516.3.S1_a_at
Ta.9918.1.S1_at
TaAffx.75735.1.A1_at
TaAffx.1268.1.A1_s_at
Ta.13634.1.S1_at
Ta.28422.1.A1_s_at
Ta.27933.1.S1_s_at
Ta.20041.1.S1_x_at
Ta.13292.1.S1_s_at
Ta.6794.3.S1_x_at
Ta.10308.3.S1_x_at
Ta.26034.1.A1_at
Ta.10156.1.A1_s_at
Ta.28304.1.S1_x_at
Ta.506.2.A1_at
Ta.24806.3.S1_at
Ta.13669.1.S1_at
Ta.10330.1.S1_a_at
TaAffx.124487.1.A1_at
Ta.4936.1.S1_at
Ta.28304.2.S1_x_at
Ta.15546.1.S1_at
Ta.6794.2.A1_at
Ta.14435.1.S1_at
TaAffx.88904.1.S1_x_at
Ta.7225.3.S1_at
Ta.10746.1.S1_at
TaAffx.9510.1.S1_at
Ta.27095.1.S1_at
Ta.24806.1.S1_x_at
Ta.19139.1.A1_at
Ta.506.1.S1_a_at
Ta.7625.1.S1_x_at
Ta.92.1.S1_s_at
Ta.30353.3.S1_a_at
Ta.27562.1.S1_at
Ta.10183.1.S1_at
Ta.120.2.S1_at
Ta.1088.1.A1_at
Ta.2790.1.S1_at
AFFX-Ta_Sucsyn_3_at
Ta.15012.1.S1_at
Ta.28714.1.S1_at
Ta.21859.1.S1_at
Ta.10723.1.A1_at
Ta.13195.2.S1_at
Ta.771.1.S1_at
Ta.12039.1.A1_at
Ta.6052.3.S1_at
Ta.11907.1.S1_at
Ta.812.3.S1_x_at
Ta.9344.1.S1_at
Ta.25762.1.S1_at
Ta.5029.2.A1_a_at
Ta.6794.1.S1_x_at
Ta.16251.2.S1_x_at
Ta.10826.1.A1_a_at
Ta.7389.1.S1_x_at
Ta.22978.1.S1_x_at
Ta.16251.1.S1_a_at
Ta.4593.1.A1_at
Ta.7568.2.S1_at
Ta.24987.1.S1_at
Ta.14153.1.S1_at
Ta.9692.2.S1_at
Ta.435.1.S1_at
Ta.3033.1.S1_at
Ta.8726.1.S1_s_at
Ta.3276.1.S1_a_at
TaAffx.13595.1.S1_at
Ta.6517.1.S1_a_at
Ta.28361.2.S1_x_at
Ta.2752.2.S1_x_at
Ta.28361.2.S1_at
TaAffx.120874.1.S1_x_at
Ta.19538.1.S1_at
Ta.6572.1.S1_a_at
Ta.5439.1.S1_at
Ta.18828.1.S1_at
Ta.3916.1.S1_a_at
Ta.23373.3.S1_at
Ta.21327.3.A1_x_at
Ta.21327.1.S1_x_at
TaAffx.779.1.S1_s_at
Ta.28361.1.S1_x_at
Ta.359.3.S1_x_at
Ta.1026.3.S1_x_at
Ta.28335.1.S1_at
Ta.3590.1.S1_s_at
TaAffx.94321.1.S1_at
Ta.8896.1.S1_x_at
Ta.13721.2.S1_x_at
Ta.9181.2.S1_x_at
Ta.13765.1.S1_s_at
Ta.9181.1.S1_at
Ta.28745.2.S1_x_at
Ta.25883.1.A1_s_at
Ta.7721.1.S1_at
Ta.2899.1.S1_at
Ta.2294.2.S1_x_at
Ta.6112.1.S1_at
Ta.7871.3.S1_a_at
Ta.20533.1.S1_x_at
Ta.27324.1.S1_at
TaAffx.98921.1.A1_at
Ta.10098.2.S1_a_at
Ta.6517.1.S1_x_at
Ta.27110.1.S1_x_at
TaAffx.12998.1.S1_at
Ta.29587.2.S1_x_at
Ta.5511.1.S1_at
Ta.8726.1.S1_at
Ta.3317.1.S1_a_at
Ta.19469.2.A1_x_at
Ta.6934.1.A1_x_at
Ta.19469.1.A1_x_at
Ta.7249.1.S1_x_at
Ta.24542.1.S1_at
Ta.7837.2.S1_x_at
Ta.10902.2.S1_at
Ta.10165.1.S1_at
TaAffx.128828.2.S1_at
TaAffx.30098.1.S1_at
Ta.24547.1.S1_at
Ta.6045.1.S1_at
TaAffx.92369.1.S1_at
Ta.24547.1.S1_x_at
Ta.28330.1.S1_at
Ta.25596.3.A1_a_at
TaAffx.128418.75.S1_at
Ta.13624.1.S1_at
Ta.9521.3.S1_x_at
Ta.14824.1.S1_x_at
Ta.21962.1.S1_at
Ta.16176.1.S1_at
Ta.3025.2.S1_at
Ta.28501.2.S1_x_at
Ta.359.2.S1_x_at
Ta.2538.2.S1_at
TaAffx.28494.2.S1_at
Ta.27771.1.S1_at
TaAffx.118607.1.S1_s_at
Ta.28501.1.S1_a_at
Ta.5516.3.S1_x_at
Ta.1365.1.S1_at
Ta.12543.1.S1_at
TaAffx.11185.3.S1_at
Ta.28501.1.S1_x_at
Ta.9521.2.S1_at
Ta.9521.1.S1_at
Ta.23398.1.S1_s_at
Ta.16194.1.S1_x_at
Ta.13805.1.S1_at
Ta.7419.1.A1_at
TaAffx.15468.1.S1_at
TaAffx.622.1.S1_at
Ta.4405.1.S1_x_at
Ta.22899.1.S1_at
Ta.1999.3.S1_a_at
Ta.9521.1.S1_x_at
Ta.29962.1.A1_at
TaAffx.25271.1.S1_x_at
Ta.4405.1.S1_at
Ta.9421.1.S1_at
Ta.18947.1.S1_at
Ta.1305.1.S1_x_at
Ta.6177.1.S1_at
Ta.7406.2.S1_at
Ta.23123.1.S1_x_at
Ta.8842.1.S1_at
Ta.7406.2.S1_x_at
Ta.5227.1.S1_x_at
Ta.6140.1.S1_at
Ta.1969.1.S1_a_at
Ta.7906.1.A1_at
TaAffx.75295.1.S1_at
TaAffx.92431.1.A1_at
TaAffx.38522.1.A1_at
Ta.25602.1.S1_at
Ta.20447.1.S1_at
Ta.24665.1.S1_x_at
Ta.10902.2.S1_x_at
TaAffx.5370.1.S1_at
Ta.27788.2.S1_a_at
Ta.10996.1.S1_at
Ta.24635.1.S1_at
Ta.10902.1.S1_at
TaAffx.56982.4.S1_at
Ta.28483.1.S1_at
Ta.22854.1.S1_x_at
Ta.21043.1.S1_x_at
Ta.19469.1.A1_a_at
Ta.26178.1.A1_at
Ta.19138.1.S1_at
Ta.21107.1.S1_at
Ta.8759.1.S1_at
Ta.548.2.S1_at
Ta.27347.1.S1_at
Ta.6423.2.S1_at
Ta.4255.2.S1_x_at
Ta.7294.1.S1_at
Ta.6018.1.S1_at
Ta.27570.1.S1_at
Ta.7906.1.A1_s_at
Ta.24532.1.A1_at
Ta.21029.1.S1_at
Ta.18077.2.A1_at
TaAffx.107243.1.S1_x_at
Ta.11560.3.S1_a_at
Ta.11386.2.S1_x_at
Ta.27092.1.S1_at
Ta.28379.1.S1_x_at
Ta.20465.1.S1_at
Ta.5215.1.S1_x_at
Ta.17089.1.S1_at
Ta.2662.3.S1_a_at
TaAffx.121262.1.A1_at
Ta.1242.1.A1_at
Ta.13257.2.S1_x_at
Ta.10098.3.S1_a_at
Ta.3857.1.A1_at
Ta.10147.3.S1_at
Ta.10803.1.A1_at
Ta.4043.1.A1_a_at
Ta.22760.1.A1_at
Ta.9840.1.S1_at
Ta.15389.2.S1_a_at
TaAffx.53886.1.S1_at
TaAffx.22589.1.S1_at
Ta.25876.1.A1_at
TaAffx.43554.1.S1_at
Ta.10680.1.S1_at
TaAffx.29201.1.S1_at
Ta.22694.1.A1_at
Ta.10127.2.A1_x_at
Ta.27751.3.S1_at
TaAffx.5496.1.S1_at
Ta.5267.2.S1_x_at
Ta.10166.1.A1_at
TaAffx.119261.1.S1_at
Ta.1379.2.S1_x_at
Ta.9893.1.S1_at
Ta.27646.1.S1_x_at
TaAffx.12752.1.S1_s_at
Ta.9971.1.A1_at
TaAffx.117880.1.A1_at
TaAffx.12752.1.S1_at
Ta.12921.2.S1_x_at
TaAffx.129125.1.S1_at
Ta.1261.1.A1_at
TaAffx.29682.1.S1_at
Ta.12224.1.A1_at
Ta.14111.1.S1_x_at
TaAffx.5634.1.S1_at
Ta.332.3.A1_a_at
TaAffx.113908.1.S1_at
Ta.28265.1.S1_at
Ta.23689.1.S1_at
Ta.13257.2.S1_at
Ta.885.1.S1_at
Ta.2402.1.S1_a_at
Ta.5070.1.A1_at
Ta.26194.1.A1_at
Ta.22831.1.S1_x_at
Ta.20639.2.A1_a_at
TaAffx.117155.1.S1_at
TaAffx.128733.1.S1_x_at
Ta.2402.3.S1_x_at
Ta.28315.1.S1_at
Ta.12387.2.S1_s_at
Ta.11120.3.S1_x_at
Ta.20639.2.A1_x_at
Ta.27751.3.S1_x_at
Ta.12387.2.S1_x_at
Ta.10381.1.S1_at
Ta.22918.1.S1_x_at
TaAffx.131510.1.S1_at
TaAffx.61545.1.S1_at
Ta.21345.1.A1_at
TaAffx.90100.1.S1_at
TaAffx.7653.1.S1_at
Ta.28091.1.S1_at
TaAffx.3293.1.S1_at
Ta.13312.1.S1_at
Ta.907.1.S1_at
Ta.24304.2.S1_a_at
Ta.10133.3.S1_x_at
TaAffx.14475.1.S1_at
TaAffx.11433.1.S1_at
Ta.25755.1.A1_at
TaAffx.114390.1.S1_at
TaAffx.113258.1.S1_at
TaAffx.111553.1.S1_at
TaAffx.79986.1.S1_x_at
Ta.3273.1.S1_at
Ta.11954.1.A1_at
TaAffx.84639.1.S1_at
Ta.12537.1.A1_at
Ta.29597.1.S1_at
Ta.27788.3.S1_at
TaAffx.37833.1.S1_at
Ta.27788.3.S1_x_at
Ta.14824.2.A1_at
Ta.9998.1.S1_at
Ta.9220.1.S1_a_at
TaAffx.31481.1.S1_at
Ta.5267.2.S1_at
Ta.15067.1.S1_at
Ta.14111.2.S1_x_at
Ta.22925.1.S1_at
Ta.21069.3.S1_x_at
TaAffx.65572.1.S1_at
Ta.22864.2.S1_x_at
Ta.5203.1.A1_at
Ta.1626.1.S1_at
Ta.12429.1.S1_s_at
TaAffx.66758.1.S1_at
TaAffx.48625.1.A1_at
Ta.14844.1.A1_at
Ta.1672.1.S1_x_at
Ta.14071.1.S1_x_at
Ta.11671.2.S1_x_at
TaAffx.12752.2.S1_at
Ta.16251.2.S1_a_at
Ta.16251.3.S1_x_at
Ta.7022.1.S1_x_at
Ta.6794.2.A1_a_at
Ta.7022.3.S1_at
Ta.14111.1.S1_at
TaAffx.16487.1.A1_at
Ta.27343.1.S1_at
TaAffx.5526.1.S1_at
TaAffx.65688.1.S1_x_at
Ta.6790.1.A1_at
Ta.25341.1.A1_at
TaAffx.65539.1.A1_at
Ta.13257.1.S1_at
Ta.28798.2.A1_x_at
Ta.4569.1.S1_at
TaAffx.5073.1.S1_at
TaAffx.12998.1.S1_x_at
Ta.11385.1.A1_at
TaAffx.8224.1.S1_at
Ta.12751.1.S1_at
Ta.10280.1.S1_at
Ta.304.2.S1_a_at
Ta.10280.1.S1_x_at
Ta.5192.1.S1_at
Ta.3840.1.S1_at
Ta.4049.1.S1_at
Ta.9423.1.A1_at
Ta.25596.3.A1_x_at
TaAffx.66758.1.S1_x_at
TaAffx.12876.1.S1_at
Ta.19014.1.S1_s_at
TaAffx.71746.1.A1_at
TaAffx.5479.1.S1_at
TaAffx.59298.1.S1_at
Ta.30906.1.S1_x_at
Ta.18203.1.S1_at
TaAffx.86553.1.S1_at
Ta.28542.1.S1_x_at
Ta.28177.1.A1_at
TaAffx.36503.1.S1_at
Ta.5261.1.S1_at
Ta.4025.1.A1_at
TaAffx.57241.1.S1_s_at
Ta.4747.2.S1_x_at
TaAffx.15120.1.S1_at

## Sheet: Aen2Ren2Common GOterm
GO terms enriched in probesets overlapping between Aen2 and Ren2 clusters
GO_acc	term_type	Term	queryitem	querytotal	bgitem	bgtotal	pvalue	FDR	entries
GO:0009521	C	photosystem	12	476	102	34647	5.3e-08	1.2e-05	// Ta.27751.3.S1_at // Ta.24304.2.S1_a_at // Ta.27751.3.S1_x_at // Ta.27646.1.S1_x_at // Ta.29587.2.S1_x_at // Ta.20639.2.A1_a_at // Ta.22831.1.S1_x_at // TaAffx.120874.1.S1_x_at // Ta.1969.1.S1_a_at // Ta.28265.1.S1_at // Ta.2402.3.S1_x_at // TaAffx.71746.1.A1_at
GO:0009522	C	photosystem I	9	476	49	34647	8.5e-08	1.2e-05	// Ta.27751.3.S1_at // Ta.24304.2.S1_a_at // Ta.27751.3.S1_x_at // Ta.27646.1.S1_x_at // Ta.29587.2.S1_x_at // Ta.20639.2.A1_a_at // Ta.22831.1.S1_x_at // Ta.1969.1.S1_a_at // Ta.2402.3.S1_x_at
GO:0009507	C	chloroplast	42	476	1293	34647	4.7e-07	4.4e-05	// Ta.28361.1.S1_x_at // Ta.5227.1.S1_x_at // Ta.24304.2.S1_a_at // Ta.30353.3.S1_a_at // TaAffx.4157.1.S1_at // Ta.1365.1.S1_at // Ta.2752.2.S1_x_at // Ta.28714.1.S1_at // Ta.27751.3.S1_at // Ta.9520.1.S1_at // Ta.27751.3.S1_x_at // Ta.11386.2.S1_x_at // Ta.4210.1.S1_a_at // Ta.614.2.S1_at // Ta.1969.1.S1_a_at // Ta.9704.1.S1_at // Ta.6052.3.S1_at // Ta.10166.1.A1_at // Ta.3840.1.S1_at // Ta.259…
GO:0034357	C	photosynthetic membrane	16	476	247	34647	7.4e-07	5.2e-05	// Ta.28361.1.S1_x_at // Ta.27751.3.S1_at // Ta.24304.2.S1_a_at // Ta.27751.3.S1_x_at // Ta.2402.3.S1_x_at // Ta.29587.2.S1_x_at // Ta.20639.2.A1_a_at // Ta.11386.2.S1_x_at // TaAffx.120874.1.S1_x_at // Ta.27646.1.S1_x_at // Ta.1969.1.S1_a_at // Ta.28265.1.S1_at // Ta.22831.1.S1_x_at // Ta.6572.1.S1_a_at // Ta.2899.1.S1_at // TaAffx.71746.1.A1_at
GO:0044464	C	cell part	323	476	20005	34647	4.2e-06	0.0002	// TaAffx.98921.1.A1_at // Ta.29587.2.S1_x_at // Ta.5516.3.S1_a_at // Ta.8002.1.S1_s_at // Ta.26255.1.S1_at // Ta.1050.1.S1_at // TaAffx.75295.1.S1_at // Ta.1305.1.S1_x_at // TaAffx.117880.1.A1_at // Ta.22831.1.S1_x_at // Ta.13250.1.S1_a_at // Ta.6373.1.S1_at // Ta.4611.1.S1_at // Ta.10329.15.S1_at // Ta.24987.1.S1_at // Ta.27343.1.S1_at // Ta.812.4.S1_x_at // TaAffx.128629.3.S1_s_at // Ta.735.1.…
GO:0005623	C	cell	323	476	20005	34647	4.2e-06	0.0002	// TaAffx.98921.1.A1_at // Ta.29587.2.S1_x_at // Ta.5516.3.S1_a_at // Ta.8002.1.S1_s_at // Ta.26255.1.S1_at // Ta.1050.1.S1_at // TaAffx.75295.1.S1_at // Ta.1305.1.S1_x_at // TaAffx.117880.1.A1_at // Ta.22831.1.S1_x_at // Ta.13250.1.S1_a_at // Ta.6373.1.S1_at // Ta.4611.1.S1_at // Ta.10329.15.S1_at // Ta.24987.1.S1_at // Ta.27343.1.S1_at // Ta.812.4.S1_x_at // TaAffx.128629.3.S1_s_at // Ta.735.1.…
GO:0009579	C	thylakoid	16	476	329	34647	2.3e-05	0.00094	// Ta.28361.1.S1_x_at // Ta.27751.3.S1_at // Ta.24304.2.S1_a_at // Ta.27751.3.S1_x_at // Ta.2402.3.S1_x_at // Ta.29587.2.S1_x_at // Ta.20639.2.A1_a_at // Ta.11386.2.S1_x_at // TaAffx.120874.1.S1_x_at // Ta.27646.1.S1_x_at // Ta.1969.1.S1_a_at // Ta.28265.1.S1_at // Ta.22831.1.S1_x_at // Ta.6572.1.S1_a_at // Ta.2899.1.S1_at // TaAffx.71746.1.A1_at
GO:0009536	C	plastid	104	476	5243	34647	7.1e-05	0.0025	// Ta.8002.1.S1_s_at // Ta.22831.1.S1_x_at // Ta.4611.1.S1_at // TaAffx.16801.1.S1_s_at // TaAffx.118607.1.S1_s_at // Ta.9704.1.S1_at // Ta.27751.3.S1_x_at // Ta.29587.2.S1_x_at // Ta.30416.2.S1_a_at // Ta.27788.3.S1_x_at // Ta.6018.1.S1_at // Ta.2881.1.S1_x_at // Ta.21210.1.S1_at // Ta.9349.1.S1_x_at // Ta.9181.2.S1_x_at // Ta.12039.1.A1_at // TaAffx.4157.1.S1_at // Ta.10996.1.S1_at // TaAffx.92…
GO:0009523	C	photosystem II	7	476	75	34647	0.00013	0.004	// Ta.27646.1.S1_x_at // Ta.29587.2.S1_x_at // Ta.20639.2.A1_a_at // TaAffx.120874.1.S1_x_at // Ta.2402.3.S1_x_at // Ta.28265.1.S1_at // TaAffx.71746.1.A1_at
GO:0043231	C	intracellular membrane-bounded organelle	245	476	14934	34647	0.00016	0.0043	// TaAffx.98921.1.A1_at // Ta.29587.2.S1_x_at // Ta.8002.1.S1_s_at // Ta.26255.1.S1_at // Ta.1050.1.S1_at // TaAffx.117880.1.A1_at // Ta.22831.1.S1_x_at // Ta.13250.1.S1_a_at // Ta.4611.1.S1_at // Ta.10329.15.S1_at // TaAffx.128629.3.S1_s_at // Ta.11386.2.S1_x_at // Ta.14111.1.S1_x_at // TaAffx.61545.1.S1_at // TaAffx.3293.1.S1_at // TaAffx.16801.1.S1_s_at // Ta.20041.1.S1_x_at // Ta.7249.1.S1_x_…
GO:0043227	C	membrane-bounded organelle	245	476	14944	34647	0.00017	0.0043	// TaAffx.98921.1.A1_at // Ta.29587.2.S1_x_at // Ta.8002.1.S1_s_at // Ta.26255.1.S1_at // Ta.1050.1.S1_at // TaAffx.117880.1.A1_at // Ta.22831.1.S1_x_at // Ta.13250.1.S1_a_at // Ta.4611.1.S1_at // Ta.10329.15.S1_at // TaAffx.128629.3.S1_s_at // Ta.11386.2.S1_x_at // Ta.14111.1.S1_x_at // TaAffx.61545.1.S1_at // TaAffx.3293.1.S1_at // TaAffx.16801.1.S1_s_at // Ta.20041.1.S1_x_at // Ta.7249.1.S1_x_…
GO:0042967	P	acyl-carrier-protein biosynthetic process	12	476	190	34647	2.3e-05	0.0079	// TaAffx.113177.1.S1_s_at // Ta.23125.2.S1_a_at // Ta.24987.1.S1_at // Ta.7488.2.S1_x_at // Ta.9181.2.S1_x_at // Ta.6794.3.S1_x_at // Ta.9181.1.S1_at // Ta.3072.1.S1_at // Ta.6018.1.S1_at // Ta.9704.1.S1_at // Ta.6794.2.A1_a_at // Ta.6794.1.S1_x_at
GO:0006000	P	fructose metabolic process	9	476	96	34647	1.4e-05	0.0079	// TaAffx.25271.1.S1_x_at // Ta.3539.1.S1_x_at // Ta.6794.3.S1_x_at // Ta.506.2.A1_at // Ta.9577.1.S1_at // Ta.993.3.S1_a_at // Ta.6794.2.A1_a_at // Ta.13669.1.S1_at // Ta.6794.1.S1_x_at
GO:0006013	P	mannose metabolic process	9	476	99	34647	1.7e-05	0.0079	// TaAffx.25271.1.S1_x_at // Ta.3539.1.S1_x_at // Ta.6794.3.S1_x_at // Ta.506.2.A1_at // Ta.9577.1.S1_at // Ta.993.3.S1_a_at // Ta.6794.2.A1_a_at // Ta.13669.1.S1_at // Ta.6794.1.S1_x_at
GO:0005622	C	intracellular	273	476	17204	34647	0.00049	0.0099	// TaAffx.98921.1.A1_at // Ta.29587.2.S1_x_at // Ta.8002.1.S1_s_at // Ta.26255.1.S1_at // Ta.1050.1.S1_at // Ta.1305.1.S1_x_at // TaAffx.117880.1.A1_at // Ta.22831.1.S1_x_at // Ta.13250.1.S1_a_at // Ta.4611.1.S1_at // Ta.10329.15.S1_at // Ta.24987.1.S1_at // Ta.812.4.S1_x_at // TaAffx.128629.3.S1_s_at // Ta.735.1.S1_at // Ta.7488.2.S1_x_at // Ta.3276.1.S1_a_at // Ta.14111.1.S1_x_at // TaAffx.6154…
GO:0044424	C	intracellular part	271	476	17040	34647	0.00046	0.0099	// TaAffx.98921.1.A1_at // Ta.29587.2.S1_x_at // Ta.8002.1.S1_s_at // Ta.26255.1.S1_at // Ta.1050.1.S1_at // Ta.1305.1.S1_x_at // TaAffx.117880.1.A1_at // Ta.22831.1.S1_x_at // Ta.13250.1.S1_a_at // Ta.4611.1.S1_at // Ta.10329.15.S1_at // Ta.24987.1.S1_at // Ta.812.4.S1_x_at // TaAffx.128629.3.S1_s_at // Ta.735.1.S1_at // Ta.7488.2.S1_x_at // Ta.3276.1.S1_a_at // Ta.14111.1.S1_x_at // TaAffx.6154…
GO:0005737	C	cytoplasm	242	476	14947	34647	0.00047	0.0099	// TaAffx.98921.1.A1_at // Ta.29587.2.S1_x_at // Ta.8002.1.S1_s_at // Ta.26255.1.S1_at // Ta.1050.1.S1_at // Ta.1305.1.S1_x_at // Ta.9220.1.S1_a_at // Ta.22831.1.S1_x_at // Ta.13250.1.S1_a_at // Ta.4611.1.S1_at // Ta.24987.1.S1_at // TaAffx.128629.3.S1_s_at // Ta.735.1.S1_at // Ta.7488.2.S1_x_at // Ta.3276.1.S1_a_at // Ta.14111.1.S1_x_at // TaAffx.61545.1.S1_at // TaAffx.3293.1.S1_at // TaAffx.16…
GO:0044444	C	cytoplasmic part	229	476	14074	34647	0.00061	0.011	// TaAffx.98921.1.A1_at // Ta.29587.2.S1_x_at // Ta.8002.1.S1_s_at // Ta.26255.1.S1_at // Ta.1050.1.S1_at // Ta.1305.1.S1_x_at // Ta.22831.1.S1_x_at // Ta.13250.1.S1_a_at // Ta.4611.1.S1_at // TaAffx.128629.3.S1_s_at // Ta.11386.2.S1_x_at // Ta.7488.2.S1_x_at // Ta.3276.1.S1_a_at // Ta.14111.1.S1_x_at // TaAffx.61545.1.S1_at // TaAffx.3293.1.S1_at // TaAffx.16801.1.S1_s_at // Ta.20041.1.S1_x_at /…
GO:0044434	C	chloroplast part	15	476	409	34647	0.00077	0.013	// Ta.28361.1.S1_x_at // Ta.27751.3.S1_at // Ta.2899.1.S1_at // Ta.27751.3.S1_x_at // Ta.17050.1.S1_a_at // Ta.506.2.A1_at // Ta.11386.2.S1_x_at // Ta.23123.1.S1_x_at // Ta.1365.1.S1_at // Ta.2752.2.S1_x_at // Ta.6018.1.S1_at // Ta.6572.1.S1_a_at // Ta.1969.1.S1_a_at // Ta.10166.1.A1_at // Ta.29587.2.S1_x_at
GO:0043229	C	intracellular organelle	252	476	15812	34647	0.00089	0.014	// TaAffx.98921.1.A1_at // Ta.29587.2.S1_x_at // Ta.8002.1.S1_s_at // Ta.26255.1.S1_at // Ta.1050.1.S1_at // Ta.1305.1.S1_x_at // TaAffx.117880.1.A1_at // Ta.22831.1.S1_x_at // Ta.13250.1.S1_a_at // Ta.4611.1.S1_at // Ta.10329.15.S1_at // Ta.812.4.S1_x_at // TaAffx.128629.3.S1_s_at // Ta.11386.2.S1_x_at // Ta.14111.1.S1_x_at // TaAffx.61545.1.S1_at // TaAffx.3293.1.S1_at // TaAffx.16801.1.S1_s_at…
GO:0043226	C	organelle	252	476	15817	34647	0.00091	0.014	// TaAffx.98921.1.A1_at // Ta.29587.2.S1_x_at // Ta.8002.1.S1_s_at // Ta.26255.1.S1_at // Ta.1050.1.S1_at // Ta.1305.1.S1_x_at // TaAffx.117880.1.A1_at // Ta.22831.1.S1_x_at // Ta.13250.1.S1_a_at // Ta.4611.1.S1_at // Ta.10329.15.S1_at // Ta.812.4.S1_x_at // TaAffx.128629.3.S1_s_at // Ta.11386.2.S1_x_at // Ta.14111.1.S1_x_at // TaAffx.61545.1.S1_at // TaAffx.3293.1.S1_at // TaAffx.16801.1.S1_s_at…
GO:0044435	C	plastid part	15	476	432	34647	0.0013	0.019	// Ta.28361.1.S1_x_at // Ta.27751.3.S1_at // Ta.2899.1.S1_at // Ta.27751.3.S1_x_at // Ta.17050.1.S1_a_at // Ta.506.2.A1_at // Ta.11386.2.S1_x_at // Ta.23123.1.S1_x_at // Ta.1365.1.S1_at // Ta.2752.2.S1_x_at // Ta.6018.1.S1_at // Ta.6572.1.S1_a_at // Ta.1969.1.S1_a_at // Ta.10166.1.A1_at // Ta.29587.2.S1_x_at
GO:0055035	C	plastid thylakoid membrane	8	476	155	34647	0.0018	0.024	// Ta.28361.1.S1_x_at // Ta.27751.3.S1_at // Ta.27751.3.S1_x_at // Ta.29587.2.S1_x_at // Ta.11386.2.S1_x_at // Ta.1969.1.S1_a_at // Ta.6572.1.S1_a_at // Ta.2899.1.S1_at
GO:0009535	C	chloroplast thylakoid membrane	8	476	155	34647	0.0018	0.024	// Ta.28361.1.S1_x_at // Ta.27751.3.S1_at // Ta.27751.3.S1_x_at // Ta.29587.2.S1_x_at // Ta.11386.2.S1_x_at // Ta.1969.1.S1_a_at // Ta.6572.1.S1_a_at // Ta.2899.1.S1_at
GO:0042651	C	thylakoid membrane	8	476	171	34647	0.0032	0.041	// Ta.28361.1.S1_x_at // Ta.27751.3.S1_at // Ta.27751.3.S1_x_at // Ta.29587.2.S1_x_at // Ta.11386.2.S1_x_at // Ta.1969.1.S1_a_at // Ta.6572.1.S1_a_at // Ta.2899.1.S1_at
GO:0015979	P	photosynthesis	11	476	228	34647	0.00046	0.069	// Ta.27751.3.S1_at // Ta.24304.2.S1_a_at // Ta.27751.3.S1_x_at // Ta.27646.1.S1_x_at // Ta.29587.2.S1_x_at // Ta.20639.2.A1_a_at // Ta.22831.1.S1_x_at // Ta.1969.1.S1_a_at // Ta.2752.2.S1_x_at // Ta.27771.1.S1_at // Ta.2402.3.S1_x_at
GO:0009793	P	embryonic development ending in seed dormancy	8	476	114	34647	0.00027	0.069	// Ta.9349.1.S1_at // Ta.9349.1.S1_x_at // TaAffx.129125.1.S1_at // Ta.2251.1.S1_at // Ta.28501.2.S1_x_at // Ta.28501.1.S1_x_at // Ta.28501.1.S1_a_at // Ta.6018.1.S1_at
GO:0019684	P	photosynthesis, light reaction	7	476	91	34647	0.00038	0.069	// Ta.27751.3.S1_at // Ta.27751.3.S1_x_at // Ta.27646.1.S1_x_at // Ta.29587.2.S1_x_at // Ta.20639.2.A1_a_at // Ta.22831.1.S1_x_at // Ta.2402.3.S1_x_at
GO:0008610	P	lipid biosynthetic process	17	476	469	34647	0.0004	0.069	// Ta.23125.2.S1_a_at // TaAffx.25271.1.S1_x_at // Ta.27771.1.S1_at // Ta.23124.1.A1_at // Ta.2251.1.S1_at // Ta.114.1.S1_at // Ta.23124.1.A1_a_at // Ta.13669.1.S1_at // Ta.4210.1.S1_a_at // Ta.27570.1.S1_at // Ta.9181.1.S1_at // Ta.6018.1.S1_at // Ta.9704.1.S1_at // TaAffx.128629.3.S1_s_at // TaAffx.128583.1.S1_at // Ta.7488.2.S1_x_at // Ta.9181.2.S1_x_at
GO:0009570	C	chloroplast stroma	6	476	119	34647	0.0073	0.089	// Ta.506.2.A1_at // Ta.11386.2.S1_x_at // Ta.1365.1.S1_at // Ta.2752.2.S1_x_at // Ta.6018.1.S1_at // Ta.6572.1.S1_a_at
GO:0009534	C	chloroplast thylakoid	8	476	200	34647	0.0078	0.091	// Ta.28361.1.S1_x_at // Ta.27751.3.S1_at // Ta.27751.3.S1_x_at // Ta.29587.2.S1_x_at // Ta.11386.2.S1_x_at // Ta.1969.1.S1_a_at // Ta.6572.1.S1_a_at // Ta.2899.1.S1_at
GO:0008287	C	protein serine/threonine phosphatase complex	6	476	122	34647	0.0081	0.091	// Ta.10098.3.S1_a_at // Ta.6517.1.S1_a_at // Ta.10098.2.S1_a_at // Ta.6517.1.S1_x_at // Ta.12224.1.A1_at // TaAffx.58965.1.S1_at
GO:0031976	C	plastid thylakoid	8	476	205	34647	0.0089	0.096	// Ta.28361.1.S1_x_at // Ta.27751.3.S1_at // Ta.27751.3.S1_x_at // Ta.29587.2.S1_x_at // Ta.11386.2.S1_x_at // Ta.1969.1.S1_a_at // Ta.6572.1.S1_a_at // Ta.2899.1.S1_at
GO:0048316	P	seed development	8	476	135	34647	0.00077	0.099	// Ta.9349.1.S1_at // Ta.9349.1.S1_x_at // TaAffx.129125.1.S1_at // Ta.2251.1.S1_at // Ta.28501.2.S1_x_at // Ta.28501.1.S1_x_at // Ta.28501.1.S1_a_at // Ta.6018.1.S1_at
GO:0034637	P	cellular carbohydrate biosynthetic process	14	476	370	34647	0.00085	0.099	// TaAffx.128418.75.S1_at // TaAffx.25271.1.S1_x_at // Ta.506.2.A1_at // Ta.3539.1.S1_x_at // Ta.30416.2.S1_a_at // Ta.6794.3.S1_x_at // Ta.4210.1.S1_a_at // Ta.3072.1.S1_at // Ta.27771.1.S1_at // Ta.12664.1.S1_at // Ta.993.3.S1_a_at // Ta.6794.2.A1_a_at // Ta.13669.1.S1_at // Ta.6794.1.S1_x_at
GO:0016747	F	transferase activity, transferring acyl groups other than amino-acyl groups	12	476	256	34647	0.00033	0.11	// TaAffx.113177.1.S1_s_at // Ta.23125.2.S1_a_at // Ta.24987.1.S1_at // Ta.7488.2.S1_x_at // Ta.6794.3.S1_x_at // Ta.9498.2.S1_x_at // Ta.3072.1.S1_at // Ta.6018.1.S1_at // Ta.9704.1.S1_at // Ta.6794.2.A1_a_at // Ta.6794.1.S1_x_at // Ta.9498.3.S1_at
GO:0031984	C	organelle subcompartment	8	476	212	34647	0.011	0.11	// Ta.28361.1.S1_x_at // Ta.27751.3.S1_at // Ta.27751.3.S1_x_at // Ta.29587.2.S1_x_at // Ta.11386.2.S1_x_at // Ta.1969.1.S1_a_at // Ta.6572.1.S1_a_at // Ta.2899.1.S1_at
GO:0019852	P	L-ascorbic acid metabolic process	5	476	57	34647	0.0015	0.12	// Ta.6794.2.A1_a_at // Ta.6794.1.S1_x_at // Ta.3539.1.S1_x_at // Ta.6794.3.S1_x_at // Ta.11386.2.S1_x_at
GO:0009765	P	photosynthesis, light harvesting	5	476	55	34647	0.0013	0.12	// Ta.27646.1.S1_x_at // Ta.29587.2.S1_x_at // Ta.2402.3.S1_x_at // Ta.20639.2.A1_a_at // Ta.22831.1.S1_x_at
GO:0044262	P	cellular carbohydrate metabolic process	23	476	830	34647	0.0016	0.12	// Ta.92.1.S1_s_at // TaAffx.128418.75.S1_at // TaAffx.25271.1.S1_x_at // Ta.24987.1.S1_at // Ta.7871.3.S1_a_at // TaAffx.4157.1.S1_at // TaAffx.5634.1.S1_at // Ta.6794.2.A1_a_at // Ta.6794.1.S1_x_at // Ta.4210.1.S1_a_at // Ta.3072.1.S1_at // Ta.12664.1.S1_at // Ta.1242.1.A1_at // Ta.3539.1.S1_x_at // Ta.11120.3.S1_x_at // Ta.30416.2.S1_a_at // Ta.6794.3.S1_x_at // Ta.993.3.S1_a_at // Ta.9577.1.S…
GO:0010154	P	fruit development	8	476	148	34647	0.0014	0.12	// Ta.9349.1.S1_at // Ta.9349.1.S1_x_at // TaAffx.129125.1.S1_at // Ta.2251.1.S1_at // Ta.28501.2.S1_x_at // Ta.28501.1.S1_x_at // Ta.28501.1.S1_a_at // Ta.6018.1.S1_at
GO:0006633	P	fatty acid biosynthetic process	11	476	256	34647	0.0011	0.12	// Ta.23125.2.S1_a_at // TaAffx.25271.1.S1_x_at // Ta.23124.1.A1_at // Ta.114.1.S1_at // Ta.23124.1.A1_a_at // Ta.4210.1.S1_a_at // Ta.9181.1.S1_at // Ta.9704.1.S1_at // Ta.13669.1.S1_at // Ta.7488.2.S1_x_at // Ta.9181.2.S1_x_at
GO:0008415	F	acyltransferase activity	10	476	203	34647	0.00071	0.12	// TaAffx.113177.1.S1_s_at // Ta.23125.2.S1_a_at // Ta.24987.1.S1_at // Ta.7488.2.S1_x_at // Ta.6794.3.S1_x_at // Ta.3072.1.S1_at // Ta.6018.1.S1_at // Ta.9704.1.S1_at // Ta.6794.2.A1_a_at // Ta.6794.1.S1_x_at
GO:0009532	C	plastid stroma	6	476	134	34647	0.012	0.12	// Ta.506.2.A1_at // Ta.11386.2.S1_x_at // Ta.1365.1.S1_at // Ta.2752.2.S1_x_at // Ta.6018.1.S1_at // Ta.6572.1.S1_a_at
GO:0009266	P	response to temperature stimulus	9	476	193	34647	0.0018	0.13	// TaAffx.12752.1.S1_at // TaAffx.75295.1.S1_at // Ta.7238.2.S1_at // Ta.28714.1.S1_at // Ta.6794.3.S1_x_at // Ta.6018.1.S1_at // Ta.6794.2.A1_a_at // Ta.6794.1.S1_x_at // Ta.28177.1.A1_at
GO:0044436	C	thylakoid part	8	476	222	34647	0.014	0.13	// Ta.28361.1.S1_x_at // Ta.27751.3.S1_at // Ta.27751.3.S1_x_at // Ta.29587.2.S1_x_at // Ta.11386.2.S1_x_at // Ta.1969.1.S1_a_at // Ta.6572.1.S1_a_at // Ta.2899.1.S1_at
GO:0016051	P	carbohydrate biosynthetic process	15	476	457	34647	0.0022	0.14	// TaAffx.128418.75.S1_at // TaAffx.25271.1.S1_x_at // Ta.506.2.A1_at // Ta.3539.1.S1_x_at // Ta.30416.2.S1_a_at // Ta.6794.3.S1_x_at // Ta.4210.1.S1_a_at // Ta.3072.1.S1_at // Ta.27771.1.S1_at // Ta.12664.1.S1_at // Ta.993.3.S1_a_at // Ta.6794.2.A1_a_at // Ta.13669.1.S1_at // Ta.6794.1.S1_x_at // Ta.2752.2.S1_x_at
GO:0005975	P	carbohydrate metabolic process	32	476	1347	34647	0.0024	0.15	// Ta.92.1.S1_s_at // TaAffx.128418.75.S1_at // TaAffx.25271.1.S1_x_at // Ta.24987.1.S1_at // Ta.9577.1.S1_at // Ta.7871.3.S1_a_at // TaAffx.4157.1.S1_at // Ta.2752.2.S1_x_at // TaAffx.5634.1.S1_at // Ta.4071.1.S1_a_at // Ta.6794.2.A1_a_at // Ta.6794.1.S1_x_at // Ta.9918.1.S1_at // Ta.4210.1.S1_a_at // Ta.3072.1.S1_at // Ta.12664.1.S1_at // Ta.1242.1.A1_at // Ta.25762.1.S1_at // Ta.7451.1.A1_at /…
GO:0016746	F	transferase activity, transferring acyl groups	12	476	303	34647	0.0014	0.15	// TaAffx.113177.1.S1_s_at // Ta.23125.2.S1_a_at // Ta.24987.1.S1_at // Ta.7488.2.S1_x_at // Ta.6794.3.S1_x_at // Ta.9498.2.S1_x_at // Ta.3072.1.S1_at // Ta.6018.1.S1_at // Ta.9704.1.S1_at // Ta.6794.2.A1_a_at // Ta.6794.1.S1_x_at // Ta.9498.3.S1_at
GO:0043234	C	protein complex	43	476	2258	34647	0.021	0.2	// TaAffx.129125.1.S1_at // Ta.24304.2.S1_a_at // Ta.114.1.S1_at // Ta.22831.1.S1_x_at // Ta.7871.3.S1_a_at // Ta.1365.1.S1_at // Ta.2752.2.S1_x_at // Ta.812.4.S1_x_at // Ta.12224.1.A1_at // Ta.7488.2.S1_x_at // TaAffx.71746.1.A1_at // Ta.10098.3.S1_a_at // Ta.27751.3.S1_at // Ta.10723.1.A1_at // Ta.27562.1.S1_at // Ta.24806.2.S1_a_at // Ta.29451.1.A1_at // Ta.4210.1.S1_a_at // Ta.812.3.S1_x_at /…
GO:0009791	P	post-embryonic development	10	476	259	34647	0.0039	0.23	// Ta.9349.1.S1_at // Ta.9349.1.S1_x_at // TaAffx.129125.1.S1_at // Ta.2251.1.S1_at // Ta.28501.2.S1_x_at // Ta.28501.1.S1_x_at // Ta.28501.1.S1_a_at // Ta.27570.1.S1_at // TaAffx.38522.1.A1_at // Ta.6018.1.S1_at
GO:0006631	P	fatty acid metabolic process	12	476	351	34647	0.0043	0.24	// Ta.23125.2.S1_a_at // TaAffx.25271.1.S1_x_at // Ta.23124.1.A1_at // Ta.114.1.S1_at // Ta.23124.1.A1_a_at // Ta.4210.1.S1_a_at // Ta.9181.1.S1_at // Ta.9704.1.S1_at // Ta.13669.1.S1_at // Ta.7488.2.S1_x_at // Ta.9181.2.S1_x_at // Ta.1026.3.S1_x_at
GO:0009790	P	embryonic development	9	476	223	34647	0.0046	0.24	// Ta.9349.1.S1_at // Ta.9349.1.S1_x_at // TaAffx.129125.1.S1_at // Ta.2251.1.S1_at // Ta.28501.2.S1_x_at // Ta.713.1.A1_at // Ta.28501.1.S1_a_at // Ta.28501.1.S1_x_at // Ta.6018.1.S1_at
GO:0006066	P	alcohol metabolic process	18	476	649	34647	0.0048	0.24	// TaAffx.25271.1.S1_x_at // Ta.506.2.A1_at // Ta.3539.1.S1_x_at // Ta.11120.3.S1_x_at // Ta.2251.1.S1_at // Ta.9577.1.S1_at // Ta.6794.3.S1_x_at // Ta.13669.1.S1_at // Ta.4210.1.S1_a_at // Ta.7871.3.S1_a_at // TaAffx.4157.1.S1_at // Ta.3072.1.S1_at // Ta.24987.1.S1_at // Ta.10680.1.S1_at // Ta.993.3.S1_a_at // Ta.6794.2.A1_a_at // TaAffx.128583.1.S1_at // Ta.6794.1.S1_x_at
GO:0009628	P	response to abiotic stimulus	17	476	617	34647	0.0064	0.31	// Ta.2441.1.S1_at // Ta.9349.1.S1_at // Ta.9349.1.S1_x_at // TaAffx.129125.1.S1_at // Ta.27771.1.S1_at // Ta.6794.3.S1_x_at // TaAffx.12752.1.S1_at // TaAffx.75295.1.S1_at // Ta.7238.2.S1_at // Ta.28714.1.S1_at // Ta.27570.1.S1_at // Ta.10329.15.S1_at // Ta.6018.1.S1_at // Ta.6794.2.A1_a_at // Ta.6794.1.S1_x_at // Ta.28177.1.A1_at // TaAffx.38522.1.A1_at
GO:0032787	P	monocarboxylic acid metabolic process	21	476	840	34647	0.0075	0.33	// Ta.23125.2.S1_a_at // TaAffx.25271.1.S1_x_at // Ta.23373.3.S1_at // Ta.12664.1.S1_at // Ta.23124.1.A1_at // Ta.27771.1.S1_at // Ta.9181.2.S1_x_at // Ta.28091.1.S1_at // Ta.23124.1.A1_a_at // Ta.13669.1.S1_at // Ta.4210.1.S1_a_at // Ta.506.2.A1_at // Ta.9181.1.S1_at // Ta.2752.2.S1_x_at // Ta.24987.1.S1_at // Ta.9704.1.S1_at // Ta.993.3.S1_a_at // Ta.1026.3.S1_x_at // Ta.7488.2.S1_x_at // Ta.11…
GO:0019318	P	hexose metabolic process	14	476	481	34647	0.0082	0.33	// TaAffx.25271.1.S1_x_at // Ta.506.2.A1_at // Ta.3539.1.S1_x_at // Ta.11120.3.S1_x_at // Ta.9577.1.S1_at // Ta.6794.3.S1_x_at // Ta.4210.1.S1_a_at // Ta.3072.1.S1_at // Ta.24987.1.S1_at // Ta.10680.1.S1_at // Ta.993.3.S1_a_at // Ta.6794.2.A1_a_at // Ta.13669.1.S1_at // Ta.6794.1.S1_x_at
GO:0006739	P	NADP metabolic process	6	476	124	34647	0.0087	0.33	// TaAffx.25271.1.S1_x_at // Ta.506.2.A1_at // Ta.4210.1.S1_a_at // Ta.9577.1.S1_at // Ta.993.3.S1_a_at // Ta.13669.1.S1_at
GO:0006740	P	NADPH regeneration	6	476	124	34647	0.0087	0.33	// TaAffx.25271.1.S1_x_at // Ta.506.2.A1_at // Ta.4210.1.S1_a_at // Ta.9577.1.S1_at // Ta.993.3.S1_a_at // Ta.13669.1.S1_at
GO:0009409	P	response to cold	6	476	124	34647	0.0087	0.33	// TaAffx.12752.1.S1_at // TaAffx.75295.1.S1_at // Ta.7238.2.S1_at // Ta.28714.1.S1_at // Ta.6018.1.S1_at // Ta.28177.1.A1_at
GO:0006098	P	pentose-phosphate shunt	6	476	124	34647	0.0087	0.33	// TaAffx.25271.1.S1_x_at // Ta.506.2.A1_at // Ta.4210.1.S1_a_at // Ta.9577.1.S1_at // Ta.993.3.S1_a_at // Ta.13669.1.S1_at
GO:0006470	P	protein amino acid dephosphorylation	7	476	172	34647	0.011	0.36	// Ta.10098.3.S1_a_at // Ta.6517.1.S1_a_at // TaAffx.92369.1.S1_at // Ta.10098.2.S1_a_at // Ta.6517.1.S1_x_at // Ta.12224.1.A1_at // TaAffx.83997.1.S1_x_at
GO:0006769	P	nicotinamide metabolic process	6	476	132	34647	0.012	0.36	// TaAffx.25271.1.S1_x_at // Ta.506.2.A1_at // Ta.4210.1.S1_a_at // Ta.9577.1.S1_at // Ta.993.3.S1_a_at // Ta.13669.1.S1_at
GO:0046496	P	nicotinamide nucleotide metabolic process	6	476	128	34647	0.01	0.36	// TaAffx.25271.1.S1_x_at // Ta.506.2.A1_at // Ta.4210.1.S1_a_at // Ta.9577.1.S1_at // Ta.993.3.S1_a_at // Ta.13669.1.S1_at
GO:0005996	P	monosaccharide metabolic process	15	476	552	34647	0.011	0.36	// TaAffx.25271.1.S1_x_at // Ta.506.2.A1_at // Ta.3539.1.S1_x_at // Ta.11120.3.S1_x_at // Ta.9577.1.S1_at // Ta.6794.3.S1_x_at // Ta.4210.1.S1_a_at // TaAffx.4157.1.S1_at // Ta.3072.1.S1_at // Ta.24987.1.S1_at // Ta.10680.1.S1_at // Ta.993.3.S1_a_at // Ta.6794.2.A1_a_at // Ta.13669.1.S1_at // Ta.6794.1.S1_x_at
GO:0006090	P	pyruvate metabolic process	10	476	306	34647	0.012	0.36	// TaAffx.25271.1.S1_x_at // Ta.27771.1.S1_at // Ta.114.1.S1_at // Ta.23373.3.S1_at // Ta.4210.1.S1_a_at // Ta.3072.1.S1_at // Ta.24987.1.S1_at // Ta.506.2.A1_at // Ta.993.3.S1_a_at // Ta.13669.1.S1_at
GO:0009820	P	alkaloid metabolic process	7	476	173	34647	0.012	0.36	// TaAffx.25271.1.S1_x_at // Ta.506.2.A1_at // Ta.4210.1.S1_a_at // Ta.7022.1.S1_x_at // Ta.9577.1.S1_at // Ta.993.3.S1_a_at // Ta.13669.1.S1_at
GO:0016311	P	dephosphorylation	7	476	178	34647	0.013	0.4	// Ta.10098.3.S1_a_at // Ta.6517.1.S1_a_at // TaAffx.92369.1.S1_at // Ta.10098.2.S1_a_at // Ta.6517.1.S1_x_at // Ta.12224.1.A1_at // TaAffx.83997.1.S1_x_at
GO:0043565	F	sequence-specific DNA binding	8	476	189	34647	0.0057	0.42	// Ta.10723.1.A1_at // Ta.24806.3.S1_at // Ta.24806.2.S1_a_at // TaAffx.779.1.S1_s_at // Ta.24806.1.S1_x_at // Ta.7755.2.S1_a_at // Ta.9421.1.S1_at // Ta.2790.1.S1_at
GO:0031406	F	carboxylic acid binding	5	476	81	34647	0.0063	0.42	// Ta.114.1.S1_at // Ta.9181.1.S1_at // Ta.9181.2.S1_x_at // Ta.3025.2.S1_at // Ta.3072.1.S1_at
GO:0019362	P	pyridine nucleotide metabolic process	6	476	141	34647	0.015	0.45	// TaAffx.25271.1.S1_x_at // Ta.506.2.A1_at // Ta.4210.1.S1_a_at // Ta.9577.1.S1_at // Ta.993.3.S1_a_at // Ta.13669.1.S1_at
GO:0006629	P	lipid metabolic process	20	476	867	34647	0.019	0.54	// Ta.23125.2.S1_a_at // TaAffx.25271.1.S1_x_at // Ta.27771.1.S1_at // Ta.23124.1.A1_at // Ta.2251.1.S1_at // Ta.114.1.S1_at // Ta.23124.1.A1_a_at // Ta.13669.1.S1_at // Ta.4210.1.S1_a_at // Ta.27570.1.S1_at // Ta.7871.3.S1_a_at // Ta.15546.1.S1_at // Ta.9181.1.S1_at // Ta.6018.1.S1_at // Ta.9704.1.S1_at // TaAffx.128629.3.S1_s_at // TaAffx.128583.1.S1_at // Ta.7488.2.S1_x_at // Ta.9181.2.S1_x_at…
GO:0043603	P	cellular amide metabolic process	6	476	149	34647	0.019	0.54	// TaAffx.25271.1.S1_x_at // Ta.506.2.A1_at // Ta.4210.1.S1_a_at // Ta.9577.1.S1_at // Ta.993.3.S1_a_at // Ta.13669.1.S1_at
GO:0016020	C	membrane	78	476	4781	34647	0.062	0.56	// Ta.28361.1.S1_x_at // Ta.27110.1.S1_x_at // Ta.5516.3.S1_a_at // Ta.19248.1.S1_at // Ta.24304.2.S1_a_at // Ta.5704.1.A1_at // Ta.10308.3.S1_x_at // Ta.24547.1.S1_x_at // Ta.28330.1.S1_at // Ta.22831.1.S1_x_at // Ta.13721.2.S1_x_at // Ta.21043.1.S1_x_at // Ta.28483.1.S1_at // Ta.10280.1.S1_at // Ta.27752.1.S1_x_at // TaAffx.94321.1.S1_at // TaAffx.128629.3.S1_s_at // Ta.11386.2.S1_x_at // Ta.14…
GO:0004721	F	phosphoprotein phosphatase activity	6	476	134	34647	0.012	0.58	// Ta.10098.3.S1_a_at // Ta.6517.1.S1_a_at // Ta.10098.2.S1_a_at // Ta.6517.1.S1_x_at // Ta.12224.1.A1_at // TaAffx.83997.1.S1_x_at
GO:0004722	F	protein serine/threonine phosphatase activity	5	476	95	34647	0.012	0.58	// Ta.10098.3.S1_a_at // Ta.6517.1.S1_x_at // Ta.6517.1.S1_a_at // Ta.12224.1.A1_at // Ta.10098.2.S1_a_at
GO:0012505	C	endomembrane system	14	476	652	34647	0.072	0.63	// TaAffx.113177.1.S1_s_at // Ta.5279.2.S1_at // Ta.27110.1.S1_x_at // Ta.628.1.S1_x_at // Ta.28304.2.S1_x_at // Ta.28501.2.S1_x_at // Ta.28315.1.S1_at // Ta.28501.1.S1_a_at // Ta.28501.1.S1_x_at // Ta.5279.2.S1_x_at // Ta.1088.1.A1_at // Ta.5279.1.A1_s_at // TaAffx.3019.1.S1_x_at // Ta.5279.1.A1_x_at
GO:0031090	C	organelle membrane	17	476	841	34647	0.078	0.67	// Ta.28361.1.S1_x_at // Ta.27110.1.S1_x_at // Ta.29587.2.S1_x_at // Ta.28315.1.S1_at // Ta.27751.3.S1_x_at // Ta.17050.1.S1_a_at // Ta.7625.1.S1_x_at // Ta.11386.2.S1_x_at // Ta.23123.1.S1_x_at // Ta.1969.1.S1_a_at // Ta.1082.3.S1_x_at // Ta.1082.2.S1_x_at // Ta.6572.1.S1_a_at // TaAffx.128629.3.S1_s_at // Ta.2899.1.S1_at // Ta.10166.1.A1_at // Ta.27751.3.S1_at
GO:0009651	P	response to salt stress	6	476	161	34647	0.027	0.72	// TaAffx.129125.1.S1_at // TaAffx.75295.1.S1_at // Ta.6794.3.S1_x_at // Ta.6018.1.S1_at // Ta.6794.2.A1_a_at // Ta.6794.1.S1_x_at
GO:0016053	P	organic acid biosynthetic process	16	476	678	34647	0.029	0.73	// Ta.23125.2.S1_a_at // TaAffx.25271.1.S1_x_at // Ta.3539.1.S1_x_at // Ta.23124.1.A1_at // Ta.7488.2.S1_x_at // Ta.114.1.S1_at // Ta.23124.1.A1_a_at // Ta.4210.1.S1_a_at // Ta.9181.1.S1_at // Ta.6794.3.S1_x_at // Ta.9704.1.S1_at // Ta.12664.1.S1_at // Ta.6794.2.A1_a_at // Ta.13669.1.S1_at // Ta.6794.1.S1_x_at // Ta.9181.2.S1_x_at
GO:0046394	P	carboxylic acid biosynthetic process	16	476	678	34647	0.029	0.73	// Ta.23125.2.S1_a_at // TaAffx.25271.1.S1_x_at // Ta.3539.1.S1_x_at // Ta.23124.1.A1_at // Ta.7488.2.S1_x_at // Ta.114.1.S1_at // Ta.23124.1.A1_a_at // Ta.4210.1.S1_a_at // Ta.9181.1.S1_at // Ta.6794.3.S1_x_at // Ta.9704.1.S1_at // Ta.12664.1.S1_at // Ta.6794.2.A1_a_at // Ta.13669.1.S1_at // Ta.6794.1.S1_x_at // Ta.9181.2.S1_x_at
GO:0034641	P	cellular nitrogen compound metabolic process	18	476	796	34647	0.03	0.76	// TaAffx.25271.1.S1_x_at // Ta.435.1.S1_at // TaAffx.18131.1.S1_at // Ta.25901.2.A1_x_at // Ta.4936.1.S1_at // TaAffx.71395.1.S1_at // TaAffx.75295.1.S1_at // Ta.506.2.A1_at // Ta.13669.1.S1_at // Ta.4210.1.S1_a_at // TaAffx.15468.1.S1_at // Ta.14470.1.S1_x_at // Ta.9577.1.S1_at // Ta.993.3.S1_a_at // Ta.7022.1.S1_x_at // Ta.735.1.S1_at // TaAffx.83997.1.S1_x_at // TaAffx.129158.1.A1_at
GO:0003006	P	reproductive developmental process	9	476	322	34647	0.038	0.9	// Ta.9349.1.S1_at // Ta.9349.1.S1_x_at // TaAffx.129125.1.S1_at // Ta.2251.1.S1_at // Ta.28501.2.S1_x_at // Ta.28501.1.S1_x_at // Ta.28501.1.S1_a_at // TaAffx.117155.1.S1_at // Ta.6018.1.S1_at
GO:0006970	P	response to osmotic stress	6	476	175	34647	0.037	0.9	// TaAffx.129125.1.S1_at // TaAffx.75295.1.S1_at // Ta.6794.3.S1_x_at // Ta.6018.1.S1_at // Ta.6794.2.A1_a_at // Ta.6794.1.S1_x_at
GO:0032991	C	macromolecular complex	55	476	3381	34647	0.11	0.91	// TaAffx.129125.1.S1_at // Ta.24304.2.S1_a_at // TaAffx.75295.1.S1_at // Ta.114.1.S1_at // Ta.1305.1.S1_x_at // Ta.22831.1.S1_x_at // Ta.7871.3.S1_a_at // Ta.1365.1.S1_at // Ta.10329.15.S1_at // Ta.812.4.S1_x_at // Ta.12224.1.A1_at // Ta.7488.2.S1_x_at // TaAffx.71746.1.A1_at // Ta.10098.3.S1_a_at // TaAffx.128418.49.S1_at // Ta.27751.3.S1_at // Ta.10723.1.A1_at // Ta.27562.1.S1_at // Ta.24806.2…
GO:0008104	P	protein localization	7	476	554	34647	0.64	1	// Ta.1747.1.S1_at // Ta.21327.3.A1_x_at // Ta.7625.1.S1_x_at // Ta.21327.1.S1_x_at // Ta.23123.1.S1_x_at // Ta.28735.1.S1_a_at // Ta.1026.3.S1_x_at
GO:0080090	P	regulation of primary metabolic process	23	476	1418	34647	0.24	1	// Ta.12537.1.A1_at // TaAffx.92431.1.A1_at // Ta.1305.1.S1_x_at // TaAffx.129125.1.S1_at // Ta.23689.1.S1_at // Ta.1026.3.S1_x_at // Ta.10723.1.A1_at // Ta.14435.1.S1_at // Ta.24806.2.S1_a_at // Ta.29451.1.A1_at // TaAffx.128733.1.S1_x_at // Ta.9421.1.S1_at // TaAffx.12752.1.S1_at // Ta.1305.2.S1_x_at // Ta.9971.1.A1_at // Ta.10047.1.S1_s_at // Ta.7389.1.S1_x_at // Ta.9349.1.S1_at // Ta.9349.1.S…
GO:0019222	P	regulation of metabolic process	23	476	1535	34647	0.37	1	// Ta.12537.1.A1_at // TaAffx.92431.1.A1_at // Ta.1305.1.S1_x_at // TaAffx.129125.1.S1_at // Ta.23689.1.S1_at // Ta.1026.3.S1_x_at // Ta.10723.1.A1_at // Ta.14435.1.S1_at // Ta.24806.2.S1_a_at // Ta.29451.1.A1_at // TaAffx.128733.1.S1_x_at // Ta.9421.1.S1_at // TaAffx.12752.1.S1_at // Ta.1305.2.S1_x_at // Ta.9971.1.A1_at // Ta.10047.1.S1_s_at // Ta.7389.1.S1_x_at // Ta.9349.1.S1_at // Ta.9349.1.S…
GO:0015976	P	carbon utilization	6	476	242	34647	0.12	1	// Ta.5227.1.S1_x_at // TaAffx.25271.1.S1_x_at // Ta.506.2.A1_at // Ta.4210.1.S1_a_at // Ta.27771.1.S1_at // Ta.13669.1.S1_at
GO:0007165	P	signal transduction	6	476	1005	34647	0.99	1	// Ta.27562.1.S1_at // Ta.4936.1.S1_at // TaAffx.71395.1.S1_at // TaAffx.117155.1.S1_at // TaAffx.38522.1.A1_at // TaAffx.58965.1.S1_at
GO:0000003	P	reproduction	11	476	457	34647	0.056	1	// TaAffx.128418.49.S1_at // Ta.9349.1.S1_at // Ta.9349.1.S1_x_at // TaAffx.129125.1.S1_at // Ta.2251.1.S1_at // Ta.28501.2.S1_x_at // Ta.28501.1.S1_x_at // Ta.28501.1.S1_a_at // TaAffx.117155.1.S1_at // Ta.6018.1.S1_at // Ta.10186.1.S1_at
GO:0048513	P	organ development	5	476	320	34647	0.45	1	// Ta.27570.1.S1_at // Ta.9349.1.S1_at // Ta.9349.1.S1_x_at // Ta.28735.1.S1_a_at // TaAffx.38522.1.A1_at
GO:0006073	P	cellular glucan metabolic process	8	476	352	34647	0.12	1	// TaAffx.5634.1.S1_at // Ta.11120.3.S1_x_at // Ta.6794.3.S1_x_at // Ta.27771.1.S1_at // Ta.9577.1.S1_at // Ta.6794.2.A1_a_at // Ta.6794.1.S1_x_at // Ta.1242.1.A1_at
GO:0009314	P	response to radiation	6	476	232	34647	0.11	1	// Ta.2441.1.S1_at // Ta.9349.1.S1_at // Ta.9349.1.S1_x_at // Ta.27570.1.S1_at // TaAffx.38522.1.A1_at // Ta.27771.1.S1_at
GO:0048519	P	negative regulation of biological process	5	476	244	34647	0.25	1	// Ta.9349.1.S1_at // Ta.9349.1.S1_x_at // TaAffx.129125.1.S1_at // Ta.23373.3.S1_at // Ta.14435.1.S1_at
GO:0033036	P	macromolecule localization	8	476	572	34647	0.53	1	// TaAffx.98921.1.A1_at // Ta.1747.1.S1_at // Ta.7625.1.S1_x_at // Ta.21327.1.S1_x_at // Ta.23123.1.S1_x_at // Ta.21327.3.A1_x_at // Ta.28735.1.S1_a_at // Ta.1026.3.S1_x_at
GO:0006767	P	water-soluble vitamin metabolic process	5	476	293	34647	0.38	1	// Ta.6794.2.A1_a_at // Ta.6794.1.S1_x_at // Ta.3539.1.S1_x_at // Ta.6794.3.S1_x_at // Ta.11386.2.S1_x_at
GO:0006766	P	vitamin metabolic process	5	476	305	34647	0.41	1	// Ta.6794.2.A1_a_at // Ta.6794.1.S1_x_at // Ta.3539.1.S1_x_at // Ta.6794.3.S1_x_at // Ta.11386.2.S1_x_at
GO:0060255	P	regulation of macromolecule metabolic process	23	476	1458	34647	0.28	1	// Ta.12537.1.A1_at // TaAffx.92431.1.A1_at // Ta.1305.1.S1_x_at // TaAffx.129125.1.S1_at // Ta.23689.1.S1_at // Ta.1026.3.S1_x_at // Ta.10723.1.A1_at // Ta.14435.1.S1_at // Ta.24806.2.S1_a_at // Ta.29451.1.A1_at // TaAffx.128733.1.S1_x_at // Ta.9421.1.S1_at // TaAffx.12752.1.S1_at // Ta.1305.2.S1_x_at // Ta.9971.1.A1_at // Ta.10047.1.S1_s_at // Ta.7389.1.S1_x_at // Ta.9349.1.S1_at // Ta.9349.1.S…
GO:0045184	P	establishment of protein localization	7	476	538	34647	0.61	1	// Ta.1747.1.S1_at // Ta.21327.3.A1_x_at // Ta.7625.1.S1_x_at // Ta.21327.1.S1_x_at // Ta.23123.1.S1_x_at // Ta.28735.1.S1_a_at // Ta.1026.3.S1_x_at
GO:0043436	P	oxoacid metabolic process	37	476	2086	34647	0.071	1	// TaAffx.25271.1.S1_x_at // Ta.4936.1.S1_at // Ta.114.1.S1_at // Ta.7022.1.S1_x_at // Ta.2752.2.S1_x_at // Ta.24987.1.S1_at // Ta.6794.2.A1_a_at // Ta.735.1.S1_at // Ta.7488.2.S1_x_at // Ta.1026.3.S1_x_at // Ta.14470.1.S1_x_at // Ta.435.1.S1_at // Ta.506.2.A1_at // Ta.6794.1.S1_x_at // TaAffx.75295.1.S1_at // Ta.11386.2.S1_x_at // Ta.4210.1.S1_a_at // Ta.3072.1.S1_at // Ta.9704.1.S1_at // Ta.126…
GO:0051707	P	response to other organism	6	476	272	34647	0.18	1	// Ta.9349.1.S1_at // Ta.9349.1.S1_x_at // Ta.6794.3.S1_x_at // Ta.27752.1.S1_x_at // Ta.6794.2.A1_a_at // Ta.6794.1.S1_x_at
GO:0010033	P	response to organic substance	10	476	529	34647	0.2	1	// Ta.9349.1.S1_at // Ta.9349.1.S1_x_at // Ta.14435.1.S1_at // Ta.27570.1.S1_at // Ta.6794.3.S1_x_at // TaAffx.128733.1.S1_x_at // TaAffx.38522.1.A1_at // Ta.6018.1.S1_at // Ta.6794.2.A1_a_at // Ta.6794.1.S1_x_at
GO:0051704	P	multi-organism process	6	476	366	34647	0.39	1	// Ta.9349.1.S1_at // Ta.9349.1.S1_x_at // Ta.6794.3.S1_x_at // Ta.27752.1.S1_x_at // Ta.6794.2.A1_a_at // Ta.6794.1.S1_x_at
GO:0044248	P	cellular catabolic process	12	476	1098	34647	0.82	1	// TaAffx.25271.1.S1_x_at // TaAffx.129125.1.S1_at // Ta.9692.2.S1_at // Ta.506.2.A1_at // Ta.4210.1.S1_a_at // Ta.7022.1.S1_x_at // Ta.3072.1.S1_at // Ta.24987.1.S1_at // Ta.9577.1.S1_at // Ta.993.3.S1_a_at // Ta.13669.1.S1_at // Ta.1026.3.S1_x_at
GO:0009607	P	response to biotic stimulus	6	476	310	34647	0.26	1	// Ta.9349.1.S1_at // Ta.9349.1.S1_x_at // Ta.6794.3.S1_x_at // Ta.27752.1.S1_x_at // Ta.6794.2.A1_a_at // Ta.6794.1.S1_x_at
GO:0006575	P	cellular amino acid derivative metabolic process	5	476	591	34647	0.91	1	// Ta.25596.3.A1_a_at // Ta.25596.3.A1_x_at // Ta.7022.1.S1_x_at // Ta.435.1.S1_at // Ta.23373.3.S1_at
GO:0019538	P	protein metabolic process	43	476	3699	34647	0.89	1	// Ta.14111.2.S1_x_at // Ta.12543.1.S1_at // TaAffx.129125.1.S1_at // Ta.9998.1.S1_at // Ta.1050.1.S1_at // Ta.4936.1.S1_at // Ta.6517.1.S1_a_at // Ta.1305.1.S1_x_at // Ta.735.1.S1_at // Ta.1026.3.S1_x_at // Ta.10098.3.S1_a_at // TaAffx.71395.1.S1_at // TaAffx.16801.1.S1_s_at // Ta.19538.1.S1_at // TaAffx.75295.1.S1_at // TaAffx.92369.1.S1_at // Ta.614.2.S1_at // Ta.6517.1.S1_x_at // Ta.16039.1.S…
GO:0016052	P	carbohydrate catabolic process	8	476	418	34647	0.22	1	// TaAffx.25271.1.S1_x_at // Ta.506.2.A1_at // Ta.4210.1.S1_a_at // Ta.3072.1.S1_at // Ta.24987.1.S1_at // Ta.9577.1.S1_at // Ta.993.3.S1_a_at // Ta.13669.1.S1_at
GO:0009725	P	response to hormone stimulus	6	476	396	34647	0.46	1	// Ta.9349.1.S1_at // Ta.9349.1.S1_x_at // Ta.14435.1.S1_at // Ta.27570.1.S1_at // TaAffx.38522.1.A1_at // Ta.6018.1.S1_at
GO:0019320	P	hexose catabolic process	8	476	311	34647	0.07	1	// TaAffx.25271.1.S1_x_at // Ta.506.2.A1_at // Ta.4210.1.S1_a_at // Ta.3072.1.S1_at // Ta.24987.1.S1_at // Ta.9577.1.S1_at // Ta.993.3.S1_a_at // Ta.13669.1.S1_at
GO:0022607	P	cellular component assembly	7	476	336	34647	0.19	1	// Ta.812.1.S1_x_at // TaAffx.128418.49.S1_at // Ta.2343.1.S1_x_at // Ta.812.3.S1_x_at // Ta.1365.1.S1_at // Ta.10329.15.S1_at // Ta.812.4.S1_x_at
GO:0006807	P	nitrogen compound metabolic process	51	476	4247	34647	0.86	1	// Ta.12537.1.A1_at // Ta.14470.1.S1_x_at // Ta.5227.1.S1_x_at // TaAffx.25271.1.S1_x_at // TaAffx.92431.1.A1_at // Ta.4936.1.S1_at // Ta.9971.1.A1_at // Ta.7631.1.S1_at // Ta.28501.1.S1_x_at // Ta.30353.3.S1_a_at // Ta.7022.1.S1_x_at // Ta.506.2.A1_at // TaAffx.129125.1.S1_at // Ta.23689.1.S1_at // Ta.735.1.S1_at // Ta.3276.1.S1_a_at // Ta.10723.1.A1_at // Ta.435.1.S1_at // Ta.14435.1.S1_at // T…
GO:0009069	P	serine family amino acid metabolic process	7	476	637	34647	0.77	1	// Ta.14470.1.S1_x_at // Ta.435.1.S1_at // TaAffx.18131.1.S1_at // Ta.4936.1.S1_at // TaAffx.71395.1.S1_at // TaAffx.75295.1.S1_at // TaAffx.15468.1.S1_at
GO:0050789	P	regulation of biological process	34	476	2691	34647	0.72	1	// Ta.12537.1.A1_at // TaAffx.92431.1.A1_at // Ta.1050.1.S1_at // Ta.4936.1.S1_at // Ta.1305.1.S1_x_at // TaAffx.129125.1.S1_at // Ta.23689.1.S1_at // Ta.29451.1.A1_at // TaAffx.58965.1.S1_at // Ta.1026.3.S1_x_at // Ta.10723.1.A1_at // Ta.14435.1.S1_at // Ta.27562.1.S1_at // Ta.24806.2.S1_a_at // Ta.28735.1.S1_a_at // TaAffx.128733.1.S1_x_at // Ta.9421.1.S1_at // Ta.6052.3.S1_at // Ta.1251.1.S1_a…
GO:0044267	P	cellular protein metabolic process	35	476	3002	34647	0.86	1	// TaAffx.129125.1.S1_at // Ta.1050.1.S1_at // Ta.4936.1.S1_at // Ta.6517.1.S1_a_at // Ta.1305.1.S1_x_at // Ta.735.1.S1_at // Ta.10098.3.S1_a_at // TaAffx.71395.1.S1_at // TaAffx.16801.1.S1_s_at // Ta.19538.1.S1_at // TaAffx.75295.1.S1_at // TaAffx.92369.1.S1_at // Ta.614.2.S1_at // Ta.6517.1.S1_x_at // Ta.16039.1.S1_at // TaAffx.18131.1.S1_at // Ta.27646.1.S1_x_at // Ta.29587.2.S1_x_at // Ta.130…
GO:0044264	P	cellular polysaccharide metabolic process	8	476	358	34647	0.13	1	// TaAffx.5634.1.S1_at // Ta.11120.3.S1_x_at // Ta.6794.3.S1_x_at // Ta.27771.1.S1_at // Ta.9577.1.S1_at // Ta.6794.2.A1_a_at // Ta.6794.1.S1_x_at // Ta.1242.1.A1_at
GO:0044265	P	cellular macromolecule catabolic process	10	476	643	34647	0.39	1	// TaAffx.25271.1.S1_x_at // TaAffx.129125.1.S1_at // Ta.9692.2.S1_at // Ta.506.2.A1_at // Ta.4210.1.S1_a_at // Ta.3072.1.S1_at // Ta.24987.1.S1_at // Ta.9577.1.S1_at // Ta.993.3.S1_a_at // Ta.13669.1.S1_at
GO:0044260	P	cellular macromolecule metabolic process	74	476	5574	34647	0.64	1	// Ta.12537.1.A1_at // Ta.14470.1.S1_x_at // TaAffx.25271.1.S1_x_at // TaAffx.92431.1.A1_at // Ta.24987.1.S1_at // Ta.1050.1.S1_at // Ta.4936.1.S1_at // Ta.6517.1.S1_a_at // Ta.1305.1.S1_x_at // Ta.7631.1.S1_at // Ta.20639.2.A1_a_at // Ta.27771.1.S1_at // TaAffx.5634.1.S1_at // TaAffx.129125.1.S1_at // Ta.6794.2.A1_a_at // Ta.735.1.S1_at // Ta.6794.1.S1_x_at // Ta.23689.1.S1_at // Ta.3276.1.S1_a_…
GO:0042254	P	ribosome biogenesis	5	476	734	34647	0.97	1	// Ta.614.2.S1_at // TaAffx.16801.1.S1_s_at // Ta.12746.1.S1_at // Ta.21210.1.S1_at // Ta.13366.2.S1_x_at
GO:0016043	P	cellular component organization	13	476	870	34647	0.42	1	// Ta.812.1.S1_x_at // TaAffx.128418.49.S1_at // Ta.2343.1.S1_x_at // Ta.7419.2.A1_a_at // Ta.713.1.A1_at // Ta.28315.1.S1_at // Ta.812.3.S1_x_at // Ta.1365.1.S1_at // Ta.10329.15.S1_at // Ta.812.4.S1_x_at // TaAffx.16487.1.A1_at // Ta.3276.1.S1_a_at // Ta.1026.3.S1_x_at
GO:0065003	P	macromolecular complex assembly	7	476	319	34647	0.16	1	// Ta.812.1.S1_x_at // TaAffx.128418.49.S1_at // Ta.2343.1.S1_x_at // Ta.812.3.S1_x_at // Ta.1365.1.S1_at // Ta.10329.15.S1_at // Ta.812.4.S1_x_at
GO:0065007	P	biological regulation	37	476	2908	34647	0.71	1	// Ta.12537.1.A1_at // TaAffx.92431.1.A1_at // Ta.1050.1.S1_at // Ta.4936.1.S1_at // Ta.1305.1.S1_x_at // TaAffx.129125.1.S1_at // Ta.23689.1.S1_at // Ta.29451.1.A1_at // TaAffx.58965.1.S1_at // Ta.1026.3.S1_x_at // Ta.2441.1.S1_at // Ta.10723.1.A1_at // Ta.14435.1.S1_at // Ta.27562.1.S1_at // Ta.24806.2.S1_a_at // Ta.28735.1.S1_a_at // TaAffx.128733.1.S1_x_at // Ta.9421.1.S1_at // Ta.6052.3.S1_a…
GO:0065008	P	regulation of biological quality	8	476	474	34647	0.33	1	// Ta.9349.1.S1_at // Ta.9349.1.S1_x_at // Ta.628.1.S1_x_at // Ta.1050.1.S1_at // Ta.1251.1.S1_at // Ta.27570.1.S1_at // Ta.6052.3.S1_at // TaAffx.128583.1.S1_at
GO:0006118	P	electron transport	15	476	1196	34647	0.67	1	// Ta.3857.1.A1_at // Ta.27110.1.S1_x_at // Ta.14435.1.S1_at // Ta.6724.1.S1_x_at // Ta.6423.1.A1_at // Ta.6423.2.S1_at // Ta.29962.1.A1_at // Ta.18203.1.S1_at // Ta.11386.2.S1_x_at // Ta.3590.1.S1_s_at // Ta.1969.1.S1_a_at // Ta.16251.1.S1_a_at // Ta.6572.1.S1_a_at // Ta.6052.3.S1_at // Ta.6517.1.S1_a_at
GO:0009308	P	amine metabolic process	14	476	1458	34647	0.94	1	// Ta.14470.1.S1_x_at // Ta.435.1.S1_at // TaAffx.18131.1.S1_at // Ta.4936.1.S1_at // TaAffx.71395.1.S1_at // TaAffx.75295.1.S1_at // Ta.1088.1.A1_at // Ta.4210.1.S1_a_at // TaAffx.15468.1.S1_at // Ta.7022.1.S1_x_at // Ta.12664.1.S1_at // Ta.735.1.S1_at // TaAffx.83997.1.S1_x_at // TaAffx.129158.1.A1_at
GO:0006810	P	transport	23	476	2243	34647	0.94	1	// TaAffx.98921.1.A1_at // Ta.27110.1.S1_x_at // TaAffx.94321.1.S1_at // Ta.1026.3.S1_x_at // Ta.1747.1.S1_at // Ta.7625.1.S1_x_at // Ta.1082.3.S1_at // TaAffx.118607.1.S1_s_at // Ta.21327.1.S1_x_at // Ta.1082.2.S1_x_at // Ta.1082.1.S1_a_at // TaAffx.114365.1.S1_at // Ta.21327.3.A1_x_at // Ta.9181.1.S1_at // Ta.9821.1.S1_at // Ta.28735.1.S1_a_at // TaAffx.48625.1.A1_at // Ta.9181.2.S1_x_at // Ta.…
GO:0009889	P	regulation of biosynthetic process	19	476	1243	34647	0.35	1	// Ta.12537.1.A1_at // Ta.10723.1.A1_at // TaAffx.92431.1.A1_at // Ta.1305.1.S1_x_at // Ta.14435.1.S1_at // Ta.1305.2.S1_x_at // Ta.24806.2.S1_a_at // TaAffx.12752.1.S1_at // TaAffx.90100.1.S1_at // Ta.29451.1.A1_at // TaAffx.128733.1.S1_x_at // Ta.9971.1.A1_at // TaAffx.38522.1.A1_at // Ta.9421.1.S1_at // Ta.10047.1.S1_s_at // Ta.23689.1.S1_at // Ta.27324.1.S1_at // Ta.7389.1.S1_x_at // Ta.27095…
GO:0019319	P	hexose biosynthetic process	7	476	246	34647	0.058	1	// TaAffx.25271.1.S1_x_at // Ta.3539.1.S1_x_at // Ta.506.2.A1_at // Ta.4210.1.S1_a_at // Ta.3072.1.S1_at // Ta.993.3.S1_a_at // Ta.13669.1.S1_at
GO:0050794	P	regulation of cellular process	32	476	2481	34647	0.67	1	// Ta.12537.1.A1_at // TaAffx.92431.1.A1_at // Ta.1050.1.S1_at // Ta.4936.1.S1_at // Ta.1305.1.S1_x_at // TaAffx.129125.1.S1_at // Ta.23689.1.S1_at // TaAffx.58965.1.S1_at // Ta.10723.1.A1_at // Ta.14435.1.S1_at // Ta.27562.1.S1_at // Ta.24806.2.S1_a_at // Ta.29451.1.A1_at // TaAffx.128733.1.S1_x_at // Ta.9421.1.S1_at // Ta.6052.3.S1_at // Ta.1251.1.S1_at // Ta.1305.2.S1_x_at // TaAffx.12752.1.S1…
GO:0006952	P	defense response	7	476	530	34647	0.59	1	// Ta.9349.1.S1_at // Ta.9349.1.S1_x_at // Ta.6794.3.S1_x_at // Ta.3590.1.S1_s_at // Ta.27752.1.S1_x_at // Ta.6794.2.A1_a_at // Ta.6794.1.S1_x_at
GO:0043412	P	macromolecule modification	23	476	1551	34647	0.39	1	// TaAffx.129125.1.S1_at // Ta.4936.1.S1_at // Ta.6517.1.S1_a_at // Ta.7631.1.S1_at // Ta.12224.1.A1_at // Ta.10098.3.S1_a_at // Ta.14470.1.S1_x_at // Ta.19538.1.S1_at // TaAffx.75295.1.S1_at // TaAffx.92369.1.S1_at // Ta.6517.1.S1_x_at // Ta.16039.1.S1_at // TaAffx.18131.1.S1_at // Ta.27646.1.S1_x_at // Ta.29587.2.S1_x_at // Ta.2402.3.S1_x_at // Ta.10098.2.S1_a_at // TaAffx.83997.1.S1_x_at // Ta…
GO:0008152	P	metabolic process	145	476	10086	34647	0.27	1	// Ta.1050.1.S1_at // Ta.1305.1.S1_x_at // Ta.25596.1.A1_at // Ta.22831.1.S1_x_at // TaAffx.4157.1.S1_at // Ta.24987.1.S1_at // Ta.4071.1.S1_a_at // TaAffx.128629.3.S1_s_at // Ta.735.1.S1_at // Ta.7488.2.S1_x_at // Ta.1026.3.S1_x_at // Ta.10723.1.A1_at // Ta.14435.1.S1_at // Ta.1088.1.A1_at // Ta.3276.1.S1_a_at // Ta.9704.1.S1_at // Ta.12664.1.S1_at // Ta.1242.1.A1_at // Ta.7451.1.A1_at // TaAffx…
GO:0048731	P	system development	5	476	329	34647	0.47	1	// Ta.27570.1.S1_at // Ta.9349.1.S1_at // Ta.9349.1.S1_x_at // Ta.28735.1.S1_a_at // TaAffx.38522.1.A1_at
GO:0051234	P	establishment of localization	23	476	2248	34647	0.94	1	// TaAffx.98921.1.A1_at // Ta.27110.1.S1_x_at // TaAffx.94321.1.S1_at // Ta.1026.3.S1_x_at // Ta.1747.1.S1_at // Ta.7625.1.S1_x_at // Ta.1082.3.S1_at // TaAffx.118607.1.S1_s_at // Ta.21327.1.S1_x_at // Ta.1082.2.S1_x_at // Ta.1082.1.S1_a_at // TaAffx.114365.1.S1_at // Ta.21327.3.A1_x_at // Ta.9181.1.S1_at // Ta.9821.1.S1_at // Ta.28735.1.S1_a_at // TaAffx.48625.1.A1_at // Ta.9181.2.S1_x_at // Ta.…
GO:0044275	P	cellular carbohydrate catabolic process	8	476	326	34647	0.086	1	// TaAffx.25271.1.S1_x_at // Ta.506.2.A1_at // Ta.4210.1.S1_a_at // Ta.3072.1.S1_at // Ta.24987.1.S1_at // Ta.9577.1.S1_at // Ta.993.3.S1_a_at // Ta.13669.1.S1_at
GO:0044271	P	cellular nitrogen compound biosynthetic process	5	476	527	34647	0.85	1	// Ta.4210.1.S1_a_at // Ta.7022.1.S1_x_at // Ta.13669.1.S1_at // Ta.435.1.S1_at // Ta.25901.2.A1_x_at
GO:0050896	P	response to stimulus	34	476	2538	34647	0.59	1	// TaAffx.98921.1.A1_at // TaAffx.129125.1.S1_at // TaAffx.11433.1.S1_at // Ta.7238.2.S1_at // Ta.12921.2.S1_x_at // Ta.10329.15.S1_at // Ta.27752.1.S1_x_at // Ta.6794.2.A1_a_at // Ta.6794.1.S1_x_at // TaAffx.18131.1.S1_at // Ta.2441.1.S1_at // Ta.435.1.S1_at // Ta.14435.1.S1_at // TaAffx.75295.1.S1_at // Ta.11386.2.S1_x_at // Ta.28714.1.S1_at // TaAffx.128733.1.S1_x_at // Ta.28177.1.A1_at // TaA…
GO:0006950	P	response to stress	26	476	1726	34647	0.35	1	// TaAffx.98921.1.A1_at // TaAffx.129125.1.S1_at // Ta.7238.2.S1_at // Ta.12921.2.S1_x_at // Ta.10329.15.S1_at // Ta.27752.1.S1_x_at // Ta.6794.2.A1_a_at // Ta.6794.1.S1_x_at // TaAffx.18131.1.S1_at // Ta.435.1.S1_at // TaAffx.75295.1.S1_at // Ta.11386.2.S1_x_at // Ta.28714.1.S1_at // Ta.28177.1.A1_at // Ta.9939.1.S1_at // Ta.25143.1.S1_s_at // TaAffx.12752.1.S1_at // Ta.6794.3.S1_x_at // Ta.6018…
GO:0006355	P	regulation of transcription, DNA-dependent	7	476	583	34647	0.69	1	// Ta.10723.1.A1_at // Ta.24806.2.S1_a_at // Ta.29451.1.A1_at // TaAffx.128733.1.S1_x_at // Ta.9421.1.S1_at // Ta.10047.1.S1_s_at // Ta.27324.1.S1_at
GO:0010556	P	regulation of macromolecule biosynthetic process	19	476	1233	34647	0.34	1	// Ta.12537.1.A1_at // Ta.10723.1.A1_at // TaAffx.92431.1.A1_at // Ta.1305.1.S1_x_at // Ta.14435.1.S1_at // Ta.1305.2.S1_x_at // Ta.24806.2.S1_a_at // TaAffx.12752.1.S1_at // TaAffx.90100.1.S1_at // Ta.29451.1.A1_at // TaAffx.128733.1.S1_x_at // Ta.9971.1.A1_at // TaAffx.38522.1.A1_at // Ta.9421.1.S1_at // Ta.10047.1.S1_s_at // Ta.23689.1.S1_at // Ta.27324.1.S1_at // Ta.7389.1.S1_x_at // Ta.27095…
GO:0006350	P	transcription	17	476	1143	34647	0.41	1	// Ta.12537.1.A1_at // Ta.10723.1.A1_at // TaAffx.92431.1.A1_at // Ta.14435.1.S1_at // Ta.24806.2.S1_a_at // TaAffx.12752.1.S1_at // TaAffx.90100.1.S1_at // Ta.29451.1.A1_at // TaAffx.128733.1.S1_x_at // Ta.9971.1.A1_at // TaAffx.38522.1.A1_at // Ta.9421.1.S1_at // Ta.10047.1.S1_s_at // Ta.23689.1.S1_at // Ta.27324.1.S1_at // Ta.7389.1.S1_x_at // Ta.27095.1.S1_at
GO:0006351	P	transcription, DNA-dependent	7	476	646	34647	0.78	1	// Ta.10723.1.A1_at // Ta.24806.2.S1_a_at // Ta.29451.1.A1_at // TaAffx.128733.1.S1_x_at // Ta.9421.1.S1_at // Ta.10047.1.S1_s_at // Ta.27324.1.S1_at
GO:0006519	P	cellular amino acid and derivative metabolic process	15	476	1655	34647	0.97	1	// Ta.25596.3.A1_a_at // Ta.25596.3.A1_x_at // Ta.14470.1.S1_x_at // Ta.435.1.S1_at // TaAffx.18131.1.S1_at // Ta.4936.1.S1_at // TaAffx.71395.1.S1_at // TaAffx.75295.1.S1_at // Ta.23373.3.S1_at // Ta.4210.1.S1_a_at // TaAffx.15468.1.S1_at // Ta.7022.1.S1_x_at // Ta.735.1.S1_at // TaAffx.83997.1.S1_x_at // TaAffx.129158.1.A1_at
GO:0032774	P	RNA biosynthetic process	7	476	647	34647	0.78	1	// Ta.10723.1.A1_at // Ta.24806.2.S1_a_at // Ta.29451.1.A1_at // TaAffx.128733.1.S1_x_at // Ta.9421.1.S1_at // Ta.10047.1.S1_s_at // Ta.27324.1.S1_at
GO:0006732	P	coenzyme metabolic process	8	476	582	34647	0.55	1	// TaAffx.25271.1.S1_x_at // Ta.23373.3.S1_at // Ta.4210.1.S1_a_at // Ta.506.2.A1_at // Ta.24987.1.S1_at // Ta.9577.1.S1_at // Ta.993.3.S1_a_at // Ta.13669.1.S1_at
GO:0006733	P	oxidoreduction coenzyme metabolic process	6	476	189	34647	0.051	1	// TaAffx.25271.1.S1_x_at // Ta.506.2.A1_at // Ta.4210.1.S1_a_at // Ta.9577.1.S1_at // Ta.993.3.S1_a_at // Ta.13669.1.S1_at
GO:0009311	P	oligosaccharide metabolic process	7	476	309	34647	0.14	1	// Ta.92.1.S1_s_at // TaAffx.128418.75.S1_at // Ta.11120.3.S1_x_at // Ta.30416.2.S1_a_at // TaAffx.5634.1.S1_at // Ta.9577.1.S1_at // Ta.1242.1.A1_at
GO:0044042	P	glucan metabolic process	8	476	352	34647	0.12	1	// TaAffx.5634.1.S1_at // Ta.11120.3.S1_x_at // Ta.6794.3.S1_x_at // Ta.27771.1.S1_at // Ta.9577.1.S1_at // Ta.6794.2.A1_a_at // Ta.6794.1.S1_x_at // Ta.1242.1.A1_at
GO:0044249	P	cellular biosynthetic process	56	476	4150	34647	0.58	1	// Ta.12537.1.A1_at // TaAffx.128418.75.S1_at // TaAffx.25271.1.S1_x_at // TaAffx.92431.1.A1_at // Ta.114.1.S1_at // Ta.1305.1.S1_x_at // Ta.7022.1.S1_x_at // Ta.2752.2.S1_x_at // Ta.9971.1.A1_at // Ta.6794.2.A1_a_at // Ta.735.1.S1_at // Ta.6794.1.S1_x_at // Ta.23125.2.S1_a_at // Ta.25596.3.A1_a_at // TaAffx.16801.1.S1_s_at // Ta.435.1.S1_at // Ta.506.2.A1_at // Ta.14435.1.S1_at // Ta.7488.2.S1_x…
GO:0009416	P	response to light stimulus	6	476	227	34647	0.099	1	// Ta.2441.1.S1_at // Ta.9349.1.S1_at // Ta.9349.1.S1_x_at // Ta.27570.1.S1_at // TaAffx.38522.1.A1_at // Ta.27771.1.S1_at
GO:0034645	P	cellular macromolecule biosynthetic process	31	476	2552	34647	0.78	1	// Ta.12537.1.A1_at // TaAffx.92431.1.A1_at // Ta.1305.1.S1_x_at // Ta.6794.2.A1_a_at // Ta.735.1.S1_at // Ta.6794.1.S1_x_at // Ta.23689.1.S1_at // TaAffx.16801.1.S1_s_at // Ta.14435.1.S1_at // Ta.24806.2.S1_a_at // Ta.29451.1.A1_at // TaAffx.128733.1.S1_x_at // Ta.614.2.S1_at // Ta.9421.1.S1_at // TaAffx.128583.1.S1_at // TaAffx.12752.1.S1_at // Ta.1305.2.S1_x_at // Ta.6794.3.S1_x_at // Ta.10723…
GO:0009719	P	response to endogenous stimulus	9	476	435	34647	0.15	1	// Ta.9349.1.S1_at // Ta.9349.1.S1_x_at // Ta.14435.1.S1_at // Ta.6794.3.S1_x_at // Ta.27570.1.S1_at // TaAffx.38522.1.A1_at // Ta.6018.1.S1_at // Ta.6794.2.A1_a_at // Ta.6794.1.S1_x_at
GO:0006139	P	nucleobase, nucleoside, nucleotide and nucleic acid metabolic process	38	476	2724	34647	0.49	1	// Ta.12537.1.A1_at // TaAffx.25271.1.S1_x_at // TaAffx.92431.1.A1_at // Ta.9971.1.A1_at // Ta.7631.1.S1_at // Ta.28501.1.S1_x_at // Ta.506.2.A1_at // TaAffx.129125.1.S1_at // Ta.23689.1.S1_at // Ta.735.1.S1_at // Ta.3276.1.S1_a_at // Ta.10723.1.A1_at // Ta.14435.1.S1_at // Ta.24806.2.S1_a_at // Ta.29451.1.A1_at // Ta.4210.1.S1_a_at // TaAffx.128733.1.S1_x_at // Ta.9421.1.S1_at // Ta.12664.1.S1_a…
GO:0005982	P	starch metabolic process	5	476	308	34647	0.42	1	// Ta.11120.3.S1_x_at // Ta.1242.1.A1_at // Ta.27771.1.S1_at // TaAffx.5634.1.S1_at // Ta.9577.1.S1_at
GO:0005984	P	disaccharide metabolic process	7	476	308	34647	0.14	1	// Ta.92.1.S1_s_at // TaAffx.128418.75.S1_at // Ta.11120.3.S1_x_at // Ta.30416.2.S1_a_at // TaAffx.5634.1.S1_at // Ta.9577.1.S1_at // Ta.1242.1.A1_at
GO:0005985	P	sucrose metabolic process	5	476	298	34647	0.39	1	// Ta.11120.3.S1_x_at // Ta.92.1.S1_s_at // Ta.1242.1.A1_at // TaAffx.5634.1.S1_at // Ta.9577.1.S1_at
GO:0009057	P	macromolecule catabolic process	11	476	1406	34647	0.99	1	// TaAffx.25271.1.S1_x_at // TaAffx.129125.1.S1_at // Ta.12039.1.A1_at // Ta.9692.2.S1_at // Ta.506.2.A1_at // Ta.4210.1.S1_a_at // Ta.3072.1.S1_at // Ta.24987.1.S1_at // Ta.9577.1.S1_at // Ta.993.3.S1_a_at // Ta.13669.1.S1_at
GO:0046365	P	monosaccharide catabolic process	8	476	342	34647	0.11	1	// TaAffx.25271.1.S1_x_at // Ta.506.2.A1_at // Ta.4210.1.S1_a_at // Ta.3072.1.S1_at // Ta.24987.1.S1_at // Ta.9577.1.S1_at // Ta.993.3.S1_a_at // Ta.13669.1.S1_at
GO:0031326	P	regulation of cellular biosynthetic process	19	476	1243	34647	0.35	1	// Ta.12537.1.A1_at // Ta.10723.1.A1_at // TaAffx.92431.1.A1_at // Ta.1305.1.S1_x_at // Ta.14435.1.S1_at // Ta.1305.2.S1_x_at // Ta.24806.2.S1_a_at // TaAffx.12752.1.S1_at // TaAffx.90100.1.S1_at // Ta.29451.1.A1_at // TaAffx.128733.1.S1_x_at // Ta.9971.1.A1_at // TaAffx.38522.1.A1_at // Ta.9421.1.S1_at // Ta.10047.1.S1_s_at // Ta.23689.1.S1_at // Ta.27324.1.S1_at // Ta.7389.1.S1_x_at // Ta.27095…
GO:0022613	P	ribonucleoprotein complex biogenesis	6	476	745	34647	0.94	1	// TaAffx.16801.1.S1_s_at // Ta.614.2.S1_at // Ta.2343.1.S1_x_at // Ta.13366.2.S1_x_at // Ta.21210.1.S1_at // Ta.12746.1.S1_at
GO:0006508	P	proteolysis	8	476	916	34647	0.93	1	// Ta.14111.2.S1_x_at // Ta.20465.1.S1_at // TaAffx.129125.1.S1_at // Ta.9998.1.S1_at // Ta.9692.2.S1_at // Ta.12543.1.S1_at // Ta.26042.1.S1_at // Ta.9405.1.S1_x_at
GO:0051641	P	cellular localization	5	476	549	34647	0.87	1	// Ta.23123.1.S1_x_at // Ta.1747.1.S1_at // Ta.21327.3.A1_x_at // Ta.28735.1.S1_a_at // Ta.1026.3.S1_x_at
GO:0032502	P	developmental process	16	476	1082	34647	0.42	1	// Ta.9349.1.S1_at // Ta.9349.1.S1_x_at // TaAffx.129125.1.S1_at // Ta.2251.1.S1_at // Ta.28501.2.S1_x_at // TaAffx.16487.1.A1_at // Ta.713.1.A1_at // Ta.28501.1.S1_a_at // Ta.28501.1.S1_x_at // TaAffx.117155.1.S1_at // Ta.27570.1.S1_at // Ta.7419.2.A1_a_at // TaAffx.38522.1.A1_at // Ta.6018.1.S1_at // TaAffx.128583.1.S1_at // Ta.28735.1.S1_a_at
GO:0016070	P	RNA metabolic process	15	476	1126	34647	0.58	1	// Ta.9349.1.S1_at // Ta.10723.1.A1_at // Ta.9520.1.S1_at // TaAffx.15468.1.S1_at // Ta.24806.2.S1_a_at // Ta.7631.1.S1_at // Ta.29451.1.A1_at // TaAffx.128733.1.S1_x_at // Ta.9349.1.S1_x_at // Ta.2343.1.S1_x_at // Ta.9421.1.S1_at // Ta.10047.1.S1_s_at // Ta.735.1.S1_at // Ta.27324.1.S1_at // Ta.3276.1.S1_a_at
GO:0032501	P	multicellular organismal process	15	476	989	34647	0.39	1	// Ta.9349.1.S1_at // Ta.9349.1.S1_x_at // TaAffx.129125.1.S1_at // Ta.2251.1.S1_at // Ta.28501.2.S1_x_at // TaAffx.16487.1.A1_at // Ta.713.1.A1_at // Ta.28501.1.S1_a_at // Ta.28501.1.S1_x_at // Ta.27570.1.S1_at // Ta.7419.2.A1_a_at // TaAffx.38522.1.A1_at // Ta.6018.1.S1_at // TaAffx.128583.1.S1_at // Ta.28735.1.S1_a_at
GO:0048608	P	reproductive structure development	8	476	306	34647	0.066	1	// Ta.9349.1.S1_at // Ta.9349.1.S1_x_at // TaAffx.129125.1.S1_at // Ta.2251.1.S1_at // Ta.28501.2.S1_x_at // Ta.28501.1.S1_x_at // Ta.28501.1.S1_a_at // Ta.6018.1.S1_at
GO:0044238	P	primary metabolic process	121	476	8618	34647	0.41	1	// Ta.1050.1.S1_at // Ta.1305.1.S1_x_at // TaAffx.4157.1.S1_at // Ta.24987.1.S1_at // Ta.4071.1.S1_a_at // TaAffx.128629.3.S1_s_at // Ta.735.1.S1_at // Ta.7488.2.S1_x_at // Ta.1026.3.S1_x_at // Ta.10723.1.A1_at // Ta.14435.1.S1_at // Ta.9918.1.S1_at // Ta.3276.1.S1_a_at // Ta.9704.1.S1_at // Ta.12664.1.S1_at // Ta.1242.1.A1_at // Ta.7451.1.A1_at // TaAffx.18131.1.S1_at // Ta.11120.3.S1_x_at // Ta…
GO:0043687	P	post-translational protein modification	22	476	1291	34647	0.18	1	// TaAffx.129125.1.S1_at // Ta.4936.1.S1_at // Ta.6517.1.S1_a_at // Ta.12224.1.A1_at // Ta.10098.3.S1_a_at // Ta.14470.1.S1_x_at // Ta.19538.1.S1_at // TaAffx.75295.1.S1_at // TaAffx.92369.1.S1_at // Ta.6517.1.S1_x_at // Ta.16039.1.S1_at // TaAffx.18131.1.S1_at // Ta.27646.1.S1_x_at // Ta.29587.2.S1_x_at // Ta.2402.3.S1_x_at // Ta.10098.2.S1_a_at // TaAffx.83997.1.S1_x_at // Ta.27347.1.S1_at // T…
GO:0009987	P	cellular process	136	476	10583	34647	0.84	1	// Ta.1050.1.S1_at // Ta.1305.1.S1_x_at // Ta.22831.1.S1_x_at // TaAffx.4157.1.S1_at // Ta.10329.15.S1_at // Ta.24987.1.S1_at // Ta.812.4.S1_x_at // Ta.6794.2.A1_a_at // Ta.735.1.S1_at // Ta.7488.2.S1_x_at // Ta.1026.3.S1_x_at // Ta.10723.1.A1_at // Ta.14435.1.S1_at // TaAffx.92369.1.S1_at // Ta.3276.1.S1_a_at // Ta.9704.1.S1_at // Ta.12664.1.S1_at // Ta.1242.1.A1_at // TaAffx.18131.1.S1_at // Ta…
GO:0006725	P	cellular aromatic compound metabolic process	5	476	737	34647	0.97	1	// Ta.7022.1.S1_x_at // Ta.25596.3.A1_a_at // Ta.25596.3.A1_x_at // Ta.12794.1.A1_at // TaAffx.83997.1.S1_x_at
GO:0044255	P	cellular lipid metabolic process	15	476	719	34647	0.077	1	// Ta.23125.2.S1_a_at // TaAffx.25271.1.S1_x_at // Ta.23124.1.A1_at // Ta.9181.2.S1_x_at // Ta.23124.1.A1_a_at // Ta.4210.1.S1_a_at // Ta.7871.3.S1_a_at // Ta.15546.1.S1_at // Ta.9181.1.S1_at // Ta.6018.1.S1_at // Ta.9704.1.S1_at // Ta.13669.1.S1_at // Ta.7488.2.S1_x_at // Ta.114.1.S1_at // Ta.1026.3.S1_x_at
GO:0055086	P	nucleobase, nucleoside and nucleotide metabolic process	8	476	532	34647	0.45	1	// TaAffx.25271.1.S1_x_at // Ta.12664.1.S1_at // Ta.506.2.A1_at // Ta.4210.1.S1_a_at // Ta.22821.1.S1_at // Ta.9577.1.S1_at // Ta.993.3.S1_a_at // Ta.13669.1.S1_at
GO:0016310	P	phosphorylation	10	476	1157	34647	0.96	1	// Ta.14470.1.S1_x_at // TaAffx.129125.1.S1_at // TaAffx.18131.1.S1_at // Ta.4936.1.S1_at // Ta.19538.1.S1_at // TaAffx.71395.1.S1_at // TaAffx.75295.1.S1_at // Ta.27771.1.S1_at // Ta.27347.1.S1_at // Ta.16039.1.S1_at
GO:0051252	P	regulation of RNA metabolic process	9	476	658	34647	0.55	1	// Ta.9349.1.S1_at // Ta.10723.1.A1_at // Ta.24806.2.S1_a_at // Ta.29451.1.A1_at // TaAffx.128733.1.S1_x_at // Ta.9349.1.S1_x_at // Ta.9421.1.S1_at // Ta.10047.1.S1_s_at // Ta.27324.1.S1_at
GO:0043170	P	macromolecule metabolic process	89	476	6509	34647	0.54	1	// Ta.1050.1.S1_at // Ta.1305.1.S1_x_at // Ta.24987.1.S1_at // Ta.6794.2.A1_a_at // Ta.735.1.S1_at // Ta.7488.2.S1_x_at // Ta.1026.3.S1_x_at // Ta.10723.1.A1_at // Ta.14435.1.S1_at // TaAffx.92369.1.S1_at // Ta.28735.1.S1_a_at // Ta.9704.1.S1_at // Ta.1242.1.A1_at // TaAffx.18131.1.S1_at // Ta.11120.3.S1_x_at // Ta.29587.2.S1_x_at // Ta.23125.2.S1_a_at // Ta.6794.3.S1_x_at // Ta.6018.1.S1_at // T…
GO:0051186	P	cofactor metabolic process	9	476	708	34647	0.64	1	// TaAffx.25271.1.S1_x_at // Ta.25901.2.A1_x_at // Ta.23373.3.S1_at // Ta.4210.1.S1_a_at // Ta.506.2.A1_at // Ta.24987.1.S1_at // Ta.9577.1.S1_at // Ta.993.3.S1_a_at // Ta.13669.1.S1_at
GO:0045449	P	regulation of transcription	17	476	1050	34647	0.28	1	// Ta.12537.1.A1_at // Ta.10723.1.A1_at // TaAffx.92431.1.A1_at // Ta.14435.1.S1_at // Ta.24806.2.S1_a_at // TaAffx.12752.1.S1_at // TaAffx.90100.1.S1_at // Ta.29451.1.A1_at // TaAffx.128733.1.S1_x_at // Ta.9971.1.A1_at // TaAffx.38522.1.A1_at // Ta.9421.1.S1_at // Ta.10047.1.S1_s_at // Ta.23689.1.S1_at // Ta.27324.1.S1_at // Ta.7389.1.S1_x_at // Ta.27095.1.S1_at
GO:0006006	P	glucose metabolic process	8	476	354	34647	0.12	1	// TaAffx.25271.1.S1_x_at // Ta.506.2.A1_at // Ta.4210.1.S1_a_at // Ta.3072.1.S1_at // Ta.24987.1.S1_at // Ta.9577.1.S1_at // Ta.993.3.S1_a_at // Ta.13669.1.S1_at
GO:0006007	P	glucose catabolic process	8	476	310	34647	0.069	1	// TaAffx.25271.1.S1_x_at // Ta.506.2.A1_at // Ta.4210.1.S1_a_at // Ta.3072.1.S1_at // Ta.24987.1.S1_at // Ta.9577.1.S1_at // Ta.993.3.S1_a_at // Ta.13669.1.S1_at
GO:0044106	P	cellular amine metabolic process	12	476	1332	34647	0.95	1	// Ta.14470.1.S1_x_at // Ta.435.1.S1_at // TaAffx.18131.1.S1_at // Ta.4936.1.S1_at // TaAffx.71395.1.S1_at // TaAffx.75295.1.S1_at // Ta.4210.1.S1_a_at // TaAffx.15468.1.S1_at // Ta.7022.1.S1_x_at // Ta.735.1.S1_at // TaAffx.83997.1.S1_x_at // TaAffx.129158.1.A1_at
GO:0016137	P	glycoside metabolic process	8	476	322	34647	0.082	1	// Ta.92.1.S1_s_at // TaAffx.128418.75.S1_at // Ta.11120.3.S1_x_at // Ta.30416.2.S1_a_at // TaAffx.5634.1.S1_at // Ta.9577.1.S1_at // Ta.12664.1.S1_at // Ta.1242.1.A1_at
GO:0043933	P	macromolecular complex subunit organization	7	476	344	34647	0.2	1	// Ta.812.1.S1_x_at // TaAffx.128418.49.S1_at // Ta.2343.1.S1_x_at // Ta.812.3.S1_x_at // Ta.1365.1.S1_at // Ta.10329.15.S1_at // Ta.812.4.S1_x_at
GO:0046364	P	monosaccharide biosynthetic process	7	476	246	34647	0.058	1	// TaAffx.25271.1.S1_x_at // Ta.3539.1.S1_x_at // Ta.506.2.A1_at // Ta.4210.1.S1_a_at // Ta.3072.1.S1_at // Ta.993.3.S1_a_at // Ta.13669.1.S1_at
GO:0031323	P	regulation of cellular metabolic process	22	476	1416	34647	0.31	1	// Ta.12537.1.A1_at // TaAffx.92431.1.A1_at // Ta.1305.1.S1_x_at // TaAffx.129125.1.S1_at // Ta.23689.1.S1_at // Ta.10723.1.A1_at // Ta.14435.1.S1_at // Ta.24806.2.S1_a_at // Ta.29451.1.A1_at // TaAffx.128733.1.S1_x_at // Ta.9421.1.S1_at // TaAffx.12752.1.S1_at // Ta.1305.2.S1_x_at // Ta.9971.1.A1_at // Ta.10047.1.S1_s_at // Ta.7389.1.S1_x_at // Ta.9349.1.S1_at // Ta.9349.1.S1_x_at // TaAffx.9010…
GO:0019752	P	carboxylic acid metabolic process	37	476	2086	34647	0.071	1	// TaAffx.25271.1.S1_x_at // Ta.4936.1.S1_at // Ta.114.1.S1_at // Ta.7022.1.S1_x_at // Ta.2752.2.S1_x_at // Ta.24987.1.S1_at // Ta.6794.2.A1_a_at // Ta.735.1.S1_at // Ta.7488.2.S1_x_at // Ta.1026.3.S1_x_at // Ta.14470.1.S1_x_at // Ta.435.1.S1_at // Ta.506.2.A1_at // Ta.6794.1.S1_x_at // TaAffx.75295.1.S1_at // Ta.11386.2.S1_x_at // Ta.4210.1.S1_a_at // Ta.3072.1.S1_at // Ta.9704.1.S1_at // Ta.126…
GO:0034621	P	cellular macromolecular complex subunit organization	7	476	290	34647	0.11	1	// Ta.812.1.S1_x_at // TaAffx.128418.49.S1_at // Ta.2343.1.S1_x_at // Ta.812.3.S1_x_at // Ta.1365.1.S1_at // Ta.10329.15.S1_at // Ta.812.4.S1_x_at
GO:0034622	P	cellular macromolecular complex assembly	7	476	265	34647	0.078	1	// Ta.812.1.S1_x_at // TaAffx.128418.49.S1_at // Ta.2343.1.S1_x_at // Ta.812.3.S1_x_at // Ta.1365.1.S1_at // Ta.10329.15.S1_at // Ta.812.4.S1_x_at
GO:0006091	P	generation of precursor metabolites and energy	14	476	731	34647	0.14	1	// Ta.27751.3.S1_at // TaAffx.25271.1.S1_x_at // Ta.27751.3.S1_x_at // Ta.27646.1.S1_x_at // Ta.29587.2.S1_x_at // Ta.20639.2.A1_a_at // Ta.506.2.A1_at // Ta.22831.1.S1_x_at // Ta.4210.1.S1_a_at // Ta.2402.3.S1_x_at // Ta.3072.1.S1_at // Ta.24987.1.S1_at // Ta.993.3.S1_a_at // Ta.13669.1.S1_at
GO:0007275	P	multicellular organismal development	15	476	920	34647	0.29	1	// Ta.9349.1.S1_at // Ta.9349.1.S1_x_at // TaAffx.129125.1.S1_at // Ta.2251.1.S1_at // Ta.28501.2.S1_x_at // TaAffx.16487.1.A1_at // Ta.713.1.A1_at // Ta.28501.1.S1_a_at // Ta.28501.1.S1_x_at // Ta.27570.1.S1_at // Ta.7419.2.A1_a_at // TaAffx.38522.1.A1_at // Ta.6018.1.S1_at // TaAffx.128583.1.S1_at // Ta.28735.1.S1_a_at
GO:0006094	P	gluconeogenesis	6	476	232	34647	0.11	1	// TaAffx.25271.1.S1_x_at // Ta.506.2.A1_at // Ta.4210.1.S1_a_at // Ta.3072.1.S1_at // Ta.993.3.S1_a_at // Ta.13669.1.S1_at
GO:0010468	P	regulation of gene expression	21	476	1296	34647	0.25	1	// Ta.12537.1.A1_at // Ta.9349.1.S1_at // Ta.9349.1.S1_x_at // TaAffx.92431.1.A1_at // Ta.1305.1.S1_x_at // Ta.14435.1.S1_at // Ta.1305.2.S1_x_at // Ta.24806.2.S1_a_at // TaAffx.12752.1.S1_at // TaAffx.90100.1.S1_at // Ta.29451.1.A1_at // TaAffx.128733.1.S1_x_at // Ta.9971.1.A1_at // Ta.10723.1.A1_at // TaAffx.38522.1.A1_at // Ta.9421.1.S1_at // Ta.10047.1.S1_s_at // Ta.23689.1.S1_at // Ta.27324.…
GO:0006520	P	cellular amino acid metabolic process	12	476	1332	34647	0.95	1	// Ta.14470.1.S1_x_at // Ta.435.1.S1_at // TaAffx.18131.1.S1_at // Ta.4936.1.S1_at // TaAffx.71395.1.S1_at // TaAffx.75295.1.S1_at // Ta.4210.1.S1_a_at // TaAffx.15468.1.S1_at // Ta.7022.1.S1_x_at // Ta.735.1.S1_at // TaAffx.83997.1.S1_x_at // TaAffx.129158.1.A1_at
GO:0006096	P	glycolysis	7	476	252	34647	0.064	1	// TaAffx.25271.1.S1_x_at // Ta.506.2.A1_at // Ta.4210.1.S1_a_at // Ta.3072.1.S1_at // Ta.24987.1.S1_at // Ta.993.3.S1_a_at // Ta.13669.1.S1_at
GO:0010467	P	gene expression	31	476	2492	34647	0.74	1	// Ta.12537.1.A1_at // TaAffx.92431.1.A1_at // Ta.1305.1.S1_x_at // Ta.23689.1.S1_at // Ta.735.1.S1_at // Ta.3276.1.S1_a_at // Ta.10723.1.A1_at // Ta.14435.1.S1_at // Ta.24806.2.S1_a_at // Ta.29451.1.A1_at // TaAffx.128733.1.S1_x_at // Ta.614.2.S1_at // Ta.9421.1.S1_at // TaAffx.12752.1.S1_at // Ta.1305.2.S1_x_at // Ta.9520.1.S1_at // Ta.13366.2.S1_x_at // Ta.10047.1.S1_s_at // Ta.21210.1.S1_at /…
GO:0006082	P	organic acid metabolic process	37	476	2089	34647	0.072	1	// TaAffx.25271.1.S1_x_at // Ta.4936.1.S1_at // Ta.114.1.S1_at // Ta.7022.1.S1_x_at // Ta.2752.2.S1_x_at // Ta.24987.1.S1_at // Ta.6794.2.A1_a_at // Ta.735.1.S1_at // Ta.7488.2.S1_x_at // Ta.1026.3.S1_x_at // Ta.14470.1.S1_x_at // Ta.435.1.S1_at // Ta.506.2.A1_at // Ta.6794.1.S1_x_at // TaAffx.75295.1.S1_at // Ta.11386.2.S1_x_at // Ta.4210.1.S1_a_at // Ta.3072.1.S1_at // Ta.9704.1.S1_at // Ta.126…
GO:0046165	P	alcohol biosynthetic process	7	476	253	34647	0.065	1	// TaAffx.25271.1.S1_x_at // Ta.3539.1.S1_x_at // Ta.506.2.A1_at // Ta.4210.1.S1_a_at // Ta.3072.1.S1_at // Ta.993.3.S1_a_at // Ta.13669.1.S1_at
GO:0006468	P	protein amino acid phosphorylation	9	476	809	34647	0.78	1	// Ta.14470.1.S1_x_at // TaAffx.129125.1.S1_at // TaAffx.18131.1.S1_at // Ta.4936.1.S1_at // Ta.19538.1.S1_at // TaAffx.71395.1.S1_at // TaAffx.75295.1.S1_at // Ta.27347.1.S1_at // Ta.16039.1.S1_at
GO:0046164	P	alcohol catabolic process	8	476	346	34647	0.11	1	// TaAffx.25271.1.S1_x_at // Ta.506.2.A1_at // Ta.4210.1.S1_a_at // Ta.3072.1.S1_at // Ta.24987.1.S1_at // Ta.9577.1.S1_at // Ta.993.3.S1_a_at // Ta.13669.1.S1_at
GO:0019219	P	regulation of nucleobase, nucleoside, nucleotide and nucleic acid metabolic process	20	476	1141	34647	0.16	1	// Ta.12537.1.A1_at // Ta.9349.1.S1_at // Ta.9349.1.S1_x_at // TaAffx.92431.1.A1_at // Ta.14435.1.S1_at // Ta.24806.2.S1_a_at // TaAffx.12752.1.S1_at // TaAffx.90100.1.S1_at // Ta.29451.1.A1_at // TaAffx.128733.1.S1_x_at // Ta.9971.1.A1_at // Ta.10723.1.A1_at // TaAffx.38522.1.A1_at // Ta.9421.1.S1_at // Ta.10047.1.S1_s_at // TaAffx.129125.1.S1_at // Ta.23689.1.S1_at // Ta.27324.1.S1_at // Ta.738…
GO:0019748	P	secondary metabolic process	10	476	431	34647	0.08	1	// Ta.25596.3.A1_a_at // Ta.25596.3.A1_x_at // TaAffx.25271.1.S1_x_at // Ta.506.2.A1_at // Ta.4210.1.S1_a_at // Ta.15546.1.S1_at // Ta.9577.1.S1_at // Ta.993.3.S1_a_at // Ta.13669.1.S1_at // Ta.7022.1.S1_x_at
GO:0006464	P	protein modification process	22	476	1480	34647	0.38	1	// TaAffx.129125.1.S1_at // Ta.4936.1.S1_at // Ta.6517.1.S1_a_at // Ta.12224.1.A1_at // Ta.10098.3.S1_a_at // Ta.14470.1.S1_x_at // Ta.19538.1.S1_at // TaAffx.75295.1.S1_at // TaAffx.92369.1.S1_at // Ta.6517.1.S1_x_at // Ta.16039.1.S1_at // TaAffx.18131.1.S1_at // Ta.27646.1.S1_x_at // Ta.29587.2.S1_x_at // Ta.2402.3.S1_x_at // Ta.10098.2.S1_a_at // TaAffx.83997.1.S1_x_at // Ta.27347.1.S1_at // T…
GO:0022414	P	reproductive process	10	476	409	34647	0.061	1	// TaAffx.128418.49.S1_at // Ta.9349.1.S1_at // Ta.9349.1.S1_x_at // TaAffx.129125.1.S1_at // Ta.2251.1.S1_at // Ta.28501.2.S1_x_at // Ta.28501.1.S1_x_at // Ta.28501.1.S1_a_at // TaAffx.117155.1.S1_at // Ta.6018.1.S1_at
GO:0009058	P	biosynthetic process	63	476	4408	34647	0.39	1	// Ta.12537.1.A1_at // Ta.92.1.S1_s_at // TaAffx.25271.1.S1_x_at // TaAffx.92431.1.A1_at // Ta.114.1.S1_at // Ta.1305.1.S1_x_at // Ta.7022.1.S1_x_at // Ta.2752.2.S1_x_at // Ta.24987.1.S1_at // TaAffx.128629.3.S1_s_at // Ta.735.1.S1_at // Ta.6794.1.S1_x_at // Ta.23125.2.S1_a_at // Ta.25596.3.A1_a_at // TaAffx.16801.1.S1_s_at // Ta.435.1.S1_at // Ta.506.2.A1_at // Ta.14435.1.S1_at // Ta.7488.2.S1_x…
GO:0009059	P	macromolecule biosynthetic process	40	476	2733	34647	0.36	1	// Ta.12537.1.A1_at // TaAffx.92431.1.A1_at // Ta.1305.1.S1_x_at // Ta.24987.1.S1_at // Ta.6794.2.A1_a_at // Ta.735.1.S1_at // Ta.6794.1.S1_x_at // Ta.23689.1.S1_at // TaAffx.16801.1.S1_s_at // Ta.14435.1.S1_at // Ta.7488.2.S1_x_at // Ta.24806.2.S1_a_at // Ta.29451.1.A1_at // TaAffx.128733.1.S1_x_at // Ta.614.2.S1_at // Ta.3072.1.S1_at // Ta.9421.1.S1_at // TaAffx.128583.1.S1_at // TaAffx.113177.…
GO:0009117	P	nucleotide metabolic process	8	476	398	34647	0.19	1	// TaAffx.25271.1.S1_x_at // Ta.12664.1.S1_at // Ta.506.2.A1_at // Ta.4210.1.S1_a_at // Ta.22821.1.S1_at // Ta.9577.1.S1_at // Ta.993.3.S1_a_at // Ta.13669.1.S1_at
GO:0051171	P	regulation of nitrogen compound metabolic process	20	476	1151	34647	0.17	1	// Ta.12537.1.A1_at // Ta.9349.1.S1_at // Ta.9349.1.S1_x_at // TaAffx.92431.1.A1_at // Ta.14435.1.S1_at // Ta.24806.2.S1_a_at // TaAffx.12752.1.S1_at // TaAffx.90100.1.S1_at // Ta.29451.1.A1_at // TaAffx.128733.1.S1_x_at // Ta.9971.1.A1_at // Ta.10723.1.A1_at // TaAffx.38522.1.A1_at // Ta.9421.1.S1_at // Ta.10047.1.S1_s_at // TaAffx.129125.1.S1_at // Ta.23689.1.S1_at // Ta.27324.1.S1_at // Ta.738…
GO:0051649	P	establishment of localization in cell	5	476	529	34647	0.85	1	// Ta.23123.1.S1_x_at // Ta.1747.1.S1_at // Ta.21327.3.A1_x_at // Ta.28735.1.S1_a_at // Ta.1026.3.S1_x_at
GO:0042221	P	response to chemical stimulus	16	476	1218	34647	0.61	1	// Ta.9349.1.S1_at // Ta.9349.1.S1_x_at // Ta.25143.1.S1_s_at // TaAffx.128733.1.S1_x_at // Ta.14435.1.S1_at // Ta.27570.1.S1_at // Ta.6794.3.S1_x_at // Ta.11386.2.S1_x_at // Ta.12921.2.S1_x_at // Ta.10329.15.S1_at // Ta.6018.1.S1_at // Ta.6794.2.A1_a_at // TaAffx.1268.1.A1_s_at // Ta.6794.1.S1_x_at // Ta.5402.1.S1_at // TaAffx.38522.1.A1_at
GO:0009056	P	catabolic process	13	476	1898	34647	1	1	// TaAffx.25271.1.S1_x_at // TaAffx.129125.1.S1_at // Ta.12039.1.A1_at // Ta.9692.2.S1_at // Ta.506.2.A1_at // Ta.4210.1.S1_a_at // Ta.7022.1.S1_x_at // Ta.3072.1.S1_at // Ta.24987.1.S1_at // Ta.9577.1.S1_at // Ta.993.3.S1_a_at // Ta.13669.1.S1_at // Ta.1026.3.S1_x_at
GO:0051179	P	localization	23	476	2277	34647	0.95	1	// TaAffx.98921.1.A1_at // Ta.27110.1.S1_x_at // TaAffx.94321.1.S1_at // Ta.1026.3.S1_x_at // Ta.1747.1.S1_at // Ta.7625.1.S1_x_at // Ta.1082.3.S1_at // TaAffx.118607.1.S1_s_at // Ta.21327.1.S1_x_at // Ta.1082.2.S1_x_at // Ta.1082.1.S1_a_at // TaAffx.114365.1.S1_at // Ta.21327.3.A1_x_at // Ta.9181.1.S1_at // Ta.9821.1.S1_at // Ta.28735.1.S1_a_at // TaAffx.48625.1.A1_at // Ta.9181.2.S1_x_at // Ta.…
GO:0006996	P	organelle organization	9	476	530	34647	0.31	1	// TaAffx.128418.49.S1_at // Ta.7419.2.A1_a_at // Ta.713.1.A1_at // Ta.1365.1.S1_at // Ta.10329.15.S1_at // Ta.2343.1.S1_x_at // TaAffx.16487.1.A1_at // Ta.3276.1.S1_a_at // Ta.1026.3.S1_x_at
GO:0006753	P	nucleoside phosphate metabolic process	8	476	398	34647	0.19	1	// TaAffx.25271.1.S1_x_at // Ta.12664.1.S1_at // Ta.506.2.A1_at // Ta.4210.1.S1_a_at // Ta.22821.1.S1_at // Ta.9577.1.S1_at // Ta.993.3.S1_a_at // Ta.13669.1.S1_at
GO:0042180	P	cellular ketone metabolic process	37	476	2135	34647	0.091	1	// TaAffx.25271.1.S1_x_at // Ta.4936.1.S1_at // Ta.114.1.S1_at // Ta.7022.1.S1_x_at // Ta.2752.2.S1_x_at // Ta.24987.1.S1_at // Ta.6794.2.A1_a_at // Ta.735.1.S1_at // Ta.7488.2.S1_x_at // Ta.1026.3.S1_x_at // Ta.14470.1.S1_x_at // Ta.435.1.S1_at // Ta.506.2.A1_at // Ta.6794.1.S1_x_at // TaAffx.75295.1.S1_at // Ta.11386.2.S1_x_at // Ta.4210.1.S1_a_at // Ta.3072.1.S1_at // Ta.9704.1.S1_at // Ta.126…
GO:0005976	P	polysaccharide metabolic process	8	476	455	34647	0.29	1	// TaAffx.5634.1.S1_at // Ta.11120.3.S1_x_at // Ta.6794.3.S1_x_at // Ta.27771.1.S1_at // Ta.9577.1.S1_at // Ta.6794.2.A1_a_at // Ta.6794.1.S1_x_at // Ta.1242.1.A1_at
GO:0048856	P	anatomical structure development	11	476	811	34647	0.56	1	// Ta.9349.1.S1_at // Ta.9349.1.S1_x_at // TaAffx.129125.1.S1_at // Ta.2251.1.S1_at // Ta.28501.2.S1_x_at // Ta.28501.1.S1_x_at // Ta.28501.1.S1_a_at // Ta.27570.1.S1_at // TaAffx.38522.1.A1_at // Ta.6018.1.S1_at // Ta.28735.1.S1_a_at
GO:0044237	P	cellular metabolic process	115	476	8350	34647	0.51	1	// Ta.1050.1.S1_at // Ta.1305.1.S1_x_at // Ta.22831.1.S1_x_at // TaAffx.4157.1.S1_at // Ta.24987.1.S1_at // Ta.6794.2.A1_a_at // Ta.735.1.S1_at // Ta.7488.2.S1_x_at // Ta.1026.3.S1_x_at // Ta.10723.1.A1_at // Ta.14435.1.S1_at // TaAffx.92369.1.S1_at // Ta.3276.1.S1_a_at // Ta.9704.1.S1_at // Ta.12664.1.S1_at // Ta.1242.1.A1_at // TaAffx.18131.1.S1_at // Ta.25901.2.A1_x_at // Ta.11120.3.S1_x_at //…
GO:0006796	P	phosphate metabolic process	18	476	1330	34647	0.56	1	// Ta.10098.3.S1_a_at // Ta.14470.1.S1_x_at // TaAffx.129125.1.S1_at // TaAffx.18131.1.S1_at // Ta.4936.1.S1_at // Ta.6517.1.S1_a_at // TaAffx.71395.1.S1_at // Ta.19538.1.S1_at // TaAffx.92369.1.S1_at // TaAffx.75295.1.S1_at // Ta.7871.3.S1_a_at // Ta.27347.1.S1_at // Ta.27771.1.S1_at // Ta.6517.1.S1_x_at // Ta.10098.2.S1_a_at // Ta.12224.1.A1_at // TaAffx.83997.1.S1_x_at // Ta.16039.1.S1_at
GO:0044085	P	cellular component biogenesis	12	476	1111	34647	0.84	1	// Ta.812.1.S1_x_at // TaAffx.128418.49.S1_at // TaAffx.16801.1.S1_s_at // Ta.2343.1.S1_x_at // Ta.614.2.S1_at // Ta.812.3.S1_x_at // Ta.1365.1.S1_at // Ta.10329.15.S1_at // Ta.13366.2.S1_x_at // Ta.812.4.S1_x_at // Ta.21210.1.S1_at // Ta.12746.1.S1_at
GO:0006793	P	phosphorus metabolic process	18	476	1332	34647	0.56	1	// Ta.10098.3.S1_a_at // Ta.14470.1.S1_x_at // TaAffx.129125.1.S1_at // TaAffx.18131.1.S1_at // Ta.4936.1.S1_at // Ta.6517.1.S1_a_at // TaAffx.71395.1.S1_at // Ta.19538.1.S1_at // TaAffx.92369.1.S1_at // TaAffx.75295.1.S1_at // Ta.7871.3.S1_a_at // Ta.27347.1.S1_at // Ta.27771.1.S1_at // Ta.6517.1.S1_x_at // Ta.10098.2.S1_a_at // Ta.12224.1.A1_at // TaAffx.83997.1.S1_x_at // Ta.16039.1.S1_at
GO:0015031	P	protein transport	7	476	538	34647	0.61	1	// Ta.1747.1.S1_at // Ta.21327.3.A1_x_at // Ta.7625.1.S1_x_at // Ta.21327.1.S1_x_at // Ta.23123.1.S1_x_at // Ta.28735.1.S1_a_at // Ta.1026.3.S1_x_at
GO:0006412	P	translation	9	476	1053	34647	0.95	1	// TaAffx.16801.1.S1_s_at // Ta.1305.1.S1_x_at // Ta.1305.2.S1_x_at // TaAffx.15468.1.S1_at // Ta.614.2.S1_at // Ta.13366.2.S1_x_at // Ta.21210.1.S1_at // Ta.735.1.S1_at // Ta.12746.1.S1_at
GO:0043169	F	cation binding	41	476	3395	34647	0.83	1	// Ta.13292.1.S1_s_at // Ta.27110.1.S1_x_at // Ta.5227.1.S1_x_at // Ta.20639.2.A1_a_at // Ta.1088.1.A1_at // Ta.21069.3.S1_x_at // Ta.10098.3.S1_a_at // Ta.27217.1.S1_at // TaAffx.118607.1.S1_s_at // Ta.18203.1.S1_at // Ta.11386.2.S1_x_at // Ta.25341.1.A1_at // TaAffx.102859.1.S1_at // Ta.13634.1.S1_at // Ta.24532.1.A1_at // TaAffx.36503.1.S1_at // Ta.3857.1.A1_at // Ta.29587.2.S1_x_at // TaAffx.…
GO:0042578	F	phosphoric ester hydrolase activity	9	476	296	34647	0.024	1	// Ta.10098.3.S1_a_at // TaAffx.83997.1.S1_x_at // Ta.6517.1.S1_a_at // Ta.20533.1.S1_x_at // Ta.8726.1.S1_s_at // Ta.10098.2.S1_a_at // Ta.6517.1.S1_x_at // Ta.12224.1.A1_at // Ta.8726.1.S1_at
GO:0005198	F	structural molecule activity	10	476	1230	34647	0.97	1	// Ta.812.1.S1_x_at // TaAffx.16801.1.S1_s_at // Ta.812.3.S1_x_at // Ta.614.2.S1_at // Ta.7442.2.S1_x_at // Ta.13366.2.S1_x_at // Ta.812.4.S1_x_at // Ta.21210.1.S1_at // Ta.12746.1.S1_at // Ta.1378.1.S1_at
GO:0009055	F	electron carrier activity	9	476	635	34647	0.51	1	// Ta.3857.1.A1_at // Ta.6423.1.A1_at // Ta.16251.1.S1_a_at // Ta.18203.1.S1_at // Ta.3590.1.S1_s_at // Ta.6423.2.S1_at // Ta.6572.1.S1_a_at // Ta.6052.3.S1_at // Ta.6517.1.S1_a_at
GO:0016740	F	transferase activity	46	476	3757	34647	0.81	1	// Ta.92.1.S1_s_at // Ta.5029.2.A1_a_at // TaAffx.129125.1.S1_at // Ta.4936.1.S1_at // Ta.25571.1.S1_s_at // Ta.28315.1.S1_at // TaAffx.75735.1.A1_at // Ta.9498.2.S1_x_at // TaAffx.4157.1.S1_at // Ta.27771.1.S1_at // Ta.24987.1.S1_at // Ta.15929.1.S1_x_at // Ta.6794.2.A1_a_at // TaAffx.44195.1.A1_at // TaAffx.12590.1.A1_at // Ta.6794.1.S1_x_at // Ta.14470.1.S1_x_at // Ta.16176.1.S1_at // TaAffx.1…
GO:0046906	F	tetrapyrrole binding	9	476	470	34647	0.2	1	// Ta.13292.1.S1_s_at // Ta.27110.1.S1_x_at // Ta.27646.1.S1_x_at // Ta.29587.2.S1_x_at // Ta.29962.1.A1_at // Ta.20639.2.A1_a_at // Ta.11386.2.S1_x_at // Ta.27570.1.S1_at // Ta.2402.3.S1_x_at
GO:0016614	F	oxidoreductase activity, acting on CH-OH group of donors	6	476	277	34647	0.19	1	// Ta.1571.1.S1_at // Ta.23125.2.S1_a_at // Ta.28091.1.S1_at // Ta.7871.3.S1_a_at // Ta.24987.1.S1_at // TaAffx.128629.3.S1_s_at
GO:0016818	F	hydrolase activity, acting on acid anhydrides, in phosphorus-containing anhydrides	8	476	823	34647	0.88	1	// Ta.812.1.S1_x_at // Ta.2294.2.S1_x_at // Ta.812.3.S1_x_at // Ta.8156.1.S1_at // Ta.1365.1.S1_at // Ta.22821.1.S1_at // Ta.812.4.S1_x_at // TaAffx.79986.1.S1_x_at
GO:0016616	F	oxidoreductase activity, acting on the CH-OH group of donors, NAD or NADP as acceptor	6	476	259	34647	0.15	1	// Ta.1571.1.S1_at // Ta.23125.2.S1_a_at // Ta.28091.1.S1_at // Ta.7871.3.S1_a_at // Ta.24987.1.S1_at // TaAffx.128629.3.S1_s_at
GO:0005524	F	ATP binding	15	476	1545	34647	0.94	1	// Ta.14470.1.S1_x_at // TaAffx.18131.1.S1_at // Ta.19538.1.S1_at // Ta.4936.1.S1_at // Ta.114.1.S1_at // Ta.9577.1.S1_at // TaAffx.71395.1.S1_at // Ta.713.1.A1_at // TaAffx.75295.1.S1_at // TaAffx.15468.1.S1_at // Ta.27771.1.S1_at // Ta.27347.1.S1_at // Ta.993.3.S1_a_at // Ta.735.1.S1_at // Ta.28735.1.S1_a_at
GO:0016757	F	transferase activity, transferring glycosyl groups	5	476	503	34647	0.82	1	// TaAffx.75735.1.A1_at // Ta.28414.1.S1_at // TaAffx.15120.1.S1_at // Ta.28315.1.S1_at // Ta.9918.1.S1_at
GO:0008270	F	zinc ion binding	12	476	1249	34647	0.92	1	// Ta.5227.1.S1_x_at // Ta.15389.2.S1_a_at // TaAffx.12876.1.S1_at // Ta.22645.1.S1_a_at // Ta.1672.1.S1_x_at // TaAffx.3070.1.S1_at // Ta.25341.1.A1_at // TaAffx.102859.1.S1_at // Ta.13634.1.S1_at // Ta.19139.1.A1_at // Ta.24532.1.A1_at // TaAffx.36503.1.S1_at
GO:0004553	F	hydrolase activity, hydrolyzing O-glycosyl compounds	5	476	386	34647	0.61	1	// Ta.11120.3.S1_x_at // Ta.4683.1.S1_at // Ta.25762.1.S1_at // Ta.7451.1.A1_at // Ta.9918.1.S1_at
GO:0016817	F	hydrolase activity, acting on acid anhydrides	8	476	833	34647	0.89	1	// Ta.812.1.S1_x_at // Ta.2294.2.S1_x_at // Ta.812.3.S1_x_at // Ta.8156.1.S1_at // Ta.1365.1.S1_at // Ta.22821.1.S1_at // Ta.812.4.S1_x_at // TaAffx.79986.1.S1_x_at
GO:0003676	F	nucleic acid binding	41	476	2735	34647	0.31	1	// Ta.24806.2.S1_a_at // Ta.29331.1.S1_a_at // Ta.1305.1.S1_x_at // Ta.22192.1.A1_at // Ta.10329.15.S1_at // Ta.22192.2.S1_at // Ta.3276.1.S1_a_at // Ta.10098.3.S1_a_at // TaAffx.128418.49.S1_at // TaAffx.16801.1.S1_s_at // Ta.24806.3.S1_at // Ta.6727.1.A1_at // Ta.1672.1.S1_x_at // Ta.29451.1.A1_at // TaAffx.128733.1.S1_x_at // Ta.13257.2.S1_at // Ta.9421.1.S1_at // TaAffx.14475.1.S1_at // Ta.67…
GO:0003677	F	DNA binding	25	476	1448	34647	0.15	1	// Ta.29331.1.S1_a_at // Ta.10329.15.S1_at // Ta.10098.3.S1_a_at // TaAffx.128418.49.S1_at // Ta.10723.1.A1_at // Ta.24806.3.S1_at // TaAffx.128733.1.S1_x_at // Ta.24806.2.S1_a_at // Ta.29451.1.A1_at // Ta.6727.1.A1_at // Ta.9421.1.S1_at // TaAffx.14475.1.S1_at // TaAffx.12752.1.S1_at // Ta.1672.1.S1_x_at // Ta.24806.1.S1_x_at // Ta.10047.1.S1_s_at // Ta.13257.1.S1_at // Ta.22338.2.S1_a_at // Ta.…
GO:0020037	F	heme binding	5	476	437	34647	0.72	1	// Ta.13292.1.S1_s_at // Ta.27110.1.S1_x_at // Ta.27570.1.S1_at // Ta.29962.1.A1_at // Ta.11386.2.S1_x_at
GO:0043167	F	ion binding	41	476	3400	34647	0.83	1	// Ta.13292.1.S1_s_at // Ta.27110.1.S1_x_at // Ta.5227.1.S1_x_at // Ta.20639.2.A1_a_at // Ta.1088.1.A1_at // Ta.21069.3.S1_x_at // Ta.10098.3.S1_a_at // Ta.27217.1.S1_at // TaAffx.118607.1.S1_s_at // Ta.18203.1.S1_at // Ta.11386.2.S1_x_at // Ta.25341.1.A1_at // TaAffx.102859.1.S1_at // Ta.13634.1.S1_at // Ta.24532.1.A1_at // TaAffx.36503.1.S1_at // Ta.3857.1.A1_at // Ta.29587.2.S1_x_at // TaAffx.…
GO:0017076	F	purine nucleotide binding	20	476	2007	34647	0.95	1	// Ta.812.1.S1_x_at // Ta.14470.1.S1_x_at // TaAffx.18131.1.S1_at // TaAffx.37833.1.S1_at // Ta.4936.1.S1_at // Ta.114.1.S1_at // Ta.9577.1.S1_at // TaAffx.71395.1.S1_at // Ta.713.1.A1_at // TaAffx.75295.1.S1_at // TaAffx.15468.1.S1_at // Ta.812.3.S1_x_at // Ta.19538.1.S1_at // Ta.1365.1.S1_at // Ta.27347.1.S1_at // Ta.27771.1.S1_at // Ta.812.4.S1_x_at // Ta.993.3.S1_a_at // Ta.735.1.S1_at // Ta.…
GO:0003723	F	RNA binding	9	476	611	34647	0.46	1	// TaAffx.16801.1.S1_s_at // Ta.9349.1.S1_at // Ta.9349.1.S1_x_at // Ta.6790.1.A1_at // Ta.9520.1.S1_at // Ta.13366.2.S1_x_at // Ta.4049.1.S1_at // Ta.12746.1.S1_at // Ta.3276.1.S1_a_at
GO:0016787	F	hydrolase activity	36	476	2973	34647	0.81	1	// Ta.12543.1.S1_at // Ta.6517.1.S1_a_at // Ta.12794.1.A1_at // Ta.30353.3.S1_a_at // Ta.26178.1.A1_at // Ta.2294.2.S1_x_at // Ta.1365.1.S1_at // TaAffx.5634.1.S1_at // Ta.812.4.S1_x_at // Ta.6934.1.A1_x_at // Ta.12224.1.A1_at // Ta.10098.3.S1_a_at // Ta.8726.1.S1_at // Ta.9918.1.S1_at // Ta.812.3.S1_x_at // Ta.20533.1.S1_x_at // TaAffx.66758.1.S1_x_at // Ta.6517.1.S1_x_at // Ta.1242.1.A1_at // T…
GO:0016301	F	kinase activity	17	476	1620	34647	0.9	1	// Ta.14470.1.S1_x_at // TaAffx.129125.1.S1_at // TaAffx.18131.1.S1_at // Ta.4936.1.S1_at // Ta.9577.1.S1_at // Ta.15929.1.S1_x_at // TaAffx.71395.1.S1_at // Ta.19538.1.S1_at // TaAffx.75295.1.S1_at // Ta.4773.1.A1_at // TaAffx.622.1.S1_at // Ta.13624.1.S1_at // Ta.5029.2.A1_a_at // Ta.27771.1.S1_at // Ta.27347.1.S1_at // Ta.993.3.S1_a_at // TaAffx.12590.1.A1_at
GO:0016788	F	hydrolase activity, acting on ester bonds	15	476	699	34647	0.064	1	// Ta.10098.3.S1_a_at // Ta.9349.1.S1_at // Ta.9349.1.S1_x_at // Ta.8726.1.S1_at // Ta.6517.1.S1_a_at // Ta.6934.1.A1_x_at // Ta.8726.1.S1_s_at // Ta.20533.1.S1_x_at // Ta.22821.1.S1_at // TaAffx.5634.1.S1_at // Ta.10098.2.S1_a_at // Ta.6517.1.S1_x_at // Ta.1242.1.A1_at // Ta.12224.1.A1_at // TaAffx.83997.1.S1_x_at
GO:0003824	F	catalytic activity	138	476	10307	34647	0.66	1	// Ta.19551.1.S1_at // Ta.1050.1.S1_at // Ta.6934.1.A1_x_at // Ta.26178.1.A1_at // TaAffx.4157.1.S1_at // Ta.24987.1.S1_at // Ta.15929.1.S1_x_at // Ta.812.4.S1_x_at // TaAffx.128629.3.S1_s_at // Ta.735.1.S1_at // Ta.7488.2.S1_x_at // Ta.1026.3.S1_x_at // Ta.11386.2.S1_x_at // Ta.14435.1.S1_at // Ta.28414.1.S1_at // Ta.1088.1.A1_at // TaAffx.66758.1.S1_x_at // Ta.9704.1.S1_at // Ta.12664.1.S1_at /…
GO:0016779	F	nucleotidyltransferase activity	5	476	391	34647	0.62	1	// Ta.6794.2.A1_at // Ta.6794.2.A1_a_at // Ta.6794.1.S1_x_at // Ta.6794.3.S1_x_at // Ta.16176.1.S1_at
GO:0022892	F	substrate-specific transporter activity	9	476	730	34647	0.67	1	// TaAffx.114365.1.S1_at // TaAffx.94321.1.S1_at // Ta.9181.2.S1_x_at // Ta.7625.1.S1_x_at // Ta.2294.2.S1_x_at // Ta.9181.1.S1_at // TaAffx.48625.1.A1_at // Ta.1082.2.S1_x_at // Ta.5402.1.S1_at
GO:0016879	F	ligase activity, forming carbon-nitrogen bonds	6	476	324	34647	0.29	1	// Ta.7022.1.S1_x_at // TaAffx.129125.1.S1_at // Ta.10799.3.S1_a_at // Ta.2505.1.A1_at // TaAffx.107243.1.S1_x_at // Ta.1026.3.S1_x_at
GO:0016772	F	transferase activity, transferring phosphorus-containing groups	22	476	2059	34647	0.91	1	// TaAffx.129125.1.S1_at // Ta.4936.1.S1_at // Ta.5029.2.A1_a_at // Ta.15929.1.S1_x_at // Ta.6794.2.A1_a_at // Ta.6794.1.S1_x_at // TaAffx.12590.1.A1_at // Ta.14470.1.S1_x_at // Ta.16176.1.S1_at // Ta.19538.1.S1_at // TaAffx.75295.1.S1_at // TaAffx.18131.1.S1_at // Ta.6794.3.S1_x_at // Ta.4773.1.A1_at // TaAffx.622.1.S1_at // Ta.13624.1.S1_at // Ta.9577.1.S1_at // Ta.6794.2.A1_at // Ta.27347.1.S1…
GO:0032555	F	purine ribonucleotide binding	19	476	1853	34647	0.93	1	// Ta.812.1.S1_x_at // Ta.14470.1.S1_x_at // TaAffx.18131.1.S1_at // Ta.19538.1.S1_at // Ta.4936.1.S1_at // Ta.114.1.S1_at // Ta.9577.1.S1_at // TaAffx.71395.1.S1_at // Ta.713.1.A1_at // TaAffx.75295.1.S1_at // TaAffx.15468.1.S1_at // Ta.812.3.S1_x_at // Ta.1365.1.S1_at // Ta.27347.1.S1_at // Ta.27771.1.S1_at // Ta.812.4.S1_x_at // Ta.993.3.S1_a_at // Ta.735.1.S1_at // Ta.28735.1.S1_a_at
GO:0046983	F	protein dimerization activity	5	476	218	34647	0.19	1	// Ta.11954.1.A1_at // TaAffx.38522.1.A1_at // Ta.10723.1.A1_at // Ta.24806.2.S1_a_at // Ta.9421.1.S1_at
GO:0016829	F	lyase activity	8	476	538	34647	0.46	1	// Ta.5227.1.S1_x_at // Ta.19551.1.S1_at // Ta.506.2.A1_at // Ta.25901.2.A1_x_at // Ta.23373.3.S1_at // Ta.7022.1.S1_x_at // Ta.2752.2.S1_x_at // Ta.12664.1.S1_at
GO:0032553	F	ribonucleotide binding	19	476	1853	34647	0.93	1	// Ta.812.1.S1_x_at // Ta.14470.1.S1_x_at // TaAffx.18131.1.S1_at // Ta.19538.1.S1_at // Ta.4936.1.S1_at // Ta.114.1.S1_at // Ta.9577.1.S1_at // TaAffx.71395.1.S1_at // Ta.713.1.A1_at // TaAffx.75295.1.S1_at // TaAffx.15468.1.S1_at // Ta.812.3.S1_x_at // Ta.1365.1.S1_at // Ta.27347.1.S1_at // Ta.27771.1.S1_at // Ta.812.4.S1_x_at // Ta.993.3.S1_a_at // Ta.735.1.S1_at // Ta.28735.1.S1_a_at
GO:0016791	F	phosphatase activity	7	476	235	34647	0.048	1	// Ta.10098.3.S1_a_at // Ta.6517.1.S1_a_at // Ta.20533.1.S1_x_at // Ta.10098.2.S1_a_at // Ta.6517.1.S1_x_at // Ta.12224.1.A1_at // TaAffx.83997.1.S1_x_at
GO:0000166	F	nucleotide binding	27	476	2546	34647	0.94	1	// Ta.4936.1.S1_at // Ta.114.1.S1_at // Ta.7871.3.S1_a_at // Ta.1365.1.S1_at // TaAffx.37833.1.S1_at // Ta.812.4.S1_x_at // Ta.735.1.S1_at // Ta.9520.1.S1_at // Ta.14435.1.S1_at // Ta.19538.1.S1_at // TaAffx.75295.1.S1_at // Ta.28735.1.S1_a_at // Ta.812.3.S1_x_at // Ta.12664.1.S1_at // Ta.28091.1.S1_at // TaAffx.18131.1.S1_at // Ta.713.1.A1_at // Ta.14470.1.S1_x_at // Ta.9577.1.S1_at // Ta.3276.1…
GO:0016491	F	oxidoreductase activity	27	476	2007	34647	0.57	1	// Ta.332.3.A1_a_at // Ta.7871.3.S1_a_at // Ta.2752.2.S1_x_at // Ta.24987.1.S1_at // TaAffx.128629.3.S1_s_at // Ta.28091.1.S1_at // Ta.4210.1.S1_a_at // Ta.435.1.S1_at // Ta.14435.1.S1_at // Ta.1088.1.A1_at // Ta.11386.2.S1_x_at // Ta.28714.1.S1_at // Ta.9704.1.S1_at // Ta.6052.3.S1_at // Ta.1571.1.S1_at // Ta.13805.1.S1_at // Ta.1251.1.S1_at // Ta.6724.1.S1_x_at // Ta.23125.2.S1_a_at // Ta.885.1…
GO:0016874	F	ligase activity	9	476	498	34647	0.25	1	// Ta.2505.1.A1_at // TaAffx.129125.1.S1_at // Ta.114.1.S1_at // TaAffx.15468.1.S1_at // Ta.7022.1.S1_x_at // Ta.735.1.S1_at // Ta.10799.3.S1_a_at // TaAffx.107243.1.S1_x_at // Ta.1026.3.S1_x_at
GO:0000287	F	magnesium ion binding	7	476	233	34647	0.046	1	// Ta.10098.3.S1_a_at // Ta.25901.2.A1_x_at // Ta.27646.1.S1_x_at // Ta.29587.2.S1_x_at // Ta.20639.2.A1_a_at // Ta.2402.3.S1_x_at // Ta.27771.1.S1_at
GO:0005509	F	calcium ion binding	5	476	435	34647	0.71	1	// Ta.23398.1.S1_s_at // Ta.7568.2.S1_at // Ta.28735.1.S1_a_at // Ta.6018.1.S1_at // Ta.5511.1.S1_at
GO:0005506	F	iron ion binding	8	476	775	34647	0.83	1	// Ta.13292.1.S1_s_at // Ta.27110.1.S1_x_at // Ta.27217.1.S1_at // Ta.254.1.S1_s_at // Ta.29962.1.A1_at // Ta.11386.2.S1_x_at // Ta.27570.1.S1_at // TaAffx.65539.1.A1_at
GO:0005215	F	transporter activity	15	476	1185	34647	0.66	1	// Ta.1082.1.S1_a_at // TaAffx.114365.1.S1_at // Ta.9821.1.S1_at // TaAffx.94321.1.S1_at // Ta.1013.1.S1_at // Ta.9181.2.S1_x_at // Ta.7625.1.S1_x_at // Ta.2294.2.S1_x_at // TaAffx.48625.1.A1_at // Ta.9181.1.S1_at // Ta.1082.3.S1_x_at // Ta.28335.1.S1_at // Ta.1082.2.S1_x_at // TaAffx.79986.1.S1_x_at // Ta.5402.1.S1_at
GO:0046872	F	metal ion binding	39	476	3227	34647	0.82	1	// Ta.13292.1.S1_s_at // Ta.27110.1.S1_x_at // Ta.5227.1.S1_x_at // Ta.20639.2.A1_a_at // Ta.1088.1.A1_at // Ta.5511.1.S1_at // Ta.10098.3.S1_a_at // Ta.27217.1.S1_at // TaAffx.118607.1.S1_s_at // Ta.18203.1.S1_at // Ta.11386.2.S1_x_at // Ta.25341.1.A1_at // TaAffx.102859.1.S1_at // Ta.13634.1.S1_at // Ta.24532.1.A1_at // TaAffx.36503.1.S1_at // Ta.3857.1.A1_at // TaAffx.123175.1.S1_at // Ta.2590…
GO:0016853	F	isomerase activity	5	476	241	34647	0.24	1	// Ta.10680.1.S1_at // TaAffx.25271.1.S1_x_at // Ta.13669.1.S1_at // Ta.3539.1.S1_x_at // Ta.1050.1.S1_at
GO:0030554	F	adenyl nucleotide binding	16	476	1707	34647	0.96	1	// Ta.14470.1.S1_x_at // TaAffx.18131.1.S1_at // TaAffx.37833.1.S1_at // Ta.4936.1.S1_at // Ta.114.1.S1_at // Ta.9577.1.S1_at // TaAffx.71395.1.S1_at // Ta.713.1.A1_at // TaAffx.75295.1.S1_at // TaAffx.15468.1.S1_at // Ta.19538.1.S1_at // Ta.27771.1.S1_at // Ta.27347.1.S1_at // Ta.993.3.S1_a_at // Ta.735.1.S1_at // Ta.28735.1.S1_a_at
GO:0016773	F	phosphotransferase activity, alcohol group as acceptor	14	476	1335	34647	0.88	1	// Ta.14470.1.S1_x_at // TaAffx.129125.1.S1_at // TaAffx.18131.1.S1_at // Ta.4936.1.S1_at // Ta.9577.1.S1_at // Ta.15929.1.S1_x_at // TaAffx.71395.1.S1_at // Ta.19538.1.S1_at // TaAffx.75295.1.S1_at // Ta.4773.1.A1_at // TaAffx.622.1.S1_at // Ta.5029.2.A1_a_at // Ta.27347.1.S1_at // Ta.993.3.S1_a_at
GO:0003735	F	structural constituent of ribosome	6	476	1036	34647	1	1	// TaAffx.16801.1.S1_s_at // Ta.614.2.S1_at // Ta.1378.1.S1_at // Ta.13366.2.S1_x_at // Ta.21210.1.S1_at // Ta.12746.1.S1_at
GO:0005515	F	protein binding	31	476	2390	34647	0.66	1	// TaAffx.129125.1.S1_at // Ta.548.2.S1_at // Ta.1050.1.S1_at // Ta.6987.1.A1_at // Ta.7419.1.A1_at // TaAffx.4157.1.S1_at // Ta.1365.1.S1_at // Ta.24987.1.S1_at // Ta.1026.3.S1_x_at // Ta.10723.1.A1_at // Ta.3916.1.S1_a_at // Ta.24806.2.S1_a_at // Ta.3276.1.S1_a_at // TaAffx.128733.1.S1_x_at // Ta.3072.1.S1_at // Ta.14153.1.S1_at // Ta.9421.1.S1_at // Ta.713.1.A1_at // TaAffx.3070.1.S1_at // Ta.…
GO:0005488	F	binding	137	476	11088	34647	0.94	1	// TaAffx.98921.1.A1_at // Ta.1050.1.S1_at // Ta.1305.1.S1_x_at // Ta.6987.1.A1_at // Ta.7419.1.A1_at // TaAffx.4157.1.S1_at // Ta.10329.15.S1_at // Ta.24987.1.S1_at // Ta.812.4.S1_x_at // TaAffx.128629.3.S1_s_at // Ta.735.1.S1_at // Ta.7488.2.S1_x_at // Ta.22192.2.S1_at // Ta.3276.1.S1_a_at // Ta.1026.3.S1_x_at // Ta.2441.1.S1_at // Ta.10723.1.A1_at // Ta.14435.1.S1_at // Ta.9509.1.S1_at // Ta.1…
GO:0001883	F	purine nucleoside binding	16	476	1708	34647	0.96	1	// Ta.14470.1.S1_x_at // TaAffx.18131.1.S1_at // TaAffx.37833.1.S1_at // Ta.4936.1.S1_at // Ta.114.1.S1_at // Ta.9577.1.S1_at // TaAffx.71395.1.S1_at // Ta.713.1.A1_at // TaAffx.75295.1.S1_at // TaAffx.15468.1.S1_at // Ta.19538.1.S1_at // Ta.27771.1.S1_at // Ta.27347.1.S1_at // Ta.993.3.S1_a_at // Ta.735.1.S1_at // Ta.28735.1.S1_a_at
GO:0050662	F	coenzyme binding	9	476	475	34647	0.21	1	// Ta.23125.2.S1_a_at // Ta.14435.1.S1_at // Ta.28091.1.S1_at // Ta.7871.3.S1_a_at // Ta.3072.1.S1_at // TaAffx.37833.1.S1_at // Ta.12664.1.S1_at // TaAffx.128629.3.S1_s_at // Ta.12728.2.S1_x_at
GO:0022857	F	transmembrane transporter activity	8	476	736	34647	0.79	1	// TaAffx.114365.1.S1_at // Ta.9821.1.S1_at // TaAffx.94321.1.S1_at // Ta.2294.2.S1_x_at // TaAffx.48625.1.A1_at // Ta.1082.2.S1_x_at // TaAffx.79986.1.S1_x_at // Ta.5402.1.S1_at
GO:0030528	F	transcription regulator activity	16	476	737	34647	0.053	1	// Ta.10723.1.A1_at // Ta.13257.1.S1_at // Ta.29331.1.S1_a_at // Ta.9971.1.A1_at // Ta.24806.2.S1_a_at // TaAffx.12752.1.S1_at // Ta.13257.2.S1_x_at // Ta.7389.1.S1_x_at // Ta.1626.1.S1_at // Ta.13257.2.S1_at // TaAffx.38522.1.A1_at // Ta.9421.1.S1_at // Ta.10047.1.S1_s_at // Ta.29451.1.A1_at // TaAffx.14475.1.S1_at // Ta.22338.2.S1_a_at
GO:0004674	F	protein serine/threonine kinase activity	9	476	906	34647	0.87	1	// Ta.14470.1.S1_x_at // TaAffx.18131.1.S1_at // Ta.4936.1.S1_at // TaAffx.71395.1.S1_at // TaAffx.75295.1.S1_at // Ta.4773.1.A1_at // TaAffx.622.1.S1_at // Ta.5029.2.A1_a_at // Ta.15929.1.S1_x_at
GO:0004672	F	protein kinase activity	12	476	1144	34647	0.86	1	// Ta.14470.1.S1_x_at // TaAffx.129125.1.S1_at // TaAffx.18131.1.S1_at // Ta.4936.1.S1_at // Ta.19538.1.S1_at // Ta.15929.1.S1_x_at // TaAffx.71395.1.S1_at // TaAffx.75295.1.S1_at // Ta.4773.1.A1_at // TaAffx.622.1.S1_at // Ta.5029.2.A1_a_at // Ta.27347.1.S1_at
GO:0032559	F	adenyl ribonucleotide binding	15	476	1557	34647	0.94	1	// Ta.14470.1.S1_x_at // TaAffx.18131.1.S1_at // Ta.19538.1.S1_at // Ta.4936.1.S1_at // Ta.114.1.S1_at // Ta.9577.1.S1_at // TaAffx.71395.1.S1_at // Ta.713.1.A1_at // TaAffx.75295.1.S1_at // TaAffx.15468.1.S1_at // Ta.27771.1.S1_at // Ta.27347.1.S1_at // Ta.993.3.S1_a_at // Ta.735.1.S1_at // Ta.28735.1.S1_a_at
GO:0001882	F	nucleoside binding	16	476	1708	34647	0.96	1	// Ta.14470.1.S1_x_at // TaAffx.18131.1.S1_at // TaAffx.37833.1.S1_at // Ta.4936.1.S1_at // Ta.114.1.S1_at // Ta.9577.1.S1_at // TaAffx.71395.1.S1_at // Ta.713.1.A1_at // TaAffx.75295.1.S1_at // TaAffx.15468.1.S1_at // Ta.19538.1.S1_at // Ta.27771.1.S1_at // Ta.27347.1.S1_at // Ta.993.3.S1_a_at // Ta.735.1.S1_at // Ta.28735.1.S1_a_at
GO:0017111	F	nucleoside-triphosphatase activity	6	476	751	34647	0.95	1	// Ta.812.1.S1_x_at // Ta.2294.2.S1_x_at // Ta.812.3.S1_x_at // Ta.8156.1.S1_at // Ta.1365.1.S1_at // Ta.812.4.S1_x_at
GO:0016798	F	hydrolase activity, acting on glycosyl bonds	5	476	430	34647	0.7	1	// Ta.11120.3.S1_x_at // Ta.4683.1.S1_at // Ta.25762.1.S1_at // Ta.7451.1.A1_at // Ta.9918.1.S1_at
GO:0022891	F	substrate-specific transmembrane transporter activity	6	476	605	34647	0.84	1	// TaAffx.114365.1.S1_at // TaAffx.94321.1.S1_at // Ta.2294.2.S1_x_at // Ta.5402.1.S1_at // Ta.1082.2.S1_x_at // TaAffx.48625.1.A1_at
GO:0003700	F	transcription factor activity	12	476	510	34647	0.054	1	// Ta.10723.1.A1_at // Ta.13257.1.S1_at // Ta.29331.1.S1_a_at // Ta.24806.2.S1_a_at // Ta.13257.2.S1_x_at // Ta.29451.1.A1_at // Ta.1626.1.S1_at // Ta.13257.2.S1_at // Ta.9421.1.S1_at // Ta.10047.1.S1_s_at // TaAffx.14475.1.S1_at // Ta.22338.2.S1_a_at
GO:0048037	F	cofactor binding	12	476	620	34647	0.15	1	// Ta.23125.2.S1_a_at // Ta.14435.1.S1_at // Ta.9181.2.S1_x_at // Ta.28091.1.S1_at // Ta.1088.1.A1_at // Ta.7871.3.S1_a_at // Ta.9181.1.S1_at // Ta.3072.1.S1_at // TaAffx.37833.1.S1_at // Ta.12664.1.S1_at // TaAffx.128629.3.S1_s_at // Ta.12728.2.S1_x_at
GO:0016462	F	pyrophosphatase activity	8	476	817	34647	0.87	1	// Ta.812.1.S1_x_at // Ta.2294.2.S1_x_at // Ta.812.3.S1_x_at // Ta.8156.1.S1_at // Ta.1365.1.S1_at // Ta.22821.1.S1_at // Ta.812.4.S1_x_at // TaAffx.79986.1.S1_x_at
GO:0046914	F	transition metal ion binding	24	476	2228	34647	0.91	1	// Ta.13292.1.S1_s_at // Ta.27110.1.S1_x_at // Ta.5227.1.S1_x_at // Ta.1088.1.A1_at // Ta.27217.1.S1_at // TaAffx.118607.1.S1_s_at // Ta.18203.1.S1_at // Ta.11386.2.S1_x_at // Ta.25341.1.A1_at // TaAffx.102859.1.S1_at // Ta.13634.1.S1_at // Ta.24532.1.A1_at // TaAffx.36503.1.S1_at // Ta.3857.1.A1_at // TaAffx.12876.1.S1_at // Ta.1672.1.S1_x_at // TaAffx.3070.1.S1_at // Ta.19139.1.A1_at // Ta.254.…
GO:0043228	C	non-membrane-bounded organelle	16	476	1533	34647	0.9	1	// Ta.812.1.S1_x_at // Ta.2441.1.S1_at // TaAffx.16801.1.S1_s_at // TaAffx.129125.1.S1_at // TaAffx.128418.49.S1_at // Ta.1305.1.S1_x_at // Ta.1305.2.S1_x_at // Ta.614.2.S1_at // TaAffx.75295.1.S1_at // Ta.23398.1.S1_s_at // Ta.812.3.S1_x_at // Ta.10329.15.S1_at // Ta.13366.2.S1_x_at // Ta.812.4.S1_x_at // Ta.21210.1.S1_at // Ta.12746.1.S1_at
GO:0005783	C	endoplasmic reticulum	6	476	430	34647	0.54	1	// Ta.27110.1.S1_x_at // Ta.1050.1.S1_at // Ta.27570.1.S1_at // TaAffx.128629.3.S1_s_at // TaAffx.128583.1.S1_at // Ta.28735.1.S1_a_at
GO:0031981	C	nuclear lumen	6	476	544	34647	0.76	1	// Ta.10723.1.A1_at // Ta.24806.2.S1_a_at // Ta.29451.1.A1_at // Ta.9421.1.S1_at // Ta.10047.1.S1_s_at // Ta.9410.1.S1_at
GO:0016023	C	cytoplasmic membrane-bounded vesicle	68	476	4545	34647	0.25	1	// TaAffx.98921.1.A1_at // Ta.3857.1.A1_at // Ta.9521.1.S1_x_at // Ta.9998.1.S1_at // Ta.1050.1.S1_at // Ta.10746.1.S1_at // TaAffx.96188.2.S1_at // Ta.29552.3.S1_s_at // TaAffx.5370.1.S1_at // Ta.6045.1.S1_at // TaAffx.5634.1.S1_at // Ta.5553.1.S1_at // TaAffx.128629.3.S1_s_at // Ta.14824.2.A1_at // TaAffx.114390.1.S1_at // TaAffx.61545.1.S1_at // TaAffx.3293.1.S1_at // Ta.14477.1.S1_at // Ta.20…
GO:0016021	C	integral to membrane	21	476	1345	34647	0.31	1	// Ta.1082.1.S1_a_at // Ta.5411.2.A1_at // TaAffx.114365.1.S1_at // Ta.13721.2.S1_x_at // Ta.27751.3.S1_x_at // Ta.27646.1.S1_x_at // Ta.20639.2.A1_a_at // Ta.29587.2.S1_x_at // Ta.27110.1.S1_x_at // Ta.28315.1.S1_at // Ta.23123.1.S1_x_at // Ta.1082.2.S1_x_at // Ta.28483.1.S1_at // Ta.2402.3.S1_x_at // Ta.1082.3.S1_x_at // Ta.28335.1.S1_at // Ta.6140.1.S1_at // TaAffx.128629.3.S1_s_at // Ta.27751…
GO:0043233	C	organelle lumen	7	476	723	34647	0.87	1	// Ta.10723.1.A1_at // Ta.24806.2.S1_a_at // Ta.29451.1.A1_at // Ta.9421.1.S1_at // Ta.10047.1.S1_s_at // Ta.28735.1.S1_a_at // Ta.9410.1.S1_at
GO:0005886	C	plasma membrane	15	476	812	34647	0.16	1	// Ta.5704.1.A1_at // Ta.5516.3.S1_a_at // Ta.7451.1.A1_at // Ta.27562.1.S1_at // TaAffx.48625.1.A1_at // Ta.10280.1.S1_x_at // Ta.4025.1.A1_at // Ta.10280.1.S1_at // Ta.28335.1.S1_at // Ta.12636.1.S1_s_at // Ta.10902.1.S1_at // Ta.16251.3.S1_x_at // Ta.5516.3.S1_x_at // Ta.5402.1.S1_at // Ta.30906.1.S1_x_at
GO:0005667	C	transcription factor complex	6	476	321	34647	0.28	1	// Ta.10723.1.A1_at // Ta.24806.2.S1_a_at // Ta.29451.1.A1_at // Ta.9421.1.S1_at // Ta.10047.1.S1_s_at // Ta.9410.1.S1_at
GO:0031974	C	membrane-enclosed lumen	7	476	738	34647	0.88	1	// Ta.10723.1.A1_at // Ta.24806.2.S1_a_at // Ta.29451.1.A1_at // Ta.9421.1.S1_at // Ta.10047.1.S1_s_at // Ta.28735.1.S1_a_at // Ta.9410.1.S1_at
GO:0005829	C	cytosol	7	476	568	34647	0.66	1	// Ta.2441.1.S1_at // TaAffx.16801.1.S1_s_at // Ta.9405.1.S1_x_at // Ta.5511.1.S1_at // Ta.7871.3.S1_a_at // Ta.27771.1.S1_at // Ta.993.3.S1_a_at
GO:0044428	C	nuclear part	7	476	729	34647	0.87	1	// Ta.10723.1.A1_at // Ta.24806.2.S1_a_at // Ta.29451.1.A1_at // Ta.2343.1.S1_x_at // Ta.9421.1.S1_at // Ta.10047.1.S1_s_at // Ta.9410.1.S1_at
GO:0044425	C	membrane part	28	476	1866	34647	0.34	1	// Ta.27110.1.S1_x_at // Ta.24304.2.S1_a_at // Ta.28315.1.S1_at // Ta.22831.1.S1_x_at // Ta.13721.2.S1_x_at // Ta.28483.1.S1_at // TaAffx.128629.3.S1_s_at // TaAffx.71746.1.A1_at // Ta.27751.3.S1_at // Ta.27562.1.S1_at // Ta.1969.1.S1_a_at // Ta.1082.2.S1_x_at // Ta.1082.1.S1_a_at // TaAffx.114365.1.S1_at // Ta.27751.3.S1_x_at // Ta.27646.1.S1_x_at // Ta.29587.2.S1_x_at // TaAffx.120874.1.S1_x_at…
GO:0044422	C	organelle part	39	476	2581	34647	0.29	1	// Ta.28361.1.S1_x_at // Ta.27110.1.S1_x_at // Ta.19469.2.A1_x_at // TaAffx.129125.1.S1_at // Ta.28315.1.S1_at // Ta.1365.1.S1_at // Ta.10329.15.S1_at // Ta.812.4.S1_x_at // TaAffx.128629.3.S1_s_at // Ta.29451.1.A1_at // Ta.2441.1.S1_at // TaAffx.128418.49.S1_at // Ta.7625.1.S1_x_at // Ta.10723.1.A1_at // Ta.24806.2.S1_a_at // Ta.11386.2.S1_x_at // Ta.812.3.S1_x_at // Ta.1969.1.S1_a_at // Ta.9421…
GO:0043232	C	intracellular non-membrane-bounded organelle	16	476	1533	34647	0.9	1	// Ta.812.1.S1_x_at // Ta.2441.1.S1_at // TaAffx.16801.1.S1_s_at // TaAffx.129125.1.S1_at // TaAffx.128418.49.S1_at // Ta.1305.1.S1_x_at // Ta.1305.2.S1_x_at // Ta.614.2.S1_at // TaAffx.75295.1.S1_at // Ta.23398.1.S1_s_at // Ta.812.3.S1_x_at // Ta.10329.15.S1_at // Ta.13366.2.S1_x_at // Ta.812.4.S1_x_at // Ta.21210.1.S1_at // Ta.12746.1.S1_at
GO:0005634	C	nucleus	31	476	2186	34647	0.46	1	// TaAffx.106548.1.S1_at // Ta.13765.1.S1_s_at // TaAffx.129125.1.S1_at // Ta.7631.1.S1_at // TaAffx.117880.1.A1_at // Ta.10329.15.S1_at // Ta.3276.1.S1_a_at // TaAffx.12752.1.S1_s_at // TaAffx.128418.49.S1_at // Ta.10723.1.A1_at // Ta.24806.2.S1_a_at // Ta.29451.1.A1_at // TaAffx.128828.2.S1_at // TaAffx.128733.1.S1_x_at // Ta.10329.36.S1_a_at // Ta.24188.2.A1_at // Ta.9421.1.S1_at // Ta.2441.1.…
GO:0031982	C	vesicle	68	476	4561	34647	0.25	1	// TaAffx.98921.1.A1_at // Ta.3857.1.A1_at // Ta.9521.1.S1_x_at // Ta.9998.1.S1_at // Ta.1050.1.S1_at // Ta.10746.1.S1_at // TaAffx.96188.2.S1_at // Ta.29552.3.S1_s_at // TaAffx.5370.1.S1_at // Ta.6045.1.S1_at // TaAffx.5634.1.S1_at // Ta.5553.1.S1_at // TaAffx.128629.3.S1_s_at // Ta.14824.2.A1_at // TaAffx.114390.1.S1_at // TaAffx.61545.1.S1_at // TaAffx.3293.1.S1_at // Ta.14477.1.S1_at // Ta.20…
GO:0044446	C	intracellular organelle part	39	476	2576	34647	0.29	1	// Ta.28361.1.S1_x_at // Ta.27110.1.S1_x_at // Ta.19469.2.A1_x_at // TaAffx.129125.1.S1_at // Ta.28315.1.S1_at // Ta.1365.1.S1_at // Ta.10329.15.S1_at // Ta.812.4.S1_x_at // TaAffx.128629.3.S1_s_at // Ta.29451.1.A1_at // Ta.2441.1.S1_at // TaAffx.128418.49.S1_at // Ta.7625.1.S1_x_at // Ta.10723.1.A1_at // Ta.24806.2.S1_a_at // Ta.11386.2.S1_x_at // Ta.812.3.S1_x_at // Ta.1969.1.S1_a_at // Ta.9421…
GO:0031410	C	cytoplasmic vesicle	68	476	4561	34647	0.25	1	// TaAffx.98921.1.A1_at // Ta.3857.1.A1_at // Ta.9521.1.S1_x_at // Ta.9998.1.S1_at // Ta.1050.1.S1_at // Ta.10746.1.S1_at // TaAffx.96188.2.S1_at // Ta.29552.3.S1_s_at // TaAffx.5370.1.S1_at // Ta.6045.1.S1_at // TaAffx.5634.1.S1_at // Ta.5553.1.S1_at // TaAffx.128629.3.S1_s_at // Ta.14824.2.A1_at // TaAffx.114390.1.S1_at // TaAffx.61545.1.S1_at // TaAffx.3293.1.S1_at // Ta.14477.1.S1_at // Ta.20…
GO:0031988	C	membrane-bounded vesicle	68	476	4545	34647	0.25	1	// TaAffx.98921.1.A1_at // Ta.3857.1.A1_at // Ta.9521.1.S1_x_at // Ta.9998.1.S1_at // Ta.1050.1.S1_at // Ta.10746.1.S1_at // TaAffx.96188.2.S1_at // Ta.29552.3.S1_s_at // TaAffx.5370.1.S1_at // Ta.6045.1.S1_at // TaAffx.5634.1.S1_at // Ta.5553.1.S1_at // TaAffx.128629.3.S1_s_at // Ta.14824.2.A1_at // TaAffx.114390.1.S1_at // TaAffx.61545.1.S1_at // TaAffx.3293.1.S1_at // Ta.14477.1.S1_at // Ta.20…
GO:0005654	C	nucleoplasm	6	476	437	34647	0.56	1	// Ta.10723.1.A1_at // Ta.24806.2.S1_a_at // Ta.29451.1.A1_at // Ta.9421.1.S1_at // Ta.10047.1.S1_s_at // Ta.9410.1.S1_at
GO:0031224	C	intrinsic to membrane	21	476	1366	34647	0.33	1	// Ta.1082.1.S1_a_at // Ta.5411.2.A1_at // TaAffx.114365.1.S1_at // Ta.13721.2.S1_x_at // Ta.27751.3.S1_x_at // Ta.27646.1.S1_x_at // Ta.20639.2.A1_a_at // Ta.29587.2.S1_x_at // Ta.27110.1.S1_x_at // Ta.28315.1.S1_at // Ta.23123.1.S1_x_at // Ta.1082.2.S1_x_at // Ta.28483.1.S1_at // Ta.2402.3.S1_x_at // Ta.1082.3.S1_x_at // Ta.28335.1.S1_at // Ta.6140.1.S1_at // TaAffx.128629.3.S1_s_at // Ta.27751…
GO:0005739	C	mitochondrion	61	476	4282	34647	0.4	1	// Ta.92.1.S1_s_at // TaAffx.92431.1.A1_at // Ta.21241.2.S1_a_at // Ta.9423.1.A1_at // TaAffx.5370.1.S1_at // Ta.29962.1.A1_at // Ta.4043.1.A1_a_at // Ta.1379.2.S1_x_at // Ta.30353.3.S1_a_at // TaAffx.75735.1.A1_at // Ta.6726.2.S1_at // Ta.4593.1.A1_at // TaAffx.128629.3.S1_s_at // Ta.12224.1.A1_at // Ta.6794.1.S1_x_at // Ta.6794.2.A1_a_at // TaAffx.58965.1.S1_at // Ta.14111.1.S1_x_at // Ta.10098…
GO:0044451	C	nucleoplasm part	6	476	427	34647	0.53	1	// Ta.10723.1.A1_at // Ta.24806.2.S1_a_at // Ta.29451.1.A1_at // Ta.9421.1.S1_at // Ta.10047.1.S1_s_at // Ta.9410.1.S1_at
GO:0030529	C	ribonucleoprotein complex	10	476	1096	34647	0.93	1	// TaAffx.16801.1.S1_s_at // Ta.1305.1.S1_x_at // Ta.1305.2.S1_x_at // TaAffx.75295.1.S1_at // Ta.614.2.S1_at // Ta.9520.1.S1_at // Ta.2343.1.S1_x_at // Ta.13366.2.S1_x_at // Ta.21210.1.S1_at // Ta.12746.1.S1_at
GO:0005840	C	ribosome	8	476	918	34647	0.94	1	// TaAffx.16801.1.S1_s_at // Ta.1305.1.S1_x_at // Ta.1305.2.S1_x_at // TaAffx.75295.1.S1_at // Ta.614.2.S1_at // Ta.13366.2.S1_x_at // Ta.21210.1.S1_at // Ta.12746.1.S1_at
GO:0070013	C	intracellular organelle lumen	7	476	723	34647	0.87	1	// Ta.10723.1.A1_at // Ta.24806.2.S1_a_at // Ta.29451.1.A1_at // Ta.9421.1.S1_at // Ta.10047.1.S1_s_at // Ta.28735.1.S1_a_at // Ta.9410.1.S1_at

[truncated: 32 more sheets: Aen2Ren3Common probesets, Aen2Ren3Common GOterm, Aen1-2 Ren1-2-3Common Probesets, Aen1-2 Ren1-2-3Common GOterm, Aen4Ren2Common probesets, Aen4Ren2Common GOterm, Aen4Ren3Common probesets, Aen4Ren3Common GOterm, Aen4Ren4Common probesets, Aen4Ren4Common GOterm, Aen4Ren5Common probesets, Aen4Ren5Common GOterm, Aen4Ren6Common probesets, Aen4Ren6Common GOterm, Aen5Ren2Common probesets, Aen5Ren2Common GOterm, Aen5Ren3Common probesets, Aen5Ren3Common GOterm, Aen5Ren4Common probesets, Aen5Ren4Common GOterm …]
