# Supplementary material for: Seed maturation associated transcriptional programs and regulatory networks underlying genotypic difference in seed dormancy and size/weight in wheat (Triticum aestivum L.)
Source: BMC Plant Biol. 2017 Sep 16;17:154. doi: 10.1186/s12870-017-1104-5 (PMC5603048; doi:10.1186/s12870-017-1104-5)
Supplement: Supplementary file 13 — Table S7. qPCR primers used for validation of the microarray data. (XLS 37 kb) [file 12870_2017_1104_MOESM13_ESM.xls]

## Sheet: Primer sequence
Table S7. qPCR primers used for validation of the microarray data.
Oligo name	Forward Primer (5' to 3')	Reverse Primer (5' to 3')
Ta.404.1.S1_x_at	GTTACCGCGATATTGGAGGA	AGCGACTTCCTCACCTTTGA
Ta.22986.1.S1_x_at	GCCAGCAGATTTGAAGAAGC	CGGTCAACTCCACCATTTGT
TaAffx.97075.1.S1_at	AACCTGAAGGAGTGGTGTGG	TGTGCAAGCACAACACTGAA
Ta.6040.1.S1_a_at	GTAGGTTCAGCGAGGACGAG	GCATATCTTGAGGCGAGGAG
Ta.10723.1.A1_at	TCTGCAATGCCTCATTGTTC	GTCGAGAAGGTGGTCGAGAG
Ta.5616.2.S1_x_at	GCTGCCTGCTTATCCTTGAG	AGAGCACCATCCAATCCAAC
Ta.24098.1.S1_s_at	TCCGAATAGCTGGCTCAAGT	TCACTGACGGAGTTGCTGTC
Ta.23211.1.S1_at	ACTGACCAGGCACACCTTTC	TGGAGGCTGTTGGCTAGACT
Ta.11129.1.S1_at	TTGAGGAGTTGGGTTTGGAG	AGTCCCAGCATATGGAAACG
Ta.5772.1.A1_at	ACCAGTGGGACAGGAGAATG	AAACAGGATCGGCTCTACCA

## Sheet: Annotations
Annotation of the probesets used for validation of the microarray data
ANNOTATED PROBE LIST 10/21/14 15:31:39 HarvEST: WheatChip 1.59
Assembly: XW Affymetrix Wheat 1
Minimum number of perfect match probes: 11
All Probes	Probe Set Name Found	Exemplar Assembly	Exemplar Unigene#	Pre-PolyA Trim Length	Members	Num. Unigenes	Unigenes Represented	UniProt Accn	UniProt E-Score	UniProt Desc	Rice 6 Accn	Rice 6 E-Score	Rice 6 Chr	Rice 6 5'	Rice 6 3'	Rice 6 Desc	Arab. Accn	Arab. E-Score	Arab. Chr	Arab. 5'	Arab. 3'	Arab. Desc
Ta.404.1.S1_x_at	Ta.404.1.S1_x_at	XW	Ta.404.1	2118	22	1	Ta.404.1	UniRef90_Q0JCU7	0	Os04g0448900 protein n=2 Tax=Oryza sativa Japonica Group RepID=Q0JCU7_ORYSJ	LOC_Os04g37619.1	0	4	22184515	22191695	cDNA zeaxanthin epoxidase, chloroplast precursor, putative, expressed	AT5G67030.1	0	5	26753745	26757090	ABA1 (ABA DEFICIENT 1); zeaxanthin epoxidase
Ta.5616.2.S1_x_at	Ta.5616.2.S1_x_at	XW	Ta.5616.2	1796	40	1	Ta.5616.2	UniRef90_A7MAQ4	1e-141	GID1-like gibberellin receptor n=4 Tax=Triticeae RepID=A7MAQ4_HORVU	LOC_Os05g33730.1	0	5	19805895	19808759	cDNA gibberellin receptor GID1L2, putative, expressed	AT3G05120.1	1e-83	3	1430682	1432287	GID1A (GA INSENSITIVE DWARF1A); hydrolase
Ta.22986.1.S1_x_at	Ta.22986.1.S1_x_at	XW	Ta.22986.1	1055	111	1	Ta.22986.1	UniRef90_Q41767	2e-56	Adh2-N protein n=1 Tax=Zea mays RepID=Q41767_MAIZE	LOC_Os11g10480.4	1e-153	11	5712040	5708393	cDNA dehydrogenase, putative, expressed	AT1G77120.1	3e-52	1	28975509	28977216	ADH1 (ALCOHOL DEHYDROGENASE 1); alcohol dehydrogenase
Ta.24098.1.S1_s_at	Ta.24098.1.S1_s_at	XW	Ta.24098.1	2186	12	1	Ta.24098.1	UniRef90_Q96464	0	GAMyb protein n=12 Tax=Pooideae RepID=Q96464_HORVU	LOC_Os01g59660.3	0	1	34507321	34511738	cDNA MYB family transcription factor, putative, expressed	AT3G11440.1	2e-69	3	3603056	3604929	MYB65 (MYB DOMAIN PROTEIN 65); DNA binding / transcription factor
TaAffx.97075.1.S1_at	TaAffx.97075.1.S1_at	XW	TaAffx.97075.1	1279	6	1	TaAffx.97075.1	UniRef90_Q0D782	1e-138	Os07g0281800 protein (Fragment) n=1 Tax=Oryza sativa Japonica Group RepID=Q0D782_ORYSJ	LOC_Os07g18120.1	1e-110	7	10723605	10737025	cDNA aldehyde oxidase, putative, expressed	AT2G27150.2	1e-104	2	11601952	11607014	AAO3 (Abscisic ALDEHYDE OXIDASE 3); abscisic aldehyde oxidase/ aldehyde oxidase/ indole-3-acetaldehyde oxidase
Ta.23211.1.S1_at	Ta.23211.1.S1_at	XW	Ta.23211.1	1509	30	1	Ta.23211.1	UniRef90_Q5SML0	1e-133	Chromatin-remodeling factor CHD3 n=6 Tax=Oryza sativa RepID=Q5SML0_ORYSJ	LOC_Os06g08480.1	1e-159	6	4182941	4166230	cDNA CHD3-type chromatin-remodeling factor PICKLE, putative, expressed	AT2G25170.1	2e-54	2	10714411	10723763	PKL (PICKLE); ATPase/ DNA binding / DNA helicase
Ta.6040.1.S1_a_at	Ta.6040.1.S1_a_at	XW	Ta.6040.1	1034	11	2	Ta.6040.2|Ta.6040.1	UniRef90_Q75H77	0	Serine/threonine-protein kinase SAPK10 n=8 Tax=Poaceae RepID=SAPKA_ORYSJ	LOC_Os03g41460.1	0	3	23069791	23067233	cDNA CAMK_CAMK_like.20 - CAMK includes calcium/calmodulin depedent protein kinases, expressed	AT4G33950.1	1e-172	4	16272364	16274657	OST1 (OPEN STOMATA 1); calcium-dependent protein serine/threonine kinase/ kinase/ protein kinase
Ta.11129.1.S1_at	Ta.11129.1.S1_at	XW	Ta.11129.1	1412	11	1	Ta.11129.1	UniRef90_O82422	1e-171	Probable UDP-N-acetylglucosamine--peptide N-acetylglucosaminyltransferase SPINDLY n=1 Tax=Hordeum vulgare RepID=SPY_HORVU	LOC_Os08g44510.1	0	8	27988842	27996711	cDNA UDP-N-acetylglucosamine--peptide N-acetylglucosaminyltransferase SPINDLY, putative, expressed	AT3G11540.2	1e-114	3	3632842	3637547	SPY (SPINDLY); protein N-acetylglucosaminyltransferase/ protein binding / transferase, transferring glycosyl groups
Ta.10723.1.A1_at	Ta.10723.1.A1_at	XW	Ta.10723.1	628	2	1	Ta.10723.1	UniRef90_A1XXJ0	2e-56	ABA responsive element binding factor 2 (Fragment) n=1 Tax=Hordeum vulgare subsp. vulgare RepID=A1XXJ0_HORVD	LOC_Os06g10880.2	5e-95	6	5676081	5681127	cDNA bZIP transcription factor, putative, expressed	AT4G34000.2	1e-33	4	16296008	16297971	ABF3 (ABSCISIC ACID RESPONSIVE ELEMENTS-BINDING FACTOR 3); DNA binding / protein binding / transcription activator/ transcripti
Ta.5772.1.A1_at	Ta.5772.1.A1_at	XW	Ta.5772.1	992	10	1	Ta.5772.1	UniRef90_Q673G1	1e-154	Ent-kaurene oxidase 1 (Fragment) n=1 Tax=Hordeum vulgare subsp. vulgare RepID=Q673G1_HORVD	LOC_Os06g37364.3	1e-151	6	22081493	22072886	cDNA cytochrome P450, putative, expressed	AT5G25900.1	9e-93	5	9036073	9038278	GA3 (GA REQUIRING 3); ent-kaurene oxidase/ oxygen binding
